# Supplementary material for: A graph-based network for predicting chemical reaction pathways in solid-state materials synthesis
Source: Nat Commun. 2021 May 25;12:3097. doi: 10.1038/s41467-021-23339-x (PMC8149458; doi:10.1038/s41467-021-23339-x)
Supplement: Supplementary file 4 — Supplementary Data 1 [file 41467_2021_23339_MOESM4_ESM.xlsx]

## Sheet: entries
comp	dGf	e_above_hull
C	0	0
CCl2O	-0.6164	0
CCl3	-0.1148	0
CO2	-1.3672	0
Cl2	0	0
ClO	0.0093	0.0093
Li	0	0
Li11Mn13O32	-1.5222	0.0033
Li13Mn17O40	-1.5211	0.0134
Li13Mn21O48	-1.4787	0.0261
Li2CO3	-1.6578	0
Li2Mn(CO3)2	-1.6821	0
Li2Mn3O7	-1.4898	0.0166
Li2MnCO4	-1.6686	0
Li2MnCO5	-1.5677	0.0191
Li2MnO3	-1.6766	0
Li2O	-1.6592	0
Li3Mn2O5	-1.6548	0.0217
Li3Mn4O8	-1.6021	0.0297
Li3MnO3	-1.6676	0.0014
Li4Mn13O24	-1.507	0.0299
Li4Mn3O7	-1.6519	0.0246
Li4Mn3O8	-1.5794	0.0294
Li4Mn5O12	-1.5314	0
Li5Mn12O24	-1.4998	0.0287
Li5Mn3O8	-1.652	0.0245
Li5Mn6O12	-1.6206	0.0295
Li6Mn9O20	-1.5396	0.0042
Li6MnO4	-1.6375	0.0073
Li7Mn10O24	-1.4718	0.0226
Li7Mn11O24	-1.5308	0.016
Li7Mn16O32	-1.5212	0.0158
Li7Mn5O12	-1.6632	0.0133
Li8Mn9O18	-1.635	0.0241
Li95Mn16O64	-1.6328	0.0132
Li9Mn14O32	-1.5075	0.006
Li9Mn20O40	-1.5365	0.0057
Li9Mn21O40	-1.5617	0.0032
Li9Mn7O16	-1.6546	0.0219
LiC12	-0.0672	0
LiCl	-1.7363	0
LiMn2O4	-1.5622	0
LiMn3O6	-1.467	0.026
LiMnCO4	-1.583	0.024
LiMnO2	-1.6764	0
LiYO2	-2.8016	0.0015
Mn	0	0
Mn2O3	-1.5276	0
Mn3O4	-1.5896	0
Mn5C2	0.0295	0.0295
Mn5O8	-1.4587	0.0237
Mn7C3	0.029	0.029
Mn8Cl3O10	-1.4635	0
MnCO3	-1.5622	0
MnCl2	-1.0462	0
MnO	-1.5801	0
MnO2	-1.3315	0
O2	0	0
Y	0	0
Y10Mn13C18	-0.322	0
Y15C19	-0.3318	0.0241
Y2C	-0.2884	0
Y2Cl3	-1.793	0.0211
Y2Mn2O7	-2.3821	0
Y2MnC4	-0.3	0.0041
Y2O3	-3.4895	0
Y3C4	-0.3441	0.0075
Y3ClO4	-3.3096	0.0051
Y4C5	-0.3571	0
Y4C7	-0.3291	0
YCCl	-1.2409	0
YCl3	-2.2676	0
YClO	-3.0232	0
YMn12	-0.0082	0
YMn2O5	-2.1581	0
YMnO3	-2.5566	0

## Sheet: total_paths
path	total_cost	interdependent	hypothetical	rxn	dG	cost
1	0.234	FALSE	TRUE	0.3333 YCl3 + 0.3333 Li3MnO3 -> LiCl + 0.3333 YMnO3	-0.2234	0.2172
				1.5 Li2CO3 + 0.5 Mn2O3 -> Li3MnO3 + 1.5 CO2	0.0794	0.284
2	0.234	FALSE	TRUE	0.3333 YCl3 + 0.3333 Li3MnO3 -> LiCl + 0.3333 YMnO3	-0.2234	0.2172
				1.5 Li2CO3 + 0.5 Mn2O3 -> Li3MnO3 + 1.5 CO2	0.0794	0.284
3	0.234	FALSE	TRUE	0.3333 YCl3 + 0.3333 Li3MnO3 -> LiCl + 0.3333 YMnO3	-0.2234	0.2172
				1.5 Li2CO3 + 0.5 Mn2O3 -> Li3MnO3 + 1.5 CO2	0.0794	0.284
4	0.241	TRUE	TRUE	0.3333 YCl3 + 0.3333 Li3MnO3 -> LiCl + 0.3333 YMnO3	-0.2234	0.2172
				Li2CO3 + YCl3 -> YClO + 2 LiCl + CO2	-0.11	0.2404
				0.5 O2 + 2 YClO + 2 LiMnCO4 -> Y2Mn2O7 + 2 LiCl + 2 CO2	-0.05	0.2535
				3 Li2CO3 + 2 Mn2O3 -> Li3MnO3 + 3 LiMnCO4	0.0072	0.2666
				2 Y2Mn2O7 -> O2 + 4 YMnO3	0.0579	0.2787
5	0.241	TRUE	TRUE	0.3333 YCl3 + 0.3333 Li3MnO3 -> LiCl + 0.3333 YMnO3	-0.2234	0.2172
				Li2CO3 + YCl3 -> YClO + 2 LiCl + CO2	-0.11	0.2404
				0.5 O2 + 2 YClO + 2 LiMnCO4 -> Y2Mn2O7 + 2 LiCl + 2 CO2	-0.05	0.2535
				3 Li2CO3 + 2 Mn2O3 -> Li3MnO3 + 3 LiMnCO4	0.0072	0.2666
				2 Y2Mn2O7 -> O2 + 4 YMnO3	0.0579	0.2787
6	0.246	FALSE	FALSE	0.6667 Li2O + 0.3333 YCl3 -> LiCl + 0.3333 LiYO2	-0.2599	0.2102
				0.5 YCl3 + 1.5 LiYO2 -> Y2O3 + 1.5 LiCl	-0.164	0.2291
				0.5 Y2O3 + 0.5 Mn2O3 -> YMnO3	-0.048	0.254
				Li2CO3 -> Li2O + CO2	0.1446	0.3005
7	0.247	TRUE	FALSE	Li2O + YCl3 -> YClO + 2 LiCl	-0.281	0.2062
				Li2CO3 + YCl3 -> YClO + 2 LiCl + CO2	-0.11	0.2404
				0.5 O2 + 2 YClO + 2 LiMnCO4 -> Y2Mn2O7 + 2 LiCl + 2 CO2	-0.05	0.2535
				2 Li2CO3 + Mn2O3 -> Li2O + 2 LiMnCO4	0.0231	0.2703
				2 Y2Mn2O7 -> O2 + 4 YMnO3	0.0579	0.2787
8	0.249	FALSE	FALSE	Li2CO3 + YCl3 -> YClO + 2 LiCl + CO2	-0.11	0.2404
				YClO + LiMnO2 -> LiCl + YMnO3	-0.0686	0.2494
				Li2CO3 + Mn2O3 -> CO2 + 2 LiMnO2	0.0065	0.2665
9	0.25	TRUE	FALSE	Li2CO3 + YCl3 -> YClO + 2 LiCl + CO2	-0.11	0.2404
				YClO + LiMnO2 -> LiCl + YMnO3	-0.0686	0.2494
				0.5 O2 + 2 YClO + 2 LiMnCO4 -> Y2Mn2O7 + 2 LiCl + 2 CO2	-0.05	0.2535
				Li2CO3 + Mn2O3 -> LiMnO2 + LiMnCO4	-0.0183	0.2607
				2 Y2Mn2O7 -> O2 + 4 YMnO3	0.0579	0.2787
10	0.25	FALSE	TRUE	Li2CO3 + YCl3 -> YClO + 2 LiCl + CO2	-0.11	0.2404
				YClO + LiMnO2 -> LiCl + YMnO3	-0.0686	0.2494
				Li2MnCO4 + MnO2 -> CO2 + 2 LiMnO2	-0.0154	0.2614
				Li2CO3 + Mn2O3 -> CO2 + 2 LiMnO2	0.0065	0.2665
				Li2CO3 + Mn2O3 -> Li2MnCO4 + MnO2	0.0219	0.2701
11	0.25	FALSE	TRUE	Li2CO3 + YCl3 -> YClO + 2 LiCl + CO2	-0.11	0.2404
				YClO + LiMnO2 -> LiCl + YMnO3	-0.0686	0.2494
				MnO + Li2MnCO5 -> CO2 + 2 LiMnO2	-0.0221	0.2598
				Li2CO3 + Mn2O3 -> CO2 + 2 LiMnO2	0.0065	0.2665
				Li2CO3 + Mn2O3 -> MnO + Li2MnCO5	0.0287	0.2717
12	0.25	TRUE	FALSE	Li2O + YCl3 -> YClO + 2 LiCl	-0.281	0.2062
				0.5 O2 + 2 YClO + 2 LiMnCO4 -> Y2Mn2O7 + 2 LiCl + 2 CO2	-0.05	0.2535
				2 Li2CO3 + Mn2O3 -> Li2O + 2 LiMnCO4	0.0231	0.2703
				2 Y2Mn2O7 -> O2 + 4 YMnO3	0.0579	0.2787
				Li2CO3 -> Li2O + CO2	0.1446	0.3005
13	0.25	TRUE	FALSE	Li2CO3 + YCl3 -> YClO + 2 LiCl + CO2	-0.11	0.2404
				0.5 O2 + 2 YClO + 2 LiMnO2 -> Y2Mn2O7 + 2 LiCl	-0.1065	0.2411
				YClO + LiMnO2 -> LiCl + YMnO3	-0.0686	0.2494
				Li2CO3 + Mn2O3 -> CO2 + 2 LiMnO2	0.0065	0.2665
				2 Y2Mn2O7 -> O2 + 4 YMnO3	0.0579	0.2787
14	0.251	TRUE	TRUE	0.5 O2 + 2 YCl3 + 2 Li3MnO3 -> Y2Mn2O7 + 6 LiCl	-0.2414	0.2137
				Li2CO3 + YCl3 -> YClO + 2 LiCl + CO2	-0.11	0.2404
				0.5 O2 + 2 YClO + 2 LiMnCO4 -> Y2Mn2O7 + 2 LiCl + 2 CO2	-0.05	0.2535
				3 Li2CO3 + 2 Mn2O3 -> Li3MnO3 + 3 LiMnCO4	0.0072	0.2666
				2 Y2Mn2O7 -> O2 + 4 YMnO3	0.0579	0.2787
15	0.251	TRUE	FALSE	Li2CO3 + YCl3 -> YClO + 2 LiCl + CO2	-0.11	0.2404
				0.5 O2 + 2 YClO + 2 LiMnO2 -> Y2Mn2O7 + 2 LiCl	-0.1065	0.2411
				Li2CO3 + Mn2O3 -> CO2 + 2 LiMnO2	0.0065	0.2665
				2 Y2Mn2O7 -> O2 + 4 YMnO3	0.0579	0.2787
16	0.251	TRUE	FALSE	Li2CO3 + YCl3 -> YClO + 2 LiCl + CO2	-0.11	0.2404
				0.5 O2 + 2 YClO + 2 LiMnO2 -> Y2Mn2O7 + 2 LiCl	-0.1065	0.2411
				0.5 O2 + 2 YClO + 2 LiMnCO4 -> Y2Mn2O7 + 2 LiCl + 2 CO2	-0.05	0.2535
				Li2CO3 + Mn2O3 -> LiMnO2 + LiMnCO4	-0.0183	0.2607
				2 Y2Mn2O7 -> O2 + 4 YMnO3	0.0579	0.2787
17	0.252	FALSE	TRUE	Li2CO3 + YCl3 -> YClO + 2 LiCl + CO2	-0.11	0.2404
				YClO + LiMnO2 -> LiCl + YMnO3	-0.0686	0.2494
				Li2MnCO4 + MnO2 -> CO2 + 2 LiMnO2	-0.0154	0.2614
				Li2CO3 + Mn2O3 -> Li2MnCO4 + MnO2	0.0219	0.2701
18	0.252	FALSE	TRUE	Li2CO3 + YCl3 -> YClO + 2 LiCl + CO2	-0.11	0.2404
				YClO + LiMnO2 -> LiCl + YMnO3	-0.0686	0.2494
				MnO + Li2MnCO5 -> CO2 + 2 LiMnO2	-0.0221	0.2598
				Li2CO3 + Mn2O3 -> MnO + Li2MnCO5	0.0287	0.2717
19	0.253	TRUE	FALSE	Li2CO3 + YCl3 -> YClO + 2 LiCl + CO2	-0.11	0.2404
				0.5 Y2O3 + 0.5 Mn2O3 -> YMnO3	-0.048	0.254
				4 YClO + 2 Li2MnO3 -> Y2Mn2O7 + Y2O3 + 4 LiCl	-0.0476	0.254
				Li2CO3 + MnO2 -> Li2MnO3 + CO2	-0.0245	0.2593
				0.5 Y2Mn2O7 + 0.5 Mn2O3 -> YMnO3 + MnO2	0.0179	0.2691
20	0.253	TRUE	TRUE	Li2CO3 + YCl3 -> YClO + 2 LiCl + CO2	-0.11	0.2404
				0.5 O2 + 2 YClO + 2 LiMnO2 -> Y2Mn2O7 + 2 LiCl	-0.1065	0.2411
				Li2MnCO4 + MnO2 -> CO2 + 2 LiMnO2	-0.0154	0.2614
				Li2CO3 + Mn2O3 -> Li2MnCO4 + MnO2	0.0219	0.2701
				2 Y2Mn2O7 -> O2 + 4 YMnO3	0.0579	0.2787
21	0.253	TRUE	TRUE	Li2CO3 + YCl3 -> YClO + 2 LiCl + CO2	-0.11	0.2404
				0.5 O2 + 2 YClO + 2 LiMnO2 -> Y2Mn2O7 + 2 LiCl	-0.1065	0.2411
				MnO + Li2MnCO5 -> CO2 + 2 LiMnO2	-0.0221	0.2598
				Li2CO3 + Mn2O3 -> MnO + Li2MnCO5	0.0287	0.2717
				2 Y2Mn2O7 -> O2 + 4 YMnO3	0.0579	0.2787
22	0.254	FALSE	FALSE	Li2O + YCl3 -> YClO + 2 LiCl	-0.281	0.2062
				YClO + LiMnO2 -> LiCl + YMnO3	-0.0686	0.2494
				Li2CO3 + Mn2O3 -> CO2 + 2 LiMnO2	0.0065	0.2665
				Li2CO3 -> Li2O + CO2	0.1446	0.3005
23	0.255	TRUE	FALSE	Li2O + YCl3 -> YClO + 2 LiCl	-0.281	0.2062
				0.5 O2 + 2 YClO + 2 LiMnO2 -> Y2Mn2O7 + 2 LiCl	-0.1065	0.2411
				Li2CO3 + Mn2O3 -> CO2 + 2 LiMnO2	0.0065	0.2665
				2 Y2Mn2O7 -> O2 + 4 YMnO3	0.0579	0.2787
				Li2CO3 -> Li2O + CO2	0.1446	0.3005
24	0.255	FALSE	TRUE	Li2O + YCl3 -> YClO + 2 LiCl	-0.281	0.2062
				YClO + LiMnO2 -> LiCl + YMnO3	-0.0686	0.2494
				Li2MnCO4 + MnO2 -> CO2 + 2 LiMnO2	-0.0154	0.2614
				Li2CO3 + Mn2O3 -> Li2MnCO4 + MnO2	0.0219	0.2701
				Li2CO3 -> Li2O + CO2	0.1446	0.3005
25	0.255	FALSE	TRUE	Li2O + YCl3 -> YClO + 2 LiCl	-0.281	0.2062
				YClO + LiMnO2 -> LiCl + YMnO3	-0.0686	0.2494
				MnO + Li2MnCO5 -> CO2 + 2 LiMnO2	-0.0221	0.2598
				Li2CO3 + Mn2O3 -> MnO + Li2MnCO5	0.0287	0.2717
				Li2CO3 -> Li2O + CO2	0.1446	0.3005
26	0.257	FALSE	TRUE	3 Li2O + 2 YCl3 -> Y2O3 + 6 LiCl	-0.3065	0.2015
				0.3333 YCl3 + 0.3333 Li3MnO3 -> LiCl + 0.3333 YMnO3	-0.2234	0.2172
				0.5 Y2O3 + 0.5 Mn2O3 -> YMnO3	-0.048	0.254
				1.5 Li2CO3 + 0.5 Mn2O3 -> Li3MnO3 + 1.5 CO2	0.0794	0.284
				Li2CO3 -> Li2O + CO2	0.1446	0.3005
27	0.257	FALSE	TRUE	3 Li2O + 2 YCl3 -> Y2O3 + 6 LiCl	-0.3065	0.2015
				0.3333 YCl3 + 0.3333 Li3MnO3 -> LiCl + 0.3333 YMnO3	-0.2234	0.2172
				0.5 Y2O3 + 0.5 Mn2O3 -> YMnO3	-0.048	0.254
				1.5 Li2CO3 + 0.5 Mn2O3 -> Li3MnO3 + 1.5 CO2	0.0794	0.284
				Li2CO3 -> Li2O + CO2	0.1446	0.3005
28	0.258	TRUE	TRUE	Li2CO3 + YCl3 -> YClO + 2 LiCl + CO2	-0.11	0.2404
				YClO + 0.1111 Li9Mn20O40 -> YMn2O5 + LiCl + 0.2222 MnO2	-0.0728	0.2485
				4.5 Li2MnCO4 + 15.5 MnO2 -> Li9Mn20O40 + 4.5 CO2	-0.0302	0.258
				Li2CO3 + Mn2O3 -> Li2MnCO4 + MnO2	0.0219	0.2701
				YMn2O5 -> YMnO3 + MnO2	0.061	0.2795
29	0.26	FALSE	FALSE	4 Li2O + 3 YCl3 -> Y3ClO4 + 8 LiCl	-0.2974	0.2032
				0.6667 Li2O + 0.3333 YCl3 -> LiCl + 0.3333 LiYO2	-0.2599	0.2102
				0.5 Y3ClO4 + 0.5 LiYO2 -> Y2O3 + 0.5 LiCl	-0.0571	0.2519
				0.5 Y2O3 + 0.5 Mn2O3 -> YMnO3	-0.048	0.254
				Li2CO3 -> Li2O + CO2	0.1446	0.3005
30	0.261	TRUE	TRUE	0.5 O2 + 2 YCl3 + 2 Li3MnO3 -> Y2Mn2O7 + 6 LiCl	-0.2414	0.2137
				0.3333 YCl3 + 0.3333 Li3MnO3 -> LiCl + 0.3333 YMnO3	-0.2234	0.2172
				2 Y2Mn2O7 -> O2 + 4 YMnO3	0.0579	0.2787
				1.5 Li2CO3 + 0.5 Mn2O3 -> Li3MnO3 + 1.5 CO2	0.0794	0.284
31	0.261	TRUE	TRUE	0.5 O2 + 2 YCl3 + 2 Li3MnO3 -> Y2Mn2O7 + 6 LiCl	-0.2414	0.2137
				0.3333 YCl3 + 0.3333 Li3MnO3 -> LiCl + 0.3333 YMnO3	-0.2234	0.2172
				2 Y2Mn2O7 -> O2 + 4 YMnO3	0.0579	0.2787
				1.5 Li2CO3 + 0.5 Mn2O3 -> Li3MnO3 + 1.5 CO2	0.0794	0.284
32	0.261	TRUE	TRUE	0.5 O2 + 2 YCl3 + 2 Li3MnO3 -> Y2Mn2O7 + 6 LiCl	-0.2414	0.2137
				0.3333 YCl3 + 0.3333 Li3MnO3 -> LiCl + 0.3333 YMnO3	-0.2234	0.2172
				2 Y2Mn2O7 -> O2 + 4 YMnO3	0.0579	0.2787
				1.5 Li2CO3 + 0.5 Mn2O3 -> Li3MnO3 + 1.5 CO2	0.0794	0.284
33	0.263	TRUE	TRUE	0.5 O2 + 2 YCl3 + 2 Li3MnO3 -> Y2Mn2O7 + 6 LiCl	-0.2414	0.2137
				2 Y2Mn2O7 -> O2 + 4 YMnO3	0.0579	0.2787
				1.5 Li2CO3 + 0.5 Mn2O3 -> Li3MnO3 + 1.5 CO2	0.0794	0.284
34	0.267	FALSE	FALSE	3 Li2O + 2 YCl3 -> Y2O3 + 6 LiCl	-0.3065	0.2015
				0.6667 Li2O + 0.3333 YCl3 -> LiCl + 0.3333 LiYO2	-0.2599	0.2102
				0.5 YCl3 + 1.5 LiYO2 -> Y2O3 + 1.5 LiCl	-0.164	0.2291
				0.5 Y2O3 + 0.5 Mn2O3 -> YMnO3	-0.048	0.254
				Li2CO3 -> Li2O + CO2	0.1446	0.3005
35	0.268	FALSE	FALSE	3 Li2O + 2 YCl3 -> Y2O3 + 6 LiCl	-0.3065	0.2015
				0.5 Y2O3 + 0.5 Mn2O3 -> YMnO3	-0.048	0.254
				Li2CO3 -> Li2O + CO2	0.1446	0.3005
36	0.269	FALSE	FALSE	3 Li2O + 2 YCl3 -> Y2O3 + 6 LiCl	-0.3065	0.2015
				4 Li2O + 3 YCl3 -> Y3ClO4 + 8 LiCl	-0.2974	0.2032
				0.3333 Li2O + 0.6667 Y3ClO4 -> Y2O3 + 0.6667 LiCl	-0.0714	0.2488
				0.5 Y2O3 + 0.5 Mn2O3 -> YMnO3	-0.048	0.254
				Li2CO3 -> Li2O + CO2	0.1446	0.3005
37	0.269	FALSE	FALSE	4 Li2O + 3 YCl3 -> Y3ClO4 + 8 LiCl	-0.2974	0.2032
				0.3333 Li2O + 0.6667 Y3ClO4 -> Y2O3 + 0.6667 LiCl	-0.0714	0.2488
				0.5 Y2O3 + 0.5 Mn2O3 -> YMnO3	-0.048	0.254
				Li2CO3 -> Li2O + CO2	0.1446	0.3005
38	0.269	FALSE	FALSE	4 Li2O + 3 YCl3 -> Y3ClO4 + 8 LiCl	-0.2974	0.2032
				0.5 Y2O3 + 0.5 Mn2O3 -> YMnO3	-0.048	0.254
				0.3333 Li2CO3 + 0.6667 Y3ClO4 -> Y2O3 + 0.6667 LiCl + 0.3333 CO2	-0.0223	0.2598
				Li2CO3 -> Li2O + CO2	0.1446	0.3005

## Sheet: LiCl
path	rxn	dG	cost
1	0.5 Mn2O3 + Li2CO3 -> LiMnCO4 + 0.5 Li2O	0.0231	0.2703
	0.5 Li2O + 0.3333 YCl3 -> LiCl + 0.1667 Y2O3	-0.3065	0.2015
2	0.5 Mn2O3 + Li2CO3 -> LiMnCO4 + 0.5 Li2O	0.0231	0.2703
	4 Li2O + 3 YCl3 -> Y3ClO4 + 8 LiCl	-0.2974	0.2032
3	0.5 Mn2O3 + Li2CO3 -> LiMnCO4 + 0.5 Li2O	0.0231	0.2703
	Li2O + YCl3 -> YClO + 2 LiCl	-0.281	0.2062
4	0.5 Mn2O3 + Li2CO3 -> LiMnCO4 + 0.5 Li2O	0.0231	0.2703
	2 Li2O + YCl3 -> LiYO2 + 3 LiCl	-0.2599	0.2102
5	0.6667 Mn2O3 + Li2CO3 -> LiMnCO4 + 0.3333 Li3MnO3	0.0072	0.2666
	0.3333 YCl3 + 0.3333 Li3MnO3 -> LiCl + 0.3333 YMnO3	-0.2234	0.2172
6	0.3333 Mn2O3 + Li2CO3 -> CO2 + 0.6667 Li3MnO3	0.0794	0.284
	0.3333 YCl3 + 0.3333 Li3MnO3 -> LiCl + 0.3333 YMnO3	-0.2234	0.2172
7	Li2CO3 -> Li2O + CO2	0.1446	0.3005
	0.5 Li2O + 0.3333 YCl3 -> LiCl + 0.1667 Y2O3	-0.3065	0.2015
8	Li2CO3 -> Li2O + CO2	0.1446	0.3005
	4 Li2O + 3 YCl3 -> Y3ClO4 + 8 LiCl	-0.2974	0.2032
9	Li2CO3 -> Li2O + CO2	0.1446	0.3005
	Li2O + YCl3 -> YClO + 2 LiCl	-0.281	0.2062
10	Li2CO3 -> Li2O + CO2	0.1446	0.3005
	2 Li2O + YCl3 -> LiYO2 + 3 LiCl	-0.2599	0.2102
11	0.5 Mn2O3 + Li2CO3 -> LiMnCO4 + 0.5 Li2O	0.0231	0.2703
	1.5 Li2O + 0.5 Mn2O3 -> LiMnO2 + Li2O	-0.0568	0.252
	0.5 Li2O + 0.3333 YCl3 -> LiCl + 0.1667 Y2O3	-0.3065	0.2015
12	0.5 Mn2O3 + Li2CO3 -> LiMnCO4 + 0.5 Li2O	0.0231	0.2703
	1.5 Li2O + 0.5 Mn2O3 -> LiMnO2 + Li2O	-0.0568	0.252
	4 Li2O + 3 YCl3 -> Y3ClO4 + 8 LiCl	-0.2974	0.2032
13	Mn2O3 + 2 Li2CO3 -> Li2Mn(CO3)2 + Li2MnO3	-0.0607	0.2511
	8 Li2MnO3 + 6.5 Mn2O3 -> Li9Mn21O40 + 3.5 Li2O	0.042	0.2749
	0.5 Li2O + 0.3333 YCl3 -> LiCl + 0.1667 Y2O3	-0.3065	0.2015
14	0.5 Mn2O3 + Li2CO3 -> LiMnCO4 + 0.5 Li2O	0.0231	0.2703
	1.5 Li2O + 0.5 Mn2O3 -> LiMnO2 + Li2O	-0.0568	0.252
	Li2O + YCl3 -> YClO + 2 LiCl	-0.281	0.2062
15	Mn2O3 + 2 Li2CO3 -> Li2Mn(CO3)2 + Li2MnO3	-0.0607	0.2511
	8 Li2MnO3 + 6.5 Mn2O3 -> Li9Mn21O40 + 3.5 Li2O	0.042	0.2749
	4 Li2O + 3 YCl3 -> Y3ClO4 + 8 LiCl	-0.2974	0.2032
16	Mn2O3 + 2 Li2CO3 -> Li2MnCO5 + Li2MnCO4	0.0043	0.2659
	Li2CO3 + Li2MnCO4 -> Li2O + Li2Mn(CO3)2	-0.0132	0.2619
	0.5 Li2O + 0.3333 YCl3 -> LiCl + 0.1667 Y2O3	-0.3065	0.2015
17	Mn2O3 + 2 Li2CO3 -> Li2Mn(CO3)2 + Li2MnO3	-0.0607	0.2511
	2 Li2MnO3 + Mn2O3 -> Li2O + 2 LiMn2O4	0.0535	0.2776
	0.5 Li2O + 0.3333 YCl3 -> LiCl + 0.1667 Y2O3	-0.3065	0.2015
18	Mn2O3 + 2 Li2CO3 -> Li2MnCO5 + Li2MnCO4	0.0043	0.2659
	Li2CO3 + Li2MnCO4 -> Li2O + Li2Mn(CO3)2	-0.0132	0.2619
	4 Li2O + 3 YCl3 -> Y3ClO4 + 8 LiCl	-0.2974	0.2032
19	Mn2O3 + Li2CO3 -> MnO + Li2MnCO5	0.0287	0.2717
	MnO + 2 Li2CO3 -> Li2O + Li2Mn(CO3)2	-0.0305	0.2579
	0.5 Li2O + 0.3333 YCl3 -> LiCl + 0.1667 Y2O3	-0.3065	0.2015
20	Mn2O3 + 2 Li2CO3 -> Li2Mn(CO3)2 + Li2MnO3	-0.0607	0.2511
	2 Li2MnO3 + Mn2O3 -> Li2O + 2 LiMn2O4	0.0535	0.2776
	4 Li2O + 3 YCl3 -> Y3ClO4 + 8 LiCl	-0.2974	0.2032

## Sheet: CO2
path	rxn	dG	cost
1	0.5 Mn2O3 + 0.5 Li2CO3 -> LiMnO2 + 0.5 CO2	0.0065	0.2665
2	0.3333 Mn2O3 + Li2CO3 -> CO2 + 0.6667 Li3MnO3	0.0794	0.284
3	Li2CO3 -> Li2O + CO2	0.1446	0.3005
4	2 Mn2O3 + 4 Li2CO3 -> O2 + 4 Li2MnCO4	0.049	0.2765
	0.5 O2 + Li2MnCO4 -> Li2MnO3 + CO2	-0.0903	0.2446
5	0.5 Mn2O3 + 0.5 Li2CO3 -> LiMnO2 + 0.5 CO2	0.0065	0.2665
	LiMnO2 + 2 CO2 -> LiMnCO4 + CO2	-0.0273	0.2586
6	Mn2O3 + Li2CO3 -> MnO2 + Li2MnCO4	0.0219	0.2701
	1.5 MnO2 + 0.5 Li2MnCO4 -> LiMn2O4 + 0.5 CO2	-0.0377	0.2563
7	2 Mn2O3 -> MnO2 + Mn3O4	0.0155	0.2685
	MnO2 + Li2CO3 -> Li2MnO3 + CO2	-0.0245	0.2593
8	Mn2O3 + Li2CO3 -> MnO2 + Li2MnCO4	0.0219	0.2701
	3.444 MnO2 + Li2MnCO4 -> CO2 + 0.2222 Li9Mn20O40	-0.0302	0.258
9	2 Mn2O3 + Li2CO3 -> Li2MnCO5 + Mn3O4	-0.0008	0.2647
	Li2MnCO5 -> Li2MnO3 + CO2	-0.0058	0.2636
10	Mn2O3 + Li2CO3 -> Li2MnO3 + MnCO3	-0.026	0.2589
	Mn2O3 + MnCO3 -> CO2 + Mn3O4	0.022	0.2701
11	2 Mn2O3 -> MnO2 + Mn3O4	0.0155	0.2685
	2.5 MnO2 + Li2CO3 -> CO2 + 0.5 Li4Mn5O12	-0.0184	0.2607
12	Mn2O3 + Li2CO3 -> MnO2 + Li2MnCO4	0.0219	0.2701
	MnO2 + Li2CO3 -> Li2MnO3 + CO2	-0.0245	0.2593
13	Mn2O3 + 2 Li2CO3 -> Li2MnCO5 + Li2MnCO4	0.0043	0.2659
	Li2MnCO5 -> Li2MnO3 + CO2	-0.0058	0.2636
14	Mn2O3 + Li2CO3 -> LiMnO2 + LiMnCO4	-0.0183	0.2607
	0.6667 LiMnO2 + 0.3333 LiMnCO4 -> LiMnO2 + 0.3333 CO2	0.0182	0.2692
15	Mn2O3 + Li2CO3 -> MnO2 + Li2MnCO4	0.0219	0.2701
	12.5 MnO2 + 3.5 Li2MnCO4 -> Li7Mn16O32 + 3.5 CO2	-0.0209	0.2601
16	Mn2O3 + Li2CO3 -> Li2MnO3 + MnCO3	-0.026	0.2589
	Li2CO3 + MnCO3 -> CO2 + Li2MnCO4	0.0279	0.2715
17	Mn2O3 + Li2CO3 -> MnO2 + Li2MnCO4	0.0219	0.2701
	2.5 MnO2 + Li2CO3 -> CO2 + 0.5 Li4Mn5O12	-0.0184	0.2607
18	Mn2O3 + Li2CO3 -> Li2MnO3 + MnCO3	-0.026	0.2589
	3.5 Li2MnO3 + 1.5 MnCO3 -> Li7Mn5O12 + 1.5 CO2	0.03	0.272
19	Mn2O3 + Li2CO3 -> MnO2 + Li2MnCO4	0.0219	0.2701
	0.5 MnO2 + 0.5 Li2MnCO4 -> LiMnO2 + 0.5 CO2	-0.0154	0.2614
20	Mn2O3 + Li2CO3 -> MnO + Li2MnCO5	0.0287	0.2717
	0.5 MnO + 0.5 Li2MnCO5 -> LiMnO2 + 0.5 CO2	-0.0221	0.2598

## Sheet: YMnO3
path	rxn	dG	cost
1	0.6667 Mn2O3 + Li2CO3 -> LiMnCO4 + 0.3333 Li3MnO3	0.0072	0.2666
	0.3333 YCl3 + 0.3333 Li3MnO3 -> LiCl + 0.3333 YMnO3	-0.2234	0.2172
2	0.3333 Mn2O3 + Li2CO3 -> CO2 + 0.6667 Li3MnO3	0.0794	0.284
	0.3333 YCl3 + 0.3333 Li3MnO3 -> LiCl + 0.3333 YMnO3	-0.2234	0.2172
3	5 Mn2O3 + YCl3 -> YMn2O5 + Mn8Cl3O10	-0.0255	0.2591
	YMn2O5 + Li2CO3 -> Li2MnCO5 + YMnO3	0.0228	0.2703
4	9 Mn2O3 + 2 YCl3 -> Y2Mn2O7 + 2 Mn8Cl3O10	-0.0148	0.2615
	0.5 Y2Mn2O7 + 0.5 Mn2O3 -> MnO2 + YMnO3	0.0179	0.2691
5	9 Mn2O3 + 2 YCl3 -> Y2Mn2O7 + 2 Mn8Cl3O10	-0.0148	0.2615
	0.5 Y2Mn2O7 + 2.5 Mn2O3 -> Mn5O8 + YMnO3	0.025	0.2708
6	5 Mn2O3 + YCl3 -> YMn2O5 + Mn8Cl3O10	-0.0255	0.2591
	YMn2O5 + 2 Mn2O3 -> Mn5O8 + YMnO3	0.0442	0.2754
7	5 Mn2O3 + YCl3 -> YMn2O5 + Mn8Cl3O10	-0.0255	0.2591
	YMn2O5 -> MnO2 + YMnO3	0.061	0.2795
8	9 Mn2O3 + 2 YCl3 -> Y2Mn2O7 + 2 Mn8Cl3O10	-0.0148	0.2615
	2 Y2Mn2O7 -> O2 + 4 YMnO3	0.0579	0.2787
9	Mn2O3 + Li2CO3 -> Li2MnO3 + MnCO3	-0.026	0.2589
	YCl3 + MnCO3 -> CCl3 + YMnO3	0.4044	0.3747
10	5 Mn2O3 + YCl3 -> YMn2O5 + Mn8Cl3O10	-0.0255	0.2591
	0.25 YMn2O5 + 2.25 Mn2O3 -> Mn5O8 + 0.25 Y	0.1916	0.3129
	0.4286 Mn5O8 + 1.143 Y -> Mn + 1.143 YMnO3	-0.9654	0.1093
11	9 Mn2O3 + 2 YCl3 -> Y2Mn2O7 + 2 Mn8Cl3O10	-0.0148	0.2615
	0.125 Y2Mn2O7 + 2.375 Mn2O3 -> Mn5O8 + 0.25 Y	0.1851	0.3112
	0.4286 Mn5O8 + 1.143 Y -> Mn + 1.143 YMnO3	-0.9654	0.1093
12	5 Mn2O3 + YCl3 -> YMn2O5 + Mn8Cl3O10	-0.0255	0.2591
	0.25 YMn2O5 + 2.25 Mn2O3 -> Mn5O8 + 0.25 Y	0.1916	0.3129
	5.143 Mn5O8 + 14.71 Y -> YMn12 + 13.71 YMnO3	-0.9549	0.1104
13	9 Mn2O3 + 2 YCl3 -> Y2Mn2O7 + 2 Mn8Cl3O10	-0.0148	0.2615
	0.125 Y2Mn2O7 + 2.375 Mn2O3 -> Mn5O8 + 0.25 Y	0.1851	0.3112
	5.143 Mn5O8 + 14.71 Y -> YMn12 + 13.71 YMnO3	-0.9549	0.1104
14	5 Mn2O3 + YCl3 -> YMn2O5 + Mn8Cl3O10	-0.0255	0.2591
	0.25 YMn2O5 + 2.25 Mn2O3 -> Mn5O8 + 0.25 Y	0.1916	0.3129
	Mn2O3 + Y -> Mn + YMnO3	-0.8574	0.1211
15	9 Mn2O3 + 2 YCl3 -> Y2Mn2O7 + 2 Mn8Cl3O10	-0.0148	0.2615
	0.125 Y2Mn2O7 + 2.375 Mn2O3 -> Mn5O8 + 0.25 Y	0.1851	0.3112
	Mn2O3 + Y -> Mn + YMnO3	-0.8574	0.1211
16	5 Mn2O3 + YCl3 -> YMn2O5 + Mn8Cl3O10	-0.0255	0.2591
	0.25 YMn2O5 + 2.25 Mn2O3 -> Mn5O8 + 0.25 Y	0.1916	0.3129
	12 Mn2O3 + 13 Y -> YMn12 + 12 YMnO3	-0.8472	0.1222
17	9 Mn2O3 + 2 YCl3 -> Y2Mn2O7 + 2 Mn8Cl3O10	-0.0148	0.2615
	0.125 Y2Mn2O7 + 2.375 Mn2O3 -> Mn5O8 + 0.25 Y	0.1851	0.3112
	12 Mn2O3 + 13 Y -> YMn12 + 12 YMnO3	-0.8472	0.1222
18	5 Mn2O3 + YCl3 -> YMn2O5 + Mn8Cl3O10	-0.0255	0.2591
	0.25 YMn2O5 + 2.25 Mn2O3 -> Mn5O8 + 0.25 Y	0.1916	0.3129
	0.2857 Mn5O8 + 0.4286 Y -> MnO + 0.4286 YMnO3	-0.7774	0.1305
19	9 Mn2O3 + 2 YCl3 -> Y2Mn2O7 + 2 Mn8Cl3O10	-0.0148	0.2615
	0.125 Y2Mn2O7 + 2.375 Mn2O3 -> Mn5O8 + 0.25 Y	0.1851	0.3112
	0.2857 Mn5O8 + 0.4286 Y -> MnO + 0.4286 YMnO3	-0.7774	0.1305
20	5 Mn2O3 + YCl3 -> YMn2O5 + Mn8Cl3O10	-0.0255	0.2591
	0.25 YMn2O5 + 2.25 Mn2O3 -> Mn5O8 + 0.25 Y	0.1916	0.3129
	0.6667 Mn2O3 + 0.3333 Y -> MnO + 0.3333 YMnO3	-0.6352	0.149
