# Supplementary material for: A graph-based network for predicting chemical reaction pathways in solid-state materials synthesis
Source: Nat Commun. 2021 May 25;12:3097. doi: 10.1038/s41467-021-23339-x (PMC8149458; doi:10.1038/s41467-021-23339-x)
Supplement: Supplementary file 5 — Supplementary Data 2 [file 41467_2021_23339_MOESM5_ESM.xlsx]

## Sheet: entries
comp	dGf	e_above_hull
C	0	0
CCl2O	-0.6164	0
CCl3	-0.1148	0
CO2	-1.3672	0
Cl2	0	0
ClO	0.0093	0.0093
Mn	0	0
Mn2O3	-1.5276	0
Mn3O4	-1.5896	0
Mn5C2	0.0295	0.0295
Mn5O8	-1.4587	0.0237
Mn7C3	0.029	0.029
Mn8Cl3O10	-1.4635	0
MnCO3	-1.5622	0
MnCl2	-1.0462	0
MnO	-1.5801	0
MnO2	-1.3315	0
Na	0	0
Na10Mn4O9	-1.2282	0.0188
Na14Mn2O9	-1.1288	0
Na2CO3	-1.5197	0
Na2Mn2O3	-1.3876	0
Na2Mn3Cl8	-1.222	0.0248
Na2Mn3O7	-1.4362	0
Na2MnO2	-1.2698	0.01
Na2MnO3	-1.3928	0
Na2O	-1.0166	0
Na2O2	-0.7629	0
Na3(CO3)2	-1.4569	0
Na3MnO3	-1.3212	0.0132
Na3MnO4	-1.2589	0
Na3Y(CO3)3	-1.9225	0
Na4Mn2O5	-1.421	0
Na4Mn9O18	-1.4612	0.0138
Na4MnO4	-1.29	0
Na5MnO4	-1.227	0.012
Na5Y(CO3)4	-1.8526	0
Na6MnO4	-1.1263	0.0162
NaC64	-0.1166	0
NaCO2	-1.4619	0
NaCO3	-1.3183	0.0236
NaCl	-1.6983	0
NaMn2O4	-1.4882	0
NaMn4O8	-1.4253	0
NaMn8O16	-1.3627	0.0176
NaMnO2	-1.5488	0
NaYO2	-2.6571	0
O2	0	0
Y	0	0
Y10Mn13C18	-0.322	0
Y15C19	-0.3318	0.0241
Y2C	-0.2884	0
Y2Cl3	-1.793	0.0211
Y2Mn2O7	-2.3821	0
Y2MnC4	-0.3	0.0041
Y2O3	-3.4895	0
Y3C4	-0.3441	0.0075
Y3ClO4	-3.3096	0.0051
Y4C5	-0.3571	0
Y4C7	-0.3291	0
YCCl	-1.2409	0
YCl3	-2.2676	0
YClO	-3.0232	0
YMn12	-0.0082	0
YMn2O5	-2.1581	0
YMnO3	-2.5566	0

## Sheet: total_paths
path	total_cost	interdependent	hypothetical	rxn	dG	cost
1	0.238	FALSE	FALSE	Na2CO3 + YCl3 -> CO2 + YClO + 2 NaCl	-0.1776	0.2263
				0.5 O2 + 2 YClO + 2 NaMnO2 -> Y2Mn2O7 + 2 NaCl	-0.1644	0.229
				Mn2O3 + Na2CO3 -> CO2 + 2 NaMnO2	0.024	0.2706
2	0.244	FALSE	TRUE	Na2CO3 + YCl3 -> CO2 + YClO + 2 NaCl	-0.1776	0.2263
				2 Na2MnO3 + 4 YClO -> Y2Mn2O7 + Y2O3 + 4 NaCl	-0.1769	0.2265
				0.375 O2 + MnCO3 + 0.25 Y2O3 -> CO2 + 0.5 YMn2O5	-0.0802	0.2468
				0.25 O2 + YMn2O5 + 0.5 Y2O3 -> Y2Mn2O7	-0.0194	0.2604
				Mn2O3 + Na2CO3 -> Na2MnO3 + MnCO3	0.0536	0.2776
3	0.244	FALSE	TRUE	Na2CO3 + YCl3 -> CO2 + YClO + 2 NaCl	-0.1776	0.2263
				2 Na2MnO3 + 4 YClO -> Y2Mn2O7 + Y2O3 + 4 NaCl	-0.1769	0.2265
				2 MnO2 + Y2O3 -> Y2Mn2O7	-0.0697	0.2491
				0.5 O2 + MnCO3 -> CO2 + MnO2	-0.0476	0.2541
				Mn2O3 + Na2CO3 -> Na2MnO3 + MnCO3	0.0536	0.2776
4	0.246	TRUE	TRUE	0.5 O2 + Na4Mn2O5 + 4 YClO -> Y2Mn2O7 + Y2O3 + 4 NaCl	-0.222	0.2175
				Na2CO3 + YCl3 -> CO2 + YClO + 2 NaCl	-0.1776	0.2263
				0.5625 O2 + 1.375 Y2O3 + 0.25 Mn8Cl3O10 -> Y2Mn2O7 + 0.75 YClO	-0.1004	0.2424
				9 Mn2O3 + 2 YCl3 -> Y2Mn2O7 + 2 Mn8Cl3O10	-0.0148	0.2615
				0.5 Mn2O3 + Na2CO3 -> CO2 + 0.5 Na4Mn2O5	0.12	0.2942
5	0.246	FALSE	FALSE	2.125 O2 + 0.1667 YMn12 + 0.9167 Y2O3 -> Y2Mn2O7	-0.9265	0.1134
				0.5 O2 + Na4Mn2O5 + 4 YClO -> Y2Mn2O7 + Y2O3 + 4 NaCl	-0.222	0.2175
				Na2CO3 + YCl3 -> CO2 + YClO + 2 NaCl	-0.1776	0.2263
				0.5 Mn2O3 + Na2CO3 -> CO2 + 0.5 Na4Mn2O5	0.12	0.2942
				1.308 Mn2O3 + 1.026 Y2O3 -> Y2Mn2O7 + 0.05128 YMn12	0.1436	0.3002
6	0.246	FALSE	TRUE	Na2CO3 + YCl3 -> CO2 + YClO + 2 NaCl	-0.1776	0.2263
				2 Na2MnO3 + 4 YClO -> Y2Mn2O7 + Y2O3 + 4 NaCl	-0.1769	0.2265
				2 MnO2 + Y2O3 -> Y2Mn2O7	-0.0697	0.2491
				0.25 O2 + 0.5 Mn2O3 -> MnO2	-0.0585	0.2516
				MnO2 + Na2CO3 -> CO2 + Na2MnO3	0.0727	0.2823
7	0.246	FALSE	FALSE	0.5 O2 + Na4Mn2O5 + 4 YClO -> Y2Mn2O7 + Y2O3 + 4 NaCl	-0.222	0.2175
				Na2CO3 + YCl3 -> CO2 + YClO + 2 NaCl	-0.1776	0.2263
				2 MnO2 + Y2O3 -> Y2Mn2O7	-0.0697	0.2491
				0.25 O2 + 0.5 Mn2O3 -> MnO2	-0.0585	0.2516
				0.5 Mn2O3 + Na2CO3 -> CO2 + 0.5 Na4Mn2O5	0.12	0.2942
8	0.248	FALSE	FALSE	4 Na2CO3 + YCl3 -> Na5Y(CO3)4 + 3 NaCl	-0.193	0.2232
				0.5 O2 + 2 YClO + 2 NaMnO2 -> Y2Mn2O7 + 2 NaCl	-0.1644	0.229
				0.25 Na5Y(CO3)4 + 0.75 YCl3 -> CO2 + YClO + 1.25 NaCl	-0.05	0.2535
				Mn2O3 + Na2CO3 -> CO2 + 2 NaMnO2	0.024	0.2706
9	0.249	FALSE	FALSE	3 Na2CO3 + YCl3 -> Na3Y(CO3)3 + 3 NaCl	-0.2056	0.2207
				0.5 O2 + 2 YClO + 2 NaMnO2 -> Y2Mn2O7 + 2 NaCl	-0.1644	0.229
				0.3333 Na3Y(CO3)3 + 0.6667 YCl3 -> CO2 + YClO + NaCl	-0.0335	0.2572
				Mn2O3 + Na2CO3 -> CO2 + 2 NaMnO2	0.024	0.2706
10	0.25	FALSE	TRUE	0.5 O2 + 2 Na3MnO3 + 6 YClO -> Y2Mn2O7 + 2 Y2O3 + 6 NaCl	-0.2595	0.2103
				Na2CO3 + YCl3 -> CO2 + YClO + 2 NaCl	-0.1776	0.2263
				2 MnO2 + Y2O3 -> Y2Mn2O7	-0.0697	0.2491
				0.25 O2 + 0.5 Mn2O3 -> MnO2	-0.0585	0.2516
				0.3333 Mn2O3 + Na2CO3 -> CO2 + 0.6667 Na3MnO3	0.1822	0.3104
11	0.25	FALSE	FALSE	2 YClO + Na2O -> Y2O3 + 2 NaCl	-0.3391	0.1956
				Na2CO3 + YCl3 -> CO2 + YClO + 2 NaCl	-0.1776	0.2263
				2 MnO2 + Y2O3 -> Y2Mn2O7	-0.0697	0.2491
				0.25 O2 + 0.5 Mn2O3 -> MnO2	-0.0585	0.2516
				Na2CO3 -> CO2 + Na2O	0.3278	0.3514
12	0.251	FALSE	TRUE	2.125 O2 + 0.1667 YMn12 + 0.9167 Y2O3 -> Y2Mn2O7	-0.9265	0.1134
				0.5 O2 + 2 Na3MnO3 + 6 YClO -> Y2Mn2O7 + 2 Y2O3 + 6 NaCl	-0.2595	0.2103
				Na2CO3 + YCl3 -> CO2 + YClO + 2 NaCl	-0.1776	0.2263
				1.308 Mn2O3 + 1.026 Y2O3 -> Y2Mn2O7 + 0.05128 YMn12	0.1436	0.3002
				0.3333 Mn2O3 + Na2CO3 -> CO2 + 0.6667 Na3MnO3	0.1822	0.3104
13	0.251	FALSE	FALSE	2.125 O2 + 0.1667 YMn12 + 0.9167 Y2O3 -> Y2Mn2O7	-0.9265	0.1134
				2 YClO + Na2O -> Y2O3 + 2 NaCl	-0.3391	0.1956
				Na2CO3 + YCl3 -> CO2 + YClO + 2 NaCl	-0.1776	0.2263
				1.308 Mn2O3 + 1.026 Y2O3 -> Y2Mn2O7 + 0.05128 YMn12	0.1436	0.3002
				Na2CO3 -> CO2 + Na2O	0.3278	0.3514
14	0.252	TRUE	TRUE	0.5 O2 + 2 Na3MnO3 + 6 YClO -> Y2Mn2O7 + 2 Y2O3 + 6 NaCl	-0.2595	0.2103
				Na2CO3 + YCl3 -> CO2 + YClO + 2 NaCl	-0.1776	0.2263
				0.5625 O2 + 1.375 Y2O3 + 0.25 Mn8Cl3O10 -> Y2Mn2O7 + 0.75 YClO	-0.1004	0.2424
				9 Mn2O3 + 2 YCl3 -> Y2Mn2O7 + 2 Mn8Cl3O10	-0.0148	0.2615
				0.3333 Mn2O3 + Na2CO3 -> CO2 + 0.6667 Na3MnO3	0.1822	0.3104
15	0.252	TRUE	TRUE	2 YClO + Na2O -> Y2O3 + 2 NaCl	-0.3391	0.1956
				Na2CO3 + YCl3 -> CO2 + YClO + 2 NaCl	-0.1776	0.2263
				0.5625 O2 + 1.375 Y2O3 + 0.25 Mn8Cl3O10 -> Y2Mn2O7 + 0.75 YClO	-0.1004	0.2424
				9 Mn2O3 + 2 YCl3 -> Y2Mn2O7 + 2 Mn8Cl3O10	-0.0148	0.2615
				Na2CO3 -> CO2 + Na2O	0.3278	0.3514
16	0.253	FALSE	TRUE	0.5 O2 + 2 Na3MnO3 + 2 YCl3 -> Y2Mn2O7 + 6 NaCl	-0.4324	0.1797
				Na2CO3 + YCl3 -> CO2 + YClO + 2 NaCl	-0.1776	0.2263
				0.5 O2 + 2 YClO + 2 NaMnO2 -> Y2Mn2O7 + 2 NaCl	-0.1644	0.229
				Mn2O3 + Na2CO3 -> CO2 + 2 NaMnO2	0.024	0.2706
				0.3333 Mn2O3 + Na2CO3 -> CO2 + 0.6667 Na3MnO3	0.1822	0.3104
17	0.253	TRUE	FALSE	4 Na2CO3 + 3 YClO -> Na5Y(CO3)4 + Y2O3 + 3 NaCl	-0.1428	0.2335
				2 MnO2 + Y2O3 -> Y2Mn2O7	-0.0697	0.2491
				0.25 O2 + 0.5 Mn2O3 -> MnO2	-0.0585	0.2516
				0.3333 Na3Y(CO3)3 + 0.6667 YCl3 -> CO2 + YClO + NaCl	-0.0335	0.2572
				0.75 Na5Y(CO3)4 + 0.75 YClO -> Na3Y(CO3)3 + 0.25 Y2O3 + 0.75 NaCl	-0.0159	0.2612
18	0.254	FALSE	FALSE	0.5 O2 + 2 Na5MnO4 + 10 YClO -> Y2Mn2O7 + 4 Y2O3 + 10 NaCl	-0.2887	0.2048
				Na2CO3 + YCl3 -> CO2 + YClO + 2 NaCl	-0.1776	0.2263
				2 MnO2 + Y2O3 -> Y2Mn2O7	-0.0697	0.2491
				0.25 O2 + 0.5 Mn2O3 -> MnO2	-0.0585	0.2516
				0.2 Mn2O3 + Na2CO3 -> CO2 + 0.4 Na5MnO4	0.2338	0.3244
19	0.255	TRUE	FALSE	2.125 O2 + 0.1667 YMn12 + 0.9167 Y2O3 -> Y2Mn2O7	-0.9265	0.1134
				4 Na2CO3 + 3 YClO -> Na5Y(CO3)4 + Y2O3 + 3 NaCl	-0.1428	0.2335
				0.3333 Na3Y(CO3)3 + 0.6667 YCl3 -> CO2 + YClO + NaCl	-0.0335	0.2572
				0.75 Na5Y(CO3)4 + 0.75 YClO -> Na3Y(CO3)3 + 0.25 Y2O3 + 0.75 NaCl	-0.0159	0.2612
				1.308 Mn2O3 + 1.026 Y2O3 -> Y2Mn2O7 + 0.05128 YMn12	0.1436	0.3002
20	0.255	FALSE	FALSE	Na2O + YCl3 -> YClO + 2 NaCl	-0.5347	0.1636
				0.5 O2 + 2 YClO + 2 NaMnO2 -> Y2Mn2O7 + 2 NaCl	-0.1644	0.229
				Mn2O3 + Na2CO3 -> CO2 + 2 NaMnO2	0.024	0.2706
				Na2CO3 -> CO2 + Na2O	0.3278	0.3514
21	0.256	FALSE	FALSE	2.125 O2 + 0.1667 YMn12 + 0.9167 Y2O3 -> Y2Mn2O7	-0.9265	0.1134
				0.5 O2 + 2 Na5MnO4 + 10 YClO -> Y2Mn2O7 + 4 Y2O3 + 10 NaCl	-0.2887	0.2048
				Na2CO3 + YCl3 -> CO2 + YClO + 2 NaCl	-0.1776	0.2263
				1.308 Mn2O3 + 1.026 Y2O3 -> Y2Mn2O7 + 0.05128 YMn12	0.1436	0.3002
				0.2 Mn2O3 + Na2CO3 -> CO2 + 0.4 Na5MnO4	0.2338	0.3244
22	0.257	TRUE	TRUE	0.5 O2 + 2 Na5MnO4 + 10 YClO -> Y2Mn2O7 + 4 Y2O3 + 10 NaCl	-0.2887	0.2048
				Na2CO3 + YCl3 -> CO2 + YClO + 2 NaCl	-0.1776	0.2263
				0.5625 O2 + 1.375 Y2O3 + 0.25 Mn8Cl3O10 -> Y2Mn2O7 + 0.75 YClO	-0.1004	0.2424
				9 Mn2O3 + 2 YCl3 -> Y2Mn2O7 + 2 Mn8Cl3O10	-0.0148	0.2615
				0.2 Mn2O3 + Na2CO3 -> CO2 + 0.4 Na5MnO4	0.2338	0.3244
23	0.258	FALSE	TRUE	Na3MnO3 + YCl3 -> YMnO3 + 3 NaCl	-0.4231	0.1812
				0.5 O2 + 2 YMnO3 -> Y2Mn2O7	-0.0579	0.2517
				0.3333 Mn2O3 + Na2CO3 -> CO2 + 0.6667 Na3MnO3	0.1822	0.3104
24	0.259	FALSE	FALSE	Na2O + YCl3 -> YClO + 2 NaCl	-0.5347	0.1636
				2 YClO + Na2O -> Y2O3 + 2 NaCl	-0.3391	0.1956
				2 MnO2 + Y2O3 -> Y2Mn2O7	-0.0697	0.2491
				0.25 O2 + 0.5 Mn2O3 -> MnO2	-0.0585	0.2516
				Na2CO3 -> CO2 + Na2O	0.3278	0.3514
25	0.261	TRUE	TRUE	Na2O + YCl3 -> YClO + 2 NaCl	-0.5347	0.1636
				2 YClO + Na2O -> Y2O3 + 2 NaCl	-0.3391	0.1956
				0.5625 O2 + 1.375 Y2O3 + 0.25 Mn8Cl3O10 -> Y2Mn2O7 + 0.75 YClO	-0.1004	0.2424
				9 Mn2O3 + 2 YCl3 -> Y2Mn2O7 + 2 Mn8Cl3O10	-0.0148	0.2615
				Na2CO3 -> CO2 + Na2O	0.3278	0.3514
26	0.262	FALSE	FALSE	O2 + 3 Na4Mn2O5 + 4 YCl3 -> Y2Mn2O7 + 2 YMn2O5 + 12 NaCl	-0.3591	0.1921
				0.5 O2 + Na4Mn2O5 + 4 YClO -> Y2Mn2O7 + Y2O3 + 4 NaCl	-0.222	0.2175
				Na2CO3 + YCl3 -> CO2 + YClO + 2 NaCl	-0.1776	0.2263
				0.25 O2 + YMn2O5 + 0.5 Y2O3 -> Y2Mn2O7	-0.0194	0.2604
				0.5 Mn2O3 + Na2CO3 -> CO2 + 0.5 Na4Mn2O5	0.12	0.2942
27	0.262	FALSE	FALSE	2.125 O2 + 0.1667 YMn12 + 0.9167 Y2O3 -> Y2Mn2O7	-0.9265	0.1134
				Na2O + YCl3 -> YClO + 2 NaCl	-0.5347	0.1636
				2 YClO + Na2O -> Y2O3 + 2 NaCl	-0.3391	0.1956
				1.308 Mn2O3 + 1.026 Y2O3 -> Y2Mn2O7 + 0.05128 YMn12	0.1436	0.3002
				Na2CO3 -> CO2 + Na2O	0.3278	0.3514
28	0.265	FALSE	FALSE	2 Na2O + YCl3 -> NaYO2 + 3 NaCl	-0.5648	0.1591
				1.5 NaYO2 + 0.5 YCl3 -> Y2O3 + 1.5 NaCl	-0.2581	0.2105
				2 MnO2 + Y2O3 -> Y2Mn2O7	-0.0697	0.2491
				0.25 O2 + 0.5 Mn2O3 -> MnO2	-0.0585	0.2516
				Na2CO3 -> CO2 + Na2O	0.3278	0.3514
29	0.271	FALSE	FALSE	2.125 O2 + 0.1667 YMn12 + 0.9167 Y2O3 -> Y2Mn2O7	-0.9265	0.1134
				2 Na2O + YCl3 -> NaYO2 + 3 NaCl	-0.5648	0.1591
				1.5 NaYO2 + 0.5 YCl3 -> Y2O3 + 1.5 NaCl	-0.2581	0.2105
				1.308 Mn2O3 + 1.026 Y2O3 -> Y2Mn2O7 + 0.05128 YMn12	0.1436	0.3002
				Na2CO3 -> CO2 + Na2O	0.3278	0.3514
30	0.273	FALSE	TRUE	0.5 O2 + 2 Na3MnO3 + 2 YCl3 -> Y2Mn2O7 + 6 NaCl	-0.4324	0.1797
				Na3MnO3 + YCl3 -> YMnO3 + 3 NaCl	-0.4231	0.1812
				0.5 O2 + 2 YMnO3 -> Y2Mn2O7	-0.0579	0.2517
				0.3333 Mn2O3 + Na2CO3 -> CO2 + 0.6667 Na3MnO3	0.1822	0.3104
31	0.278	FALSE	TRUE	0.5 O2 + 2 Na3MnO3 + 2 YCl3 -> Y2Mn2O7 + 6 NaCl	-0.4324	0.1797
				0.3333 Mn2O3 + Na2CO3 -> CO2 + 0.6667 Na3MnO3	0.1822	0.3104
32	0.28	FALSE	FALSE	3 Na2O + 2 YCl3 -> Y2O3 + 6 NaCl	-0.6198	0.1512
				2 MnO2 + Y2O3 -> Y2Mn2O7	-0.0697	0.2491
				0.25 O2 + 0.5 Mn2O3 -> MnO2	-0.0585	0.2516
				Na2CO3 -> CO2 + Na2O	0.3278	0.3514
33	0.283	FALSE	FALSE	3 Na2O + 2 YCl3 -> Y2O3 + 6 NaCl	-0.6198	0.1512
				O2 + 3 Na4Mn2O5 + 4 YCl3 -> Y2Mn2O7 + 2 YMn2O5 + 12 NaCl	-0.3591	0.1921
				0.25 O2 + YMn2O5 + 0.5 Y2O3 -> Y2Mn2O7	-0.0194	0.2604
				0.5 Mn2O3 + Na2CO3 -> CO2 + 0.5 Na4Mn2O5	0.12	0.2942
				Na2CO3 -> CO2 + Na2O	0.3278	0.3514
34	0.287	FALSE	FALSE	0.5 O2 + 2 Na5MnO4 + 3.333 YCl3 -> Y2Mn2O7 + 0.6667 Y2O3 + 10 NaCl	-0.4959	0.1695
				2 MnO2 + Y2O3 -> Y2Mn2O7	-0.0697	0.2491
				0.25 O2 + 0.5 Mn2O3 -> MnO2	-0.0585	0.2516
				0.2 Mn2O3 + Na2CO3 -> CO2 + 0.4 Na5MnO4	0.2338	0.3244
35	0.287	FALSE	TRUE	3 Na2O + 2 YCl3 -> Y2O3 + 6 NaCl	-0.6198	0.1512
				1.5 O2 + Na2CO3 + 0.6667 Mn8Cl3O10 -> CO2 + 5.333 MnO2 + 2 NaCl	-0.1126	0.2398
				2 MnO2 + Y2O3 -> Y2Mn2O7	-0.0697	0.2491
				9 Mn2O3 + 2 YCl3 -> Y2Mn2O7 + 2 Mn8Cl3O10	-0.0148	0.2615
				Na2CO3 -> CO2 + Na2O	0.3278	0.3514
36	0.287	TRUE	TRUE	3 Na2O + 2 YCl3 -> Y2O3 + 6 NaCl	-0.6198	0.1512
				2 YClO + Na2O -> Y2O3 + 2 NaCl	-0.3391	0.1956
				0.5625 O2 + 1.375 Y2O3 + 0.25 Mn8Cl3O10 -> Y2Mn2O7 + 0.75 YClO	-0.1004	0.2424
				9 Mn2O3 + 2 YCl3 -> Y2Mn2O7 + 2 Mn8Cl3O10	-0.0148	0.2615
				Na2CO3 -> CO2 + Na2O	0.3278	0.3514
37	0.287	FALSE	FALSE	0.5 O2 + 2 Na5MnO4 + 3.333 YCl3 -> Y2Mn2O7 + 0.6667 Y2O3 + 10 NaCl	-0.4959	0.1695
				O2 + 3 Na4Mn2O5 + 4 YCl3 -> Y2Mn2O7 + 2 YMn2O5 + 12 NaCl	-0.3591	0.1921
				0.25 O2 + YMn2O5 + 0.5 Y2O3 -> Y2Mn2O7	-0.0194	0.2604
				0.5 Mn2O3 + Na2CO3 -> CO2 + 0.5 Na4Mn2O5	0.12	0.2942
				0.2 Mn2O3 + Na2CO3 -> CO2 + 0.4 Na5MnO4	0.2338	0.3244
38	0.288	FALSE	FALSE	2.125 O2 + 0.1667 YMn12 + 0.9167 Y2O3 -> Y2Mn2O7	-0.9265	0.1134
				3 Na2O + 2 YCl3 -> Y2O3 + 6 NaCl	-0.6198	0.1512
				0.25 O2 + YMn2O5 + 0.5 Y2O3 -> Y2Mn2O7	-0.0194	0.2604
				1.154 Mn2O3 + 0.5128 Y2O3 -> YMn2O5 + 0.02564 YMn12	0.0591	0.279
				Na2CO3 -> CO2 + Na2O	0.3278	0.3514
39	0.291	FALSE	TRUE	0.5 O2 + 2 Na5MnO4 + 3.333 YCl3 -> Y2Mn2O7 + 0.6667 Y2O3 + 10 NaCl	-0.4959	0.1695
				1.5 O2 + Na2CO3 + 0.6667 Mn8Cl3O10 -> CO2 + 5.333 MnO2 + 2 NaCl	-0.1126	0.2398
				2 MnO2 + Y2O3 -> Y2Mn2O7	-0.0697	0.2491
				9 Mn2O3 + 2 YCl3 -> Y2Mn2O7 + 2 Mn8Cl3O10	-0.0148	0.2615
				0.2 Mn2O3 + Na2CO3 -> CO2 + 0.4 Na5MnO4	0.2338	0.3244
40	0.292	FALSE	FALSE	2.125 O2 + 0.1667 YMn12 + 0.9167 Y2O3 -> Y2Mn2O7	-0.9265	0.1134
				0.5 O2 + 2 Na5MnO4 + 3.333 YCl3 -> Y2Mn2O7 + 0.6667 Y2O3 + 10 NaCl	-0.4959	0.1695
				0.25 O2 + YMn2O5 + 0.5 Y2O3 -> Y2Mn2O7	-0.0194	0.2604
				1.154 Mn2O3 + 0.5128 Y2O3 -> YMn2O5 + 0.02564 YMn12	0.0591	0.279
				0.2 Mn2O3 + Na2CO3 -> CO2 + 0.4 Na5MnO4	0.2338	0.3244
41	0.292	FALSE	FALSE	2.125 O2 + 0.1667 YMn12 + 0.9167 Y2O3 -> Y2Mn2O7	-0.9265	0.1134
				3 Na2O + 2 YCl3 -> Y2O3 + 6 NaCl	-0.6198	0.1512
				1.308 Mn2O3 + 1.026 Y2O3 -> Y2Mn2O7 + 0.05128 YMn12	0.1436	0.3002
				Na2CO3 -> CO2 + Na2O	0.3278	0.3514
42	0.293	TRUE	TRUE	0.5 O2 + 2 Na5MnO4 + 3.333 YCl3 -> Y2Mn2O7 + 0.6667 Y2O3 + 10 NaCl	-0.4959	0.1695
				0.5 O2 + 2 Na5MnO4 + 10 YClO -> Y2Mn2O7 + 4 Y2O3 + 10 NaCl	-0.2887	0.2048
				0.5625 O2 + 1.375 Y2O3 + 0.25 Mn8Cl3O10 -> Y2Mn2O7 + 0.75 YClO	-0.1004	0.2424
				9 Mn2O3 + 2 YCl3 -> Y2Mn2O7 + 2 Mn8Cl3O10	-0.0148	0.2615
				0.2 Mn2O3 + Na2CO3 -> CO2 + 0.4 Na5MnO4	0.2338	0.3244
43	0.294	FALSE	FALSE	4 Na2O + 3 YCl3 -> Y3ClO4 + 8 NaCl	-0.5933	0.1549
				0.5 O2 + 2 YClO + 2 NaMnO2 -> Y2Mn2O7 + 2 NaCl	-0.1644	0.229
				0.5 O2 + Mn2O3 + Y3ClO4 -> Y2Mn2O7 + YClO	-0.0827	0.2463
				Mn2O3 + Na2CO3 -> CO2 + 2 NaMnO2	0.024	0.2706
				Na2CO3 -> CO2 + Na2O	0.3278	0.3514
44	0.294	FALSE	FALSE	2.125 O2 + 0.1667 YMn12 + 0.9167 Y2O3 -> Y2Mn2O7	-0.9265	0.1134
				0.5 O2 + 2 Na5MnO4 + 3.333 YCl3 -> Y2Mn2O7 + 0.6667 Y2O3 + 10 NaCl	-0.4959	0.1695
				1.308 Mn2O3 + 1.026 Y2O3 -> Y2Mn2O7 + 0.05128 YMn12	0.1436	0.3002
				0.2 Mn2O3 + Na2CO3 -> CO2 + 0.4 Na5MnO4	0.2338	0.3244

## Sheet: CO2
path	rxn	dG	cost
1	Mn2O3 + Na2CO3 -> CO2 + 2 NaMnO2	0.024	0.2706
2	0.5 Mn2O3 + Na2CO3 -> CO2 + 0.5 Na4Mn2O5	0.12	0.2942
3	0.3333 Mn2O3 + Na2CO3 -> CO2 + 0.6667 Na3MnO3	0.1822	0.3104
4	0.2 Mn2O3 + Na2CO3 -> CO2 + 0.4 Na5MnO4	0.2338	0.3244
5	0.5 O2 + Na2CO3 -> CO2 + Na2O2	0.2807	0.3376
6	Na2CO3 -> CO2 + Na2O	0.3278	0.3514
7	Mn2O3 + Na2CO3 -> NaCO2 + NaMn2O4	0.0447	0.2755
	3 NaCO2 + O2 -> CO2 + Na3(CO3)2	-0.1846	0.2249
8	Mn2O3 + Na2CO3 -> NaCO2 + NaMn2O4	0.0447	0.2755
	2 NaCO2 + 0.5 O2 -> CO2 + Na2CO3	-0.1694	0.228
9	0.25 O2 + 0.5 Mn2O3 -> MnO2	-0.0585	0.2516
	3 MnO2 + Na2CO3 -> CO2 + Na2Mn3O7	-0.0156	0.2613
10	1.25 O2 + 0.5 Mn2O3 -> O2 + MnO2	-0.0351	0.2569
	3 MnO2 + Na2CO3 -> CO2 + Na2Mn3O7	-0.0156	0.2613
11	0.25 O2 + 1.5 Mn2O3 -> MnO2 + Mn2O3	-0.0219	0.2599
	3 MnO2 + Na2CO3 -> CO2 + Na2Mn3O7	-0.0156	0.2613
12	0.5 O2 + 3 Mn2O3 -> MnO2 + Mn5O8	-0.0027	0.2643
	3 MnO2 + Na2CO3 -> CO2 + Na2Mn3O7	-0.0156	0.2613
13	2 Mn2O3 -> MnO2 + Mn3O4	0.0155	0.2685
	3 MnO2 + Na2CO3 -> CO2 + Na2Mn3O7	-0.0156	0.2613
14	Mn2O3 + Na2CO3 -> Na2MnO3 + MnCO3	0.0536	0.2776
	0.5 O2 + MnCO3 -> CO2 + MnO2	-0.0476	0.2541
15	0.25 O2 + 0.5 Mn2O3 -> MnO2	-0.0585	0.2516
	MnO2 + Na2CO3 -> CO2 + Na2MnO3	0.0727	0.2823
16	Mn2O3 + Na2CO3 -> Na2MnO3 + MnCO3	0.0536	0.2776
	0.25 O2 + MnCO3 -> CO2 + 0.5 Mn2O3	-0.02	0.2603
17	Mn2O3 + Na2CO3 -> Na2MnO3 + MnCO3	0.0536	0.2776
	0.3 O2 + MnCO3 -> CO2 + 0.2 Mn5O8	-0.0149	0.2615
18	1.25 O2 + 0.5 Mn2O3 -> O2 + MnO2	-0.0351	0.2569
	MnO2 + Na2CO3 -> CO2 + Na2MnO3	0.0727	0.2823
19	0.25 O2 + 1.5 Mn2O3 -> MnO2 + Mn2O3	-0.0219	0.2599
	MnO2 + Na2CO3 -> CO2 + Na2MnO3	0.0727	0.2823
20	Mn2O3 + Na2CO3 -> Na2MnO3 + MnCO3	0.0536	0.2776
	0.1667 O2 + MnCO3 -> CO2 + 0.3333 Mn3O4	0	0.2649

## Sheet: Y2Mn2O7
path	rxn	dG	cost
1	9 Mn2O3 + 2 YCl3 -> Y2Mn2O7 + 2 Mn8Cl3O10	-0.0148	0.2615
2	9 Mn2O3 + 2 YCl3 -> Y2Mn2O7 + 2 Mn8Cl3O10	-0.0148	0.2615
	1.5 Y2Mn2O7 + 0.5 Mn2O3 -> YMn2O5 + Y2Mn2O7	-0.0181	0.2607
3	5 Mn2O3 + YCl3 -> YMn2O5 + Mn8Cl3O10	-0.0255	0.2591
	0.3333 YMn2O5 + 0.8333 Mn2O3 -> 0.1667 Y2Mn2O7 + Mn2O3	0.0168	0.2689
4	5 Mn2O3 + YCl3 -> YMn2O5 + Mn8Cl3O10	-0.0255	0.2591
	2 YMn2O5 + 0.5 O2 -> Y2Mn2O7 + 2 MnO2	0.0199	0.2696
5	5 Mn2O3 + YCl3 -> YMn2O5 + Mn8Cl3O10	-0.0255	0.2591
	2 YMn2O5 -> Y2Mn2O7 + Mn2O3	0.0431	0.2751
6	5 Mn2O3 + YCl3 -> YMn2O5 + Mn8Cl3O10	-0.0255	0.2591
	2 YMn2O5 + 0.1 O2 -> Y2Mn2O7 + 0.4 Mn5O8	0.0458	0.2758
7	0.75 O2 + 0.3333 YCl3 -> ClO + 0.1667 Y2O3	0.0473	0.2761
	4 Mn2O3 + Y2O3 -> Y2Mn2O7 + 2 Mn3O4	-0.0183	0.2607
8	0.5 O2 + 0.6667 YCl3 -> Cl2 + 0.3333 Y2O3	0.063	0.2799
	4 Mn2O3 + Y2O3 -> Y2Mn2O7 + 2 Mn3O4	-0.0183	0.2607
9	0.75 O2 + 0.3333 YCl3 -> ClO + 0.1667 Y2O3	0.0473	0.2761
	Mn2O3 + 0.5 Y2O3 -> MnO + 0.5 Y2Mn2O7	0.0134	0.2681
10	0.5 O2 + 0.6667 YCl3 -> Cl2 + 0.3333 Y2O3	0.063	0.2799
	Mn2O3 + 0.5 Y2O3 -> MnO + 0.5 Y2Mn2O7	0.0134	0.2681
11	0.75 O2 + 0.3333 YCl3 -> ClO + 0.1667 Y2O3	0.0473	0.2761
	2 Mn2O3 + 1.5 Y2O3 -> Mn + 1.5 Y2Mn2O7	0.1225	0.2948
12	0.5 O2 + 0.6667 YCl3 -> Cl2 + 0.3333 Y2O3	0.063	0.2799
	2 Mn2O3 + 1.5 Y2O3 -> Mn + 1.5 Y2Mn2O7	0.1225	0.2948
13	0.75 O2 + 0.3333 YCl3 -> ClO + 0.1667 Y2O3	0.0473	0.2761
	25.5 Mn2O3 + 20 Y2O3 -> YMn12 + 19.5 Y2Mn2O7	0.1436	0.3002
14	0.5 O2 + 0.6667 YCl3 -> Cl2 + 0.3333 Y2O3	0.063	0.2799
	25.5 Mn2O3 + 20 Y2O3 -> YMn12 + 19.5 Y2Mn2O7	0.1436	0.3002
15	5 Mn2O3 + YCl3 -> YMn2O5 + Mn8Cl3O10	-0.0255	0.2591
	YMn2O5 + 105 Mn2O3 -> YMn12 + 40 Mn5O8	0.1138	0.2926
	0.09091 YMn12 + 0.6591 O2 -> MnO + 0.04545 Y2Mn2O7	-1.7366	0.052
16	5 Mn2O3 + YCl3 -> YMn2O5 + Mn8Cl3O10	-0.0255	0.2591
	YMn2O5 + 105 Mn2O3 -> YMn12 + 40 Mn5O8	0.1138	0.2926
	2 YMn12 + 18.17 O2 -> Y2Mn2O7 + 7.333 Mn3O4	-1.726	0.0526
17	9 Mn2O3 + 2 YCl3 -> Y2Mn2O7 + 2 Mn8Cl3O10	-0.0148	0.2615
	0.5 Y2Mn2O7 + 105.5 Mn2O3 -> YMn12 + 40 Mn5O8	0.1131	0.2924
	0.09091 YMn12 + 0.6591 O2 -> MnO + 0.04545 Y2Mn2O7	-1.7366	0.052
18	9 Mn2O3 + 2 YCl3 -> Y2Mn2O7 + 2 Mn8Cl3O10	-0.0148	0.2615
	0.5 Y2Mn2O7 + 105.5 Mn2O3 -> YMn12 + 40 Mn5O8	0.1131	0.2924
	2 YMn12 + 18.17 O2 -> Y2Mn2O7 + 7.333 Mn3O4	-1.726	0.0526
19	0.75 O2 + 0.3333 YCl3 -> ClO + 0.1667 Y2O3	0.0473	0.2761
	45 Mn2O3 + 20 Y2O3 -> YMn12 + 39 YMn2O5	0.0591	0.279
	0.09091 YMn12 + 0.6591 O2 -> MnO + 0.04545 Y2Mn2O7	-1.7366	0.052
20	5 Mn2O3 + YCl3 -> YMn2O5 + Mn8Cl3O10	-0.0255	0.2591
	YMn2O5 + 105 Mn2O3 -> YMn12 + 40 Mn5O8	0.1138	0.2926
	2 YMn12 + 20 O2 -> Y2Mn2O7 + 11 Mn2O3	-1.6668	0.0557

## Sheet: NaCl
path	rxn	dG	cost
1	3 Na2CO3 + YCl3 -> Na3Y(CO3)3 + 3 NaCl	-0.2056	0.2207
2	4 Na2CO3 + YCl3 -> Na5Y(CO3)4 + 3 NaCl	-0.193	0.2232
3	0.5 O2 + 4 Na2CO3 -> Na2O + 2 Na3(CO3)2	0.0548	0.278
	0.5 Na2O + 0.3333 YCl3 -> NaCl + 0.1667 Y2O3	-0.6198	0.1512
4	0.5 O2 + 4 Na2CO3 -> Na2O + 2 Na3(CO3)2	0.0548	0.278
	4 Na2O + 3 YCl3 -> Y3ClO4 + 8 NaCl	-0.5933	0.1549
5	0.5 O2 + 4 Na2CO3 -> Na2O + 2 Na3(CO3)2	0.0548	0.278
	2 Na2O + YCl3 -> NaYO2 + 3 NaCl	-0.5648	0.1591
6	0.5 O2 + 4 Na2CO3 -> Na2O + 2 Na3(CO3)2	0.0548	0.278
	Na2O + YCl3 -> YClO + 2 NaCl	-0.5347	0.1636
7	0.5 O2 + 2 Na2CO3 -> Na2O + 2 NaCO3	0.1542	0.303
	0.5 Na2O + 0.3333 YCl3 -> NaCl + 0.1667 Y2O3	-0.6198	0.1512
8	0.5 O2 + 2 Na2CO3 -> Na2O + 2 NaCO3	0.1542	0.303
	4 Na2O + 3 YCl3 -> Y3ClO4 + 8 NaCl	-0.5933	0.1549
9	0.5 O2 + 2 Na2CO3 -> Na2O + 2 NaCO3	0.1542	0.303
	2 Na2O + YCl3 -> NaYO2 + 3 NaCl	-0.5648	0.1591
10	0.5 O2 + 2 Na2CO3 -> Na2O + 2 NaCO3	0.1542	0.303
	Na2O + YCl3 -> YClO + 2 NaCl	-0.5347	0.1636
11	0.3333 Mn2O3 + Na2CO3 -> CO2 + 0.6667 Na3MnO3	0.1822	0.3104
	0.3333 Na3MnO3 + 0.3333 YCl3 -> NaCl + 0.3333 YMnO3	-0.4231	0.1812
12	0.5 O2 + YCl3 -> YClO + Cl2	0.0001	0.265
	0.5 Cl2 + Na2CO3 -> NaCO3 + NaCl	-0.1242	0.2374
13	Na2CO3 -> CO2 + Na2O	0.3278	0.3514
	0.5 Na2O + 0.3333 YCl3 -> NaCl + 0.1667 Y2O3	-0.6198	0.1512
14	Na2CO3 -> CO2 + Na2O	0.3278	0.3514
	4 Na2O + 3 YCl3 -> Y3ClO4 + 8 NaCl	-0.5933	0.1549
15	0.5 O2 + YCl3 -> YClO + Cl2	0.0001	0.265
	0.5 Cl2 + 2 Na2CO3 -> Na3(CO3)2 + NaCl	-0.0912	0.2444
16	Na2CO3 -> CO2 + Na2O	0.3278	0.3514
	2 Na2O + YCl3 -> NaYO2 + 3 NaCl	-0.5648	0.1591
17	2 O2 + 3 YCl3 -> Y3ClO4 + 4 Cl2	0.0459	0.2758
	0.5 Cl2 + Na2CO3 -> NaCO3 + NaCl	-0.1242	0.2374
18	Na2CO3 -> CO2 + Na2O	0.3278	0.3514
	Na2O + YCl3 -> YClO + 2 NaCl	-0.5347	0.1636
19	0.5 O2 + 0.6667 YCl3 -> Cl2 + 0.3333 Y2O3	0.063	0.2799
	0.5 Cl2 + Na2CO3 -> NaCO3 + NaCl	-0.1242	0.2374
20	2 O2 + 3 YCl3 -> Y3ClO4 + 4 Cl2	0.0459	0.2758
	0.5 Cl2 + 2 Na2CO3 -> Na3(CO3)2 + NaCl	-0.0912	0.2444
