# Supplementary material for: A graph-based network for predicting chemical reaction pathways in solid-state materials synthesis
Source: Nat Commun. 2021 May 25;12:3097. doi: 10.1038/s41467-021-23339-x (PMC8149458; doi:10.1038/s41467-021-23339-x)
Supplement: Supplementary file 6 — Supplementary Data 3 [file 41467_2021_23339_MOESM6_ESM.xlsx]

## Sheet: entries
comp	dGf	e_above_hull
Fe	0	0
Fe11S12	-0.5945	0.2398
Fe11Si5	-0.3329	0.0195
Fe2S3	-0.7005	0.1784
Fe2Si	-0.3657	0.0049
Fe2SiS4	-0.6936	0.2799
Fe3S	0.0266	0.4283
Fe3S4	-0.6863	0.1949
Fe3Si	-0.2979	0
Fe4S5	-0.8824	0
Fe5Si3	-0.3	0.1069
Fe7S12	-0.621	0.2554
Fe7S8	-0.6515	0.1993
FeS	-0.8033	0
FeS2	-0.8736	0
FeSi	-0.5161	0
FeSi2	-0.4773	0
S	0	0
Si	0	0
SiS	-1.0278	0
SiS2	-1.1779	0
SiS4	-0.5729	0.1338

## Sheet: total_paths
path	total_cost	interdependent	hypothetical	rxn	dG	cost
1	0.17	FALSE	TRUE	0.4 Fe5Si3 + 4.8 S -> Fe2SiS4 + 0.2 SiS4	-0.5585	0.16
				4 S + Fe3Si -> Fe2SiS4 + Fe	-0.458	0.1755
				SiS4 + 2 Fe -> Fe2SiS4	-0.2844	0.2056
2	0.171	FALSE	TRUE	0.4 Fe5Si3 + 4.8 S -> Fe2SiS4 + 0.2 SiS4	-0.5585	0.16
				0.4286 Fe5Si3 + 4 S -> Fe2SiS4 + 0.1429 FeSi2	-0.5426	0.1624
				2 FeSi2 + 16 S -> Fe2SiS4 + 3 SiS4	-0.4811	0.1718
				4 S + Fe3Si -> Fe2SiS4 + Fe	-0.458	0.1755
				SiS4 + 2 Fe -> Fe2SiS4	-0.2844	0.2056
3	0.171	FALSE	TRUE	0.4286 Fe5Si3 + 4 S -> Fe2SiS4 + 0.1429 FeSi2	-0.5426	0.1624
				2 FeSi2 + 16 S -> Fe2SiS4 + 3 SiS4	-0.4811	0.1718
				4 S + Fe3Si -> Fe2SiS4 + Fe	-0.458	0.1755
				SiS4 + 2 Fe -> Fe2SiS4	-0.2844	0.2056
4	0.172	FALSE	TRUE	0.4 Fe5Si3 + 4.2 S -> Fe2SiS4 + 0.2 SiS	-0.5819	0.1566
				5.5 S + Fe3Si -> Fe2SiS4 + 0.5 Fe2S3	-0.57	0.1583
				0.4 Fe5Si3 + 4.8 S -> Fe2SiS4 + 0.2 SiS4	-0.5585	0.16
				4 S + Fe3Si -> Fe2SiS4 + Fe	-0.458	0.1755
				SiS4 + 2 Fe -> Fe2SiS4	-0.2844	0.2056
				Fe2S3 + SiS -> Fe2SiS4	0.1004	0.2892
5	0.172	FALSE	TRUE	0.4 Fe5Si3 + 4.8 S -> Fe2SiS4 + 0.2 SiS4	-0.5585	0.16
				0.5 Fe5Si3 + 4 S -> Fe2SiS4 + 0.5 FeSi	-0.5214	0.1656
				2 FeSi + 8 S -> Fe2SiS4 + SiS4	-0.4713	0.1734
				4 S + Fe3Si -> Fe2SiS4 + Fe	-0.458	0.1755
				SiS4 + 2 Fe -> Fe2SiS4	-0.2844	0.2056
6	0.173	FALSE	TRUE	0.4286 Fe5Si3 + 4 S -> Fe2SiS4 + 0.1429 FeSi2	-0.5426	0.1624
				0.5 Fe5Si3 + 4 S -> Fe2SiS4 + 0.5 FeSi	-0.5214	0.1656
				2 FeSi2 + 16 S -> Fe2SiS4 + 3 SiS4	-0.4811	0.1718
				2 FeSi + 8 S -> Fe2SiS4 + SiS4	-0.4713	0.1734
				4 S + Fe3Si -> Fe2SiS4 + Fe	-0.458	0.1755
				SiS4 + 2 Fe -> Fe2SiS4	-0.2844	0.2056
7	0.174	FALSE	TRUE	0.4 Fe5Si3 + 4.2 S -> Fe2SiS4 + 0.2 SiS	-0.5819	0.1566
				5.5 S + Fe3Si -> Fe2SiS4 + 0.5 Fe2S3	-0.57	0.1583
				Fe2S3 + SiS -> Fe2SiS4	0.1004	0.2892
8	0.174	FALSE	TRUE	0.5 Fe5Si3 + 4 S -> Fe2SiS4 + 0.5 FeSi	-0.5214	0.1656
				2 FeSi + 8 S -> Fe2SiS4 + SiS4	-0.4713	0.1734
				4 S + Fe3Si -> Fe2SiS4 + Fe	-0.458	0.1755
				SiS4 + 2 Fe -> Fe2SiS4	-0.2844	0.2056
9	0.175	FALSE	TRUE	5 S + Fe3Si -> Fe2SiS4 + FeS	-0.5856	0.1561
				0.4 Fe5Si3 + 4.8 S -> Fe2SiS4 + 0.2 SiS4	-0.5585	0.16
				4 S + Fe3Si -> Fe2SiS4 + Fe	-0.458	0.1755
				1.25 SiS4 + 0.5 Fe3Si -> SiS2 + 0.75 Fe2SiS4	-0.3635	0.1914
				SiS4 + 2 Fe -> Fe2SiS4	-0.2844	0.2056
				SiS2 + 2 FeS -> Fe2SiS4	0.2703	0.3347
10	0.175	FALSE	TRUE	2.333 S + 0.3333 Fe3Si -> FeS + 0.3333 SiS4	-0.5903	0.1554
				0.4 Fe5Si3 + 4.8 S -> Fe2SiS4 + 0.2 SiS4	-0.5585	0.16
				4 S + Fe3Si -> Fe2SiS4 + Fe	-0.458	0.1755
				1.25 SiS4 + 0.5 Fe3Si -> SiS2 + 0.75 Fe2SiS4	-0.3635	0.1914
				SiS4 + 2 Fe -> Fe2SiS4	-0.2844	0.2056
				SiS2 + 2 FeS -> Fe2SiS4	0.2703	0.3347
11	0.175	FALSE	TRUE	2 FeSi2 + 7 S -> Fe2SiS4 + 3 SiS	-0.6275	0.1501
				0.4 Fe5Si3 + 4.2 S -> Fe2SiS4 + 0.2 SiS	-0.5819	0.1566
				5.5 S + Fe3Si -> Fe2SiS4 + 0.5 Fe2S3	-0.57	0.1583
				0.4286 Fe5Si3 + 4 S -> Fe2SiS4 + 0.1429 FeSi2	-0.5426	0.1624
				Fe2S3 + SiS -> Fe2SiS4	0.1004	0.2892
12	0.177	FALSE	TRUE	2 FeSi2 + 7 S -> Fe2SiS4 + 3 SiS	-0.6275	0.1501
				5.5 S + Fe3Si -> Fe2SiS4 + 0.5 Fe2S3	-0.57	0.1583
				0.4286 Fe5Si3 + 4 S -> Fe2SiS4 + 0.1429 FeSi2	-0.5426	0.1624
				Fe2S3 + SiS -> Fe2SiS4	0.1004	0.2892
13	0.177	FALSE	TRUE	0.4 Fe5Si3 + 4.2 S -> Fe2SiS4 + 0.2 SiS	-0.5819	0.1566
				5.5 S + Fe3Si -> Fe2SiS4 + 0.5 Fe2S3	-0.57	0.1583
				2 FeSi + 5 S -> Fe2SiS4 + SiS	-0.5385	0.163
				0.5 Fe5Si3 + 4 S -> Fe2SiS4 + 0.5 FeSi	-0.5214	0.1656
				Fe2S3 + SiS -> Fe2SiS4	0.1004	0.2892
14	0.177	FALSE	FALSE	0.6667 FeSi2 + 3.333 S -> SiS2 + 0.3333 Fe2SiS4	-0.787	0.1293
				5 S + Fe3Si -> Fe2SiS4 + FeS	-0.5856	0.1561
				0.4286 Fe5Si3 + 4 S -> Fe2SiS4 + 0.1429 FeSi2	-0.5426	0.1624
				SiS2 + 2 FeS -> Fe2SiS4	0.2703	0.3347
15	0.177	FALSE	FALSE	0.6667 FeSi2 + 3.333 S -> SiS2 + 0.3333 Fe2SiS4	-0.787	0.1293
				5 S + Fe3Si -> Fe2SiS4 + FeS	-0.5856	0.1561
				S + 0.4 Fe3Si -> FeS + 0.2 FeSi2	-0.5448	0.1621
				0.4286 Fe5Si3 + 4 S -> Fe2SiS4 + 0.1429 FeSi2	-0.5426	0.1624
				SiS2 + 2 FeS -> Fe2SiS4	0.2703	0.3347
16	0.178	FALSE	TRUE	5 S + Fe3Si -> Fe2SiS4 + FeS	-0.5856	0.1561
				0.4 Fe5Si3 + 4.8 S -> Fe2SiS4 + 0.2 SiS4	-0.5585	0.16
				4 S + Fe3Si -> Fe2SiS4 + Fe	-0.458	0.1755
				0.9167 SiS4 + 0.1667 Fe5Si3 -> SiS2 + 0.4167 Fe2SiS4	-0.4278	0.1805
				SiS4 + 2 Fe -> Fe2SiS4	-0.2844	0.2056
				SiS2 + 2 FeS -> Fe2SiS4	0.2703	0.3347
17	0.178	FALSE	TRUE	2.333 S + 0.3333 Fe3Si -> FeS + 0.3333 SiS4	-0.5903	0.1554
				0.4 Fe5Si3 + 4.8 S -> Fe2SiS4 + 0.2 SiS4	-0.5585	0.16
				4 S + Fe3Si -> Fe2SiS4 + Fe	-0.458	0.1755
				0.9167 SiS4 + 0.1667 Fe5Si3 -> SiS2 + 0.4167 Fe2SiS4	-0.4278	0.1805
				SiS4 + 2 Fe -> Fe2SiS4	-0.2844	0.2056
				SiS2 + 2 FeS -> Fe2SiS4	0.2703	0.3347
18	0.178	FALSE	TRUE	2 FeSi2 + 7 S -> Fe2SiS4 + 3 SiS	-0.6275	0.1501
				5.5 S + Fe3Si -> Fe2SiS4 + 0.5 Fe2S3	-0.57	0.1583
				0.4286 Fe5Si3 + 4 S -> Fe2SiS4 + 0.1429 FeSi2	-0.5426	0.1624
				2 FeSi + 5 S -> Fe2SiS4 + SiS	-0.5385	0.163
				0.5 Fe5Si3 + 4 S -> Fe2SiS4 + 0.5 FeSi	-0.5214	0.1656
				Fe2S3 + SiS -> Fe2SiS4	0.1004	0.2892
19	0.178	FALSE	TRUE	0.6667 FeSi2 + 3.333 S -> SiS2 + 0.3333 Fe2SiS4	-0.787	0.1293
				5 S + Fe3Si -> Fe2SiS4 + FeS	-0.5856	0.1561
				0.4 Fe5Si3 + 4.8 S -> Fe2SiS4 + 0.2 SiS4	-0.5585	0.16
				0.4286 Fe5Si3 + 4 S -> Fe2SiS4 + 0.1429 FeSi2	-0.5426	0.1624
				1.25 SiS4 + 0.5 Fe3Si -> SiS2 + 0.75 Fe2SiS4	-0.3635	0.1914
				SiS2 + 2 FeS -> Fe2SiS4	0.2703	0.3347
20	0.178	FALSE	TRUE	0.6667 FeSi2 + 3.333 S -> SiS2 + 0.3333 Fe2SiS4	-0.787	0.1293
				2.333 S + 0.3333 Fe3Si -> FeS + 0.3333 SiS4	-0.5903	0.1554
				0.4286 Fe5Si3 + 4 S -> Fe2SiS4 + 0.1429 FeSi2	-0.5426	0.1624
				4 S + Fe3Si -> Fe2SiS4 + Fe	-0.458	0.1755
				SiS4 + 2 Fe -> Fe2SiS4	-0.2844	0.2056
				SiS2 + 2 FeS -> Fe2SiS4	0.2703	0.3347
21	0.179	FALSE	TRUE	0.4 Fe5Si3 + 4.2 S -> Fe2SiS4 + 0.2 SiS	-0.5819	0.1566
				3 S + 0.8 Fe3Si -> Fe2S3 + 0.4 FeSi2	-0.5036	0.1683
				2 FeSi2 + 16 S -> Fe2SiS4 + 3 SiS4	-0.4811	0.1718
				4 S + Fe3Si -> Fe2SiS4 + Fe	-0.458	0.1755
				SiS4 + 2 Fe -> Fe2SiS4	-0.2844	0.2056
				Fe2S3 + SiS -> Fe2SiS4	0.1004	0.2892
22	0.179	FALSE	TRUE	0.6667 FeSi2 + 3.333 S -> SiS2 + 0.3333 Fe2SiS4	-0.787	0.1293
				2.333 S + 0.3333 Fe3Si -> FeS + 0.3333 SiS4	-0.5903	0.1554
				5 S + Fe3Si -> Fe2SiS4 + FeS	-0.5856	0.1561
				0.4286 Fe5Si3 + 4 S -> Fe2SiS4 + 0.1429 FeSi2	-0.5426	0.1624
				1.25 SiS4 + 0.5 Fe3Si -> SiS2 + 0.75 Fe2SiS4	-0.3635	0.1914
				SiS2 + 2 FeS -> Fe2SiS4	0.2703	0.3347
23	0.179	FALSE	TRUE	0.4 Fe5Si3 + 4.2 S -> Fe2SiS4 + 0.2 SiS	-0.5819	0.1566
				3 S + Fe3Si -> Fe2S3 + FeSi	-0.4776	0.1724
				2 FeSi + 8 S -> Fe2SiS4 + SiS4	-0.4713	0.1734
				4 S + Fe3Si -> Fe2SiS4 + Fe	-0.458	0.1755
				SiS4 + 2 Fe -> Fe2SiS4	-0.2844	0.2056
				Fe2S3 + SiS -> Fe2SiS4	0.1004	0.2892
24	0.179	FALSE	TRUE	5.5 S + Fe3Si -> Fe2SiS4 + 0.5 Fe2S3	-0.57	0.1583
				2 FeSi + 5 S -> Fe2SiS4 + SiS	-0.5385	0.163
				0.5 Fe5Si3 + 4 S -> Fe2SiS4 + 0.5 FeSi	-0.5214	0.1656
				Fe2S3 + SiS -> Fe2SiS4	0.1004	0.2892
25	0.179	FALSE	FALSE	0.6667 FeSi2 + 3.333 S -> SiS2 + 0.3333 Fe2SiS4	-0.787	0.1293
				2 FeSi + 6 S -> SiS2 + Fe2SiS4	-0.6324	0.1494
				5 S + Fe3Si -> Fe2SiS4 + FeS	-0.5856	0.1561
				0.4286 Fe5Si3 + 4 S -> Fe2SiS4 + 0.1429 FeSi2	-0.5426	0.1624
				S + 0.5 Fe3Si -> FeS + 0.5 FeSi	-0.509	0.1675
				SiS2 + 2 FeS -> Fe2SiS4	0.2703	0.3347
26	0.179	FALSE	TRUE	5 S + Fe3Si -> Fe2SiS4 + FeS	-0.5856	0.1561
				0.4 Fe5Si3 + 4.8 S -> Fe2SiS4 + 0.2 SiS4	-0.5585	0.16
				1.25 SiS4 + 0.5 Fe3Si -> SiS2 + 0.75 Fe2SiS4	-0.3635	0.1914
				SiS2 + 2 FeS -> Fe2SiS4	0.2703	0.3347
27	0.179	FALSE	TRUE	0.6667 FeSi2 + 3.333 S -> SiS2 + 0.3333 Fe2SiS4	-0.787	0.1293
				5 S + Fe3Si -> Fe2SiS4 + FeS	-0.5856	0.1561
				0.4 Fe5Si3 + 4.8 S -> Fe2SiS4 + 0.2 SiS4	-0.5585	0.16
				0.4286 Fe5Si3 + 4 S -> Fe2SiS4 + 0.1429 FeSi2	-0.5426	0.1624
				0.9167 SiS4 + 0.1667 Fe5Si3 -> SiS2 + 0.4167 Fe2SiS4	-0.4278	0.1805
				SiS2 + 2 FeS -> Fe2SiS4	0.2703	0.3347
28	0.18	FALSE	FALSE	0.6667 FeSi2 + 3.333 S -> SiS2 + 0.3333 Fe2SiS4	-0.787	0.1293
				2 FeSi + 6 S -> SiS2 + Fe2SiS4	-0.6324	0.1494
				5 S + Fe3Si -> Fe2SiS4 + FeS	-0.5856	0.1561
				0.4286 Fe5Si3 + 4 S -> Fe2SiS4 + 0.1429 FeSi2	-0.5426	0.1624
				0.5 Fe5Si3 + 4 S -> Fe2SiS4 + 0.5 FeSi	-0.5214	0.1656
				SiS2 + 2 FeS -> Fe2SiS4	0.2703	0.3347
29	0.18	FALSE	TRUE	0.6667 FeSi2 + 3.333 S -> SiS2 + 0.3333 Fe2SiS4	-0.787	0.1293
				5 S + Fe3Si -> Fe2SiS4 + FeS	-0.5856	0.1561
				0.4 Fe5Si3 + 4.8 S -> Fe2SiS4 + 0.2 SiS4	-0.5585	0.16
				S + 0.4 Fe3Si -> FeS + 0.2 FeSi2	-0.5448	0.1621
				1.25 SiS4 + 0.5 Fe3Si -> SiS2 + 0.75 Fe2SiS4	-0.3635	0.1914
				SiS2 + 2 FeS -> Fe2SiS4	0.2703	0.3347
30	0.18	FALSE	TRUE	2.333 S + 0.3333 Fe3Si -> FeS + 0.3333 SiS4	-0.5903	0.1554
				5 S + Fe3Si -> Fe2SiS4 + FeS	-0.5856	0.1561
				0.4 Fe5Si3 + 4.8 S -> Fe2SiS4 + 0.2 SiS4	-0.5585	0.16
				1.25 SiS4 + 0.5 Fe3Si -> SiS2 + 0.75 Fe2SiS4	-0.3635	0.1914
				SiS2 + 2 FeS -> Fe2SiS4	0.2703	0.3347
31	0.18	FALSE	TRUE	0.6667 FeSi2 + 3.333 S -> SiS2 + 0.3333 Fe2SiS4	-0.787	0.1293
				2.333 S + 0.3333 Fe3Si -> FeS + 0.3333 SiS4	-0.5903	0.1554
				5 S + Fe3Si -> Fe2SiS4 + FeS	-0.5856	0.1561
				0.4286 Fe5Si3 + 4 S -> Fe2SiS4 + 0.1429 FeSi2	-0.5426	0.1624
				0.9167 SiS4 + 0.1667 Fe5Si3 -> SiS2 + 0.4167 Fe2SiS4	-0.4278	0.1805
				SiS2 + 2 FeS -> Fe2SiS4	0.2703	0.3347
32	0.18	FALSE	TRUE	5 S + Fe3Si -> Fe2SiS4 + FeS	-0.5856	0.1561
				0.4 Fe5Si3 + 4.8 S -> Fe2SiS4 + 0.2 SiS4	-0.5585	0.16
				0.4286 Fe5Si3 + 4 S -> Fe2SiS4 + 0.1429 FeSi2	-0.5426	0.1624
				2 FeSi2 + 16 S -> Fe2SiS4 + 3 SiS4	-0.4811	0.1718
				1.25 SiS4 + 0.5 Fe3Si -> SiS2 + 0.75 Fe2SiS4	-0.3635	0.1914
				SiS2 + 2 FeS -> Fe2SiS4	0.2703	0.3347
33	0.181	FALSE	TRUE	5 S + Fe3Si -> Fe2SiS4 + FeS	-0.5856	0.1561
				0.4 Fe5Si3 + 4.8 S -> Fe2SiS4 + 0.2 SiS4	-0.5585	0.16
				S + 0.4 Fe3Si -> FeS + 0.2 FeSi2	-0.5448	0.1621
				2 FeSi2 + 16 S -> Fe2SiS4 + 3 SiS4	-0.4811	0.1718
				1.25 SiS4 + 0.5 Fe3Si -> SiS2 + 0.75 Fe2SiS4	-0.3635	0.1914
				SiS2 + 2 FeS -> Fe2SiS4	0.2703	0.3347
34	0.181	FALSE	TRUE	0.4 Fe5Si3 + 4.2 S -> Fe2SiS4 + 0.2 SiS	-0.5819	0.1566
				2 FeSi2 + 16 S -> Fe2SiS4 + 3 SiS4	-0.4811	0.1718
				4 S + Fe3Si -> Fe2SiS4 + Fe	-0.458	0.1755
				0.5714 Fe5Si3 + 3 S -> Fe2S3 + 0.8571 FeSi2	-0.4436	0.1779
				SiS4 + 2 Fe -> Fe2SiS4	-0.2844	0.2056
				Fe2S3 + SiS -> Fe2SiS4	0.1004	0.2892
35	0.181	FALSE	TRUE	6 S + Fe3Si -> Fe2SiS4 + FeS2	-0.6284	0.15
				0.4 Fe5Si3 + 4.8 S -> Fe2SiS4 + 0.2 SiS4	-0.5585	0.16
				2 Fe5Si3 + 20 S -> Si + 5 Fe2SiS4	-0.541	0.1626
				4 S + Fe3Si -> Fe2SiS4 + Fe	-0.458	0.1755
				SiS4 + 2 Fe -> Fe2SiS4	-0.2844	0.2056
				Si + 2 FeS2 -> Fe2SiS4	0.0552	0.278
36	0.181	FALSE	TRUE	2 FeSi + 6 S -> SiS2 + Fe2SiS4	-0.6324	0.1494
				5 S + Fe3Si -> Fe2SiS4 + FeS	-0.5856	0.1561
				0.4 Fe5Si3 + 4.8 S -> Fe2SiS4 + 0.2 SiS4	-0.5585	0.16
				S + 0.5 Fe3Si -> FeS + 0.5 FeSi	-0.509	0.1675
				1.25 SiS4 + 0.5 Fe3Si -> SiS2 + 0.75 Fe2SiS4	-0.3635	0.1914
				SiS2 + 2 FeS -> Fe2SiS4	0.2703	0.3347
37	0.181	FALSE	TRUE	5 S + Fe3Si -> Fe2SiS4 + FeS	-0.5856	0.1561
				0.4 Fe5Si3 + 4.8 S -> Fe2SiS4 + 0.2 SiS4	-0.5585	0.16
				S + 0.5 Fe3Si -> FeS + 0.5 FeSi	-0.509	0.1675
				2 FeSi + 8 S -> Fe2SiS4 + SiS4	-0.4713	0.1734
				1.25 SiS4 + 0.5 Fe3Si -> SiS2 + 0.75 Fe2SiS4	-0.3635	0.1914
				SiS2 + 2 FeS -> Fe2SiS4	0.2703	0.3347
38	0.181	FALSE	TRUE	2 FeSi + 6 S -> SiS2 + Fe2SiS4	-0.6324	0.1494
				5 S + Fe3Si -> Fe2SiS4 + FeS	-0.5856	0.1561
				0.4 Fe5Si3 + 4.8 S -> Fe2SiS4 + 0.2 SiS4	-0.5585	0.16
				0.5 Fe5Si3 + 4 S -> Fe2SiS4 + 0.5 FeSi	-0.5214	0.1656
				1.25 SiS4 + 0.5 Fe3Si -> SiS2 + 0.75 Fe2SiS4	-0.3635	0.1914
				SiS2 + 2 FeS -> Fe2SiS4	0.2703	0.3347
39	0.181	FALSE	TRUE	5 S + Fe3Si -> Fe2SiS4 + FeS	-0.5856	0.1561
				0.4286 Fe5Si3 + 4 S -> Fe2SiS4 + 0.1429 FeSi2	-0.5426	0.1624
				2 FeSi2 + 16 S -> Fe2SiS4 + 3 SiS4	-0.4811	0.1718
				1.25 SiS4 + 0.5 Fe3Si -> SiS2 + 0.75 Fe2SiS4	-0.3635	0.1914
				SiS2 + 2 FeS -> Fe2SiS4	0.2703	0.3347
40	0.182	FALSE	TRUE	0.6667 FeSi2 + 3.333 S -> SiS2 + 0.3333 Fe2SiS4	-0.787	0.1293
				5 S + Fe3Si -> Fe2SiS4 + FeS	-0.5856	0.1561
				0.4 Fe5Si3 + 4.2 S -> Fe2SiS4 + 0.2 SiS	-0.5819	0.1566
				3 S + 0.8 Fe3Si -> Fe2S3 + 0.4 FeSi2	-0.5036	0.1683
				Fe2S3 + SiS -> Fe2SiS4	0.1004	0.2892
				SiS2 + 2 FeS -> Fe2SiS4	0.2703	0.3347
41	0.182	FALSE	TRUE	5 S + Fe3Si -> Fe2SiS4 + FeS	-0.5856	0.1561
				0.4 Fe5Si3 + 4.8 S -> Fe2SiS4 + 0.2 SiS4	-0.5585	0.16
				0.9167 SiS4 + 0.1667 Fe5Si3 -> SiS2 + 0.4167 Fe2SiS4	-0.4278	0.1805
				SiS2 + 2 FeS -> Fe2SiS4	0.2703	0.3347
42	0.182	FALSE	TRUE	6 S + Fe3Si -> Fe2SiS4 + FeS2	-0.6284	0.15
				0.4 Fe5Si3 + 4.2 S -> Fe2SiS4 + 0.2 SiS	-0.5819	0.1566
				5.5 S + Fe3Si -> Fe2SiS4 + 0.5 Fe2S3	-0.57	0.1583
				2 Fe5Si3 + 20 S -> Si + 5 Fe2SiS4	-0.541	0.1626
				Si + 2 FeS2 -> Fe2SiS4	0.0552	0.278
				Fe2S3 + SiS -> Fe2SiS4	0.1004	0.2892
43	0.182	FALSE	TRUE	5 S + Fe3Si -> Fe2SiS4 + FeS	-0.5856	0.1561
				0.4 Fe5Si3 + 4.8 S -> Fe2SiS4 + 0.2 SiS4	-0.5585	0.16
				0.5 Fe5Si3 + 4 S -> Fe2SiS4 + 0.5 FeSi	-0.5214	0.1656
				2 FeSi + 8 S -> Fe2SiS4 + SiS4	-0.4713	0.1734
				1.25 SiS4 + 0.5 Fe3Si -> SiS2 + 0.75 Fe2SiS4	-0.3635	0.1914
				SiS2 + 2 FeS -> Fe2SiS4	0.2703	0.3347
44	0.182	FALSE	TRUE	2.333 S + 0.3333 Fe3Si -> FeS + 0.3333 SiS4	-0.5903	0.1554
				5 S + Fe3Si -> Fe2SiS4 + FeS	-0.5856	0.1561
				0.4286 Fe5Si3 + 4 S -> Fe2SiS4 + 0.1429 FeSi2	-0.5426	0.1624
				2 FeSi2 + 16 S -> Fe2SiS4 + 3 SiS4	-0.4811	0.1718
				1.25 SiS4 + 0.5 Fe3Si -> SiS2 + 0.75 Fe2SiS4	-0.3635	0.1914
				SiS2 + 2 FeS -> Fe2SiS4	0.2703	0.3347
45	0.182	FALSE	TRUE	2 FeSi + 6 S -> SiS2 + Fe2SiS4	-0.6324	0.1494
				5 S + Fe3Si -> Fe2SiS4 + FeS	-0.5856	0.1561
				0.4 Fe5Si3 + 4.8 S -> Fe2SiS4 + 0.2 SiS4	-0.5585	0.16
				0.5 Fe5Si3 + 4 S -> Fe2SiS4 + 0.5 FeSi	-0.5214	0.1656
				0.9167 SiS4 + 0.1667 Fe5Si3 -> SiS2 + 0.4167 Fe2SiS4	-0.4278	0.1805
				SiS2 + 2 FeS -> Fe2SiS4	0.2703	0.3347
46	0.182	FALSE	TRUE	5 S + Fe3Si -> Fe2SiS4 + FeS	-0.5856	0.1561
				S + 0.4 Fe3Si -> FeS + 0.2 FeSi2	-0.5448	0.1621
				0.4286 Fe5Si3 + 4 S -> Fe2SiS4 + 0.1429 FeSi2	-0.5426	0.1624
				2 FeSi2 + 16 S -> Fe2SiS4 + 3 SiS4	-0.4811	0.1718
				1.25 SiS4 + 0.5 Fe3Si -> SiS2 + 0.75 Fe2SiS4	-0.3635	0.1914
				SiS2 + 2 FeS -> Fe2SiS4	0.2703	0.3347
47	0.182	FALSE	FALSE	2 FeSi + 6 S -> SiS2 + Fe2SiS4	-0.6324	0.1494
				5 S + Fe3Si -> Fe2SiS4 + FeS	-0.5856	0.1561
				0.5 Fe5Si3 + 4 S -> Fe2SiS4 + 0.5 FeSi	-0.5214	0.1656
				SiS2 + 2 FeS -> Fe2SiS4	0.2703	0.3347
48	0.183	FALSE	TRUE	2 FeSi + 6 S -> SiS2 + Fe2SiS4	-0.6324	0.1494
				5 S + Fe3Si -> Fe2SiS4 + FeS	-0.5856	0.1561
				0.4 Fe5Si3 + 4.2 S -> Fe2SiS4 + 0.2 SiS	-0.5819	0.1566
				3 S + Fe3Si -> Fe2S3 + FeSi	-0.4776	0.1724
				Fe2S3 + SiS -> Fe2SiS4	0.1004	0.2892
				SiS2 + 2 FeS -> Fe2SiS4	0.2703	0.3347
49	0.183	FALSE	TRUE	5 S + Fe3Si -> Fe2SiS4 + FeS	-0.5856	0.1561
				0.4 Fe5Si3 + 4.8 S -> Fe2SiS4 + 0.2 SiS4	-0.5585	0.16
				0.4286 Fe5Si3 + 4 S -> Fe2SiS4 + 0.1429 FeSi2	-0.5426	0.1624
				2 FeSi2 + 16 S -> Fe2SiS4 + 3 SiS4	-0.4811	0.1718
				0.9167 SiS4 + 0.1667 Fe5Si3 -> SiS2 + 0.4167 Fe2SiS4	-0.4278	0.1805
				SiS2 + 2 FeS -> Fe2SiS4	0.2703	0.3347
50	0.183	FALSE	TRUE	0.6667 FeSi2 + 3.333 S -> SiS2 + 0.3333 Fe2SiS4	-0.787	0.1293
				5 S + Fe3Si -> Fe2SiS4 + FeS	-0.5856	0.1561
				0.4 Fe5Si3 + 4.8 S -> Fe2SiS4 + 0.2 SiS4	-0.5585	0.16
				S + 0.4 Fe3Si -> FeS + 0.2 FeSi2	-0.5448	0.1621
				0.9167 SiS4 + 0.1667 Fe5Si3 -> SiS2 + 0.4167 Fe2SiS4	-0.4278	0.1805
				SiS2 + 2 FeS -> Fe2SiS4	0.2703	0.3347
51	0.183	FALSE	TRUE	2 FeSi + 6 S -> SiS2 + Fe2SiS4	-0.6324	0.1494
				2.333 S + 0.3333 Fe3Si -> FeS + 0.3333 SiS4	-0.5903	0.1554
				0.5 Fe5Si3 + 4 S -> Fe2SiS4 + 0.5 FeSi	-0.5214	0.1656
				4 S + Fe3Si -> Fe2SiS4 + Fe	-0.458	0.1755
				SiS4 + 2 Fe -> Fe2SiS4	-0.2844	0.2056
				SiS2 + 2 FeS -> Fe2SiS4	0.2703	0.3347
52	0.183	FALSE	FALSE	0.6667 FeSi2 + 3.333 S -> SiS2 + 0.3333 Fe2SiS4	-0.787	0.1293
				2 FeSi + 6 S -> SiS2 + Fe2SiS4	-0.6324	0.1494
				5 S + Fe3Si -> Fe2SiS4 + FeS	-0.5856	0.1561
				S + 0.4 Fe3Si -> FeS + 0.2 FeSi2	-0.5448	0.1621
				0.5 Fe5Si3 + 4 S -> Fe2SiS4 + 0.5 FeSi	-0.5214	0.1656
				SiS2 + 2 FeS -> Fe2SiS4	0.2703	0.3347
53	0.183	FALSE	TRUE	5 S + Fe3Si -> Fe2SiS4 + FeS	-0.5856	0.1561
				0.4286 Fe5Si3 + 4 S -> Fe2SiS4 + 0.1429 FeSi2	-0.5426	0.1624
				2 FeSi2 + 16 S -> Fe2SiS4 + 3 SiS4	-0.4811	0.1718
				0.9167 SiS4 + 0.1667 Fe5Si3 -> SiS2 + 0.4167 Fe2SiS4	-0.4278	0.1805
				SiS2 + 2 FeS -> Fe2SiS4	0.2703	0.3347
54	0.183	FALSE	TRUE	2.333 S + 0.3333 Fe3Si -> FeS + 0.3333 SiS4	-0.5903	0.1554
				5 S + Fe3Si -> Fe2SiS4 + FeS	-0.5856	0.1561
				0.4 Fe5Si3 + 4.8 S -> Fe2SiS4 + 0.2 SiS4	-0.5585	0.16
				0.9167 SiS4 + 0.1667 Fe5Si3 -> SiS2 + 0.4167 Fe2SiS4	-0.4278	0.1805
				1.25 SiS4 + 0.5 Fe3Si -> SiS2 + 0.75 Fe2SiS4	-0.3635	0.1914
				SiS2 + 2 FeS -> Fe2SiS4	0.2703	0.3347
55	0.184	FALSE	TRUE	2 FeSi + 6 S -> SiS2 + Fe2SiS4	-0.6324	0.1494
				5 S + Fe3Si -> Fe2SiS4 + FeS	-0.5856	0.1561
				0.4 Fe5Si3 + 4.8 S -> Fe2SiS4 + 0.2 SiS4	-0.5585	0.16
				S + 0.5 Fe3Si -> FeS + 0.5 FeSi	-0.509	0.1675
				0.9167 SiS4 + 0.1667 Fe5Si3 -> SiS2 + 0.4167 Fe2SiS4	-0.4278	0.1805
				SiS2 + 2 FeS -> Fe2SiS4	0.2703	0.3347
56	0.184	FALSE	FALSE	2 FeSi + 6 S -> SiS2 + Fe2SiS4	-0.6324	0.1494
				5 S + Fe3Si -> Fe2SiS4 + FeS	-0.5856	0.1561
				0.5 Fe5Si3 + 4 S -> Fe2SiS4 + 0.5 FeSi	-0.5214	0.1656
				S + 0.5 Fe3Si -> FeS + 0.5 FeSi	-0.509	0.1675
				SiS2 + 2 FeS -> Fe2SiS4	0.2703	0.3347
57	0.184	FALSE	TRUE	2.333 S + 0.3333 Fe3Si -> FeS + 0.3333 SiS4	-0.5903	0.1554
				5 S + Fe3Si -> Fe2SiS4 + FeS	-0.5856	0.1561
				0.4 Fe5Si3 + 4.8 S -> Fe2SiS4 + 0.2 SiS4	-0.5585	0.16
				0.9167 SiS4 + 0.1667 Fe5Si3 -> SiS2 + 0.4167 Fe2SiS4	-0.4278	0.1805
				SiS2 + 2 FeS -> Fe2SiS4	0.2703	0.3347
58	0.184	FALSE	TRUE	5 S + Fe3Si -> Fe2SiS4 + FeS	-0.5856	0.1561
				0.5 Fe5Si3 + 4 S -> Fe2SiS4 + 0.5 FeSi	-0.5214	0.1656
				2 FeSi + 8 S -> Fe2SiS4 + SiS4	-0.4713	0.1734
				1.25 SiS4 + 0.5 Fe3Si -> SiS2 + 0.75 Fe2SiS4	-0.3635	0.1914
				SiS2 + 2 FeS -> Fe2SiS4	0.2703	0.3347
59	0.184	FALSE	TRUE	2 FeSi + 6 S -> SiS2 + Fe2SiS4	-0.6324	0.1494
				2.333 S + 0.3333 Fe3Si -> FeS + 0.3333 SiS4	-0.5903	0.1554
				5 S + Fe3Si -> Fe2SiS4 + FeS	-0.5856	0.1561
				0.5 Fe5Si3 + 4 S -> Fe2SiS4 + 0.5 FeSi	-0.5214	0.1656
				1.25 SiS4 + 0.5 Fe3Si -> SiS2 + 0.75 Fe2SiS4	-0.3635	0.1914
				SiS2 + 2 FeS -> Fe2SiS4	0.2703	0.3347
60	0.184	FALSE	TRUE	2 S + 0.5 Fe3Si -> FeS2 + 0.5 FeSi	-0.6353	0.149
				2 Fe5Si3 + 20 S -> Si + 5 Fe2SiS4	-0.541	0.1626
				2 FeSi + 8 S -> Fe2SiS4 + SiS4	-0.4713	0.1734
				4 S + Fe3Si -> Fe2SiS4 + Fe	-0.458	0.1755
				SiS4 + 2 Fe -> Fe2SiS4	-0.2844	0.2056
				Si + 2 FeS2 -> Fe2SiS4	0.0552	0.278
61	0.184	FALSE	TRUE	5 S + Fe3Si -> Fe2SiS4 + FeS	-0.5856	0.1561
				0.4 Fe5Si3 + 4.8 S -> Fe2SiS4 + 0.2 SiS4	-0.5585	0.16
				0.5 Fe5Si3 + 4 S -> Fe2SiS4 + 0.5 FeSi	-0.5214	0.1656
				2 FeSi + 8 S -> Fe2SiS4 + SiS4	-0.4713	0.1734
				0.9167 SiS4 + 0.1667 Fe5Si3 -> SiS2 + 0.4167 Fe2SiS4	-0.4278	0.1805
				SiS2 + 2 FeS -> Fe2SiS4	0.2703	0.3347
62	0.184	FALSE	TRUE	5 S + Fe3Si -> Fe2SiS4 + FeS	-0.5856	0.1561
				0.4 Fe5Si3 + 4.8 S -> Fe2SiS4 + 0.2 SiS4	-0.5585	0.16
				S + 0.4 Fe3Si -> FeS + 0.2 FeSi2	-0.5448	0.1621
				2 FeSi2 + 16 S -> Fe2SiS4 + 3 SiS4	-0.4811	0.1718
				0.9167 SiS4 + 0.1667 Fe5Si3 -> SiS2 + 0.4167 Fe2SiS4	-0.4278	0.1805
				SiS2 + 2 FeS -> Fe2SiS4	0.2703	0.3347
63	0.184	FALSE	TRUE	2.333 S + 0.3333 Fe3Si -> FeS + 0.3333 SiS4	-0.5903	0.1554
				5 S + Fe3Si -> Fe2SiS4 + FeS	-0.5856	0.1561
				0.5 Fe5Si3 + 4 S -> Fe2SiS4 + 0.5 FeSi	-0.5214	0.1656
				2 FeSi + 8 S -> Fe2SiS4 + SiS4	-0.4713	0.1734
				1.25 SiS4 + 0.5 Fe3Si -> SiS2 + 0.75 Fe2SiS4	-0.3635	0.1914
				SiS2 + 2 FeS -> Fe2SiS4	0.2703	0.3347
64	0.184	FALSE	TRUE	5 S + Fe3Si -> Fe2SiS4 + FeS	-0.5856	0.1561
				0.4 Fe5Si3 + 4.8 S -> Fe2SiS4 + 0.2 SiS4	-0.5585	0.16
				S + 0.5 Fe3Si -> FeS + 0.5 FeSi	-0.509	0.1675
				2 FeSi + 8 S -> Fe2SiS4 + SiS4	-0.4713	0.1734
				0.9167 SiS4 + 0.1667 Fe5Si3 -> SiS2 + 0.4167 Fe2SiS4	-0.4278	0.1805
				SiS2 + 2 FeS -> Fe2SiS4	0.2703	0.3347
65	0.185	FALSE	TRUE	5 S + Fe3Si -> Fe2SiS4 + FeS	-0.5856	0.1561
				0.5 Fe5Si3 + 4 S -> Fe2SiS4 + 0.5 FeSi	-0.5214	0.1656
				S + 0.5 Fe3Si -> FeS + 0.5 FeSi	-0.509	0.1675
				2 FeSi + 8 S -> Fe2SiS4 + SiS4	-0.4713	0.1734
				1.25 SiS4 + 0.5 Fe3Si -> SiS2 + 0.75 Fe2SiS4	-0.3635	0.1914
				SiS2 + 2 FeS -> Fe2SiS4	0.2703	0.3347
66	0.185	FALSE	TRUE	2 FeSi + 6 S -> SiS2 + Fe2SiS4	-0.6324	0.1494
				2.333 S + 0.3333 Fe3Si -> FeS + 0.3333 SiS4	-0.5903	0.1554
				5 S + Fe3Si -> Fe2SiS4 + FeS	-0.5856	0.1561
				0.5 Fe5Si3 + 4 S -> Fe2SiS4 + 0.5 FeSi	-0.5214	0.1656
				0.9167 SiS4 + 0.1667 Fe5Si3 -> SiS2 + 0.4167 Fe2SiS4	-0.4278	0.1805
				SiS2 + 2 FeS -> Fe2SiS4	0.2703	0.3347
67	0.185	FALSE	TRUE	2.333 S + 0.3333 Fe3Si -> FeS + 0.3333 SiS4	-0.5903	0.1554
				5 S + Fe3Si -> Fe2SiS4 + FeS	-0.5856	0.1561
				0.4286 Fe5Si3 + 4 S -> Fe2SiS4 + 0.1429 FeSi2	-0.5426	0.1624
				2 FeSi2 + 16 S -> Fe2SiS4 + 3 SiS4	-0.4811	0.1718
				0.9167 SiS4 + 0.1667 Fe5Si3 -> SiS2 + 0.4167 Fe2SiS4	-0.4278	0.1805
				SiS2 + 2 FeS -> Fe2SiS4	0.2703	0.3347
68	0.185	FALSE	TRUE	5 S + Fe3Si -> Fe2SiS4 + FeS	-0.5856	0.1561
				0.5 Fe5Si3 + 4 S -> Fe2SiS4 + 0.5 FeSi	-0.5214	0.1656
				2 FeSi + 8 S -> Fe2SiS4 + SiS4	-0.4713	0.1734
				0.9167 SiS4 + 0.1667 Fe5Si3 -> SiS2 + 0.4167 Fe2SiS4	-0.4278	0.1805
				1.25 SiS4 + 0.5 Fe3Si -> SiS2 + 0.75 Fe2SiS4	-0.3635	0.1914
				SiS2 + 2 FeS -> Fe2SiS4	0.2703	0.3347
69	0.185	FALSE	TRUE	0.6667 FeSi2 + 3.333 S -> SiS2 + 0.3333 Fe2SiS4	-0.787	0.1293
				5 S + Fe3Si -> Fe2SiS4 + FeS	-0.5856	0.1561
				0.4 Fe5Si3 + 4.2 S -> Fe2SiS4 + 0.2 SiS	-0.5819	0.1566
				0.5714 Fe5Si3 + 3 S -> Fe2S3 + 0.8571 FeSi2	-0.4436	0.1779
				Fe2S3 + SiS -> Fe2SiS4	0.1004	0.2892
				SiS2 + 2 FeS -> Fe2SiS4	0.2703	0.3347
70	0.185	FALSE	FALSE	6 S + Fe3Si -> Fe2SiS4 + FeS2	-0.6284	0.15
				2 Fe5Si3 + 20 S -> Si + 5 Fe2SiS4	-0.541	0.1626
				Si + 2 FeS2 -> Fe2SiS4	0.0552	0.278
71	0.186	FALSE	TRUE	5 S + Fe3Si -> Fe2SiS4 + FeS	-0.5856	0.1561
				0.5 Fe5Si3 + 4 S -> Fe2SiS4 + 0.5 FeSi	-0.5214	0.1656
				2 FeSi + 8 S -> Fe2SiS4 + SiS4	-0.4713	0.1734
				0.9167 SiS4 + 0.1667 Fe5Si3 -> SiS2 + 0.4167 Fe2SiS4	-0.4278	0.1805
				SiS2 + 2 FeS -> Fe2SiS4	0.2703	0.3347
72	0.186	FALSE	FALSE	0.6667 FeSi2 + 3.333 S -> SiS2 + 0.3333 Fe2SiS4	-0.787	0.1293
				S + 0.4 Fe3Si -> FeS + 0.2 FeSi2	-0.5448	0.1621
				0.4286 Fe5Si3 + 4 S -> Fe2SiS4 + 0.1429 FeSi2	-0.5426	0.1624
				SiS2 + 2 FeS -> Fe2SiS4	0.2703	0.3347
73	0.186	FALSE	TRUE	0.6667 FeSi2 + 3.333 S -> SiS2 + 0.3333 Fe2SiS4	-0.787	0.1293
				0.4 Fe5Si3 + 4.2 S -> Fe2SiS4 + 0.2 SiS	-0.5819	0.1566
				S + 0.4 Fe3Si -> FeS + 0.2 FeSi2	-0.5448	0.1621
				3 S + 0.8 Fe3Si -> Fe2S3 + 0.4 FeSi2	-0.5036	0.1683
				Fe2S3 + SiS -> Fe2SiS4	0.1004	0.2892
				SiS2 + 2 FeS -> Fe2SiS4	0.2703	0.3347
74	0.187	FALSE	TRUE	0.6667 FeSi2 + 3.333 S -> SiS2 + 0.3333 Fe2SiS4	-0.787	0.1293
				0.4 Fe5Si3 + 4.8 S -> Fe2SiS4 + 0.2 SiS4	-0.5585	0.16
				S + 0.4 Fe3Si -> FeS + 0.2 FeSi2	-0.5448	0.1621
				1.25 SiS4 + 0.5 Fe3Si -> SiS2 + 0.75 Fe2SiS4	-0.3635	0.1914
				SiS2 + 2 FeS -> Fe2SiS4	0.2703	0.3347
75	0.187	FALSE	TRUE	2.333 S + 0.3333 Fe3Si -> FeS + 0.3333 SiS4	-0.5903	0.1554
				5 S + Fe3Si -> Fe2SiS4 + FeS	-0.5856	0.1561
				0.5 Fe5Si3 + 4 S -> Fe2SiS4 + 0.5 FeSi	-0.5214	0.1656
				2 FeSi + 8 S -> Fe2SiS4 + SiS4	-0.4713	0.1734
				0.9167 SiS4 + 0.1667 Fe5Si3 -> SiS2 + 0.4167 Fe2SiS4	-0.4278	0.1805
				SiS2 + 2 FeS -> Fe2SiS4	0.2703	0.3347
76	0.187	FALSE	TRUE	0.3333 Fe5Si3 + 7.333 S -> SiS4 + 1.667 FeS2	-0.6432	0.1479
				0.4 Fe5Si3 + 4.8 S -> Fe2SiS4 + 0.2 SiS4	-0.5585	0.16
				2 Fe5Si3 + 20 S -> Si + 5 Fe2SiS4	-0.541	0.1626
				4 S + Fe3Si -> Fe2SiS4 + Fe	-0.458	0.1755
				SiS4 + 2 Fe -> Fe2SiS4	-0.2844	0.2056
				Si + 2 FeS2 -> Fe2SiS4	0.0552	0.278
77	0.187	FALSE	TRUE	0.4 Fe5Si3 + 4.2 S -> Fe2SiS4 + 0.2 SiS	-0.5819	0.1566
				2 FeSi + 5 S -> Fe2SiS4 + SiS	-0.5385	0.163
				3 S + Fe3Si -> Fe2S3 + FeSi	-0.4776	0.1724
				Fe2S3 + SiS -> Fe2SiS4	0.1004	0.2892
78	0.187	FALSE	FALSE	0.6667 FeSi2 + 3.333 S -> SiS2 + 0.3333 Fe2SiS4	-0.787	0.1293
				2 FeSi + 6 S -> SiS2 + Fe2SiS4	-0.6324	0.1494
				S + 0.4 Fe3Si -> FeS + 0.2 FeSi2	-0.5448	0.1621
				0.4286 Fe5Si3 + 4 S -> Fe2SiS4 + 0.1429 FeSi2	-0.5426	0.1624
				S + 0.5 Fe3Si -> FeS + 0.5 FeSi	-0.509	0.1675
				SiS2 + 2 FeS -> Fe2SiS4	0.2703	0.3347
79	0.187	FALSE	TRUE	0.6667 FeSi2 + 3.333 S -> SiS2 + 0.3333 Fe2SiS4	-0.787	0.1293
				0.4286 Fe5Si3 + 4 S -> Fe2SiS4 + 0.1429 FeSi2	-0.5426	0.1624
				S + 0.5 Fe3Si -> FeS + 0.5 FeSi	-0.509	0.1675
				2 FeSi + 8 S -> Fe2SiS4 + SiS4	-0.4713	0.1734
				1.25 SiS4 + 0.5 Fe3Si -> SiS2 + 0.75 Fe2SiS4	-0.3635	0.1914
				SiS2 + 2 FeS -> Fe2SiS4	0.2703	0.3347
80	0.187	FALSE	TRUE	5 S + Fe3Si -> Fe2SiS4 + FeS	-0.5856	0.1561
				0.5 Fe5Si3 + 4 S -> Fe2SiS4 + 0.5 FeSi	-0.5214	0.1656
				S + 0.5 Fe3Si -> FeS + 0.5 FeSi	-0.509	0.1675
				2 FeSi + 8 S -> Fe2SiS4 + SiS4	-0.4713	0.1734
				0.9167 SiS4 + 0.1667 Fe5Si3 -> SiS2 + 0.4167 Fe2SiS4	-0.4278	0.1805
				SiS2 + 2 FeS -> Fe2SiS4	0.2703	0.3347
81	0.187	FALSE	TRUE	2 S + 0.5 Fe3Si -> FeS2 + 0.5 FeSi	-0.6353	0.149
				5.5 S + Fe3Si -> Fe2SiS4 + 0.5 Fe2S3	-0.57	0.1583
				2 Fe5Si3 + 20 S -> Si + 5 Fe2SiS4	-0.541	0.1626
				2 FeSi + 5 S -> Fe2SiS4 + SiS	-0.5385	0.163
				Si + 2 FeS2 -> Fe2SiS4	0.0552	0.278
				Fe2S3 + SiS -> Fe2SiS4	0.1004	0.2892
82	0.187	FALSE	TRUE	0.6667 FeSi2 + 3.333 S -> SiS2 + 0.3333 Fe2SiS4	-0.787	0.1293
				2.333 S + 0.3333 Fe3Si -> FeS + 0.3333 SiS4	-0.5903	0.1554
				S + 0.4 Fe3Si -> FeS + 0.2 FeSi2	-0.5448	0.1621
				0.4286 Fe5Si3 + 4 S -> Fe2SiS4 + 0.1429 FeSi2	-0.5426	0.1624
				1.25 SiS4 + 0.5 Fe3Si -> SiS2 + 0.75 Fe2SiS4	-0.3635	0.1914
				SiS2 + 2 FeS -> Fe2SiS4	0.2703	0.3347
83	0.187	FALSE	TRUE	0.3333 Fe5Si3 + 7.333 S -> SiS4 + 1.667 FeS2	-0.6432	0.1479
				6 S + Fe3Si -> Fe2SiS4 + FeS2	-0.6284	0.15
				2 Fe5Si3 + 20 S -> Si + 5 Fe2SiS4	-0.541	0.1626
				4 S + Fe3Si -> Fe2SiS4 + Fe	-0.458	0.1755
				SiS4 + 2 Fe -> Fe2SiS4	-0.2844	0.2056
				Si + 2 FeS2 -> Fe2SiS4	0.0552	0.278
84	0.187	FALSE	FALSE	0.6667 FeSi2 + 3.333 S -> SiS2 + 0.3333 Fe2SiS4	-0.787	0.1293
				2 FeSi + 6 S -> SiS2 + Fe2SiS4	-0.6324	0.1494
				5 S + Fe3Si -> Fe2SiS4 + FeS	-0.5856	0.1561
				0.5 Fe5Si3 + 4 S -> Fe2SiS4 + 0.5 FeSi	-0.5214	0.1656
				0.2857 Fe5Si3 + S -> FeS + 0.4286 FeSi2	-0.467	0.1741
				SiS2 + 2 FeS -> Fe2SiS4	0.2703	0.3347
85	0.188	FALSE	TRUE	2 Fe5Si3 + 20 S -> Si + 5 Fe2SiS4	-0.541	0.1626
				0.5 Fe5Si3 + 2 S -> FeS2 + 1.5 FeSi	-0.4948	0.1697
				2 FeSi + 8 S -> Fe2SiS4 + SiS4	-0.4713	0.1734
				4 S + Fe3Si -> Fe2SiS4 + Fe	-0.458	0.1755
				SiS4 + 2 Fe -> Fe2SiS4	-0.2844	0.2056
				Si + 2 FeS2 -> Fe2SiS4	0.0552	0.278
86	0.188	FALSE	FALSE	0.6667 FeSi2 + 3.333 S -> SiS2 + 0.3333 Fe2SiS4	-0.787	0.1293
				2 FeSi + 6 S -> SiS2 + Fe2SiS4	-0.6324	0.1494
				0.4286 Fe5Si3 + 4 S -> Fe2SiS4 + 0.1429 FeSi2	-0.5426	0.1624
				S + 0.5 Fe3Si -> FeS + 0.5 FeSi	-0.509	0.1675
				SiS2 + 2 FeS -> Fe2SiS4	0.2703	0.3347
87	0.188	FALSE	TRUE	0.6667 FeSi2 + 3.333 S -> SiS2 + 0.3333 Fe2SiS4	-0.787	0.1293
				0.4 Fe5Si3 + 4.8 S -> Fe2SiS4 + 0.2 SiS4	-0.5585	0.16
				S + 0.4 Fe3Si -> FeS + 0.2 FeSi2	-0.5448	0.1621
				0.4286 Fe5Si3 + 4 S -> Fe2SiS4 + 0.1429 FeSi2	-0.5426	0.1624
				0.9167 SiS4 + 0.1667 Fe5Si3 -> SiS2 + 0.4167 Fe2SiS4	-0.4278	0.1805
				SiS2 + 2 FeS -> Fe2SiS4	0.2703	0.3347
88	0.188	FALSE	TRUE	2 FeSi + 6 S -> SiS2 + Fe2SiS4	-0.6324	0.1494
				0.4 Fe5Si3 + 4.2 S -> Fe2SiS4 + 0.2 SiS	-0.5819	0.1566
				S + 0.5 Fe3Si -> FeS + 0.5 FeSi	-0.509	0.1675
				3 S + Fe3Si -> Fe2S3 + FeSi	-0.4776	0.1724
				Fe2S3 + SiS -> Fe2SiS4	0.1004	0.2892
				SiS2 + 2 FeS -> Fe2SiS4	0.2703	0.3347
89	0.188	FALSE	TRUE	0.4 Fe5Si3 + 4.8 S -> Fe2SiS4 + 0.2 SiS4	-0.5585	0.16
				S + 0.5 Fe3Si -> FeS + 0.5 FeSi	-0.509	0.1675
				2 FeSi + 8 S -> Fe2SiS4 + SiS4	-0.4713	0.1734
				1.25 SiS4 + 0.5 Fe3Si -> SiS2 + 0.75 Fe2SiS4	-0.3635	0.1914
				SiS2 + 2 FeS -> Fe2SiS4	0.2703	0.3347
90	0.188	FALSE	TRUE	0.6667 FeSi2 + 3.333 S -> SiS2 + 0.3333 Fe2SiS4	-0.787	0.1293
				2.333 S + 0.3333 Fe3Si -> FeS + 0.3333 SiS4	-0.5903	0.1554
				0.4 Fe5Si3 + 4.8 S -> Fe2SiS4 + 0.2 SiS4	-0.5585	0.16
				S + 0.4 Fe3Si -> FeS + 0.2 FeSi2	-0.5448	0.1621
				1.25 SiS4 + 0.5 Fe3Si -> SiS2 + 0.75 Fe2SiS4	-0.3635	0.1914
				SiS2 + 2 FeS -> Fe2SiS4	0.2703	0.3347
91	0.188	FALSE	TRUE	2.333 S + 0.3333 Fe3Si -> FeS + 0.3333 SiS4	-0.5903	0.1554
				0.4 Fe5Si3 + 4.8 S -> Fe2SiS4 + 0.2 SiS4	-0.5585	0.16
				S + 0.5 Fe3Si -> FeS + 0.5 FeSi	-0.509	0.1675
				2 FeSi + 8 S -> Fe2SiS4 + SiS4	-0.4713	0.1734
				1.25 SiS4 + 0.5 Fe3Si -> SiS2 + 0.75 Fe2SiS4	-0.3635	0.1914
				SiS2 + 2 FeS -> Fe2SiS4	0.2703	0.3347
92	0.188	FALSE	TRUE	0.6667 FeSi2 + 3.333 S -> SiS2 + 0.3333 Fe2SiS4	-0.787	0.1293
				2.333 S + 0.3333 Fe3Si -> FeS + 0.3333 SiS4	-0.5903	0.1554
				0.4286 Fe5Si3 + 4 S -> Fe2SiS4 + 0.1429 FeSi2	-0.5426	0.1624
				1.25 SiS4 + 0.5 Fe3Si -> SiS2 + 0.75 Fe2SiS4	-0.3635	0.1914
				SiS2 + 2 FeS -> Fe2SiS4	0.2703	0.3347
93	0.188	FALSE	TRUE	2 FeSi + 6 S -> SiS2 + Fe2SiS4	-0.6324	0.1494
				0.4 Fe5Si3 + 4.8 S -> Fe2SiS4 + 0.2 SiS4	-0.5585	0.16
				S + 0.5 Fe3Si -> FeS + 0.5 FeSi	-0.509	0.1675
				1.25 SiS4 + 0.5 Fe3Si -> SiS2 + 0.75 Fe2SiS4	-0.3635	0.1914
				SiS2 + 2 FeS -> Fe2SiS4	0.2703	0.3347
94	0.188	FALSE	FALSE	0.6667 FeSi2 + 3.333 S -> SiS2 + 0.3333 Fe2SiS4	-0.787	0.1293
				2 FeSi + 6 S -> SiS2 + Fe2SiS4	-0.6324	0.1494
				S + 0.4 Fe3Si -> FeS + 0.2 FeSi2	-0.5448	0.1621
				0.4286 Fe5Si3 + 4 S -> Fe2SiS4 + 0.1429 FeSi2	-0.5426	0.1624
				0.5 Fe5Si3 + 4 S -> Fe2SiS4 + 0.5 FeSi	-0.5214	0.1656
				SiS2 + 2 FeS -> Fe2SiS4	0.2703	0.3347
95	0.188	FALSE	TRUE	2 FeSi2 + 7 S -> Fe2SiS4 + 3 SiS	-0.6275	0.1501
				0.4 Fe5Si3 + 4.2 S -> Fe2SiS4 + 0.2 SiS	-0.5819	0.1566
				2 FeSi + 5 S -> Fe2SiS4 + SiS	-0.5385	0.163
				3 S + 0.8 Fe3Si -> Fe2S3 + 0.4 FeSi2	-0.5036	0.1683
				3 S + Fe3Si -> Fe2S3 + FeSi	-0.4776	0.1724
				Fe2S3 + SiS -> Fe2SiS4	0.1004	0.2892
96	0.188	FALSE	TRUE	2 FeSi2 + 7 S -> Fe2SiS4 + 3 SiS	-0.6275	0.1501
				0.4 Fe5Si3 + 4.2 S -> Fe2SiS4 + 0.2 SiS	-0.5819	0.1566
				0.4286 Fe5Si3 + 4 S -> Fe2SiS4 + 0.1429 FeSi2	-0.5426	0.1624
				2 FeSi + 5 S -> Fe2SiS4 + SiS	-0.5385	0.163
				3 S + Fe3Si -> Fe2S3 + FeSi	-0.4776	0.1724
				Fe2S3 + SiS -> Fe2SiS4	0.1004	0.2892
97	0.188	FALSE	TRUE	2 FeSi + 6 S -> SiS2 + Fe2SiS4	-0.6324	0.1494
				2.333 S + 0.3333 Fe3Si -> FeS + 0.3333 SiS4	-0.5903	0.1554
				0.4 Fe5Si3 + 4.8 S -> Fe2SiS4 + 0.2 SiS4	-0.5585	0.16
				S + 0.5 Fe3Si -> FeS + 0.5 FeSi	-0.509	0.1675
				1.25 SiS4 + 0.5 Fe3Si -> SiS2 + 0.75 Fe2SiS4	-0.3635	0.1914
				SiS2 + 2 FeS -> Fe2SiS4	0.2703	0.3347
98	0.188	FALSE	TRUE	2.333 S + 0.3333 Fe3Si -> FeS + 0.3333 SiS4	-0.5903	0.1554
				0.4 Fe5Si3 + 4.8 S -> Fe2SiS4 + 0.2 SiS4	-0.5585	0.16
				1.25 SiS4 + 0.5 Fe3Si -> SiS2 + 0.75 Fe2SiS4	-0.3635	0.1914
				SiS2 + 2 FeS -> Fe2SiS4	0.2703	0.3347
99	0.188	FALSE	TRUE	2.333 S + 0.3333 Fe3Si -> FeS + 0.3333 SiS4	-0.5903	0.1554
				0.4 Fe5Si3 + 4.8 S -> Fe2SiS4 + 0.2 SiS4	-0.5585	0.16
				S + 0.4 Fe3Si -> FeS + 0.2 FeSi2	-0.5448	0.1621
				2 FeSi2 + 16 S -> Fe2SiS4 + 3 SiS4	-0.4811	0.1718
				1.25 SiS4 + 0.5 Fe3Si -> SiS2 + 0.75 Fe2SiS4	-0.3635	0.1914
				SiS2 + 2 FeS -> Fe2SiS4	0.2703	0.3347
100	0.189	FALSE	TRUE	0.4 Fe5Si3 + 4.8 S -> Fe2SiS4 + 0.2 SiS4	-0.5585	0.16
				S + 0.4 Fe3Si -> FeS + 0.2 FeSi2	-0.5448	0.1621
				2 FeSi2 + 16 S -> Fe2SiS4 + 3 SiS4	-0.4811	0.1718
				1.25 SiS4 + 0.5 Fe3Si -> SiS2 + 0.75 Fe2SiS4	-0.3635	0.1914
				SiS2 + 2 FeS -> Fe2SiS4	0.2703	0.3347
101	0.189	FALSE	TRUE	0.6667 FeSi2 + 3.333 S -> SiS2 + 0.3333 Fe2SiS4	-0.787	0.1293
				0.4 Fe5Si3 + 4.8 S -> Fe2SiS4 + 0.2 SiS4	-0.5585	0.16
				S + 0.4 Fe3Si -> FeS + 0.2 FeSi2	-0.5448	0.1621
				0.9167 SiS4 + 0.1667 Fe5Si3 -> SiS2 + 0.4167 Fe2SiS4	-0.4278	0.1805
				SiS2 + 2 FeS -> Fe2SiS4	0.2703	0.3347
102	0.189	FALSE	TRUE	0.4286 Fe5Si3 + 4 S -> Fe2SiS4 + 0.1429 FeSi2	-0.5426	0.1624
				S + 0.5 Fe3Si -> FeS + 0.5 FeSi	-0.509	0.1675
				2 FeSi2 + 16 S -> Fe2SiS4 + 3 SiS4	-0.4811	0.1718
				2 FeSi + 8 S -> Fe2SiS4 + SiS4	-0.4713	0.1734
				1.25 SiS4 + 0.5 Fe3Si -> SiS2 + 0.75 Fe2SiS4	-0.3635	0.1914
				SiS2 + 2 FeS -> Fe2SiS4	0.2703	0.3347
103	0.189	FALSE	TRUE	2.333 S + 0.3333 Fe3Si -> FeS + 0.3333 SiS4	-0.5903	0.1554
				0.4 Fe5Si3 + 4.8 S -> Fe2SiS4 + 0.2 SiS4	-0.5585	0.16
				0.4286 Fe5Si3 + 4 S -> Fe2SiS4 + 0.1429 FeSi2	-0.5426	0.1624
				2 FeSi2 + 16 S -> Fe2SiS4 + 3 SiS4	-0.4811	0.1718
				1.25 SiS4 + 0.5 Fe3Si -> SiS2 + 0.75 Fe2SiS4	-0.3635	0.1914
				SiS2 + 2 FeS -> Fe2SiS4	0.2703	0.3347
104	0.189	FALSE	TRUE	0.3333 Fe5Si3 + 7.333 S -> SiS4 + 1.667 FeS2	-0.6432	0.1479
				2 Fe5Si3 + 20 S -> Si + 5 Fe2SiS4	-0.541	0.1626
				4 S + Fe3Si -> Fe2SiS4 + Fe	-0.458	0.1755
				SiS4 + 2 Fe -> Fe2SiS4	-0.2844	0.2056
				Si + 2 FeS2 -> Fe2SiS4	0.0552	0.278
105	0.189	FALSE	TRUE	0.4 Fe5Si3 + 4.8 S -> Fe2SiS4 + 0.2 SiS4	-0.5585	0.16
				S + 0.4 Fe3Si -> FeS + 0.2 FeSi2	-0.5448	0.1621
				0.4286 Fe5Si3 + 4 S -> Fe2SiS4 + 0.1429 FeSi2	-0.5426	0.1624
				2 FeSi2 + 16 S -> Fe2SiS4 + 3 SiS4	-0.4811	0.1718
				1.25 SiS4 + 0.5 Fe3Si -> SiS2 + 0.75 Fe2SiS4	-0.3635	0.1914
				SiS2 + 2 FeS -> Fe2SiS4	0.2703	0.3347
106	0.189	FALSE	TRUE	0.6667 FeSi2 + 3.333 S -> SiS2 + 0.3333 Fe2SiS4	-0.787	0.1293
				S + 0.4 Fe3Si -> FeS + 0.2 FeSi2	-0.5448	0.1621
				0.5 Fe5Si3 + 4 S -> Fe2SiS4 + 0.5 FeSi	-0.5214	0.1656
				2 FeSi + 8 S -> Fe2SiS4 + SiS4	-0.4713	0.1734
				1.25 SiS4 + 0.5 Fe3Si -> SiS2 + 0.75 Fe2SiS4	-0.3635	0.1914
				SiS2 + 2 FeS -> Fe2SiS4	0.2703	0.3347
107	0.189	FALSE	TRUE	2 FeSi + 6 S -> SiS2 + Fe2SiS4	-0.6324	0.1494
				0.4286 Fe5Si3 + 4 S -> Fe2SiS4 + 0.1429 FeSi2	-0.5426	0.1624
				S + 0.5 Fe3Si -> FeS + 0.5 FeSi	-0.509	0.1675
				2 FeSi2 + 16 S -> Fe2SiS4 + 3 SiS4	-0.4811	0.1718
				1.25 SiS4 + 0.5 Fe3Si -> SiS2 + 0.75 Fe2SiS4	-0.3635	0.1914
				SiS2 + 2 FeS -> Fe2SiS4	0.2703	0.3347
108	0.189	FALSE	TRUE	2 FeSi2 + 7 S -> Fe2SiS4 + 3 SiS	-0.6275	0.1501
				0.4286 Fe5Si3 + 4 S -> Fe2SiS4 + 0.1429 FeSi2	-0.5426	0.1624
				2 FeSi + 5 S -> Fe2SiS4 + SiS	-0.5385	0.163
				3 S + Fe3Si -> Fe2S3 + FeSi	-0.4776	0.1724
				Fe2S3 + SiS -> Fe2SiS4	0.1004	0.2892
109	0.189	FALSE	TRUE	0.6667 FeSi2 + 3.333 S -> SiS2 + 0.3333 Fe2SiS4	-0.787	0.1293
				2.333 S + 0.3333 Fe3Si -> FeS + 0.3333 SiS4	-0.5903	0.1554
				S + 0.4 Fe3Si -> FeS + 0.2 FeSi2	-0.5448	0.1621
				0.4286 Fe5Si3 + 4 S -> Fe2SiS4 + 0.1429 FeSi2	-0.5426	0.1624
				0.9167 SiS4 + 0.1667 Fe5Si3 -> SiS2 + 0.4167 Fe2SiS4	-0.4278	0.1805
				SiS2 + 2 FeS -> Fe2SiS4	0.2703	0.3347
110	0.189	FALSE	FALSE	2 S + 0.5 Fe3Si -> FeS2 + 0.5 FeSi	-0.6353	0.149
				2 FeSi + 6 S -> SiS2 + Fe2SiS4	-0.6324	0.1494
				5 S + Fe3Si -> Fe2SiS4 + FeS	-0.5856	0.1561
				2 Fe5Si3 + 20 S -> Si + 5 Fe2SiS4	-0.541	0.1626
				Si + 2 FeS2 -> Fe2SiS4	0.0552	0.278
				SiS2 + 2 FeS -> Fe2SiS4	0.2703	0.3347
111	0.189	FALSE	FALSE	0.6667 FeSi2 + 3.333 S -> SiS2 + 0.3333 Fe2SiS4	-0.787	0.1293
				2 FeSi + 6 S -> SiS2 + Fe2SiS4	-0.6324	0.1494
				S + 0.4 Fe3Si -> FeS + 0.2 FeSi2	-0.5448	0.1621
				0.5 Fe5Si3 + 4 S -> Fe2SiS4 + 0.5 FeSi	-0.5214	0.1656
				SiS2 + 2 FeS -> Fe2SiS4	0.2703	0.3347
112	0.189	FALSE	TRUE	0.4 Fe5Si3 + 4.8 S -> Fe2SiS4 + 0.2 SiS4	-0.5585	0.16
				0.5 Fe5Si3 + 4 S -> Fe2SiS4 + 0.5 FeSi	-0.5214	0.1656
				S + 0.5 Fe3Si -> FeS + 0.5 FeSi	-0.509	0.1675
				2 FeSi + 8 S -> Fe2SiS4 + SiS4	-0.4713	0.1734
				1.25 SiS4 + 0.5 Fe3Si -> SiS2 + 0.75 Fe2SiS4	-0.3635	0.1914
				SiS2 + 2 FeS -> Fe2SiS4	0.2703	0.3347
113	0.19	FALSE	TRUE	2.333 S + 0.3333 Fe3Si -> FeS + 0.3333 SiS4	-0.5903	0.1554
				0.4286 Fe5Si3 + 4 S -> Fe2SiS4 + 0.1429 FeSi2	-0.5426	0.1624
				2 FeSi2 + 16 S -> Fe2SiS4 + 3 SiS4	-0.4811	0.1718
				1.25 SiS4 + 0.5 Fe3Si -> SiS2 + 0.75 Fe2SiS4	-0.3635	0.1914
				SiS2 + 2 FeS -> Fe2SiS4	0.2703	0.3347
114	0.19	FALSE	FALSE	0.6667 FeSi2 + 3.333 S -> SiS2 + 0.3333 Fe2SiS4	-0.787	0.1293
				2 FeSi + 6 S -> SiS2 + Fe2SiS4	-0.6324	0.1494
				0.4286 Fe5Si3 + 4 S -> Fe2SiS4 + 0.1429 FeSi2	-0.5426	0.1624
				0.5 Fe5Si3 + 4 S -> Fe2SiS4 + 0.5 FeSi	-0.5214	0.1656
				S + 0.5 Fe3Si -> FeS + 0.5 FeSi	-0.509	0.1675
				SiS2 + 2 FeS -> Fe2SiS4	0.2703	0.3347
115	0.19	FALSE	TRUE	2.333 S + 0.3333 Fe3Si -> FeS + 0.3333 SiS4	-0.5903	0.1554
				S + 0.4 Fe3Si -> FeS + 0.2 FeSi2	-0.5448	0.1621
				0.4286 Fe5Si3 + 4 S -> Fe2SiS4 + 0.1429 FeSi2	-0.5426	0.1624
				2 FeSi2 + 16 S -> Fe2SiS4 + 3 SiS4	-0.4811	0.1718
				1.25 SiS4 + 0.5 Fe3Si -> SiS2 + 0.75 Fe2SiS4	-0.3635	0.1914
				SiS2 + 2 FeS -> Fe2SiS4	0.2703	0.3347
116	0.19	FALSE	TRUE	S + 0.4 Fe3Si -> FeS + 0.2 FeSi2	-0.5448	0.1621
				0.4286 Fe5Si3 + 4 S -> Fe2SiS4 + 0.1429 FeSi2	-0.5426	0.1624
				2 FeSi2 + 16 S -> Fe2SiS4 + 3 SiS4	-0.4811	0.1718
				1.25 SiS4 + 0.5 Fe3Si -> SiS2 + 0.75 Fe2SiS4	-0.3635	0.1914
				SiS2 + 2 FeS -> Fe2SiS4	0.2703	0.3347
117	0.19	FALSE	TRUE	2 Fe5Si3 + 22 S -> SiS2 + 5 Fe2SiS4	-0.6055	0.1532
				2.333 S + 0.3333 Fe3Si -> FeS + 0.3333 SiS4	-0.5903	0.1554
				0.4 Fe5Si3 + 4.8 S -> Fe2SiS4 + 0.2 SiS4	-0.5585	0.16
				4 S + Fe3Si -> Fe2SiS4 + Fe	-0.458	0.1755
				SiS4 + 2 Fe -> Fe2SiS4	-0.2844	0.2056
				SiS2 + 2 FeS -> Fe2SiS4	0.2703	0.3347
118	0.19	FALSE	TRUE	0.6667 FeSi2 + 3.333 S -> SiS2 + 0.3333 Fe2SiS4	-0.787	0.1293
				0.4286 Fe5Si3 + 4 S -> Fe2SiS4 + 0.1429 FeSi2	-0.5426	0.1624
				S + 0.5 Fe3Si -> FeS + 0.5 FeSi	-0.509	0.1675
				2 FeSi + 8 S -> Fe2SiS4 + SiS4	-0.4713	0.1734
				0.9167 SiS4 + 0.1667 Fe5Si3 -> SiS2 + 0.4167 Fe2SiS4	-0.4278	0.1805
				SiS2 + 2 FeS -> Fe2SiS4	0.2703	0.3347
119	0.19	FALSE	TRUE	2.333 S + 0.3333 Fe3Si -> FeS + 0.3333 SiS4	-0.5903	0.1554
				0.4 Fe5Si3 + 4.8 S -> Fe2SiS4 + 0.2 SiS4	-0.5585	0.16
				0.5 Fe5Si3 + 4 S -> Fe2SiS4 + 0.5 FeSi	-0.5214	0.1656
				2 FeSi + 8 S -> Fe2SiS4 + SiS4	-0.4713	0.1734
				1.25 SiS4 + 0.5 Fe3Si -> SiS2 + 0.75 Fe2SiS4	-0.3635	0.1914
				SiS2 + 2 FeS -> Fe2SiS4	0.2703	0.3347
120	0.19	FALSE	TRUE	2 FeSi2 + 7 S -> Fe2SiS4 + 3 SiS	-0.6275	0.1501
				0.4286 Fe5Si3 + 4 S -> Fe2SiS4 + 0.1429 FeSi2	-0.5426	0.1624
				2 FeSi + 5 S -> Fe2SiS4 + SiS	-0.5385	0.163
				0.5 Fe5Si3 + 4 S -> Fe2SiS4 + 0.5 FeSi	-0.5214	0.1656
				3 S + Fe3Si -> Fe2S3 + FeSi	-0.4776	0.1724
				Fe2S3 + SiS -> Fe2SiS4	0.1004	0.2892
121	0.191	FALSE	TRUE	0.6667 FeSi2 + 3.333 S -> SiS2 + 0.3333 Fe2SiS4	-0.787	0.1293
				0.4 Fe5Si3 + 4.2 S -> Fe2SiS4 + 0.2 SiS	-0.5819	0.1566
				S + 0.4 Fe3Si -> FeS + 0.2 FeSi2	-0.5448	0.1621
				0.5714 Fe5Si3 + 3 S -> Fe2S3 + 0.8571 FeSi2	-0.4436	0.1779
				Fe2S3 + SiS -> Fe2SiS4	0.1004	0.2892
				SiS2 + 2 FeS -> Fe2SiS4	0.2703	0.3347
122	0.191	FALSE	TRUE	2 FeSi2 + 7 S -> Fe2SiS4 + 3 SiS	-0.6275	0.1501
				0.4286 Fe5Si3 + 4 S -> Fe2SiS4 + 0.1429 FeSi2	-0.5426	0.1624
				2 FeSi + 5 S -> Fe2SiS4 + SiS	-0.5385	0.163
				3 S + 0.8 Fe3Si -> Fe2S3 + 0.4 FeSi2	-0.5036	0.1683
				3 S + Fe3Si -> Fe2S3 + FeSi	-0.4776	0.1724
				Fe2S3 + SiS -> Fe2SiS4	0.1004	0.2892
123	0.191	FALSE	TRUE	2 FeSi2 + 7 S -> Fe2SiS4 + 3 SiS	-0.6275	0.1501
				0.4 Fe5Si3 + 4.2 S -> Fe2SiS4 + 0.2 SiS	-0.5819	0.1566
				3 S + 0.8 Fe3Si -> Fe2S3 + 0.4 FeSi2	-0.5036	0.1683
				Fe2S3 + SiS -> Fe2SiS4	0.1004	0.2892
124	0.191	FALSE	FALSE	0.6667 FeSi2 + 3.333 S -> SiS2 + 0.3333 Fe2SiS4	-0.787	0.1293
				2 FeSi + 6 S -> SiS2 + Fe2SiS4	-0.6324	0.1494
				S + 0.4 Fe3Si -> FeS + 0.2 FeSi2	-0.5448	0.1621
				0.5 Fe5Si3 + 4 S -> Fe2SiS4 + 0.5 FeSi	-0.5214	0.1656
				S + 0.5 Fe3Si -> FeS + 0.5 FeSi	-0.509	0.1675
				SiS2 + 2 FeS -> Fe2SiS4	0.2703	0.3347
125	0.191	FALSE	TRUE	0.6667 Fe5Si3 + 4.667 S -> FeSi2 + 2.333 FeS2	-0.5947	0.1547
				2 Fe5Si3 + 20 S -> Si + 5 Fe2SiS4	-0.541	0.1626
				2 FeSi2 + 16 S -> Fe2SiS4 + 3 SiS4	-0.4811	0.1718
				4 S + Fe3Si -> Fe2SiS4 + Fe	-0.458	0.1755
				SiS4 + 2 Fe -> Fe2SiS4	-0.2844	0.2056
				Si + 2 FeS2 -> Fe2SiS4	0.0552	0.278
126	0.191	FALSE	TRUE	0.5 Fe5Si3 + 4 S -> Fe2SiS4 + 0.5 FeSi	-0.5214	0.1656
				S + 0.5 Fe3Si -> FeS + 0.5 FeSi	-0.509	0.1675
				2 FeSi + 8 S -> Fe2SiS4 + SiS4	-0.4713	0.1734
				1.25 SiS4 + 0.5 Fe3Si -> SiS2 + 0.75 Fe2SiS4	-0.3635	0.1914
				SiS2 + 2 FeS -> Fe2SiS4	0.2703	0.3347
127	0.191	FALSE	TRUE	2 FeSi + 6 S -> SiS2 + Fe2SiS4	-0.6324	0.1494
				0.4 Fe5Si3 + 4.8 S -> Fe2SiS4 + 0.2 SiS4	-0.5585	0.16
				S + 0.5 Fe3Si -> FeS + 0.5 FeSi	-0.509	0.1675
				0.9167 SiS4 + 0.1667 Fe5Si3 -> SiS2 + 0.4167 Fe2SiS4	-0.4278	0.1805
				SiS2 + 2 FeS -> Fe2SiS4	0.2703	0.3347
128	0.191	FALSE	TRUE	10 S + Fe3Si -> SiS4 + 3 FeS2	-0.6811	0.1428
				6 S + Fe3Si -> Fe2SiS4 + FeS2	-0.6284	0.15
				2 Fe5Si3 + 20 S -> Si + 5 Fe2SiS4	-0.541	0.1626
				4 S + Fe3Si -> Fe2SiS4 + Fe	-0.458	0.1755
				SiS4 + 2 Fe -> Fe2SiS4	-0.2844	0.2056
				Si + 2 FeS2 -> Fe2SiS4	0.0552	0.278
129	0.191	FALSE	TRUE	2.333 S + 0.3333 Fe3Si -> FeS + 0.3333 SiS4	-0.5903	0.1554
				0.5 Fe5Si3 + 4 S -> Fe2SiS4 + 0.5 FeSi	-0.5214	0.1656
				S + 0.5 Fe3Si -> FeS + 0.5 FeSi	-0.509	0.1675
				2 FeSi + 8 S -> Fe2SiS4 + SiS4	-0.4713	0.1734
				1.25 SiS4 + 0.5 Fe3Si -> SiS2 + 0.75 Fe2SiS4	-0.3635	0.1914
				SiS2 + 2 FeS -> Fe2SiS4	0.2703	0.3347
130	0.191	FALSE	TRUE	0.6667 FeSi2 + 3.333 S -> SiS2 + 0.3333 Fe2SiS4	-0.787	0.1293
				S + 0.4 Fe3Si -> FeS + 0.2 FeSi2	-0.5448	0.1621
				0.5 Fe5Si3 + 4 S -> Fe2SiS4 + 0.5 FeSi	-0.5214	0.1656
				2 FeSi + 8 S -> Fe2SiS4 + SiS4	-0.4713	0.1734
				0.9167 SiS4 + 0.1667 Fe5Si3 -> SiS2 + 0.4167 Fe2SiS4	-0.4278	0.1805
				SiS2 + 2 FeS -> Fe2SiS4	0.2703	0.3347
131	0.191	FALSE	TRUE	2 FeSi + 5 S -> Fe2SiS4 + SiS	-0.5385	0.163
				0.5 Fe5Si3 + 4 S -> Fe2SiS4 + 0.5 FeSi	-0.5214	0.1656
				3 S + Fe3Si -> Fe2S3 + FeSi	-0.4776	0.1724
				Fe2S3 + SiS -> Fe2SiS4	0.1004	0.2892
132	0.191	FALSE	TRUE	2 Fe5Si3 + 22 S -> SiS2 + 5 Fe2SiS4	-0.6055	0.1532
				5 S + Fe3Si -> Fe2SiS4 + FeS	-0.5856	0.1561
				0.4 Fe5Si3 + 4.8 S -> Fe2SiS4 + 0.2 SiS4	-0.5585	0.16
				4 S + Fe3Si -> Fe2SiS4 + Fe	-0.458	0.1755
				SiS4 + 2 Fe -> Fe2SiS4	-0.2844	0.2056
				SiS2 + 2 FeS -> Fe2SiS4	0.2703	0.3347
133	0.191	FALSE	TRUE	2 FeSi + 6 S -> SiS2 + Fe2SiS4	-0.6324	0.1494
				0.4 Fe5Si3 + 4.8 S -> Fe2SiS4 + 0.2 SiS4	-0.5585	0.16
				0.5 Fe5Si3 + 4 S -> Fe2SiS4 + 0.5 FeSi	-0.5214	0.1656
				S + 0.5 Fe3Si -> FeS + 0.5 FeSi	-0.509	0.1675
				0.9167 SiS4 + 0.1667 Fe5Si3 -> SiS2 + 0.4167 Fe2SiS4	-0.4278	0.1805
				SiS2 + 2 FeS -> Fe2SiS4	0.2703	0.3347
134	0.191	FALSE	TRUE	2.333 S + 0.3333 Fe3Si -> FeS + 0.3333 SiS4	-0.5903	0.1554
				0.5 Fe5Si3 + 4 S -> Fe2SiS4 + 0.5 FeSi	-0.5214	0.1656
				2 FeSi + 8 S -> Fe2SiS4 + SiS4	-0.4713	0.1734
				1.25 SiS4 + 0.5 Fe3Si -> SiS2 + 0.75 Fe2SiS4	-0.3635	0.1914
				SiS2 + 2 FeS -> Fe2SiS4	0.2703	0.3347
135	0.192	FALSE	TRUE	S + 0.4 Fe3Si -> FeS + 0.2 FeSi2	-0.5448	0.1621
				0.5 Fe5Si3 + 4 S -> Fe2SiS4 + 0.5 FeSi	-0.5214	0.1656
				2 FeSi2 + 16 S -> Fe2SiS4 + 3 SiS4	-0.4811	0.1718
				2 FeSi + 8 S -> Fe2SiS4 + SiS4	-0.4713	0.1734
				1.25 SiS4 + 0.5 Fe3Si -> SiS2 + 0.75 Fe2SiS4	-0.3635	0.1914
				SiS2 + 2 FeS -> Fe2SiS4	0.2703	0.3347
136	0.192	FALSE	TRUE	0.6667 FeSi2 + 3.333 S -> SiS2 + 0.3333 Fe2SiS4	-0.787	0.1293
				2.333 S + 0.3333 Fe3Si -> FeS + 0.3333 SiS4	-0.5903	0.1554
				0.4 Fe5Si3 + 4.8 S -> Fe2SiS4 + 0.2 SiS4	-0.5585	0.16
				S + 0.4 Fe3Si -> FeS + 0.2 FeSi2	-0.5448	0.1621
				0.9167 SiS4 + 0.1667 Fe5Si3 -> SiS2 + 0.4167 Fe2SiS4	-0.4278	0.1805
				SiS2 + 2 FeS -> Fe2SiS4	0.2703	0.3347
137	0.192	FALSE	FALSE	2 FeSi + 6 S -> SiS2 + Fe2SiS4	-0.6324	0.1494
				0.5 Fe5Si3 + 4 S -> Fe2SiS4 + 0.5 FeSi	-0.5214	0.1656
				S + 0.5 Fe3Si -> FeS + 0.5 FeSi	-0.509	0.1675
				SiS2 + 2 FeS -> Fe2SiS4	0.2703	0.3347
138	0.192	FALSE	TRUE	2 FeSi + 6 S -> SiS2 + Fe2SiS4	-0.6324	0.1494
				2.333 S + 0.3333 Fe3Si -> FeS + 0.3333 SiS4	-0.5903	0.1554
				0.5 Fe5Si3 + 4 S -> Fe2SiS4 + 0.5 FeSi	-0.5214	0.1656
				S + 0.5 Fe3Si -> FeS + 0.5 FeSi	-0.509	0.1675
				1.25 SiS4 + 0.5 Fe3Si -> SiS2 + 0.75 Fe2SiS4	-0.3635	0.1914
				SiS2 + 2 FeS -> Fe2SiS4	0.2703	0.3347
139	0.192	FALSE	TRUE	2 FeSi + 6 S -> SiS2 + Fe2SiS4	-0.6324	0.1494
				2.333 S + 0.3333 Fe3Si -> FeS + 0.3333 SiS4	-0.5903	0.1554
				0.5 Fe5Si3 + 4 S -> Fe2SiS4 + 0.5 FeSi	-0.5214	0.1656
				1.25 SiS4 + 0.5 Fe3Si -> SiS2 + 0.75 Fe2SiS4	-0.3635	0.1914
				SiS2 + 2 FeS -> Fe2SiS4	0.2703	0.3347
140	0.192	FALSE	TRUE	2 FeSi + 6 S -> SiS2 + Fe2SiS4	-0.6324	0.1494
				0.4286 Fe5Si3 + 4 S -> Fe2SiS4 + 0.1429 FeSi2	-0.5426	0.1624
				S + 0.5 Fe3Si -> FeS + 0.5 FeSi	-0.509	0.1675
				2 FeSi2 + 16 S -> Fe2SiS4 + 3 SiS4	-0.4811	0.1718
				0.9167 SiS4 + 0.1667 Fe5Si3 -> SiS2 + 0.4167 Fe2SiS4	-0.4278	0.1805
				SiS2 + 2 FeS -> Fe2SiS4	0.2703	0.3347
141	0.192	FALSE	TRUE	2 FeSi + 6 S -> SiS2 + Fe2SiS4	-0.6324	0.1494
				S + 0.4 Fe3Si -> FeS + 0.2 FeSi2	-0.5448	0.1621
				0.5 Fe5Si3 + 4 S -> Fe2SiS4 + 0.5 FeSi	-0.5214	0.1656
				2 FeSi2 + 16 S -> Fe2SiS4 + 3 SiS4	-0.4811	0.1718
				1.25 SiS4 + 0.5 Fe3Si -> SiS2 + 0.75 Fe2SiS4	-0.3635	0.1914
				SiS2 + 2 FeS -> Fe2SiS4	0.2703	0.3347
142	0.192	FALSE	TRUE	10 S + Fe3Si -> SiS4 + 3 FeS2	-0.6811	0.1428
				0.4 Fe5Si3 + 4.8 S -> Fe2SiS4 + 0.2 SiS4	-0.5585	0.16
				2 Fe5Si3 + 20 S -> Si + 5 Fe2SiS4	-0.541	0.1626
				4 S + Fe3Si -> Fe2SiS4 + Fe	-0.458	0.1755
				SiS4 + 2 Fe -> Fe2SiS4	-0.2844	0.2056
				Si + 2 FeS2 -> Fe2SiS4	0.0552	0.278
143	0.192	FALSE	TRUE	2 FeSi + 6 S -> SiS2 + Fe2SiS4	-0.6324	0.1494
				2.333 S + 0.3333 Fe3Si -> FeS + 0.3333 SiS4	-0.5903	0.1554
				0.4 Fe5Si3 + 4.8 S -> Fe2SiS4 + 0.2 SiS4	-0.5585	0.16
				S + 0.5 Fe3Si -> FeS + 0.5 FeSi	-0.509	0.1675
				0.9167 SiS4 + 0.1667 Fe5Si3 -> SiS2 + 0.4167 Fe2SiS4	-0.4278	0.1805
				SiS2 + 2 FeS -> Fe2SiS4	0.2703	0.3347
144	0.192	FALSE	TRUE	2 Fe5Si3 + 22 S -> SiS2 + 5 Fe2SiS4	-0.6055	0.1532
				5 S + Fe3Si -> Fe2SiS4 + FeS	-0.5856	0.1561
				0.4 Fe5Si3 + 4.2 S -> Fe2SiS4 + 0.2 SiS	-0.5819	0.1566
				5.5 S + Fe3Si -> Fe2SiS4 + 0.5 Fe2S3	-0.57	0.1583
				Fe2S3 + SiS -> Fe2SiS4	0.1004	0.2892
				SiS2 + 2 FeS -> Fe2SiS4	0.2703	0.3347
145	0.193	FALSE	FALSE	6 S + Fe3Si -> Fe2SiS4 + FeS2	-0.6284	0.15
				2 Fe5Si3 + 22 S -> SiS2 + 5 Fe2SiS4	-0.6055	0.1532
				5 S + Fe3Si -> Fe2SiS4 + FeS	-0.5856	0.1561
				2 Fe5Si3 + 20 S -> Si + 5 Fe2SiS4	-0.541	0.1626
				Si + 2 FeS2 -> Fe2SiS4	0.0552	0.278
				SiS2 + 2 FeS -> Fe2SiS4	0.2703	0.3347
146	0.193	FALSE	TRUE	2 FeSi2 + 7 S -> Fe2SiS4 + 3 SiS	-0.6275	0.1501
				2 FeSi + 5 S -> Fe2SiS4 + SiS	-0.5385	0.163
				0.5 Fe5Si3 + 4 S -> Fe2SiS4 + 0.5 FeSi	-0.5214	0.1656
				3 S + 0.8 Fe3Si -> Fe2S3 + 0.4 FeSi2	-0.5036	0.1683
				3 S + Fe3Si -> Fe2S3 + FeSi	-0.4776	0.1724
				Fe2S3 + SiS -> Fe2SiS4	0.1004	0.2892
147	0.193	FALSE	TRUE	2 FeSi2 + 7 S -> Fe2SiS4 + 3 SiS	-0.6275	0.1501
				5.5 S + Fe3Si -> Fe2SiS4 + 0.5 Fe2S3	-0.57	0.1583
				2 FeSi + 5 S -> Fe2SiS4 + SiS	-0.5385	0.163
				0.5 Fe5Si3 + 4 S -> Fe2SiS4 + 0.5 FeSi	-0.5214	0.1656
				0.5714 Fe5Si3 + 3 S -> Fe2S3 + 0.8571 FeSi2	-0.4436	0.1779
				Fe2S3 + SiS -> Fe2SiS4	0.1004	0.2892
148	0.193	FALSE	TRUE	0.4 Fe5Si3 + 4.8 S -> Fe2SiS4 + 0.2 SiS4	-0.5585	0.16
				S + 0.5 Fe3Si -> FeS + 0.5 FeSi	-0.509	0.1675
				2 FeSi + 8 S -> Fe2SiS4 + SiS4	-0.4713	0.1734
				0.9167 SiS4 + 0.1667 Fe5Si3 -> SiS2 + 0.4167 Fe2SiS4	-0.4278	0.1805
				SiS2 + 2 FeS -> Fe2SiS4	0.2703	0.3347
149	0.193	FALSE	TRUE	2 FeSi2 + 7 S -> Fe2SiS4 + 3 SiS	-0.6275	0.1501
				0.4286 Fe5Si3 + 4 S -> Fe2SiS4 + 0.1429 FeSi2	-0.5426	0.1624
				3 S + 0.8 Fe3Si -> Fe2S3 + 0.4 FeSi2	-0.5036	0.1683
				Fe2S3 + SiS -> Fe2SiS4	0.1004	0.2892
150	0.193	FALSE	TRUE	2 FeSi2 + 7 S -> Fe2SiS4 + 3 SiS	-0.6275	0.1501
				0.4 Fe5Si3 + 4.2 S -> Fe2SiS4 + 0.2 SiS	-0.5819	0.1566
				2 FeSi + 5 S -> Fe2SiS4 + SiS	-0.5385	0.163
				0.5 Fe5Si3 + 4 S -> Fe2SiS4 + 0.5 FeSi	-0.5214	0.1656
				3 S + 0.8 Fe3Si -> Fe2S3 + 0.4 FeSi2	-0.5036	0.1683
				Fe2S3 + SiS -> Fe2SiS4	0.1004	0.2892
151	0.193	FALSE	TRUE	0.6667 FeSi2 + 3.333 S -> SiS2 + 0.3333 Fe2SiS4	-0.787	0.1293
				0.4 Fe5Si3 + 4.8 S -> Fe2SiS4 + 0.2 SiS4	-0.5585	0.16
				S + 0.4 Fe3Si -> FeS + 0.2 FeSi2	-0.5448	0.1621
				2 FeSi2 + 16 S -> Fe2SiS4 + 3 SiS4	-0.4811	0.1718
				0.9167 SiS4 + 0.1667 Fe5Si3 -> SiS2 + 0.4167 Fe2SiS4	-0.4278	0.1805
				SiS2 + 2 FeS -> Fe2SiS4	0.2703	0.3347
152	0.193	FALSE	TRUE	0.6667 FeSi2 + 3.333 S -> SiS2 + 0.3333 Fe2SiS4	-0.787	0.1293
				2.333 S + 0.3333 Fe3Si -> FeS + 0.3333 SiS4	-0.5903	0.1554
				0.4286 Fe5Si3 + 4 S -> Fe2SiS4 + 0.1429 FeSi2	-0.5426	0.1624
				0.9167 SiS4 + 0.1667 Fe5Si3 -> SiS2 + 0.4167 Fe2SiS4	-0.4278	0.1805
				SiS2 + 2 FeS -> Fe2SiS4	0.2703	0.3347
153	0.193	FALSE	TRUE	5.5 S + Fe3Si -> Fe2SiS4 + 0.5 Fe2S3	-0.57	0.1583
				2 Fe5Si3 + 20 S -> Si + 5 Fe2SiS4	-0.541	0.1626
				2 FeSi + 5 S -> Fe2SiS4 + SiS	-0.5385	0.163
				0.5 Fe5Si3 + 2 S -> FeS2 + 1.5 FeSi	-0.4948	0.1697
				Si + 2 FeS2 -> Fe2SiS4	0.0552	0.278
				Fe2S3 + SiS -> Fe2SiS4	0.1004	0.2892
154	0.193	FALSE	TRUE	2 FeSi + 6 S -> SiS2 + Fe2SiS4	-0.6324	0.1494
				2.333 S + 0.3333 Fe3Si -> FeS + 0.3333 SiS4	-0.5903	0.1554
				0.5 Fe5Si3 + 4 S -> Fe2SiS4 + 0.5 FeSi	-0.5214	0.1656
				S + 0.5 Fe3Si -> FeS + 0.5 FeSi	-0.509	0.1675
				0.9167 SiS4 + 0.1667 Fe5Si3 -> SiS2 + 0.4167 Fe2SiS4	-0.4278	0.1805
				SiS2 + 2 FeS -> Fe2SiS4	0.2703	0.3347
155	0.193	FALSE	TRUE	0.6667 FeSi2 + 3.333 S -> SiS2 + 0.3333 Fe2SiS4	-0.787	0.1293
				S + 0.4 Fe3Si -> FeS + 0.2 FeSi2	-0.5448	0.1621
				0.4286 Fe5Si3 + 4 S -> Fe2SiS4 + 0.1429 FeSi2	-0.5426	0.1624
				2 FeSi2 + 16 S -> Fe2SiS4 + 3 SiS4	-0.4811	0.1718
				0.9167 SiS4 + 0.1667 Fe5Si3 -> SiS2 + 0.4167 Fe2SiS4	-0.4278	0.1805
				SiS2 + 2 FeS -> Fe2SiS4	0.2703	0.3347
156	0.194	FALSE	TRUE	2.333 S + 0.3333 Fe3Si -> FeS + 0.3333 SiS4	-0.5903	0.1554
				0.4 Fe5Si3 + 4.8 S -> Fe2SiS4 + 0.2 SiS4	-0.5585	0.16
				S + 0.5 Fe3Si -> FeS + 0.5 FeSi	-0.509	0.1675
				2 FeSi + 8 S -> Fe2SiS4 + SiS4	-0.4713	0.1734
				0.9167 SiS4 + 0.1667 Fe5Si3 -> SiS2 + 0.4167 Fe2SiS4	-0.4278	0.1805
				SiS2 + 2 FeS -> Fe2SiS4	0.2703	0.3347
157	0.194	FALSE	TRUE	0.4286 Fe5Si3 + 4 S -> Fe2SiS4 + 0.1429 FeSi2	-0.5426	0.1624
				S + 0.5 Fe3Si -> FeS + 0.5 FeSi	-0.509	0.1675
				2 FeSi2 + 16 S -> Fe2SiS4 + 3 SiS4	-0.4811	0.1718
				2 FeSi + 8 S -> Fe2SiS4 + SiS4	-0.4713	0.1734
				0.9167 SiS4 + 0.1667 Fe5Si3 -> SiS2 + 0.4167 Fe2SiS4	-0.4278	0.1805
				SiS2 + 2 FeS -> Fe2SiS4	0.2703	0.3347
158	0.194	FALSE	TRUE	2 FeSi2 + 7 S -> Fe2SiS4 + 3 SiS	-0.6275	0.1501
				0.4286 Fe5Si3 + 4 S -> Fe2SiS4 + 0.1429 FeSi2	-0.5426	0.1624
				2 FeSi + 5 S -> Fe2SiS4 + SiS	-0.5385	0.163
				0.5 Fe5Si3 + 4 S -> Fe2SiS4 + 0.5 FeSi	-0.5214	0.1656
				3 S + 0.8 Fe3Si -> Fe2S3 + 0.4 FeSi2	-0.5036	0.1683
				Fe2S3 + SiS -> Fe2SiS4	0.1004	0.2892
159	0.194	FALSE	TRUE	10 S + Fe3Si -> SiS4 + 3 FeS2	-0.6811	0.1428
				2 Fe5Si3 + 20 S -> Si + 5 Fe2SiS4	-0.541	0.1626
				4 S + Fe3Si -> Fe2SiS4 + Fe	-0.458	0.1755
				SiS4 + 2 Fe -> Fe2SiS4	-0.2844	0.2056
				Si + 2 FeS2 -> Fe2SiS4	0.0552	0.278
160	0.195	FALSE	TRUE	2 FeSi2 + 7 S -> Fe2SiS4 + 3 SiS	-0.6275	0.1501
				2 FeSi + 5 S -> Fe2SiS4 + SiS	-0.5385	0.163
				0.5 Fe5Si3 + 4 S -> Fe2SiS4 + 0.5 FeSi	-0.5214	0.1656
				3 S + 0.8 Fe3Si -> Fe2S3 + 0.4 FeSi2	-0.5036	0.1683
				Fe2S3 + SiS -> Fe2SiS4	0.1004	0.2892
161	0.195	FALSE	FALSE	2 S + 0.5 Fe3Si -> FeS2 + 0.5 FeSi	-0.6353	0.149
				2 FeSi + 6 S -> SiS2 + Fe2SiS4	-0.6324	0.1494
				2 Fe5Si3 + 20 S -> Si + 5 Fe2SiS4	-0.541	0.1626
				S + 0.5 Fe3Si -> FeS + 0.5 FeSi	-0.509	0.1675
				Si + 2 FeS2 -> Fe2SiS4	0.0552	0.278
				SiS2 + 2 FeS -> Fe2SiS4	0.2703	0.3347
162	0.195	FALSE	TRUE	2 S + 0.5 Fe3Si -> FeS2 + 0.5 FeSi	-0.6353	0.149
				2 Fe5Si3 + 20 S -> Si + 5 Fe2SiS4	-0.541	0.1626
				2 FeSi + 5 S -> Fe2SiS4 + SiS	-0.5385	0.163
				3 S + Fe3Si -> Fe2S3 + FeSi	-0.4776	0.1724
				Si + 2 FeS2 -> Fe2SiS4	0.0552	0.278
				Fe2S3 + SiS -> Fe2SiS4	0.1004	0.2892
163	0.195	FALSE	TRUE	0.4 Fe5Si3 + 4.8 S -> Fe2SiS4 + 0.2 SiS4	-0.5585	0.16
				S + 0.4 Fe3Si -> FeS + 0.2 FeSi2	-0.5448	0.1621
				2 FeSi2 + 16 S -> Fe2SiS4 + 3 SiS4	-0.4811	0.1718
				0.9167 SiS4 + 0.1667 Fe5Si3 -> SiS2 + 0.4167 Fe2SiS4	-0.4278	0.1805
				SiS2 + 2 FeS -> Fe2SiS4	0.2703	0.3347
164	0.195	FALSE	TRUE	2 Fe5Si3 + 22 S -> SiS2 + 5 Fe2SiS4	-0.6055	0.1532
				2.333 S + 0.3333 Fe3Si -> FeS + 0.3333 SiS4	-0.5903	0.1554
				4 S + Fe3Si -> Fe2SiS4 + Fe	-0.458	0.1755
				SiS4 + 2 Fe -> Fe2SiS4	-0.2844	0.2056
				SiS2 + 2 FeS -> Fe2SiS4	0.2703	0.3347
165	0.195	FALSE	TRUE	2.333 S + 0.3333 Fe3Si -> FeS + 0.3333 SiS4	-0.5903	0.1554
				0.4 Fe5Si3 + 4.8 S -> Fe2SiS4 + 0.2 SiS4	-0.5585	0.16
				S + 0.4 Fe3Si -> FeS + 0.2 FeSi2	-0.5448	0.1621
				2 FeSi2 + 16 S -> Fe2SiS4 + 3 SiS4	-0.4811	0.1718
				0.9167 SiS4 + 0.1667 Fe5Si3 -> SiS2 + 0.4167 Fe2SiS4	-0.4278	0.1805
				SiS2 + 2 FeS -> Fe2SiS4	0.2703	0.3347
166	0.195	FALSE	TRUE	0.5 Fe5Si3 + 4 S -> Fe2SiS4 + 0.5 FeSi	-0.5214	0.1656
				S + 0.5 Fe3Si -> FeS + 0.5 FeSi	-0.509	0.1675
				2 FeSi + 8 S -> Fe2SiS4 + SiS4	-0.4713	0.1734
				0.9167 SiS4 + 0.1667 Fe5Si3 -> SiS2 + 0.4167 Fe2SiS4	-0.4278	0.1805
				SiS2 + 2 FeS -> Fe2SiS4	0.2703	0.3347
167	0.195	FALSE	TRUE	2.333 S + 0.3333 Fe3Si -> FeS + 0.3333 SiS4	-0.5903	0.1554
				0.4 Fe5Si3 + 4.8 S -> Fe2SiS4 + 0.2 SiS4	-0.5585	0.16
				0.9167 SiS4 + 0.1667 Fe5Si3 -> SiS2 + 0.4167 Fe2SiS4	-0.4278	0.1805
				SiS2 + 2 FeS -> Fe2SiS4	0.2703	0.3347
168	0.196	FALSE	TRUE	2 FeSi + 6 S -> SiS2 + Fe2SiS4	-0.6324	0.1494
				S + 0.4 Fe3Si -> FeS + 0.2 FeSi2	-0.5448	0.1621
				0.5 Fe5Si3 + 4 S -> Fe2SiS4 + 0.5 FeSi	-0.5214	0.1656
				2 FeSi2 + 16 S -> Fe2SiS4 + 3 SiS4	-0.4811	0.1718
				0.9167 SiS4 + 0.1667 Fe5Si3 -> SiS2 + 0.4167 Fe2SiS4	-0.4278	0.1805
				SiS2 + 2 FeS -> Fe2SiS4	0.2703	0.3347
169	0.196	FALSE	TRUE	2 Fe5Si3 + 22 S -> SiS2 + 5 Fe2SiS4	-0.6055	0.1532
				2 FeSi + 8 S -> Fe2SiS4 + SiS4	-0.4713	0.1734
				4 S + Fe3Si -> Fe2SiS4 + Fe	-0.458	0.1755
				0.5 Fe5Si3 + S -> FeS + 1.5 FeSi	-0.391	0.1866
				SiS4 + 2 Fe -> Fe2SiS4	-0.2844	0.2056
				SiS2 + 2 FeS -> Fe2SiS4	0.2703	0.3347
170	0.196	FALSE	TRUE	S + 0.4 Fe3Si -> FeS + 0.2 FeSi2	-0.5448	0.1621
				0.4286 Fe5Si3 + 4 S -> Fe2SiS4 + 0.1429 FeSi2	-0.5426	0.1624
				2 FeSi2 + 16 S -> Fe2SiS4 + 3 SiS4	-0.4811	0.1718
				0.9167 SiS4 + 0.1667 Fe5Si3 -> SiS2 + 0.4167 Fe2SiS4	-0.4278	0.1805
				SiS2 + 2 FeS -> Fe2SiS4	0.2703	0.3347
171	0.196	FALSE	TRUE	2.333 S + 0.3333 Fe3Si -> FeS + 0.3333 SiS4	-0.5903	0.1554
				0.5 Fe5Si3 + 4 S -> Fe2SiS4 + 0.5 FeSi	-0.5214	0.1656
				S + 0.5 Fe3Si -> FeS + 0.5 FeSi	-0.509	0.1675
				2 FeSi + 8 S -> Fe2SiS4 + SiS4	-0.4713	0.1734
				0.9167 SiS4 + 0.1667 Fe5Si3 -> SiS2 + 0.4167 Fe2SiS4	-0.4278	0.1805
				SiS2 + 2 FeS -> Fe2SiS4	0.2703	0.3347
172	0.196	FALSE	TRUE	2.333 S + 0.3333 Fe3Si -> FeS + 0.3333 SiS4	-0.5903	0.1554
				0.4 Fe5Si3 + 4.8 S -> Fe2SiS4 + 0.2 SiS4	-0.5585	0.16
				0.4286 Fe5Si3 + 4 S -> Fe2SiS4 + 0.1429 FeSi2	-0.5426	0.1624
				2 FeSi2 + 16 S -> Fe2SiS4 + 3 SiS4	-0.4811	0.1718
				0.9167 SiS4 + 0.1667 Fe5Si3 -> SiS2 + 0.4167 Fe2SiS4	-0.4278	0.1805
				SiS2 + 2 FeS -> Fe2SiS4	0.2703	0.3347
173	0.196	FALSE	TRUE	2 FeSi + 6 S -> SiS2 + Fe2SiS4	-0.6324	0.1494
				2.333 S + 0.3333 Fe3Si -> FeS + 0.3333 SiS4	-0.5903	0.1554
				0.4 Fe5Si3 + 4.8 S -> Fe2SiS4 + 0.2 SiS4	-0.5585	0.16
				0.5 Fe5Si3 + 4 S -> Fe2SiS4 + 0.5 FeSi	-0.5214	0.1656
				0.9167 SiS4 + 0.1667 Fe5Si3 -> SiS2 + 0.4167 Fe2SiS4	-0.4278	0.1805
				SiS2 + 2 FeS -> Fe2SiS4	0.2703	0.3347
174	0.196	FALSE	TRUE	2.333 S + 0.3333 Fe3Si -> FeS + 0.3333 SiS4	-0.5903	0.1554
				S + 0.4 Fe3Si -> FeS + 0.2 FeSi2	-0.5448	0.1621
				0.4286 Fe5Si3 + 4 S -> Fe2SiS4 + 0.1429 FeSi2	-0.5426	0.1624
				2 FeSi2 + 16 S -> Fe2SiS4 + 3 SiS4	-0.4811	0.1718
				0.9167 SiS4 + 0.1667 Fe5Si3 -> SiS2 + 0.4167 Fe2SiS4	-0.4278	0.1805
				SiS2 + 2 FeS -> Fe2SiS4	0.2703	0.3347
175	0.196	FALSE	TRUE	2 FeSi + 6 S -> SiS2 + Fe2SiS4	-0.6324	0.1494
				2.333 S + 0.3333 Fe3Si -> FeS + 0.3333 SiS4	-0.5903	0.1554
				0.5 Fe5Si3 + 4 S -> Fe2SiS4 + 0.5 FeSi	-0.5214	0.1656
				0.9167 SiS4 + 0.1667 Fe5Si3 -> SiS2 + 0.4167 Fe2SiS4	-0.4278	0.1805
				SiS2 + 2 FeS -> Fe2SiS4	0.2703	0.3347
176	0.196	FALSE	TRUE	2.333 S + 0.3333 Fe3Si -> FeS + 0.3333 SiS4	-0.5903	0.1554
				0.4286 Fe5Si3 + 4 S -> Fe2SiS4 + 0.1429 FeSi2	-0.5426	0.1624
				2 FeSi2 + 16 S -> Fe2SiS4 + 3 SiS4	-0.4811	0.1718
				0.9167 SiS4 + 0.1667 Fe5Si3 -> SiS2 + 0.4167 Fe2SiS4	-0.4278	0.1805
				SiS2 + 2 FeS -> Fe2SiS4	0.2703	0.3347
177	0.196	FALSE	TRUE	2 Fe5Si3 + 22 S -> SiS2 + 5 Fe2SiS4	-0.6055	0.1532
				2 FeSi2 + 16 S -> Fe2SiS4 + 3 SiS4	-0.4811	0.1718
				0.2857 Fe5Si3 + S -> FeS + 0.4286 FeSi2	-0.467	0.1741
				4 S + Fe3Si -> Fe2SiS4 + Fe	-0.458	0.1755
				SiS4 + 2 Fe -> Fe2SiS4	-0.2844	0.2056
				SiS2 + 2 FeS -> Fe2SiS4	0.2703	0.3347
178	0.196	FALSE	FALSE	0.6667 FeSi2 + 3.333 S -> SiS2 + 0.3333 Fe2SiS4	-0.787	0.1293
				0.6667 Fe5Si3 + 4.667 S -> FeSi2 + 2.333 FeS2	-0.5947	0.1547
				5 S + Fe3Si -> Fe2SiS4 + FeS	-0.5856	0.1561
				2 Fe5Si3 + 20 S -> Si + 5 Fe2SiS4	-0.541	0.1626
				Si + 2 FeS2 -> Fe2SiS4	0.0552	0.278
				SiS2 + 2 FeS -> Fe2SiS4	0.2703	0.3347
179	0.196	FALSE	TRUE	2.333 S + 0.3333 Fe3Si -> FeS + 0.3333 SiS4	-0.5903	0.1554
				0.4 Fe5Si3 + 4.8 S -> Fe2SiS4 + 0.2 SiS4	-0.5585	0.16
				0.5 Fe5Si3 + 4 S -> Fe2SiS4 + 0.5 FeSi	-0.5214	0.1656
				2 FeSi + 8 S -> Fe2SiS4 + SiS4	-0.4713	0.1734
				0.9167 SiS4 + 0.1667 Fe5Si3 -> SiS2 + 0.4167 Fe2SiS4	-0.4278	0.1805
				SiS2 + 2 FeS -> Fe2SiS4	0.2703	0.3347
180	0.197	FALSE	TRUE	2 Fe5Si3 + 22 S -> SiS2 + 5 Fe2SiS4	-0.6055	0.1532
				S + 0.4 Fe3Si -> FeS + 0.2 FeSi2	-0.5448	0.1621
				2 FeSi2 + 16 S -> Fe2SiS4 + 3 SiS4	-0.4811	0.1718
				4 S + Fe3Si -> Fe2SiS4 + Fe	-0.458	0.1755
				SiS4 + 2 Fe -> Fe2SiS4	-0.2844	0.2056
				SiS2 + 2 FeS -> Fe2SiS4	0.2703	0.3347
181	0.197	FALSE	TRUE	2 Fe5Si3 + 22 S -> SiS2 + 5 Fe2SiS4	-0.6055	0.1532
				5 S + Fe3Si -> Fe2SiS4 + FeS	-0.5856	0.1561
				0.5 Fe5Si3 + 4 S -> Fe2SiS4 + 0.5 FeSi	-0.5214	0.1656
				2 FeSi + 8 S -> Fe2SiS4 + SiS4	-0.4713	0.1734
				1.25 SiS4 + 0.5 Fe3Si -> SiS2 + 0.75 Fe2SiS4	-0.3635	0.1914
				SiS2 + 2 FeS -> Fe2SiS4	0.2703	0.3347
182	0.197	FALSE	TRUE	S + 0.4 Fe3Si -> FeS + 0.2 FeSi2	-0.5448	0.1621
				0.5 Fe5Si3 + 4 S -> Fe2SiS4 + 0.5 FeSi	-0.5214	0.1656
				2 FeSi2 + 16 S -> Fe2SiS4 + 3 SiS4	-0.4811	0.1718
				2 FeSi + 8 S -> Fe2SiS4 + SiS4	-0.4713	0.1734
				0.9167 SiS4 + 0.1667 Fe5Si3 -> SiS2 + 0.4167 Fe2SiS4	-0.4278	0.1805
				SiS2 + 2 FeS -> Fe2SiS4	0.2703	0.3347
183	0.197	FALSE	TRUE	10 S + 2 Fe3Si -> FeSi2 + 5 FeS2	-0.6752	0.1436
				2 Fe5Si3 + 20 S -> Si + 5 Fe2SiS4	-0.541	0.1626
				2 FeSi2 + 16 S -> Fe2SiS4 + 3 SiS4	-0.4811	0.1718
				4 S + Fe3Si -> Fe2SiS4 + Fe	-0.458	0.1755
				SiS4 + 2 Fe -> Fe2SiS4	-0.2844	0.2056
				Si + 2 FeS2 -> Fe2SiS4	0.0552	0.278
184	0.197	FALSE	TRUE	2 Fe5Si3 + 22 S -> SiS2 + 5 Fe2SiS4	-0.6055	0.1532
				5 S + Fe3Si -> Fe2SiS4 + FeS	-0.5856	0.1561
				0.4286 Fe5Si3 + 4 S -> Fe2SiS4 + 0.1429 FeSi2	-0.5426	0.1624
				2 FeSi2 + 16 S -> Fe2SiS4 + 3 SiS4	-0.4811	0.1718
				1.25 SiS4 + 0.5 Fe3Si -> SiS2 + 0.75 Fe2SiS4	-0.3635	0.1914
				SiS2 + 2 FeS -> Fe2SiS4	0.2703	0.3347
185	0.197	FALSE	TRUE	2 Fe5Si3 + 22 S -> SiS2 + 5 Fe2SiS4	-0.6055	0.1532
				5 S + Fe3Si -> Fe2SiS4 + FeS	-0.5856	0.1561
				0.4 Fe5Si3 + 4.8 S -> Fe2SiS4 + 0.2 SiS4	-0.5585	0.16
				1.25 SiS4 + 0.5 Fe3Si -> SiS2 + 0.75 Fe2SiS4	-0.3635	0.1914
				SiS2 + 2 FeS -> Fe2SiS4	0.2703	0.3347
186	0.197	FALSE	TRUE	2.333 S + 0.3333 Fe3Si -> FeS + 0.3333 SiS4	-0.5903	0.1554
				0.5 Fe5Si3 + 4 S -> Fe2SiS4 + 0.5 FeSi	-0.5214	0.1656
				2 FeSi + 8 S -> Fe2SiS4 + SiS4	-0.4713	0.1734
				0.9167 SiS4 + 0.1667 Fe5Si3 -> SiS2 + 0.4167 Fe2SiS4	-0.4278	0.1805
				SiS2 + 2 FeS -> Fe2SiS4	0.2703	0.3347
187	0.197	FALSE	FALSE	2 FeSi + 6 S -> SiS2 + Fe2SiS4	-0.6324	0.1494
				5 S + Fe3Si -> Fe2SiS4 + FeS	-0.5856	0.1561
				2 Fe5Si3 + 20 S -> Si + 5 Fe2SiS4	-0.541	0.1626
				0.5 Fe5Si3 + 2 S -> FeS2 + 1.5 FeSi	-0.4948	0.1697
				Si + 2 FeS2 -> Fe2SiS4	0.0552	0.278
				SiS2 + 2 FeS -> Fe2SiS4	0.2703	0.3347
188	0.198	FALSE	TRUE	2 Fe5Si3 + 22 S -> SiS2 + 5 Fe2SiS4	-0.6055	0.1532
				2.333 S + 0.3333 Fe3Si -> FeS + 0.3333 SiS4	-0.5903	0.1554
				5 S + Fe3Si -> Fe2SiS4 + FeS	-0.5856	0.1561
				4 S + Fe3Si -> Fe2SiS4 + Fe	-0.458	0.1755
				SiS4 + 2 Fe -> Fe2SiS4	-0.2844	0.2056
				SiS2 + 2 FeS -> Fe2SiS4	0.2703	0.3347
189	0.198	FALSE	FALSE	0.6667 FeSi2 + 3.333 S -> SiS2 + 0.3333 Fe2SiS4	-0.787	0.1293
				0.6667 Fe5Si3 + 4.667 S -> FeSi2 + 2.333 FeS2	-0.5947	0.1547
				S + 0.4 Fe3Si -> FeS + 0.2 FeSi2	-0.5448	0.1621
				2 Fe5Si3 + 20 S -> Si + 5 Fe2SiS4	-0.541	0.1626
				Si + 2 FeS2 -> Fe2SiS4	0.0552	0.278
				SiS2 + 2 FeS -> Fe2SiS4	0.2703	0.3347
190	0.198	FALSE	TRUE	2 Fe5Si3 + 22 S -> SiS2 + 5 Fe2SiS4	-0.6055	0.1532
				S + 0.5 Fe3Si -> FeS + 0.5 FeSi	-0.509	0.1675
				2 FeSi + 8 S -> Fe2SiS4 + SiS4	-0.4713	0.1734
				4 S + Fe3Si -> Fe2SiS4 + Fe	-0.458	0.1755
				SiS4 + 2 Fe -> Fe2SiS4	-0.2844	0.2056
				SiS2 + 2 FeS -> Fe2SiS4	0.2703	0.3347
191	0.198	FALSE	FALSE	0.6667 FeSi2 + 3.333 S -> SiS2 + 0.3333 Fe2SiS4	-0.787	0.1293
				2 Fe5Si3 + 22 S -> SiS2 + 5 Fe2SiS4	-0.6055	0.1532
				5 S + Fe3Si -> Fe2SiS4 + FeS	-0.5856	0.1561
				0.4286 Fe5Si3 + 4 S -> Fe2SiS4 + 0.1429 FeSi2	-0.5426	0.1624
				SiS2 + 2 FeS -> Fe2SiS4	0.2703	0.3347
192	0.198	FALSE	TRUE	2.333 S + 0.3333 Fe3Si -> FeS + 0.3333 SiS4	-0.5903	0.1554
				0.4 Fe5Si3 + 4.8 S -> Fe2SiS4 + 0.2 SiS4	-0.5585	0.16
				2 FeSi2 + 16 S -> Fe2SiS4 + 3 SiS4	-0.4811	0.1718
				0.2857 Fe5Si3 + S -> FeS + 0.4286 FeSi2	-0.467	0.1741
				1.25 SiS4 + 0.5 Fe3Si -> SiS2 + 0.75 Fe2SiS4	-0.3635	0.1914
				SiS2 + 2 FeS -> Fe2SiS4	0.2703	0.3347
193	0.198	FALSE	TRUE	2.333 S + 0.3333 Fe3Si -> FeS + 0.3333 SiS4	-0.5903	0.1554
				0.4286 Fe5Si3 + 4 S -> Fe2SiS4 + 0.1429 FeSi2	-0.5426	0.1624
				2 FeSi2 + 16 S -> Fe2SiS4 + 3 SiS4	-0.4811	0.1718
				0.2857 Fe5Si3 + S -> FeS + 0.4286 FeSi2	-0.467	0.1741
				1.25 SiS4 + 0.5 Fe3Si -> SiS2 + 0.75 Fe2SiS4	-0.3635	0.1914
				SiS2 + 2 FeS -> Fe2SiS4	0.2703	0.3347
194	0.198	FALSE	FALSE	2 FeSi + 6 S -> SiS2 + Fe2SiS4	-0.6324	0.1494
				2 Fe5Si3 + 22 S -> SiS2 + 5 Fe2SiS4	-0.6055	0.1532
				5 S + Fe3Si -> Fe2SiS4 + FeS	-0.5856	0.1561
				0.5 Fe5Si3 + 4 S -> Fe2SiS4 + 0.5 FeSi	-0.5214	0.1656
				SiS2 + 2 FeS -> Fe2SiS4	0.2703	0.3347
195	0.198	FALSE	TRUE	2 Fe5Si3 + 22 S -> SiS2 + 5 Fe2SiS4	-0.6055	0.1532
				5 S + Fe3Si -> Fe2SiS4 + FeS	-0.5856	0.1561
				0.5 Fe5Si3 + 4 S -> Fe2SiS4 + 0.5 FeSi	-0.5214	0.1656
				2 FeSi + 8 S -> Fe2SiS4 + SiS4	-0.4713	0.1734
				0.9167 SiS4 + 0.1667 Fe5Si3 -> SiS2 + 0.4167 Fe2SiS4	-0.4278	0.1805
				SiS2 + 2 FeS -> Fe2SiS4	0.2703	0.3347
196	0.198	FALSE	FALSE	0.6667 FeSi2 + 3.333 S -> SiS2 + 0.3333 Fe2SiS4	-0.787	0.1293
				2 Fe5Si3 + 22 S -> SiS2 + 5 Fe2SiS4	-0.6055	0.1532
				5 S + Fe3Si -> Fe2SiS4 + FeS	-0.5856	0.1561
				S + 0.4 Fe3Si -> FeS + 0.2 FeSi2	-0.5448	0.1621
				0.4286 Fe5Si3 + 4 S -> Fe2SiS4 + 0.1429 FeSi2	-0.5426	0.1624
				SiS2 + 2 FeS -> Fe2SiS4	0.2703	0.3347
197	0.198	FALSE	TRUE	2 FeSi2 + 7 S -> Fe2SiS4 + 3 SiS	-0.6275	0.1501
				0.6667 Fe5Si3 + 4.667 S -> FeSi2 + 2.333 FeS2	-0.5947	0.1547
				5.5 S + Fe3Si -> Fe2SiS4 + 0.5 Fe2S3	-0.57	0.1583
				2 Fe5Si3 + 20 S -> Si + 5 Fe2SiS4	-0.541	0.1626
				Si + 2 FeS2 -> Fe2SiS4	0.0552	0.278
				Fe2S3 + SiS -> Fe2SiS4	0.1004	0.2892
198	0.198	FALSE	TRUE	2 Fe5Si3 + 22 S -> SiS2 + 5 Fe2SiS4	-0.6055	0.1532
				5 S + Fe3Si -> Fe2SiS4 + FeS	-0.5856	0.1561
				0.4286 Fe5Si3 + 4 S -> Fe2SiS4 + 0.1429 FeSi2	-0.5426	0.1624
				2 FeSi2 + 16 S -> Fe2SiS4 + 3 SiS4	-0.4811	0.1718
				0.9167 SiS4 + 0.1667 Fe5Si3 -> SiS2 + 0.4167 Fe2SiS4	-0.4278	0.1805
				SiS2 + 2 FeS -> Fe2SiS4	0.2703	0.3347
199	0.198	FALSE	TRUE	2 Fe5Si3 + 22 S -> SiS2 + 5 Fe2SiS4	-0.6055	0.1532
				5 S + Fe3Si -> Fe2SiS4 + FeS	-0.5856	0.1561
				0.4 Fe5Si3 + 4.8 S -> Fe2SiS4 + 0.2 SiS4	-0.5585	0.16
				0.9167 SiS4 + 0.1667 Fe5Si3 -> SiS2 + 0.4167 Fe2SiS4	-0.4278	0.1805
				SiS2 + 2 FeS -> Fe2SiS4	0.2703	0.3347
200	0.199	FALSE	TRUE	2 Fe5Si3 + 22 S -> SiS2 + 5 Fe2SiS4	-0.6055	0.1532
				2.333 S + 0.3333 Fe3Si -> FeS + 0.3333 SiS4	-0.5903	0.1554
				5 S + Fe3Si -> Fe2SiS4 + FeS	-0.5856	0.1561
				0.4 Fe5Si3 + 4.8 S -> Fe2SiS4 + 0.2 SiS4	-0.5585	0.16
				1.25 SiS4 + 0.5 Fe3Si -> SiS2 + 0.75 Fe2SiS4	-0.3635	0.1914
				SiS2 + 2 FeS -> Fe2SiS4	0.2703	0.3347
201	0.199	FALSE	FALSE	0.6667 FeSi2 + 3.333 S -> SiS2 + 0.3333 Fe2SiS4	-0.787	0.1293
				2 FeSi + 6 S -> SiS2 + Fe2SiS4	-0.6324	0.1494
				2 Fe5Si3 + 22 S -> SiS2 + 5 Fe2SiS4	-0.6055	0.1532
				S + 0.4 Fe3Si -> FeS + 0.2 FeSi2	-0.5448	0.1621
				0.5 Fe5Si3 + 4 S -> Fe2SiS4 + 0.5 FeSi	-0.5214	0.1656
				SiS2 + 2 FeS -> Fe2SiS4	0.2703	0.3347
202	0.199	FALSE	TRUE	0.6667 FeSi2 + 3.333 S -> SiS2 + 0.3333 Fe2SiS4	-0.787	0.1293
				2 Fe5Si3 + 22 S -> SiS2 + 5 Fe2SiS4	-0.6055	0.1532
				0.4 Fe5Si3 + 4.8 S -> Fe2SiS4 + 0.2 SiS4	-0.5585	0.16
				S + 0.4 Fe3Si -> FeS + 0.2 FeSi2	-0.5448	0.1621
				0.9167 SiS4 + 0.1667 Fe5Si3 -> SiS2 + 0.4167 Fe2SiS4	-0.4278	0.1805
				SiS2 + 2 FeS -> Fe2SiS4	0.2703	0.3347
203	0.199	FALSE	TRUE	2 Fe5Si3 + 22 S -> SiS2 + 5 Fe2SiS4	-0.6055	0.1532
				2.333 S + 0.3333 Fe3Si -> FeS + 0.3333 SiS4	-0.5903	0.1554
				5 S + Fe3Si -> Fe2SiS4 + FeS	-0.5856	0.1561
				0.4 Fe5Si3 + 4.8 S -> Fe2SiS4 + 0.2 SiS4	-0.5585	0.16
				0.9167 SiS4 + 0.1667 Fe5Si3 -> SiS2 + 0.4167 Fe2SiS4	-0.4278	0.1805
				SiS2 + 2 FeS -> Fe2SiS4	0.2703	0.3347
204	0.199	FALSE	FALSE	0.6667 FeSi2 + 3.333 S -> SiS2 + 0.3333 Fe2SiS4	-0.787	0.1293
				2 Fe5Si3 + 22 S -> SiS2 + 5 Fe2SiS4	-0.6055	0.1532
				S + 0.4 Fe3Si -> FeS + 0.2 FeSi2	-0.5448	0.1621
				SiS2 + 2 FeS -> Fe2SiS4	0.2703	0.3347
205	0.199	FALSE	TRUE	0.6667 FeSi2 + 3.333 S -> SiS2 + 0.3333 Fe2SiS4	-0.787	0.1293
				2 FeSi2 + 16 S -> Fe2SiS4 + 3 SiS4	-0.4811	0.1718
				0.2857 Fe5Si3 + S -> FeS + 0.4286 FeSi2	-0.467	0.1741
				4 S + Fe3Si -> Fe2SiS4 + Fe	-0.458	0.1755
				SiS4 + 2 Fe -> Fe2SiS4	-0.2844	0.2056
				SiS2 + 2 FeS -> Fe2SiS4	0.2703	0.3347
206	0.199	FALSE	TRUE	0.6667 FeSi2 + 3.333 S -> SiS2 + 0.3333 Fe2SiS4	-0.787	0.1293
				2.333 S + 0.3333 Fe3Si -> FeS + 0.3333 SiS4	-0.5903	0.1554
				0.2857 Fe5Si3 + S -> FeS + 0.4286 FeSi2	-0.467	0.1741
				4 S + Fe3Si -> Fe2SiS4 + Fe	-0.458	0.1755
				SiS4 + 2 Fe -> Fe2SiS4	-0.2844	0.2056
				SiS2 + 2 FeS -> Fe2SiS4	0.2703	0.3347
207	0.2	FALSE	FALSE	2 FeSi + 6 S -> SiS2 + Fe2SiS4	-0.6324	0.1494
				2 Fe5Si3 + 22 S -> SiS2 + 5 Fe2SiS4	-0.6055	0.1532
				5 S + Fe3Si -> Fe2SiS4 + FeS	-0.5856	0.1561
				0.5 Fe5Si3 + 4 S -> Fe2SiS4 + 0.5 FeSi	-0.5214	0.1656
				S + 0.5 Fe3Si -> FeS + 0.5 FeSi	-0.509	0.1675
				SiS2 + 2 FeS -> Fe2SiS4	0.2703	0.3347
208	0.2	FALSE	FALSE	0.6667 FeSi2 + 3.333 S -> SiS2 + 0.3333 Fe2SiS4	-0.787	0.1293
				2 Fe5Si3 + 22 S -> SiS2 + 5 Fe2SiS4	-0.6055	0.1532
				5 S + Fe3Si -> Fe2SiS4 + FeS	-0.5856	0.1561
				S + 0.4 Fe3Si -> FeS + 0.2 FeSi2	-0.5448	0.1621
				SiS2 + 2 FeS -> Fe2SiS4	0.2703	0.3347
209	0.2	FALSE	FALSE	2 Fe5Si3 + 22 S -> SiS2 + 5 Fe2SiS4	-0.6055	0.1532
				5 S + Fe3Si -> Fe2SiS4 + FeS	-0.5856	0.1561
				SiS2 + 2 FeS -> Fe2SiS4	0.2703	0.3347
210	0.2	FALSE	FALSE	0.6667 FeSi2 + 3.333 S -> SiS2 + 0.3333 Fe2SiS4	-0.787	0.1293
				10 S + 2 Fe3Si -> FeSi2 + 5 FeS2	-0.6752	0.1436
				S + 0.4 Fe3Si -> FeS + 0.2 FeSi2	-0.5448	0.1621
				2 Fe5Si3 + 20 S -> Si + 5 Fe2SiS4	-0.541	0.1626
				Si + 2 FeS2 -> Fe2SiS4	0.0552	0.278
				SiS2 + 2 FeS -> Fe2SiS4	0.2703	0.3347
211	0.2	FALSE	TRUE	2 Fe5Si3 + 22 S -> SiS2 + 5 Fe2SiS4	-0.6055	0.1532
				2.333 S + 0.3333 Fe3Si -> FeS + 0.3333 SiS4	-0.5903	0.1554
				0.5 Fe5Si3 + 4 S -> Fe2SiS4 + 0.5 FeSi	-0.5214	0.1656
				2 FeSi + 8 S -> Fe2SiS4 + SiS4	-0.4713	0.1734
				1.25 SiS4 + 0.5 Fe3Si -> SiS2 + 0.75 Fe2SiS4	-0.3635	0.1914
				SiS2 + 2 FeS -> Fe2SiS4	0.2703	0.3347
212	0.201	FALSE	FALSE	0.6667 FeSi2 + 3.333 S -> SiS2 + 0.3333 Fe2SiS4	-0.787	0.1293
				S + 0.4 Fe3Si -> FeS + 0.2 FeSi2	-0.5448	0.1621
				0.2857 Fe5Si3 + S -> FeS + 0.4286 FeSi2	-0.467	0.1741
				SiS2 + 2 FeS -> Fe2SiS4	0.2703	0.3347
213	0.201	FALSE	TRUE	2 Fe5Si3 + 22 S -> SiS2 + 5 Fe2SiS4	-0.6055	0.1532
				2.333 S + 0.3333 Fe3Si -> FeS + 0.3333 SiS4	-0.5903	0.1554
				5 S + Fe3Si -> Fe2SiS4 + FeS	-0.5856	0.1561
				0.9167 SiS4 + 0.1667 Fe5Si3 -> SiS2 + 0.4167 Fe2SiS4	-0.4278	0.1805
				SiS2 + 2 FeS -> Fe2SiS4	0.2703	0.3347
214	0.201	FALSE	FALSE	0.6667 FeSi2 + 3.333 S -> SiS2 + 0.3333 Fe2SiS4	-0.787	0.1293
				10 S + 2 Fe3Si -> FeSi2 + 5 FeS2	-0.6752	0.1436
				5 S + Fe3Si -> Fe2SiS4 + FeS	-0.5856	0.1561
				2 Fe5Si3 + 20 S -> Si + 5 Fe2SiS4	-0.541	0.1626
				Si + 2 FeS2 -> Fe2SiS4	0.0552	0.278
				SiS2 + 2 FeS -> Fe2SiS4	0.2703	0.3347
215	0.201	FALSE	TRUE	2 FeSi2 + 7 S -> Fe2SiS4 + 3 SiS	-0.6275	0.1501
				2 Fe5Si3 + 22 S -> SiS2 + 5 Fe2SiS4	-0.6055	0.1532
				5.5 S + Fe3Si -> Fe2SiS4 + 0.5 Fe2S3	-0.57	0.1583
				S + 0.4 Fe3Si -> FeS + 0.2 FeSi2	-0.5448	0.1621
				Fe2S3 + SiS -> Fe2SiS4	0.1004	0.2892
				SiS2 + 2 FeS -> Fe2SiS4	0.2703	0.3347
216	0.201	FALSE	TRUE	2 Fe5Si3 + 22 S -> SiS2 + 5 Fe2SiS4	-0.6055	0.1532
				2.333 S + 0.3333 Fe3Si -> FeS + 0.3333 SiS4	-0.5903	0.1554
				5 S + Fe3Si -> Fe2SiS4 + FeS	-0.5856	0.1561
				1.25 SiS4 + 0.5 Fe3Si -> SiS2 + 0.75 Fe2SiS4	-0.3635	0.1914
				SiS2 + 2 FeS -> Fe2SiS4	0.2703	0.3347
217	0.201	FALSE	TRUE	2 Fe5Si3 + 22 S -> SiS2 + 5 Fe2SiS4	-0.6055	0.1532
				5 S + Fe3Si -> Fe2SiS4 + FeS	-0.5856	0.1561
				S + 0.4 Fe3Si -> FeS + 0.2 FeSi2	-0.5448	0.1621
				2 FeSi2 + 16 S -> Fe2SiS4 + 3 SiS4	-0.4811	0.1718
				0.9167 SiS4 + 0.1667 Fe5Si3 -> SiS2 + 0.4167 Fe2SiS4	-0.4278	0.1805
				SiS2 + 2 FeS -> Fe2SiS4	0.2703	0.3347
218	0.201	FALSE	FALSE	0.6667 FeSi2 + 3.333 S -> SiS2 + 0.3333 Fe2SiS4	-0.787	0.1293
				5 S + Fe3Si -> Fe2SiS4 + FeS	-0.5856	0.1561
				0.2857 Fe5Si3 + S -> FeS + 0.4286 FeSi2	-0.467	0.1741
				SiS2 + 2 FeS -> Fe2SiS4	0.2703	0.3347
219	0.201	FALSE	TRUE	2 Fe5Si3 + 22 S -> SiS2 + 5 Fe2SiS4	-0.6055	0.1532
				5.5 S + Fe3Si -> Fe2SiS4 + 0.5 Fe2S3	-0.57	0.1583
				2 FeSi + 5 S -> Fe2SiS4 + SiS	-0.5385	0.163
				S + 0.5 Fe3Si -> FeS + 0.5 FeSi	-0.509	0.1675
				Fe2S3 + SiS -> Fe2SiS4	0.1004	0.2892
				SiS2 + 2 FeS -> Fe2SiS4	0.2703	0.3347
220	0.201	FALSE	FALSE	2 FeSi + 6 S -> SiS2 + Fe2SiS4	-0.6324	0.1494
				2 Fe5Si3 + 22 S -> SiS2 + 5 Fe2SiS4	-0.6055	0.1532
				5 S + Fe3Si -> Fe2SiS4 + FeS	-0.5856	0.1561
				S + 0.5 Fe3Si -> FeS + 0.5 FeSi	-0.509	0.1675
				SiS2 + 2 FeS -> Fe2SiS4	0.2703	0.3347
221	0.201	FALSE	TRUE	2 Fe5Si3 + 22 S -> SiS2 + 5 Fe2SiS4	-0.6055	0.1532
				5 S + Fe3Si -> Fe2SiS4 + FeS	-0.5856	0.1561
				2 FeSi2 + 16 S -> Fe2SiS4 + 3 SiS4	-0.4811	0.1718
				0.2857 Fe5Si3 + S -> FeS + 0.4286 FeSi2	-0.467	0.1741
				1.25 SiS4 + 0.5 Fe3Si -> SiS2 + 0.75 Fe2SiS4	-0.3635	0.1914
				SiS2 + 2 FeS -> Fe2SiS4	0.2703	0.3347
222	0.201	FALSE	TRUE	2 Fe5Si3 + 22 S -> SiS2 + 5 Fe2SiS4	-0.6055	0.1532
				5 S + Fe3Si -> Fe2SiS4 + FeS	-0.5856	0.1561
				S + 0.5 Fe3Si -> FeS + 0.5 FeSi	-0.509	0.1675
				2 FeSi + 8 S -> Fe2SiS4 + SiS4	-0.4713	0.1734
				0.9167 SiS4 + 0.1667 Fe5Si3 -> SiS2 + 0.4167 Fe2SiS4	-0.4278	0.1805
				SiS2 + 2 FeS -> Fe2SiS4	0.2703	0.3347
223	0.201	FALSE	TRUE	2 Fe5Si3 + 22 S -> SiS2 + 5 Fe2SiS4	-0.6055	0.1532
				5.5 S + Fe3Si -> Fe2SiS4 + 0.5 Fe2S3	-0.57	0.1583
				2 FeSi + 5 S -> Fe2SiS4 + SiS	-0.5385	0.163
				0.5 Fe5Si3 + S -> FeS + 1.5 FeSi	-0.391	0.1866
				Fe2S3 + SiS -> Fe2SiS4	0.1004	0.2892
				SiS2 + 2 FeS -> Fe2SiS4	0.2703	0.3347
224	0.202	FALSE	TRUE	2 Fe5Si3 + 22 S -> SiS2 + 5 Fe2SiS4	-0.6055	0.1532
				5 S + Fe3Si -> Fe2SiS4 + FeS	-0.5856	0.1561
				S + 0.4 Fe3Si -> FeS + 0.2 FeSi2	-0.5448	0.1621
				2 FeSi2 + 16 S -> Fe2SiS4 + 3 SiS4	-0.4811	0.1718
				1.25 SiS4 + 0.5 Fe3Si -> SiS2 + 0.75 Fe2SiS4	-0.3635	0.1914
				SiS2 + 2 FeS -> Fe2SiS4	0.2703	0.3347
225	0.202	FALSE	TRUE	0.6667 FeSi2 + 3.333 S -> SiS2 + 0.3333 Fe2SiS4	-0.787	0.1293
				2.333 S + 0.3333 Fe3Si -> FeS + 0.3333 SiS4	-0.5903	0.1554
				5 S + Fe3Si -> Fe2SiS4 + FeS	-0.5856	0.1561
				0.2857 Fe5Si3 + S -> FeS + 0.4286 FeSi2	-0.467	0.1741
				0.9167 SiS4 + 0.1667 Fe5Si3 -> SiS2 + 0.4167 Fe2SiS4	-0.4278	0.1805
				SiS2 + 2 FeS -> Fe2SiS4	0.2703	0.3347
226	0.202	FALSE	TRUE	0.6667 FeSi2 + 3.333 S -> SiS2 + 0.3333 Fe2SiS4	-0.787	0.1293
				2 Fe5Si3 + 22 S -> SiS2 + 5 Fe2SiS4	-0.6055	0.1532
				2.333 S + 0.3333 Fe3Si -> FeS + 0.3333 SiS4	-0.5903	0.1554
				S + 0.4 Fe3Si -> FeS + 0.2 FeSi2	-0.5448	0.1621
				0.9167 SiS4 + 0.1667 Fe5Si3 -> SiS2 + 0.4167 Fe2SiS4	-0.4278	0.1805
				SiS2 + 2 FeS -> Fe2SiS4	0.2703	0.3347
227	0.202	FALSE	TRUE	0.3333 Fe5Si3 + 7.333 S -> SiS4 + 1.667 FeS2	-0.6432	0.1479
				5 S + Fe3Si -> Fe2SiS4 + FeS	-0.5856	0.1561
				2 Fe5Si3 + 20 S -> Si + 5 Fe2SiS4	-0.541	0.1626
				0.9167 SiS4 + 0.1667 Fe5Si3 -> SiS2 + 0.4167 Fe2SiS4	-0.4278	0.1805
				Si + 2 FeS2 -> Fe2SiS4	0.0552	0.278
				SiS2 + 2 FeS -> Fe2SiS4	0.2703	0.3347
228	0.202	FALSE	TRUE	2 Fe5Si3 + 22 S -> SiS2 + 5 Fe2SiS4	-0.6055	0.1532
				5 S + Fe3Si -> Fe2SiS4 + FeS	-0.5856	0.1561
				S + 0.5 Fe3Si -> FeS + 0.5 FeSi	-0.509	0.1675
				2 FeSi + 8 S -> Fe2SiS4 + SiS4	-0.4713	0.1734
				1.25 SiS4 + 0.5 Fe3Si -> SiS2 + 0.75 Fe2SiS4	-0.3635	0.1914
				SiS2 + 2 FeS -> Fe2SiS4	0.2703	0.3347
229	0.202	FALSE	TRUE	0.6667 FeSi2 + 3.333 S -> SiS2 + 0.3333 Fe2SiS4	-0.787	0.1293
				2 FeSi2 + 7 S -> Fe2SiS4 + 3 SiS	-0.6275	0.1501
				5.5 S + Fe3Si -> Fe2SiS4 + 0.5 Fe2S3	-0.57	0.1583
				0.2857 Fe5Si3 + S -> FeS + 0.4286 FeSi2	-0.467	0.1741
				Fe2S3 + SiS -> Fe2SiS4	0.1004	0.2892
				SiS2 + 2 FeS -> Fe2SiS4	0.2703	0.3347
230	0.202	FALSE	TRUE	0.3333 Fe5Si3 + 7.333 S -> SiS4 + 1.667 FeS2	-0.6432	0.1479
				5 S + Fe3Si -> Fe2SiS4 + FeS	-0.5856	0.1561
				2 Fe5Si3 + 20 S -> Si + 5 Fe2SiS4	-0.541	0.1626
				1.25 SiS4 + 0.5 Fe3Si -> SiS2 + 0.75 Fe2SiS4	-0.3635	0.1914
				Si + 2 FeS2 -> Fe2SiS4	0.0552	0.278
				SiS2 + 2 FeS -> Fe2SiS4	0.2703	0.3347
231	0.202	FALSE	TRUE	0.6667 FeSi2 + 3.333 S -> SiS2 + 0.3333 Fe2SiS4	-0.787	0.1293
				2.333 S + 0.3333 Fe3Si -> FeS + 0.3333 SiS4	-0.5903	0.1554
				S + 0.4 Fe3Si -> FeS + 0.2 FeSi2	-0.5448	0.1621
				0.2857 Fe5Si3 + S -> FeS + 0.4286 FeSi2	-0.467	0.1741
				1.25 SiS4 + 0.5 Fe3Si -> SiS2 + 0.75 Fe2SiS4	-0.3635	0.1914
				SiS2 + 2 FeS -> Fe2SiS4	0.2703	0.3347
232	0.202	FALSE	TRUE	0.6667 FeSi2 + 3.333 S -> SiS2 + 0.3333 Fe2SiS4	-0.787	0.1293
				2.333 S + 0.3333 Fe3Si -> FeS + 0.3333 SiS4	-0.5903	0.1554
				S + 0.4 Fe3Si -> FeS + 0.2 FeSi2	-0.5448	0.1621
				0.2857 Fe5Si3 + S -> FeS + 0.4286 FeSi2	-0.467	0.1741
				0.9167 SiS4 + 0.1667 Fe5Si3 -> SiS2 + 0.4167 Fe2SiS4	-0.4278	0.1805
				SiS2 + 2 FeS -> Fe2SiS4	0.2703	0.3347
233	0.202	FALSE	FALSE	2 FeSi + 6 S -> SiS2 + Fe2SiS4	-0.6324	0.1494
				2 Fe5Si3 + 20 S -> Si + 5 Fe2SiS4	-0.541	0.1626
				S + 0.5 Fe3Si -> FeS + 0.5 FeSi	-0.509	0.1675
				0.5 Fe5Si3 + 2 S -> FeS2 + 1.5 FeSi	-0.4948	0.1697
				Si + 2 FeS2 -> Fe2SiS4	0.0552	0.278
				SiS2 + 2 FeS -> Fe2SiS4	0.2703	0.3347
234	0.202	FALSE	FALSE	0.6667 FeSi2 + 3.333 S -> SiS2 + 0.3333 Fe2SiS4	-0.787	0.1293
				2 FeSi + 6 S -> SiS2 + Fe2SiS4	-0.6324	0.1494
				S + 0.4 Fe3Si -> FeS + 0.2 FeSi2	-0.5448	0.1621
				S + 0.5 Fe3Si -> FeS + 0.5 FeSi	-0.509	0.1675
				0.2857 Fe5Si3 + S -> FeS + 0.4286 FeSi2	-0.467	0.1741
				SiS2 + 2 FeS -> Fe2SiS4	0.2703	0.3347
235	0.202	FALSE	TRUE	0.6667 FeSi2 + 3.333 S -> SiS2 + 0.3333 Fe2SiS4	-0.787	0.1293
				2 Fe5Si3 + 22 S -> SiS2 + 5 Fe2SiS4	-0.6055	0.1532
				2.333 S + 0.3333 Fe3Si -> FeS + 0.3333 SiS4	-0.5903	0.1554
				S + 0.4 Fe3Si -> FeS + 0.2 FeSi2	-0.5448	0.1621
				1.25 SiS4 + 0.5 Fe3Si -> SiS2 + 0.75 Fe2SiS4	-0.3635	0.1914
				SiS2 + 2 FeS -> Fe2SiS4	0.2703	0.3347
236	0.202	FALSE	TRUE	0.6667 FeSi2 + 3.333 S -> SiS2 + 0.3333 Fe2SiS4	-0.787	0.1293
				2 Fe5Si3 + 22 S -> SiS2 + 5 Fe2SiS4	-0.6055	0.1532
				S + 0.4 Fe3Si -> FeS + 0.2 FeSi2	-0.5448	0.1621
				2 FeSi2 + 16 S -> Fe2SiS4 + 3 SiS4	-0.4811	0.1718
				0.9167 SiS4 + 0.1667 Fe5Si3 -> SiS2 + 0.4167 Fe2SiS4	-0.4278	0.1805
				SiS2 + 2 FeS -> Fe2SiS4	0.2703	0.3347
237	0.203	FALSE	TRUE	0.6667 FeSi2 + 3.333 S -> SiS2 + 0.3333 Fe2SiS4	-0.787	0.1293
				2.333 S + 0.3333 Fe3Si -> FeS + 0.3333 SiS4	-0.5903	0.1554
				0.2857 Fe5Si3 + S -> FeS + 0.4286 FeSi2	-0.467	0.1741
				1.25 SiS4 + 0.5 Fe3Si -> SiS2 + 0.75 Fe2SiS4	-0.3635	0.1914
				SiS2 + 2 FeS -> Fe2SiS4	0.2703	0.3347
238	0.203	FALSE	TRUE	10 S + 2 Fe3Si -> FeSi2 + 5 FeS2	-0.6752	0.1436
				2 FeSi2 + 7 S -> Fe2SiS4 + 3 SiS	-0.6275	0.1501
				5.5 S + Fe3Si -> Fe2SiS4 + 0.5 Fe2S3	-0.57	0.1583
				2 Fe5Si3 + 20 S -> Si + 5 Fe2SiS4	-0.541	0.1626
				Si + 2 FeS2 -> Fe2SiS4	0.0552	0.278
				Fe2S3 + SiS -> Fe2SiS4	0.1004	0.2892
239	0.203	FALSE	TRUE	2 Fe5Si3 + 22 S -> SiS2 + 5 Fe2SiS4	-0.6055	0.1532
				0.5 Fe5Si3 + 4 S -> Fe2SiS4 + 0.5 FeSi	-0.5214	0.1656
				S + 0.5 Fe3Si -> FeS + 0.5 FeSi	-0.509	0.1675
				2 FeSi + 8 S -> Fe2SiS4 + SiS4	-0.4713	0.1734
				1.25 SiS4 + 0.5 Fe3Si -> SiS2 + 0.75 Fe2SiS4	-0.3635	0.1914
				SiS2 + 2 FeS -> Fe2SiS4	0.2703	0.3347
240	0.203	FALSE	TRUE	2 FeSi2 + 7 S -> Fe2SiS4 + 3 SiS	-0.6275	0.1501
				2 Fe5Si3 + 22 S -> SiS2 + 5 Fe2SiS4	-0.6055	0.1532
				5.5 S + Fe3Si -> Fe2SiS4 + 0.5 Fe2S3	-0.57	0.1583
				0.2857 Fe5Si3 + S -> FeS + 0.4286 FeSi2	-0.467	0.1741
				Fe2S3 + SiS -> Fe2SiS4	0.1004	0.2892
				SiS2 + 2 FeS -> Fe2SiS4	0.2703	0.3347
241	0.203	FALSE	FALSE	0.6667 FeSi2 + 3.333 S -> SiS2 + 0.3333 Fe2SiS4	-0.787	0.1293
				2 FeSi + 6 S -> SiS2 + Fe2SiS4	-0.6324	0.1494
				S + 0.5 Fe3Si -> FeS + 0.5 FeSi	-0.509	0.1675
				0.2857 Fe5Si3 + S -> FeS + 0.4286 FeSi2	-0.467	0.1741
				SiS2 + 2 FeS -> Fe2SiS4	0.2703	0.3347
242	0.203	FALSE	TRUE	0.6667 FeSi2 + 3.333 S -> SiS2 + 0.3333 Fe2SiS4	-0.787	0.1293
				S + 0.5 Fe3Si -> FeS + 0.5 FeSi	-0.509	0.1675
				2 FeSi + 8 S -> Fe2SiS4 + SiS4	-0.4713	0.1734
				0.2857 Fe5Si3 + S -> FeS + 0.4286 FeSi2	-0.467	0.1741
				1.25 SiS4 + 0.5 Fe3Si -> SiS2 + 0.75 Fe2SiS4	-0.3635	0.1914
				SiS2 + 2 FeS -> Fe2SiS4	0.2703	0.3347
243	0.203	FALSE	TRUE	0.6667 FeSi2 + 3.333 S -> SiS2 + 0.3333 Fe2SiS4	-0.787	0.1293
				2.333 S + 0.3333 Fe3Si -> FeS + 0.3333 SiS4	-0.5903	0.1554
				0.2857 Fe5Si3 + S -> FeS + 0.4286 FeSi2	-0.467	0.1741
				0.9167 SiS4 + 0.1667 Fe5Si3 -> SiS2 + 0.4167 Fe2SiS4	-0.4278	0.1805
				1.25 SiS4 + 0.5 Fe3Si -> SiS2 + 0.75 Fe2SiS4	-0.3635	0.1914
				SiS2 + 2 FeS -> Fe2SiS4	0.2703	0.3347
244	0.203	FALSE	FALSE	0.6667 FeSi2 + 3.333 S -> SiS2 + 0.3333 Fe2SiS4	-0.787	0.1293
				2 FeSi + 6 S -> SiS2 + Fe2SiS4	-0.6324	0.1494
				2 Fe5Si3 + 22 S -> SiS2 + 5 Fe2SiS4	-0.6055	0.1532
				S + 0.4 Fe3Si -> FeS + 0.2 FeSi2	-0.5448	0.1621
				S + 0.5 Fe3Si -> FeS + 0.5 FeSi	-0.509	0.1675
				SiS2 + 2 FeS -> Fe2SiS4	0.2703	0.3347
245	0.203	FALSE	TRUE	0.6667 FeSi2 + 3.333 S -> SiS2 + 0.3333 Fe2SiS4	-0.787	0.1293
				2.333 S + 0.3333 Fe3Si -> FeS + 0.3333 SiS4	-0.5903	0.1554
				0.2857 Fe5Si3 + S -> FeS + 0.4286 FeSi2	-0.467	0.1741
				0.9167 SiS4 + 0.1667 Fe5Si3 -> SiS2 + 0.4167 Fe2SiS4	-0.4278	0.1805
				SiS2 + 2 FeS -> Fe2SiS4	0.2703	0.3347
246	0.203	FALSE	TRUE	0.6667 FeSi2 + 3.333 S -> SiS2 + 0.3333 Fe2SiS4	-0.787	0.1293
				S + 0.5 Fe3Si -> FeS + 0.5 FeSi	-0.509	0.1675
				2 FeSi + 8 S -> Fe2SiS4 + SiS4	-0.4713	0.1734
				0.2857 Fe5Si3 + S -> FeS + 0.4286 FeSi2	-0.467	0.1741
				0.9167 SiS4 + 0.1667 Fe5Si3 -> SiS2 + 0.4167 Fe2SiS4	-0.4278	0.1805
				SiS2 + 2 FeS -> Fe2SiS4	0.2703	0.3347
247	0.203	FALSE	TRUE	2 FeSi + 8 S -> Fe2SiS4 + SiS4	-0.4713	0.1734
				4 S + Fe3Si -> Fe2SiS4 + Fe	-0.458	0.1755
				0.9167 SiS4 + 0.1667 Fe5Si3 -> SiS2 + 0.4167 Fe2SiS4	-0.4278	0.1805
				0.5 Fe5Si3 + S -> FeS + 1.5 FeSi	-0.391	0.1866
				SiS4 + 2 Fe -> Fe2SiS4	-0.2844	0.2056
				SiS2 + 2 FeS -> Fe2SiS4	0.2703	0.3347
248	0.204	FALSE	TRUE	0.6667 FeSi2 + 3.333 S -> SiS2 + 0.3333 Fe2SiS4	-0.787	0.1293
				2 Fe5Si3 + 22 S -> SiS2 + 5 Fe2SiS4	-0.6055	0.1532
				2.333 S + 0.3333 Fe3Si -> FeS + 0.3333 SiS4	-0.5903	0.1554
				0.4286 Fe5Si3 + 4 S -> Fe2SiS4 + 0.1429 FeSi2	-0.5426	0.1624
				1.25 SiS4 + 0.5 Fe3Si -> SiS2 + 0.75 Fe2SiS4	-0.3635	0.1914
				SiS2 + 2 FeS -> Fe2SiS4	0.2703	0.3347
249	0.204	FALSE	TRUE	2 FeSi + 6 S -> SiS2 + Fe2SiS4	-0.6324	0.1494
				2 FeSi + 8 S -> Fe2SiS4 + SiS4	-0.4713	0.1734
				4 S + Fe3Si -> Fe2SiS4 + Fe	-0.458	0.1755
				0.5 Fe5Si3 + S -> FeS + 1.5 FeSi	-0.391	0.1866
				SiS4 + 2 Fe -> Fe2SiS4	-0.2844	0.2056
				SiS2 + 2 FeS -> Fe2SiS4	0.2703	0.3347
250	0.204	FALSE	TRUE	2 FeSi + 6 S -> SiS2 + Fe2SiS4	-0.6324	0.1494
				2 Fe5Si3 + 22 S -> SiS2 + 5 Fe2SiS4	-0.6055	0.1532
				2.333 S + 0.3333 Fe3Si -> FeS + 0.3333 SiS4	-0.5903	0.1554
				0.5 Fe5Si3 + 4 S -> Fe2SiS4 + 0.5 FeSi	-0.5214	0.1656
				1.25 SiS4 + 0.5 Fe3Si -> SiS2 + 0.75 Fe2SiS4	-0.3635	0.1914
				SiS2 + 2 FeS -> Fe2SiS4	0.2703	0.3347
251	0.204	FALSE	TRUE	0.6667 FeSi2 + 3.333 S -> SiS2 + 0.3333 Fe2SiS4	-0.787	0.1293
				2 Fe5Si3 + 22 S -> SiS2 + 5 Fe2SiS4	-0.6055	0.1532
				2.333 S + 0.3333 Fe3Si -> FeS + 0.3333 SiS4	-0.5903	0.1554
				0.4286 Fe5Si3 + 4 S -> Fe2SiS4 + 0.1429 FeSi2	-0.5426	0.1624
				0.9167 SiS4 + 0.1667 Fe5Si3 -> SiS2 + 0.4167 Fe2SiS4	-0.4278	0.1805
				SiS2 + 2 FeS -> Fe2SiS4	0.2703	0.3347
252	0.204	FALSE	TRUE	10 S + Fe3Si -> SiS4 + 3 FeS2	-0.6811	0.1428
				5 S + Fe3Si -> Fe2SiS4 + FeS	-0.5856	0.1561
				2 Fe5Si3 + 20 S -> Si + 5 Fe2SiS4	-0.541	0.1626
				0.9167 SiS4 + 0.1667 Fe5Si3 -> SiS2 + 0.4167 Fe2SiS4	-0.4278	0.1805
				Si + 2 FeS2 -> Fe2SiS4	0.0552	0.278
				SiS2 + 2 FeS -> Fe2SiS4	0.2703	0.3347
253	0.204	FALSE	TRUE	2 FeSi + 6 S -> SiS2 + Fe2SiS4	-0.6324	0.1494
				2 Fe5Si3 + 22 S -> SiS2 + 5 Fe2SiS4	-0.6055	0.1532
				2.333 S + 0.3333 Fe3Si -> FeS + 0.3333 SiS4	-0.5903	0.1554
				0.5 Fe5Si3 + 4 S -> Fe2SiS4 + 0.5 FeSi	-0.5214	0.1656
				0.9167 SiS4 + 0.1667 Fe5Si3 -> SiS2 + 0.4167 Fe2SiS4	-0.4278	0.1805
				SiS2 + 2 FeS -> Fe2SiS4	0.2703	0.3347
254	0.204	FALSE	FALSE	0.6667 FeSi2 + 3.333 S -> SiS2 + 0.3333 Fe2SiS4	-0.787	0.1293
				2 FeSi + 6 S -> SiS2 + Fe2SiS4	-0.6324	0.1494
				2 Fe5Si3 + 22 S -> SiS2 + 5 Fe2SiS4	-0.6055	0.1532
				0.4286 Fe5Si3 + 4 S -> Fe2SiS4 + 0.1429 FeSi2	-0.5426	0.1624
				S + 0.5 Fe3Si -> FeS + 0.5 FeSi	-0.509	0.1675
				SiS2 + 2 FeS -> Fe2SiS4	0.2703	0.3347
255	0.204	FALSE	TRUE	2 Fe5Si3 + 20 S -> Si + 5 Fe2SiS4	-0.541	0.1626
				2 FeSi + 5 S -> Fe2SiS4 + SiS	-0.5385	0.163
				0.5 Fe5Si3 + 2 S -> FeS2 + 1.5 FeSi	-0.4948	0.1697
				3 S + Fe3Si -> Fe2S3 + FeSi	-0.4776	0.1724
				Si + 2 FeS2 -> Fe2SiS4	0.0552	0.278
				Fe2S3 + SiS -> Fe2SiS4	0.1004	0.2892
256	0.204	FALSE	TRUE	2 FeSi + 6 S -> SiS2 + Fe2SiS4	-0.6324	0.1494
				2 Fe5Si3 + 22 S -> SiS2 + 5 Fe2SiS4	-0.6055	0.1532
				0.4 Fe5Si3 + 4.8 S -> Fe2SiS4 + 0.2 SiS4	-0.5585	0.16
				S + 0.5 Fe3Si -> FeS + 0.5 FeSi	-0.509	0.1675
				0.9167 SiS4 + 0.1667 Fe5Si3 -> SiS2 + 0.4167 Fe2SiS4	-0.4278	0.1805
				SiS2 + 2 FeS -> Fe2SiS4	0.2703	0.3347
257	0.205	FALSE	TRUE	0.3333 Fe5Si3 + 7.333 S -> SiS4 + 1.667 FeS2	-0.6432	0.1479
				2.333 S + 0.3333 Fe3Si -> FeS + 0.3333 SiS4	-0.5903	0.1554
				2 Fe5Si3 + 20 S -> Si + 5 Fe2SiS4	-0.541	0.1626
				0.9167 SiS4 + 0.1667 Fe5Si3 -> SiS2 + 0.4167 Fe2SiS4	-0.4278	0.1805
				Si + 2 FeS2 -> Fe2SiS4	0.0552	0.278
				SiS2 + 2 FeS -> Fe2SiS4	0.2703	0.3347
258	0.205	FALSE	TRUE	2 Fe5Si3 + 22 S -> SiS2 + 5 Fe2SiS4	-0.6055	0.1532
				2.333 S + 0.3333 Fe3Si -> FeS + 0.3333 SiS4	-0.5903	0.1554
				0.9167 SiS4 + 0.1667 Fe5Si3 -> SiS2 + 0.4167 Fe2SiS4	-0.4278	0.1805
				SiS2 + 2 FeS -> Fe2SiS4	0.2703	0.3347
259	0.205	FALSE	TRUE	0.3333 Fe5Si3 + 7.333 S -> SiS4 + 1.667 FeS2	-0.6432	0.1479
				2.333 S + 0.3333 Fe3Si -> FeS + 0.3333 SiS4	-0.5903	0.1554
				2 Fe5Si3 + 20 S -> Si + 5 Fe2SiS4	-0.541	0.1626
				1.25 SiS4 + 0.5 Fe3Si -> SiS2 + 0.75 Fe2SiS4	-0.3635	0.1914
				Si + 2 FeS2 -> Fe2SiS4	0.0552	0.278
				SiS2 + 2 FeS -> Fe2SiS4	0.2703	0.3347
260	0.205	FALSE	TRUE	2 Fe5Si3 + 22 S -> SiS2 + 5 Fe2SiS4	-0.6055	0.1532
				2.333 S + 0.3333 Fe3Si -> FeS + 0.3333 SiS4	-0.5903	0.1554
				1.25 SiS4 + 0.5 Fe3Si -> SiS2 + 0.75 Fe2SiS4	-0.3635	0.1914
				SiS2 + 2 FeS -> Fe2SiS4	0.2703	0.3347
261	0.205	FALSE	TRUE	10 S + Fe3Si -> SiS4 + 3 FeS2	-0.6811	0.1428
				5 S + Fe3Si -> Fe2SiS4 + FeS	-0.5856	0.1561
				2 Fe5Si3 + 20 S -> Si + 5 Fe2SiS4	-0.541	0.1626
				1.25 SiS4 + 0.5 Fe3Si -> SiS2 + 0.75 Fe2SiS4	-0.3635	0.1914
				Si + 2 FeS2 -> Fe2SiS4	0.0552	0.278
				SiS2 + 2 FeS -> Fe2SiS4	0.2703	0.3347
262	0.205	FALSE	TRUE	2 FeSi + 6 S -> SiS2 + Fe2SiS4	-0.6324	0.1494
				2 Fe5Si3 + 22 S -> SiS2 + 5 Fe2SiS4	-0.6055	0.1532
				2.333 S + 0.3333 Fe3Si -> FeS + 0.3333 SiS4	-0.5903	0.1554
				S + 0.5 Fe3Si -> FeS + 0.5 FeSi	-0.509	0.1675
				1.25 SiS4 + 0.5 Fe3Si -> SiS2 + 0.75 Fe2SiS4	-0.3635	0.1914
				SiS2 + 2 FeS -> Fe2SiS4	0.2703	0.3347
263	0.205	FALSE	TRUE	2 FeSi + 6 S -> SiS2 + Fe2SiS4	-0.6324	0.1494
				2 Fe5Si3 + 22 S -> SiS2 + 5 Fe2SiS4	-0.6055	0.1532
				2.333 S + 0.3333 Fe3Si -> FeS + 0.3333 SiS4	-0.5903	0.1554
				S + 0.5 Fe3Si -> FeS + 0.5 FeSi	-0.509	0.1675
				0.9167 SiS4 + 0.1667 Fe5Si3 -> SiS2 + 0.4167 Fe2SiS4	-0.4278	0.1805
				SiS2 + 2 FeS -> Fe2SiS4	0.2703	0.3347
264	0.205	FALSE	FALSE	0.6667 FeSi2 + 3.333 S -> SiS2 + 0.3333 Fe2SiS4	-0.787	0.1293
				2 FeSi + 6 S -> SiS2 + Fe2SiS4	-0.6324	0.1494
				S + 0.4 Fe3Si -> FeS + 0.2 FeSi2	-0.5448	0.1621
				0.2857 Fe5Si3 + S -> FeS + 0.4286 FeSi2	-0.467	0.1741
				0.5 Fe5Si3 + S -> FeS + 1.5 FeSi	-0.391	0.1866
				SiS2 + 2 FeS -> Fe2SiS4	0.2703	0.3347
265	0.205	FALSE	TRUE	2 Fe5Si3 + 22 S -> SiS2 + 5 Fe2SiS4	-0.6055	0.1532
				2.333 S + 0.3333 Fe3Si -> FeS + 0.3333 SiS4	-0.5903	0.1554
				S + 0.5 Fe3Si -> FeS + 0.5 FeSi	-0.509	0.1675
				2 FeSi + 8 S -> Fe2SiS4 + SiS4	-0.4713	0.1734
				0.9167 SiS4 + 0.1667 Fe5Si3 -> SiS2 + 0.4167 Fe2SiS4	-0.4278	0.1805
				SiS2 + 2 FeS -> Fe2SiS4	0.2703	0.3347
266	0.205	FALSE	TRUE	2 Fe5Si3 + 22 S -> SiS2 + 5 Fe2SiS4	-0.6055	0.1532
				2.333 S + 0.3333 Fe3Si -> FeS + 0.3333 SiS4	-0.5903	0.1554
				S + 0.5 Fe3Si -> FeS + 0.5 FeSi	-0.509	0.1675
				2 FeSi + 8 S -> Fe2SiS4 + SiS4	-0.4713	0.1734
				1.25 SiS4 + 0.5 Fe3Si -> SiS2 + 0.75 Fe2SiS4	-0.3635	0.1914
				SiS2 + 2 FeS -> Fe2SiS4	0.2703	0.3347
267	0.205	FALSE	TRUE	0.6667 FeSi2 + 3.333 S -> SiS2 + 0.3333 Fe2SiS4	-0.787	0.1293
				S + 0.4 Fe3Si -> FeS + 0.2 FeSi2	-0.5448	0.1621
				2 FeSi + 8 S -> Fe2SiS4 + SiS4	-0.4713	0.1734
				0.9167 SiS4 + 0.1667 Fe5Si3 -> SiS2 + 0.4167 Fe2SiS4	-0.4278	0.1805
				0.5 Fe5Si3 + S -> FeS + 1.5 FeSi	-0.391	0.1866
				SiS2 + 2 FeS -> Fe2SiS4	0.2703	0.3347
268	0.205	FALSE	FALSE	2 FeSi + 6 S -> SiS2 + Fe2SiS4	-0.6324	0.1494
				2 Fe5Si3 + 22 S -> SiS2 + 5 Fe2SiS4	-0.6055	0.1532
				S + 0.5 Fe3Si -> FeS + 0.5 FeSi	-0.509	0.1675
				SiS2 + 2 FeS -> Fe2SiS4	0.2703	0.3347
269	0.205	FALSE	TRUE	2 Fe5Si3 + 22 S -> SiS2 + 5 Fe2SiS4	-0.6055	0.1532
				2.333 S + 0.3333 Fe3Si -> FeS + 0.3333 SiS4	-0.5903	0.1554
				S + 0.4 Fe3Si -> FeS + 0.2 FeSi2	-0.5448	0.1621
				2 FeSi2 + 16 S -> Fe2SiS4 + 3 SiS4	-0.4811	0.1718
				0.9167 SiS4 + 0.1667 Fe5Si3 -> SiS2 + 0.4167 Fe2SiS4	-0.4278	0.1805
				SiS2 + 2 FeS -> Fe2SiS4	0.2703	0.3347
270	0.205	FALSE	TRUE	10 S + Fe3Si -> SiS4 + 3 FeS2	-0.6811	0.1428
				2.333 S + 0.3333 Fe3Si -> FeS + 0.3333 SiS4	-0.5903	0.1554
				2 Fe5Si3 + 20 S -> Si + 5 Fe2SiS4	-0.541	0.1626
				0.9167 SiS4 + 0.1667 Fe5Si3 -> SiS2 + 0.4167 Fe2SiS4	-0.4278	0.1805
				Si + 2 FeS2 -> Fe2SiS4	0.0552	0.278
				SiS2 + 2 FeS -> Fe2SiS4	0.2703	0.3347
271	0.205	FALSE	TRUE	2 Fe5Si3 + 22 S -> SiS2 + 5 Fe2SiS4	-0.6055	0.1532
				2.333 S + 0.3333 Fe3Si -> FeS + 0.3333 SiS4	-0.5903	0.1554
				S + 0.4 Fe3Si -> FeS + 0.2 FeSi2	-0.5448	0.1621
				2 FeSi2 + 16 S -> Fe2SiS4 + 3 SiS4	-0.4811	0.1718
				1.25 SiS4 + 0.5 Fe3Si -> SiS2 + 0.75 Fe2SiS4	-0.3635	0.1914
				SiS2 + 2 FeS -> Fe2SiS4	0.2703	0.3347
272	0.205	FALSE	TRUE	2 Fe5Si3 + 22 S -> SiS2 + 5 Fe2SiS4	-0.6055	0.1532
				S + 0.5 Fe3Si -> FeS + 0.5 FeSi	-0.509	0.1675
				2 FeSi + 8 S -> Fe2SiS4 + SiS4	-0.4713	0.1734
				0.9167 SiS4 + 0.1667 Fe5Si3 -> SiS2 + 0.4167 Fe2SiS4	-0.4278	0.1805
				SiS2 + 2 FeS -> Fe2SiS4	0.2703	0.3347
273	0.206	FALSE	TRUE	2 Fe5Si3 + 22 S -> SiS2 + 5 Fe2SiS4	-0.6055	0.1532
				S + 0.5 Fe3Si -> FeS + 0.5 FeSi	-0.509	0.1675
				2 FeSi + 8 S -> Fe2SiS4 + SiS4	-0.4713	0.1734
				1.25 SiS4 + 0.5 Fe3Si -> SiS2 + 0.75 Fe2SiS4	-0.3635	0.1914
				SiS2 + 2 FeS -> Fe2SiS4	0.2703	0.3347
274	0.206	FALSE	TRUE	2 Fe5Si3 + 22 S -> SiS2 + 5 Fe2SiS4	-0.6055	0.1532
				S + 0.4 Fe3Si -> FeS + 0.2 FeSi2	-0.5448	0.1621
				2 FeSi2 + 16 S -> Fe2SiS4 + 3 SiS4	-0.4811	0.1718
				0.9167 SiS4 + 0.1667 Fe5Si3 -> SiS2 + 0.4167 Fe2SiS4	-0.4278	0.1805
				SiS2 + 2 FeS -> Fe2SiS4	0.2703	0.3347
275	0.206	FALSE	TRUE	2 FeSi + 6 S -> SiS2 + Fe2SiS4	-0.6324	0.1494
				2.333 S + 0.3333 Fe3Si -> FeS + 0.3333 SiS4	-0.5903	0.1554
				4 S + Fe3Si -> Fe2SiS4 + Fe	-0.458	0.1755
				0.5 Fe5Si3 + S -> FeS + 1.5 FeSi	-0.391	0.1866
				SiS4 + 2 Fe -> Fe2SiS4	-0.2844	0.2056
				SiS2 + 2 FeS -> Fe2SiS4	0.2703	0.3347
276	0.206	FALSE	FALSE	0.6667 FeSi2 + 3.333 S -> SiS2 + 0.3333 Fe2SiS4	-0.787	0.1293
				2 FeSi + 6 S -> SiS2 + Fe2SiS4	-0.6324	0.1494
				S + 0.4 Fe3Si -> FeS + 0.2 FeSi2	-0.5448	0.1621
				0.5 Fe5Si3 + S -> FeS + 1.5 FeSi	-0.391	0.1866
				SiS2 + 2 FeS -> Fe2SiS4	0.2703	0.3347
277	0.206	FALSE	TRUE	2 Fe5Si3 + 22 S -> SiS2 + 5 Fe2SiS4	-0.6055	0.1532
				S + 0.4 Fe3Si -> FeS + 0.2 FeSi2	-0.5448	0.1621
				2 FeSi2 + 16 S -> Fe2SiS4 + 3 SiS4	-0.4811	0.1718
				1.25 SiS4 + 0.5 Fe3Si -> SiS2 + 0.75 Fe2SiS4	-0.3635	0.1914
				SiS2 + 2 FeS -> Fe2SiS4	0.2703	0.3347
278	0.206	FALSE	TRUE	10 S + Fe3Si -> SiS4 + 3 FeS2	-0.6811	0.1428
				2.333 S + 0.3333 Fe3Si -> FeS + 0.3333 SiS4	-0.5903	0.1554
				2 Fe5Si3 + 20 S -> Si + 5 Fe2SiS4	-0.541	0.1626
				1.25 SiS4 + 0.5 Fe3Si -> SiS2 + 0.75 Fe2SiS4	-0.3635	0.1914
				Si + 2 FeS2 -> Fe2SiS4	0.0552	0.278
				SiS2 + 2 FeS -> Fe2SiS4	0.2703	0.3347
279	0.206	FALSE	TRUE	2 Fe5Si3 + 22 S -> SiS2 + 5 Fe2SiS4	-0.6055	0.1532
				S + 0.5 Fe3Si -> FeS + 0.5 FeSi	-0.509	0.1675
				2 FeSi + 8 S -> Fe2SiS4 + SiS4	-0.4713	0.1734
				0.5 Fe5Si3 + S -> FeS + 1.5 FeSi	-0.391	0.1866
				1.25 SiS4 + 0.5 Fe3Si -> SiS2 + 0.75 Fe2SiS4	-0.3635	0.1914
				SiS2 + 2 FeS -> Fe2SiS4	0.2703	0.3347
280	0.206	FALSE	TRUE	2 FeSi2 + 16 S -> Fe2SiS4 + 3 SiS4	-0.4811	0.1718
				0.2857 Fe5Si3 + S -> FeS + 0.4286 FeSi2	-0.467	0.1741
				4 S + Fe3Si -> Fe2SiS4 + Fe	-0.458	0.1755
				0.9167 SiS4 + 0.1667 Fe5Si3 -> SiS2 + 0.4167 Fe2SiS4	-0.4278	0.1805
				SiS4 + 2 Fe -> Fe2SiS4	-0.2844	0.2056
				SiS2 + 2 FeS -> Fe2SiS4	0.2703	0.3347
281	0.207	FALSE	TRUE	2 Fe5Si3 + 22 S -> SiS2 + 5 Fe2SiS4	-0.6055	0.1532
				2 FeSi + 5 S -> Fe2SiS4 + SiS	-0.5385	0.163
				S + 0.5 Fe3Si -> FeS + 0.5 FeSi	-0.509	0.1675
				3 S + Fe3Si -> Fe2S3 + FeSi	-0.4776	0.1724
				Fe2S3 + SiS -> Fe2SiS4	0.1004	0.2892
				SiS2 + 2 FeS -> Fe2SiS4	0.2703	0.3347
282	0.207	FALSE	FALSE	0.6667 FeSi2 + 3.333 S -> SiS2 + 0.3333 Fe2SiS4	-0.787	0.1293
				2 FeSi + 6 S -> SiS2 + Fe2SiS4	-0.6324	0.1494
				5 S + Fe3Si -> Fe2SiS4 + FeS	-0.5856	0.1561
				0.2857 Fe5Si3 + S -> FeS + 0.4286 FeSi2	-0.467	0.1741
				0.5 Fe5Si3 + S -> FeS + 1.5 FeSi	-0.391	0.1866
				SiS2 + 2 FeS -> Fe2SiS4	0.2703	0.3347
283	0.207	FALSE	TRUE	2 FeSi + 6 S -> SiS2 + Fe2SiS4	-0.6324	0.1494
				5.5 S + Fe3Si -> Fe2SiS4 + 0.5 Fe2S3	-0.57	0.1583
				2 FeSi + 5 S -> Fe2SiS4 + SiS	-0.5385	0.163
				0.5 Fe5Si3 + S -> FeS + 1.5 FeSi	-0.391	0.1866
				Fe2S3 + SiS -> Fe2SiS4	0.1004	0.2892
				SiS2 + 2 FeS -> Fe2SiS4	0.2703	0.3347
284	0.207	FALSE	TRUE	2 Fe5Si3 + 22 S -> SiS2 + 5 Fe2SiS4	-0.6055	0.1532
				2.333 S + 0.3333 Fe3Si -> FeS + 0.3333 SiS4	-0.5903	0.1554
				2 FeSi2 + 16 S -> Fe2SiS4 + 3 SiS4	-0.4811	0.1718
				0.2857 Fe5Si3 + S -> FeS + 0.4286 FeSi2	-0.467	0.1741
				1.25 SiS4 + 0.5 Fe3Si -> SiS2 + 0.75 Fe2SiS4	-0.3635	0.1914
				SiS2 + 2 FeS -> Fe2SiS4	0.2703	0.3347
285	0.207	FALSE	TRUE	0.6667 FeSi2 + 3.333 S -> SiS2 + 0.3333 Fe2SiS4	-0.787	0.1293
				2 FeSi2 + 7 S -> Fe2SiS4 + 3 SiS	-0.6275	0.1501
				3 S + 0.8 Fe3Si -> Fe2S3 + 0.4 FeSi2	-0.5036	0.1683
				0.2857 Fe5Si3 + S -> FeS + 0.4286 FeSi2	-0.467	0.1741
				Fe2S3 + SiS -> Fe2SiS4	0.1004	0.2892
				SiS2 + 2 FeS -> Fe2SiS4	0.2703	0.3347
286	0.207	FALSE	TRUE	2.333 S + 0.3333 Fe3Si -> FeS + 0.3333 SiS4	-0.5903	0.1554
				2 FeSi + 8 S -> Fe2SiS4 + SiS4	-0.4713	0.1734
				0.9167 SiS4 + 0.1667 Fe5Si3 -> SiS2 + 0.4167 Fe2SiS4	-0.4278	0.1805
				0.5 Fe5Si3 + S -> FeS + 1.5 FeSi	-0.391	0.1866
				SiS2 + 2 FeS -> Fe2SiS4	0.2703	0.3347
287	0.207	FALSE	TRUE	2 Fe5Si3 + 22 S -> SiS2 + 5 Fe2SiS4	-0.6055	0.1532
				S + 0.4 Fe3Si -> FeS + 0.2 FeSi2	-0.5448	0.1621
				2 FeSi2 + 16 S -> Fe2SiS4 + 3 SiS4	-0.4811	0.1718
				0.2857 Fe5Si3 + S -> FeS + 0.4286 FeSi2	-0.467	0.1741
				1.25 SiS4 + 0.5 Fe3Si -> SiS2 + 0.75 Fe2SiS4	-0.3635	0.1914
				SiS2 + 2 FeS -> Fe2SiS4	0.2703	0.3347
288	0.208	FALSE	FALSE	0.6667 FeSi2 + 3.333 S -> SiS2 + 0.3333 Fe2SiS4	-0.787	0.1293
				2 FeSi + 6 S -> SiS2 + Fe2SiS4	-0.6324	0.1494
				S + 0.5 Fe3Si -> FeS + 0.5 FeSi	-0.509	0.1675
				0.2857 Fe5Si3 + S -> FeS + 0.4286 FeSi2	-0.467	0.1741
				0.5 Fe5Si3 + S -> FeS + 1.5 FeSi	-0.391	0.1866
				SiS2 + 2 FeS -> Fe2SiS4	0.2703	0.3347
289	0.208	FALSE	TRUE	2 FeSi + 8 S -> Fe2SiS4 + SiS4	-0.4713	0.1734
				4 S + Fe3Si -> Fe2SiS4 + Fe	-0.458	0.1755
				0.5 Fe5Si3 + S -> FeS + 1.5 FeSi	-0.391	0.1866
				1.25 SiS4 + 0.5 Fe3Si -> SiS2 + 0.75 Fe2SiS4	-0.3635	0.1914
				SiS4 + 2 Fe -> Fe2SiS4	-0.2844	0.2056
				SiS2 + 2 FeS -> Fe2SiS4	0.2703	0.3347
290	0.208	FALSE	TRUE	2 FeSi + 6 S -> SiS2 + Fe2SiS4	-0.6324	0.1494
				2.333 S + 0.3333 Fe3Si -> FeS + 0.3333 SiS4	-0.5903	0.1554
				0.9167 SiS4 + 0.1667 Fe5Si3 -> SiS2 + 0.4167 Fe2SiS4	-0.4278	0.1805
				0.5 Fe5Si3 + S -> FeS + 1.5 FeSi	-0.391	0.1866
				SiS2 + 2 FeS -> Fe2SiS4	0.2703	0.3347
291	0.208	FALSE	FALSE	0.6667 FeSi2 + 3.333 S -> SiS2 + 0.3333 Fe2SiS4	-0.787	0.1293
				2 FeSi + 6 S -> SiS2 + Fe2SiS4	-0.6324	0.1494
				S + 0.4 Fe3Si -> FeS + 0.2 FeSi2	-0.5448	0.1621
				S + 0.5 Fe3Si -> FeS + 0.5 FeSi	-0.509	0.1675
				0.5 Fe5Si3 + S -> FeS + 1.5 FeSi	-0.391	0.1866
				SiS2 + 2 FeS -> Fe2SiS4	0.2703	0.3347
292	0.208	FALSE	TRUE	0.6667 FeSi2 + 3.333 S -> SiS2 + 0.3333 Fe2SiS4	-0.787	0.1293
				2 FeSi2 + 7 S -> Fe2SiS4 + 3 SiS	-0.6275	0.1501
				S + 0.4 Fe3Si -> FeS + 0.2 FeSi2	-0.5448	0.1621
				0.5714 Fe5Si3 + 3 S -> Fe2S3 + 0.8571 FeSi2	-0.4436	0.1779
				Fe2S3 + SiS -> Fe2SiS4	0.1004	0.2892
				SiS2 + 2 FeS -> Fe2SiS4	0.2703	0.3347
293	0.208	FALSE	TRUE	2.333 S + 0.3333 Fe3Si -> FeS + 0.3333 SiS4	-0.5903	0.1554
				S + 0.5 Fe3Si -> FeS + 0.5 FeSi	-0.509	0.1675
				2 FeSi + 8 S -> Fe2SiS4 + SiS4	-0.4713	0.1734
				0.9167 SiS4 + 0.1667 Fe5Si3 -> SiS2 + 0.4167 Fe2SiS4	-0.4278	0.1805
				0.5 Fe5Si3 + S -> FeS + 1.5 FeSi	-0.391	0.1866
				SiS2 + 2 FeS -> Fe2SiS4	0.2703	0.3347
294	0.208	FALSE	TRUE	5 S + Fe3Si -> Fe2SiS4 + FeS	-0.5856	0.1561
				2 FeSi + 8 S -> Fe2SiS4 + SiS4	-0.4713	0.1734
				0.9167 SiS4 + 0.1667 Fe5Si3 -> SiS2 + 0.4167 Fe2SiS4	-0.4278	0.1805
				0.5 Fe5Si3 + S -> FeS + 1.5 FeSi	-0.391	0.1866
				SiS2 + 2 FeS -> Fe2SiS4	0.2703	0.3347
295	0.208	FALSE	TRUE	S + 0.4 Fe3Si -> FeS + 0.2 FeSi2	-0.5448	0.1621
				2 FeSi2 + 16 S -> Fe2SiS4 + 3 SiS4	-0.4811	0.1718
				2 FeSi + 8 S -> Fe2SiS4 + SiS4	-0.4713	0.1734
				0.9167 SiS4 + 0.1667 Fe5Si3 -> SiS2 + 0.4167 Fe2SiS4	-0.4278	0.1805
				0.5 Fe5Si3 + S -> FeS + 1.5 FeSi	-0.391	0.1866
				SiS2 + 2 FeS -> Fe2SiS4	0.2703	0.3347
296	0.208	FALSE	TRUE	S + 0.5 Fe3Si -> FeS + 0.5 FeSi	-0.509	0.1675
				2 FeSi + 8 S -> Fe2SiS4 + SiS4	-0.4713	0.1734
				0.9167 SiS4 + 0.1667 Fe5Si3 -> SiS2 + 0.4167 Fe2SiS4	-0.4278	0.1805
				0.5 Fe5Si3 + S -> FeS + 1.5 FeSi	-0.391	0.1866
				SiS2 + 2 FeS -> Fe2SiS4	0.2703	0.3347
297	0.209	FALSE	TRUE	2.333 S + 0.3333 Fe3Si -> FeS + 0.3333 SiS4	-0.5903	0.1554
				2 FeSi2 + 16 S -> Fe2SiS4 + 3 SiS4	-0.4811	0.1718
				0.2857 Fe5Si3 + S -> FeS + 0.4286 FeSi2	-0.467	0.1741
				0.9167 SiS4 + 0.1667 Fe5Si3 -> SiS2 + 0.4167 Fe2SiS4	-0.4278	0.1805
				SiS2 + 2 FeS -> Fe2SiS4	0.2703	0.3347
298	0.209	FALSE	TRUE	0.6667 FeSi2 + 3.333 S -> SiS2 + 0.3333 Fe2SiS4	-0.787	0.1293
				S + 0.4 Fe3Si -> FeS + 0.2 FeSi2	-0.5448	0.1621
				2 FeSi + 8 S -> Fe2SiS4 + SiS4	-0.4713	0.1734
				0.5 Fe5Si3 + S -> FeS + 1.5 FeSi	-0.391	0.1866
				1.25 SiS4 + 0.5 Fe3Si -> SiS2 + 0.75 Fe2SiS4	-0.3635	0.1914
				SiS2 + 2 FeS -> Fe2SiS4	0.2703	0.3347
299	0.209	FALSE	TRUE	2 FeSi + 6 S -> SiS2 + Fe2SiS4	-0.6324	0.1494
				2.333 S + 0.3333 Fe3Si -> FeS + 0.3333 SiS4	-0.5903	0.1554
				S + 0.5 Fe3Si -> FeS + 0.5 FeSi	-0.509	0.1675
				0.9167 SiS4 + 0.1667 Fe5Si3 -> SiS2 + 0.4167 Fe2SiS4	-0.4278	0.1805
				0.5 Fe5Si3 + S -> FeS + 1.5 FeSi	-0.391	0.1866
				SiS2 + 2 FeS -> Fe2SiS4	0.2703	0.3347
300	0.209	FALSE	TRUE	2 FeSi + 6 S -> SiS2 + Fe2SiS4	-0.6324	0.1494
				S + 0.4 Fe3Si -> FeS + 0.2 FeSi2	-0.5448	0.1621
				2 FeSi2 + 16 S -> Fe2SiS4 + 3 SiS4	-0.4811	0.1718
				0.9167 SiS4 + 0.1667 Fe5Si3 -> SiS2 + 0.4167 Fe2SiS4	-0.4278	0.1805
				0.5 Fe5Si3 + S -> FeS + 1.5 FeSi	-0.391	0.1866
				SiS2 + 2 FeS -> Fe2SiS4	0.2703	0.3347
301	0.209	FALSE	TRUE	5 S + Fe3Si -> Fe2SiS4 + FeS	-0.5856	0.1561
				2 FeSi + 8 S -> Fe2SiS4 + SiS4	-0.4713	0.1734
				0.9167 SiS4 + 0.1667 Fe5Si3 -> SiS2 + 0.4167 Fe2SiS4	-0.4278	0.1805
				0.5 Fe5Si3 + S -> FeS + 1.5 FeSi	-0.391	0.1866
				1.25 SiS4 + 0.5 Fe3Si -> SiS2 + 0.75 Fe2SiS4	-0.3635	0.1914
				SiS2 + 2 FeS -> Fe2SiS4	0.2703	0.3347
302	0.209	FALSE	TRUE	2 FeSi + 6 S -> SiS2 + Fe2SiS4	-0.6324	0.1494
				2.333 S + 0.3333 Fe3Si -> FeS + 0.3333 SiS4	-0.5903	0.1554
				5 S + Fe3Si -> Fe2SiS4 + FeS	-0.5856	0.1561
				0.9167 SiS4 + 0.1667 Fe5Si3 -> SiS2 + 0.4167 Fe2SiS4	-0.4278	0.1805
				0.5 Fe5Si3 + S -> FeS + 1.5 FeSi	-0.391	0.1866
				SiS2 + 2 FeS -> Fe2SiS4	0.2703	0.3347
303	0.209	FALSE	TRUE	2 FeSi + 6 S -> SiS2 + Fe2SiS4	-0.6324	0.1494
				2.333 S + 0.3333 Fe3Si -> FeS + 0.3333 SiS4	-0.5903	0.1554
				0.5 Fe5Si3 + S -> FeS + 1.5 FeSi	-0.391	0.1866
				1.25 SiS4 + 0.5 Fe3Si -> SiS2 + 0.75 Fe2SiS4	-0.3635	0.1914
				SiS2 + 2 FeS -> Fe2SiS4	0.2703	0.3347
304	0.209	FALSE	TRUE	2 FeSi + 6 S -> SiS2 + Fe2SiS4	-0.6324	0.1494
				2.333 S + 0.3333 Fe3Si -> FeS + 0.3333 SiS4	-0.5903	0.1554
				5 S + Fe3Si -> Fe2SiS4 + FeS	-0.5856	0.1561
				0.5 Fe5Si3 + S -> FeS + 1.5 FeSi	-0.391	0.1866
				1.25 SiS4 + 0.5 Fe3Si -> SiS2 + 0.75 Fe2SiS4	-0.3635	0.1914
				SiS2 + 2 FeS -> Fe2SiS4	0.2703	0.3347
305	0.209	FALSE	FALSE	2 FeSi + 6 S -> SiS2 + Fe2SiS4	-0.6324	0.1494
				5 S + Fe3Si -> Fe2SiS4 + FeS	-0.5856	0.1561
				0.5 Fe5Si3 + S -> FeS + 1.5 FeSi	-0.391	0.1866
				SiS2 + 2 FeS -> Fe2SiS4	0.2703	0.3347
306	0.209	FALSE	TRUE	2.333 S + 0.3333 Fe3Si -> FeS + 0.3333 SiS4	-0.5903	0.1554
				S + 0.4 Fe3Si -> FeS + 0.2 FeSi2	-0.5448	0.1621
				2 FeSi2 + 16 S -> Fe2SiS4 + 3 SiS4	-0.4811	0.1718
				0.2857 Fe5Si3 + S -> FeS + 0.4286 FeSi2	-0.467	0.1741
				0.9167 SiS4 + 0.1667 Fe5Si3 -> SiS2 + 0.4167 Fe2SiS4	-0.4278	0.1805
				SiS2 + 2 FeS -> Fe2SiS4	0.2703	0.3347
307	0.209	FALSE	TRUE	2 FeSi + 6 S -> SiS2 + Fe2SiS4	-0.6324	0.1494
				2.333 S + 0.3333 Fe3Si -> FeS + 0.3333 SiS4	-0.5903	0.1554
				S + 0.5 Fe3Si -> FeS + 0.5 FeSi	-0.509	0.1675
				0.5 Fe5Si3 + S -> FeS + 1.5 FeSi	-0.391	0.1866
				1.25 SiS4 + 0.5 Fe3Si -> SiS2 + 0.75 Fe2SiS4	-0.3635	0.1914
				SiS2 + 2 FeS -> Fe2SiS4	0.2703	0.3347
308	0.21	FALSE	FALSE	2 FeSi + 6 S -> SiS2 + Fe2SiS4	-0.6324	0.1494
				S + 0.5 Fe3Si -> FeS + 0.5 FeSi	-0.509	0.1675
				0.5 Fe5Si3 + S -> FeS + 1.5 FeSi	-0.391	0.1866
				SiS2 + 2 FeS -> Fe2SiS4	0.2703	0.3347
309	0.21	FALSE	TRUE	S + 0.4 Fe3Si -> FeS + 0.2 FeSi2	-0.5448	0.1621
				2 FeSi2 + 16 S -> Fe2SiS4 + 3 SiS4	-0.4811	0.1718
				0.2857 Fe5Si3 + S -> FeS + 0.4286 FeSi2	-0.467	0.1741
				0.9167 SiS4 + 0.1667 Fe5Si3 -> SiS2 + 0.4167 Fe2SiS4	-0.4278	0.1805
				SiS2 + 2 FeS -> Fe2SiS4	0.2703	0.3347
310	0.21	FALSE	TRUE	2 FeSi2 + 7 S -> Fe2SiS4 + 3 SiS	-0.6275	0.1501
				2 Fe5Si3 + 22 S -> SiS2 + 5 Fe2SiS4	-0.6055	0.1532
				S + 0.4 Fe3Si -> FeS + 0.2 FeSi2	-0.5448	0.1621
				3 S + 0.8 Fe3Si -> Fe2S3 + 0.4 FeSi2	-0.5036	0.1683
				Fe2S3 + SiS -> Fe2SiS4	0.1004	0.2892
				SiS2 + 2 FeS -> Fe2SiS4	0.2703	0.3347
311	0.21	FALSE	TRUE	2 FeSi + 6 S -> SiS2 + Fe2SiS4	-0.6324	0.1494
				S + 0.4 Fe3Si -> FeS + 0.2 FeSi2	-0.5448	0.1621
				2 FeSi2 + 16 S -> Fe2SiS4 + 3 SiS4	-0.4811	0.1718
				0.5 Fe5Si3 + S -> FeS + 1.5 FeSi	-0.391	0.1866
				1.25 SiS4 + 0.5 Fe3Si -> SiS2 + 0.75 Fe2SiS4	-0.3635	0.1914
				SiS2 + 2 FeS -> Fe2SiS4	0.2703	0.3347
312	0.21	FALSE	TRUE	S + 0.5 Fe3Si -> FeS + 0.5 FeSi	-0.509	0.1675
				2 FeSi2 + 16 S -> Fe2SiS4 + 3 SiS4	-0.4811	0.1718
				2 FeSi + 8 S -> Fe2SiS4 + SiS4	-0.4713	0.1734
				0.2857 Fe5Si3 + S -> FeS + 0.4286 FeSi2	-0.467	0.1741
				0.9167 SiS4 + 0.1667 Fe5Si3 -> SiS2 + 0.4167 Fe2SiS4	-0.4278	0.1805
				SiS2 + 2 FeS -> Fe2SiS4	0.2703	0.3347
313	0.21	FALSE	TRUE	2.333 S + 0.3333 Fe3Si -> FeS + 0.3333 SiS4	-0.5903	0.1554
				2 FeSi + 8 S -> Fe2SiS4 + SiS4	-0.4713	0.1734
				0.9167 SiS4 + 0.1667 Fe5Si3 -> SiS2 + 0.4167 Fe2SiS4	-0.4278	0.1805
				0.5 Fe5Si3 + S -> FeS + 1.5 FeSi	-0.391	0.1866
				1.25 SiS4 + 0.5 Fe3Si -> SiS2 + 0.75 Fe2SiS4	-0.3635	0.1914
				SiS2 + 2 FeS -> Fe2SiS4	0.2703	0.3347
314	0.21	FALSE	TRUE	S + 0.5 Fe3Si -> FeS + 0.5 FeSi	-0.509	0.1675
				2 FeSi + 8 S -> Fe2SiS4 + SiS4	-0.4713	0.1734
				0.9167 SiS4 + 0.1667 Fe5Si3 -> SiS2 + 0.4167 Fe2SiS4	-0.4278	0.1805
				0.5 Fe5Si3 + S -> FeS + 1.5 FeSi	-0.391	0.1866
				1.25 SiS4 + 0.5 Fe3Si -> SiS2 + 0.75 Fe2SiS4	-0.3635	0.1914
				SiS2 + 2 FeS -> Fe2SiS4	0.2703	0.3347
315	0.21	FALSE	TRUE	5 S + Fe3Si -> Fe2SiS4 + FeS	-0.5856	0.1561
				2 FeSi2 + 16 S -> Fe2SiS4 + 3 SiS4	-0.4811	0.1718
				0.2857 Fe5Si3 + S -> FeS + 0.4286 FeSi2	-0.467	0.1741
				0.9167 SiS4 + 0.1667 Fe5Si3 -> SiS2 + 0.4167 Fe2SiS4	-0.4278	0.1805
				SiS2 + 2 FeS -> Fe2SiS4	0.2703	0.3347
316	0.21	FALSE	TRUE	2 FeSi + 6 S -> SiS2 + Fe2SiS4	-0.6324	0.1494
				S + 0.5 Fe3Si -> FeS + 0.5 FeSi	-0.509	0.1675
				2 FeSi2 + 16 S -> Fe2SiS4 + 3 SiS4	-0.4811	0.1718
				0.2857 Fe5Si3 + S -> FeS + 0.4286 FeSi2	-0.467	0.1741
				0.9167 SiS4 + 0.1667 Fe5Si3 -> SiS2 + 0.4167 Fe2SiS4	-0.4278	0.1805
				SiS2 + 2 FeS -> Fe2SiS4	0.2703	0.3347
317	0.21	FALSE	TRUE	2 Fe5Si3 + 22 S -> SiS2 + 5 Fe2SiS4	-0.6055	0.1532
				2 FeSi + 5 S -> Fe2SiS4 + SiS	-0.5385	0.163
				3 S + Fe3Si -> Fe2S3 + FeSi	-0.4776	0.1724
				0.5 Fe5Si3 + S -> FeS + 1.5 FeSi	-0.391	0.1866
				Fe2S3 + SiS -> Fe2SiS4	0.1004	0.2892
				SiS2 + 2 FeS -> Fe2SiS4	0.2703	0.3347
318	0.21	FALSE	TRUE	2.333 S + 0.3333 Fe3Si -> FeS + 0.3333 SiS4	-0.5903	0.1554
				2 FeSi + 8 S -> Fe2SiS4 + SiS4	-0.4713	0.1734
				0.5 Fe5Si3 + S -> FeS + 1.5 FeSi	-0.391	0.1866
				1.25 SiS4 + 0.5 Fe3Si -> SiS2 + 0.75 Fe2SiS4	-0.3635	0.1914
				SiS2 + 2 FeS -> Fe2SiS4	0.2703	0.3347
319	0.211	FALSE	TRUE	2.333 S + 0.3333 Fe3Si -> FeS + 0.3333 SiS4	-0.5903	0.1554
				S + 0.5 Fe3Si -> FeS + 0.5 FeSi	-0.509	0.1675
				2 FeSi + 8 S -> Fe2SiS4 + SiS4	-0.4713	0.1734
				0.5 Fe5Si3 + S -> FeS + 1.5 FeSi	-0.391	0.1866
				1.25 SiS4 + 0.5 Fe3Si -> SiS2 + 0.75 Fe2SiS4	-0.3635	0.1914
				SiS2 + 2 FeS -> Fe2SiS4	0.2703	0.3347
320	0.211	FALSE	TRUE	5 S + Fe3Si -> Fe2SiS4 + FeS	-0.5856	0.1561
				2 FeSi + 8 S -> Fe2SiS4 + SiS4	-0.4713	0.1734
				0.5 Fe5Si3 + S -> FeS + 1.5 FeSi	-0.391	0.1866
				1.25 SiS4 + 0.5 Fe3Si -> SiS2 + 0.75 Fe2SiS4	-0.3635	0.1914
				SiS2 + 2 FeS -> Fe2SiS4	0.2703	0.3347
321	0.211	FALSE	TRUE	S + 0.4 Fe3Si -> FeS + 0.2 FeSi2	-0.5448	0.1621
				2 FeSi2 + 16 S -> Fe2SiS4 + 3 SiS4	-0.4811	0.1718
				2 FeSi + 8 S -> Fe2SiS4 + SiS4	-0.4713	0.1734
				0.5 Fe5Si3 + S -> FeS + 1.5 FeSi	-0.391	0.1866
				1.25 SiS4 + 0.5 Fe3Si -> SiS2 + 0.75 Fe2SiS4	-0.3635	0.1914
				SiS2 + 2 FeS -> Fe2SiS4	0.2703	0.3347
322	0.211	FALSE	TRUE	S + 0.5 Fe3Si -> FeS + 0.5 FeSi	-0.509	0.1675
				2 FeSi + 8 S -> Fe2SiS4 + SiS4	-0.4713	0.1734
				0.5 Fe5Si3 + S -> FeS + 1.5 FeSi	-0.391	0.1866
				1.25 SiS4 + 0.5 Fe3Si -> SiS2 + 0.75 Fe2SiS4	-0.3635	0.1914
				SiS2 + 2 FeS -> Fe2SiS4	0.2703	0.3347
323	0.211	FALSE	TRUE	2 FeSi2 + 7 S -> Fe2SiS4 + 3 SiS	-0.6275	0.1501
				2 FeSi2 + 16 S -> Fe2SiS4 + 3 SiS4	-0.4811	0.1718
				4 S + Fe3Si -> Fe2SiS4 + Fe	-0.458	0.1755
				0.5714 Fe5Si3 + 3 S -> Fe2S3 + 0.8571 FeSi2	-0.4436	0.1779
				SiS4 + 2 Fe -> Fe2SiS4	-0.2844	0.2056
				Fe2S3 + SiS -> Fe2SiS4	0.1004	0.2892
324	0.211	FALSE	TRUE	5 S + Fe3Si -> Fe2SiS4 + FeS	-0.5856	0.1561
				2 FeSi2 + 16 S -> Fe2SiS4 + 3 SiS4	-0.4811	0.1718
				0.2857 Fe5Si3 + S -> FeS + 0.4286 FeSi2	-0.467	0.1741
				0.9167 SiS4 + 0.1667 Fe5Si3 -> SiS2 + 0.4167 Fe2SiS4	-0.4278	0.1805
				1.25 SiS4 + 0.5 Fe3Si -> SiS2 + 0.75 Fe2SiS4	-0.3635	0.1914
				SiS2 + 2 FeS -> Fe2SiS4	0.2703	0.3347
325	0.212	FALSE	TRUE	2.333 S + 0.3333 Fe3Si -> FeS + 0.3333 SiS4	-0.5903	0.1554
				2 FeSi2 + 16 S -> Fe2SiS4 + 3 SiS4	-0.4811	0.1718
				0.2857 Fe5Si3 + S -> FeS + 0.4286 FeSi2	-0.467	0.1741
				0.9167 SiS4 + 0.1667 Fe5Si3 -> SiS2 + 0.4167 Fe2SiS4	-0.4278	0.1805
				1.25 SiS4 + 0.5 Fe3Si -> SiS2 + 0.75 Fe2SiS4	-0.3635	0.1914
				SiS2 + 2 FeS -> Fe2SiS4	0.2703	0.3347
326	0.212	FALSE	TRUE	2 FeSi + 6 S -> SiS2 + Fe2SiS4	-0.6324	0.1494
				2 FeSi + 5 S -> Fe2SiS4 + SiS	-0.5385	0.163
				3 S + Fe3Si -> Fe2S3 + FeSi	-0.4776	0.1724
				0.5 Fe5Si3 + S -> FeS + 1.5 FeSi	-0.391	0.1866
				Fe2S3 + SiS -> Fe2SiS4	0.1004	0.2892
				SiS2 + 2 FeS -> Fe2SiS4	0.2703	0.3347
327	0.212	FALSE	TRUE	S + 0.4 Fe3Si -> FeS + 0.2 FeSi2	-0.5448	0.1621
				2 FeSi2 + 16 S -> Fe2SiS4 + 3 SiS4	-0.4811	0.1718
				0.2857 Fe5Si3 + S -> FeS + 0.4286 FeSi2	-0.467	0.1741
				0.9167 SiS4 + 0.1667 Fe5Si3 -> SiS2 + 0.4167 Fe2SiS4	-0.4278	0.1805
				1.25 SiS4 + 0.5 Fe3Si -> SiS2 + 0.75 Fe2SiS4	-0.3635	0.1914
				SiS2 + 2 FeS -> Fe2SiS4	0.2703	0.3347
328	0.213	FALSE	TRUE	0.6667 FeSi2 + 3.333 S -> SiS2 + 0.3333 Fe2SiS4	-0.787	0.1293
				2 FeSi2 + 7 S -> Fe2SiS4 + 3 SiS	-0.6275	0.1501
				5 S + Fe3Si -> Fe2SiS4 + FeS	-0.5856	0.1561
				0.5714 Fe5Si3 + 3 S -> Fe2S3 + 0.8571 FeSi2	-0.4436	0.1779
				Fe2S3 + SiS -> Fe2SiS4	0.1004	0.2892
				SiS2 + 2 FeS -> Fe2SiS4	0.2703	0.3347
329	0.213	FALSE	TRUE	2 FeSi2 + 7 S -> Fe2SiS4 + 3 SiS	-0.6275	0.1501
				0.6667 Fe5Si3 + 4.667 S -> FeSi2 + 2.333 FeS2	-0.5947	0.1547
				2 Fe5Si3 + 20 S -> Si + 5 Fe2SiS4	-0.541	0.1626
				3 S + 0.8 Fe3Si -> Fe2S3 + 0.4 FeSi2	-0.5036	0.1683
				Si + 2 FeS2 -> Fe2SiS4	0.0552	0.278
				Fe2S3 + SiS -> Fe2SiS4	0.1004	0.2892
330	0.213	FALSE	TRUE	2 FeSi2 + 16 S -> Fe2SiS4 + 3 SiS4	-0.4811	0.1718
				0.2857 Fe5Si3 + S -> FeS + 0.4286 FeSi2	-0.467	0.1741
				4 S + Fe3Si -> Fe2SiS4 + Fe	-0.458	0.1755
				1.25 SiS4 + 0.5 Fe3Si -> SiS2 + 0.75 Fe2SiS4	-0.3635	0.1914
				SiS4 + 2 Fe -> Fe2SiS4	-0.2844	0.2056
				SiS2 + 2 FeS -> Fe2SiS4	0.2703	0.3347
331	0.213	FALSE	TRUE	10 S + 2 Fe3Si -> FeSi2 + 5 FeS2	-0.6752	0.1436
				2 FeSi2 + 7 S -> Fe2SiS4 + 3 SiS	-0.6275	0.1501
				2 Fe5Si3 + 20 S -> Si + 5 Fe2SiS4	-0.541	0.1626
				3 S + 0.8 Fe3Si -> Fe2S3 + 0.4 FeSi2	-0.5036	0.1683
				Si + 2 FeS2 -> Fe2SiS4	0.0552	0.278
				Fe2S3 + SiS -> Fe2SiS4	0.1004	0.2892
332	0.214	FALSE	TRUE	2.333 S + 0.3333 Fe3Si -> FeS + 0.3333 SiS4	-0.5903	0.1554
				2 FeSi2 + 16 S -> Fe2SiS4 + 3 SiS4	-0.4811	0.1718
				0.2857 Fe5Si3 + S -> FeS + 0.4286 FeSi2	-0.467	0.1741
				1.25 SiS4 + 0.5 Fe3Si -> SiS2 + 0.75 Fe2SiS4	-0.3635	0.1914
				SiS2 + 2 FeS -> Fe2SiS4	0.2703	0.3347
333	0.214	FALSE	TRUE	2 FeSi + 6 S -> SiS2 + Fe2SiS4	-0.6324	0.1494
				S + 0.5 Fe3Si -> FeS + 0.5 FeSi	-0.509	0.1675
				2 FeSi2 + 16 S -> Fe2SiS4 + 3 SiS4	-0.4811	0.1718
				0.2857 Fe5Si3 + S -> FeS + 0.4286 FeSi2	-0.467	0.1741
				1.25 SiS4 + 0.5 Fe3Si -> SiS2 + 0.75 Fe2SiS4	-0.3635	0.1914
				SiS2 + 2 FeS -> Fe2SiS4	0.2703	0.3347
334	0.214	FALSE	TRUE	S + 0.4 Fe3Si -> FeS + 0.2 FeSi2	-0.5448	0.1621
				2 FeSi2 + 16 S -> Fe2SiS4 + 3 SiS4	-0.4811	0.1718
				0.2857 Fe5Si3 + S -> FeS + 0.4286 FeSi2	-0.467	0.1741
				1.25 SiS4 + 0.5 Fe3Si -> SiS2 + 0.75 Fe2SiS4	-0.3635	0.1914
				SiS2 + 2 FeS -> Fe2SiS4	0.2703	0.3347
335	0.214	FALSE	TRUE	S + 0.5 Fe3Si -> FeS + 0.5 FeSi	-0.509	0.1675
				2 FeSi2 + 16 S -> Fe2SiS4 + 3 SiS4	-0.4811	0.1718
				2 FeSi + 8 S -> Fe2SiS4 + SiS4	-0.4713	0.1734
				0.2857 Fe5Si3 + S -> FeS + 0.4286 FeSi2	-0.467	0.1741
				1.25 SiS4 + 0.5 Fe3Si -> SiS2 + 0.75 Fe2SiS4	-0.3635	0.1914
				SiS2 + 2 FeS -> Fe2SiS4	0.2703	0.3347
336	0.214	FALSE	TRUE	5 S + Fe3Si -> Fe2SiS4 + FeS	-0.5856	0.1561
				2 FeSi2 + 16 S -> Fe2SiS4 + 3 SiS4	-0.4811	0.1718
				0.2857 Fe5Si3 + S -> FeS + 0.4286 FeSi2	-0.467	0.1741
				1.25 SiS4 + 0.5 Fe3Si -> SiS2 + 0.75 Fe2SiS4	-0.3635	0.1914
				SiS2 + 2 FeS -> Fe2SiS4	0.2703	0.3347
337	0.214	FALSE	TRUE	2 FeSi2 + 7 S -> Fe2SiS4 + 3 SiS	-0.6275	0.1501
				5.5 S + Fe3Si -> Fe2SiS4 + 0.5 Fe2S3	-0.57	0.1583
				0.5714 Fe5Si3 + 3 S -> Fe2S3 + 0.8571 FeSi2	-0.4436	0.1779
				Fe2S3 + SiS -> Fe2SiS4	0.1004	0.2892
338	0.215	FALSE	TRUE	2 FeSi2 + 7 S -> Fe2SiS4 + 3 SiS	-0.6275	0.1501
				2 Fe5Si3 + 22 S -> SiS2 + 5 Fe2SiS4	-0.6055	0.1532
				3 S + 0.8 Fe3Si -> Fe2S3 + 0.4 FeSi2	-0.5036	0.1683
				0.2857 Fe5Si3 + S -> FeS + 0.4286 FeSi2	-0.467	0.1741
				Fe2S3 + SiS -> Fe2SiS4	0.1004	0.2892
				SiS2 + 2 FeS -> Fe2SiS4	0.2703	0.3347
339	0.218	FALSE	TRUE	2 FeSi2 + 7 S -> Fe2SiS4 + 3 SiS	-0.6275	0.1501
				2 FeSi + 5 S -> Fe2SiS4 + SiS	-0.5385	0.163
				3 S + Fe3Si -> Fe2S3 + FeSi	-0.4776	0.1724
				0.5714 Fe5Si3 + 3 S -> Fe2S3 + 0.8571 FeSi2	-0.4436	0.1779
				Fe2S3 + SiS -> Fe2SiS4	0.1004	0.2892
340	0.22	FALSE	TRUE	2 FeSi2 + 7 S -> Fe2SiS4 + 3 SiS	-0.6275	0.1501
				3 S + 0.8 Fe3Si -> Fe2S3 + 0.4 FeSi2	-0.5036	0.1683
				0.5714 Fe5Si3 + 3 S -> Fe2S3 + 0.8571 FeSi2	-0.4436	0.1779
				Fe2S3 + SiS -> Fe2SiS4	0.1004	0.2892

## Sheet: Fe2SiS4
path	rxn	dG	cost
1	6 S + Fe3Si -> FeS2 + Fe2SiS4	-0.6284	0.15
2	21 S + 4 Fe3Si -> Fe4S5 + 4 Fe2SiS4	-0.6107	0.1525
3	22 S + 2 Fe5Si3 -> SiS2 + 5 Fe2SiS4	-0.6055	0.1532
4	5 S + Fe3Si -> FeS + Fe2SiS4	-0.5856	0.1561
5	21 S + 2 Fe5Si3 -> SiS + 5 Fe2SiS4	-0.5819	0.1566
6	11 S + 2 Fe3Si -> Fe2S3 + 2 Fe2SiS4	-0.57	0.1583
7	16 S + 3 Fe3Si -> Fe3S4 + 3 Fe2SiS4	-0.5641	0.1592
8	24 S + 2 Fe5Si3 -> SiS4 + 5 Fe2SiS4	-0.5585	0.16
9	36 S + 7 Fe3Si -> Fe7S8 + 7 Fe2SiS4	-0.5534	0.1608
10	40 S + 7 Fe3Si -> Fe7S12 + 7 Fe2SiS4	-0.5507	0.1612
11	28 S + 3 Fe5Si3 -> FeSi2 + 7 Fe2SiS4	-0.5426	0.1624
12	4 S + 0.4 Fe5Si3 -> Fe2SiS4 + 0.2 Si	-0.541	0.1626
13	56 S + 11 Fe3Si -> Fe11S12 + 11 Fe2SiS4	-0.5397	0.1628
14	8 S + Fe5Si3 -> FeSi + 2 Fe2SiS4	-0.5214	0.1656
15	4 S + Fe3Si -> Fe2SiS4 + Fe	-0.458	0.1755
16	4.333 S + Fe3Si -> Fe2SiS4 + 0.3333 Fe3S	-0.4354	0.1792
17	10 S + 2 Fe3Si -> FeSi2 + 5 FeS2	-0.6752	0.1436
	0.6667 FeSi2 + 3.333 S -> SiS2 + 0.3333 Fe2SiS4	-0.787	0.1293
18	6.25 S + 2 Fe3Si -> FeSi2 + 1.25 Fe4S5	-0.6299	0.1498
	0.6667 FeSi2 + 3.333 S -> SiS2 + 0.3333 Fe2SiS4	-0.787	0.1293
19	4.667 S + 0.6667 Fe5Si3 -> FeSi2 + 2.333 FeS2	-0.5947	0.1547
	0.6667 FeSi2 + 3.333 S -> SiS2 + 0.3333 Fe2SiS4	-0.787	0.1293
20	S + 0.4 Fe3Si -> FeS + 0.2 FeSi2	-0.5448	0.1621
	0.6667 FeSi2 + 3.333 S -> SiS2 + 0.3333 Fe2SiS4	-0.787	0.1293
21	2.917 S + 0.6667 Fe5Si3 -> FeSi2 + 0.5833 Fe4S5	-0.5411	0.1626
	0.6667 FeSi2 + 3.333 S -> SiS2 + 0.3333 Fe2SiS4	-0.787	0.1293
22	10 S + 2 Fe3Si -> FeSi2 + 5 FeS2	-0.6752	0.1436
	0.6667 FeSi2 + 2.333 S -> SiS + 0.3333 Fe2SiS4	-0.6275	0.1501
23	7.5 S + 2 Fe3Si -> FeSi2 + 2.5 Fe2S3	-0.5036	0.1683
	0.6667 FeSi2 + 3.333 S -> SiS2 + 0.3333 Fe2SiS4	-0.787	0.1293
24	2 S + 0.5 Fe3Si -> FeS2 + 0.5 FeSi	-0.6353	0.149
	6 S + 2 FeSi -> SiS2 + Fe2SiS4	-0.6324	0.1494
25	6.25 S + 2 Fe3Si -> FeSi2 + 1.25 Fe4S5	-0.6299	0.1498
	0.6667 FeSi2 + 2.333 S -> SiS + 0.3333 Fe2SiS4	-0.6275	0.1501
26	4 S + 1.2 Fe3Si -> Fe3S4 + 0.6 FeSi2	-0.4811	0.1718
	0.6667 FeSi2 + 3.333 S -> SiS2 + 0.3333 Fe2SiS4	-0.787	0.1293
27	S + 0.2857 Fe5Si3 -> FeS + 0.4286 FeSi2	-0.467	0.1741
	0.6667 FeSi2 + 3.333 S -> SiS2 + 0.3333 Fe2SiS4	-0.787	0.1293
28	4.667 S + 0.6667 Fe5Si3 -> FeSi2 + 2.333 FeS2	-0.5947	0.1547
	0.6667 FeSi2 + 2.333 S -> SiS + 0.3333 Fe2SiS4	-0.6275	0.1501
29	5 S + 2 Fe3Si -> Fe4S5 + 2 FeSi	-0.5864	0.1559
	6 S + 2 FeSi -> SiS2 + Fe2SiS4	-0.6324	0.1494
30	8.571 S + 2 Fe3Si -> FeSi2 + 0.7143 Fe7S12	-0.4512	0.1766
	0.6667 FeSi2 + 3.333 S -> SiS2 + 0.3333 Fe2SiS4	-0.787	0.1293
31	3.5 S + 0.6667 Fe5Si3 -> FeSi2 + 1.167 Fe2S3	-0.4436	0.1779
	0.6667 FeSi2 + 3.333 S -> SiS2 + 0.3333 Fe2SiS4	-0.787	0.1293
32	5.714 S + 2 Fe3Si -> FeSi2 + 0.7143 Fe7S8	-0.4396	0.1785
	0.6667 FeSi2 + 3.333 S -> SiS2 + 0.3333 Fe2SiS4	-0.787	0.1293
33	4 S + 0.8571 Fe5Si3 -> Fe3S4 + 1.286 FeSi2	-0.4226	0.1813
	0.6667 FeSi2 + 3.333 S -> SiS2 + 0.3333 Fe2SiS4	-0.787	0.1293
34	2 S + 0.5 Fe3Si -> FeS2 + 0.5 FeSi	-0.6353	0.149
	5 S + 2 FeSi -> SiS + Fe2SiS4	-0.5385	0.163
35	S + 0.4 Fe3Si -> FeS + 0.2 FeSi2	-0.5448	0.1621
	0.6667 FeSi2 + 2.333 S -> SiS + 0.3333 Fe2SiS4	-0.6275	0.1501
36	2.917 S + 0.6667 Fe5Si3 -> FeSi2 + 0.5833 Fe4S5	-0.5411	0.1626
	0.6667 FeSi2 + 2.333 S -> SiS + 0.3333 Fe2SiS4	-0.6275	0.1501
37	4 S + 0.6667 Fe5Si3 -> FeSi2 + 0.3333 Fe7S12	-0.4034	0.1845
	0.6667 FeSi2 + 3.333 S -> SiS2 + 0.3333 Fe2SiS4	-0.787	0.1293
38	10 S + 2 Fe3Si -> FeSi2 + 5 FeS2	-0.6752	0.1436
	0.6667 FeSi2 + 5.333 S -> SiS4 + 0.3333 Fe2SiS4	-0.4811	0.1718
39	5.455 S + 2 Fe3Si -> FeSi2 + 0.4545 Fe11S12	-0.3913	0.1866
	0.6667 FeSi2 + 3.333 S -> SiS2 + 0.3333 Fe2SiS4	-0.787	0.1293
40	2.667 S + 0.6667 Fe5Si3 -> FeSi2 + 0.3333 Fe7S8	-0.3861	0.1874
	0.6667 FeSi2 + 3.333 S -> SiS2 + 0.3333 Fe2SiS4	-0.787	0.1293
41	S + 0.5 Fe3Si -> FeS + 0.5 FeSi	-0.509	0.1675
	6 S + 2 FeSi -> SiS2 + Fe2SiS4	-0.6324	0.1494
42	7.5 S + 2 Fe3Si -> FeSi2 + 2.5 Fe2S3	-0.5036	0.1683
	0.6667 FeSi2 + 2.333 S -> SiS + 0.3333 Fe2SiS4	-0.6275	0.1501
43	5 S + 2 Fe3Si -> Fe4S5 + 2 FeSi	-0.5864	0.1559
	5 S + 2 FeSi -> SiS + Fe2SiS4	-0.5385	0.163
44	2 S + 0.5 Fe5Si3 -> FeS2 + 1.5 FeSi	-0.4948	0.1697
	6 S + 2 FeSi -> SiS2 + Fe2SiS4	-0.6324	0.1494
45	6.25 S + 2 Fe3Si -> FeSi2 + 1.25 Fe4S5	-0.6299	0.1498
	0.6667 FeSi2 + 5.333 S -> SiS4 + 0.3333 Fe2SiS4	-0.4811	0.1718
46	3 S + Fe3Si -> Fe2S3 + FeSi	-0.4776	0.1724
	6 S + 2 FeSi -> SiS2 + Fe2SiS4	-0.6324	0.1494
47	4 S + 1.2 Fe3Si -> Fe3S4 + 0.6 FeSi2	-0.4811	0.1718
	0.6667 FeSi2 + 2.333 S -> SiS + 0.3333 Fe2SiS4	-0.6275	0.1501
48	2 S + 0.5 Fe3Si -> FeS2 + 0.5 FeSi	-0.6353	0.149
	8 S + 2 FeSi -> SiS4 + Fe2SiS4	-0.4713	0.1734
49	10 S + Fe3Si -> SiS4 + 3 FeS2	-0.6811	0.1428
	0.9167 SiS4 + 0.1667 Fe5Si3 -> SiS2 + 0.4167 Fe2SiS4	-0.4278	0.1805
50	2.545 S + 0.6667 Fe5Si3 -> FeSi2 + 0.2121 Fe11S12	-0.3468	0.1943
	0.6667 FeSi2 + 3.333 S -> SiS2 + 0.3333 Fe2SiS4	-0.787	0.1293
51	S + 0.2857 Fe5Si3 -> FeS + 0.4286 FeSi2	-0.467	0.1741
	0.6667 FeSi2 + 2.333 S -> SiS + 0.3333 Fe2SiS4	-0.6275	0.1501
52	4 S + 1.5 Fe3Si -> Fe3S4 + 1.5 FeSi	-0.4565	0.1758
	6 S + 2 FeSi -> SiS2 + Fe2SiS4	-0.6324	0.1494
53	4.667 S + 0.6667 Fe5Si3 -> FeSi2 + 2.333 FeS2	-0.5947	0.1547
	0.6667 FeSi2 + 5.333 S -> SiS4 + 0.3333 Fe2SiS4	-0.4811	0.1718
54	8.571 S + 2 Fe3Si -> FeSi2 + 0.7143 Fe7S12	-0.4512	0.1766
	0.6667 FeSi2 + 2.333 S -> SiS + 0.3333 Fe2SiS4	-0.6275	0.1501
55	5 S + 2 Fe5Si3 -> Fe4S5 + 6 FeSi	-0.4445	0.1777
	6 S + 2 FeSi -> SiS2 + Fe2SiS4	-0.6324	0.1494
56	7.75 S + Fe3Si -> SiS4 + 0.75 Fe4S5	-0.6493	0.1471
	0.9167 SiS4 + 0.1667 Fe5Si3 -> SiS2 + 0.4167 Fe2SiS4	-0.4278	0.1805
57	3.5 S + 0.6667 Fe5Si3 -> FeSi2 + 1.167 Fe2S3	-0.4436	0.1779
	0.6667 FeSi2 + 2.333 S -> SiS + 0.3333 Fe2SiS4	-0.6275	0.1501
58	7.333 S + 0.3333 Fe5Si3 -> SiS4 + 1.667 FeS2	-0.6432	0.1479
	0.9167 SiS4 + 0.1667 Fe5Si3 -> SiS2 + 0.4167 Fe2SiS4	-0.4278	0.1805
59	5.714 S + 2 Fe3Si -> FeSi2 + 0.7143 Fe7S8	-0.4396	0.1785
	0.6667 FeSi2 + 2.333 S -> SiS + 0.3333 Fe2SiS4	-0.6275	0.1501
60	12 S + 3.5 Fe3Si -> Fe7S12 + 3.5 FeSi	-0.4324	0.1797
	6 S + 2 FeSi -> SiS2 + Fe2SiS4	-0.6324	0.1494
61	5 S + 2 Fe3Si -> Fe4S5 + 2 FeSi	-0.5864	0.1559
	8 S + 2 FeSi -> SiS4 + Fe2SiS4	-0.4713	0.1734
62	S + 0.5 Fe3Si -> FeS + 0.5 FeSi	-0.509	0.1675
	5 S + 2 FeSi -> SiS + Fe2SiS4	-0.5385	0.163
63	8 S + 3.5 Fe3Si -> Fe7S8 + 3.5 FeSi	-0.4189	0.1819
	6 S + 2 FeSi -> SiS2 + Fe2SiS4	-0.6324	0.1494
64	4 S + 0.8571 Fe5Si3 -> Fe3S4 + 1.286 FeSi2	-0.4226	0.1813
	0.6667 FeSi2 + 2.333 S -> SiS + 0.3333 Fe2SiS4	-0.6275	0.1501
65	6.083 S + 0.3333 Fe5Si3 -> SiS4 + 0.4167 Fe4S5	-0.6141	0.152
	0.9167 SiS4 + 0.1667 Fe5Si3 -> SiS2 + 0.4167 Fe2SiS4	-0.4278	0.1805
66	2 S + 0.5 Fe5Si3 -> FeS2 + 1.5 FeSi	-0.4948	0.1697
	5 S + 2 FeSi -> SiS + Fe2SiS4	-0.5385	0.163
67	S + 0.4 Fe3Si -> FeS + 0.2 FeSi2	-0.5448	0.1621
	0.6667 FeSi2 + 5.333 S -> SiS4 + 0.3333 Fe2SiS4	-0.4811	0.1718
68	10 S + Fe3Si -> SiS4 + 3 FeS2	-0.6811	0.1428
	1.25 SiS4 + 0.5 Fe3Si -> SiS2 + 0.75 Fe2SiS4	-0.3635	0.1914
69	2.917 S + 0.6667 Fe5Si3 -> FeSi2 + 0.5833 Fe4S5	-0.5411	0.1626
	0.6667 FeSi2 + 5.333 S -> SiS4 + 0.3333 Fe2SiS4	-0.4811	0.1718
70	4 S + 0.6667 Fe5Si3 -> FeSi2 + 0.3333 Fe7S12	-0.4034	0.1845
	0.6667 FeSi2 + 2.333 S -> SiS + 0.3333 Fe2SiS4	-0.6275	0.1501
71	3 S + Fe3Si -> Fe2S3 + FeSi	-0.4776	0.1724
	5 S + 2 FeSi -> SiS + Fe2SiS4	-0.5385	0.163
72	2.333 S + 0.3333 Fe3Si -> FeS + 0.3333 SiS4	-0.5903	0.1554
	0.9167 SiS4 + 0.1667 Fe5Si3 -> SiS2 + 0.4167 Fe2SiS4	-0.4278	0.1805
73	S + 0.5 Fe5Si3 -> FeS + 1.5 FeSi	-0.391	0.1866
	6 S + 2 FeSi -> SiS2 + Fe2SiS4	-0.6324	0.1494
74	5.455 S + 2 Fe3Si -> FeSi2 + 0.4545 Fe11S12	-0.3913	0.1866
	0.6667 FeSi2 + 2.333 S -> SiS + 0.3333 Fe2SiS4	-0.6275	0.1501
75	2.667 S + 0.6667 Fe5Si3 -> FeSi2 + 0.3333 Fe7S8	-0.3861	0.1874
	0.6667 FeSi2 + 2.333 S -> SiS + 0.3333 Fe2SiS4	-0.6275	0.1501
