# Supplementary material for: A graph-based network for predicting chemical reaction pathways in solid-state materials synthesis
Source: Nat Commun. 2021 May 25;12:3097. doi: 10.1038/s41467-021-23339-x (PMC8149458; doi:10.1038/s41467-021-23339-x)
Supplement: Supplementary file 7 — Supplementary Data 4 [file 41467_2021_23339_MOESM7_ESM.xlsx]

## Sheet: entries
comp	dGf	e_above_hull
Ba	0	0
Ba(CuO)2	-1.1808	0
Ba(CuO)4	-0.8431	0.0062
Ba10Cu5O17	-1.6108	0.0256
Ba10Y5(Cu5O11)3	-1.6541	0.0255
Ba10Y5Cu15O32	-1.676	0.0153
Ba10Y5Cu15O34	-1.6385	0.0299
Ba14Y7(Cu10O21)2	-1.7263	0.0083
Ba2(CuO2)3	-1.229	0
Ba2Cu2O5	-1.3589	0
Ba2CuO3	-1.7083	0
Ba2Y(CuO2)3	-1.7157	0
Ba2Y(CuO2)4	-1.5102	0
Ba2YCu3O7	-1.6213	0.0344
Ba3Y2O6	-2.7335	0.0182
Ba3Y4O9	-2.9513	0.0047
Ba3Y5(CuO5)3	-2.2124	0.0969
Ba4Y(CuO3)3	-1.8188	0
Ba4Y2Cu5O14	-1.6318	0.0653
Ba4Y2Cu6O13	-1.6678	0.0176
Ba4Y2Cu7O15	-1.5656	0.012
Ba4Y2O7	-2.5943	0.0736
Ba6Y3Cu9O20	-1.6469	0.029
Ba8Cu8O19	-1.3169	0.0624
Ba8Y4(Cu4O9)3	-1.6477	0.0235
BaCu	-0.0175	0.0203
BaCu13	-0.0703	0
BaCu3O4	-0.9554	0
BaCuO2	-1.448	0
BaO	-2.2069	0
BaO2	-1.4113	0.06
BaY2CuO5	-2.4859	0.0159
BaY2O4	-3.0631	0
BaYCu2O5	-1.6726	0.0573
Cu	0	0
Cu2O	-0.2393	0.0135
Cu4O3	-0.3133	0.0117
Cu8O7	-0.298	0.0559
CuO	-0.3792	0
O2	0	0
Y	0	0
Y(CuO2)2	-1.4807	0
Y2Cu2O5	-2.0318	0.0148
Y2CuO4	-2.4829	0.0242
Y2O3	-3.3358	0
Y4(Cu2O5)3	-1.4891	0.0883
Y4Cu7O16	-1.4436	0.0544
Y6Cu11O24	-1.4657	0.0264
YCu	-0.2583	0
YCu2	-0.2681	0
YCu5	-0.2137	0
YCu7O12	-0.6413	0.0665
YCuO2	-2.2313	0
YCuO3	-1.8241	0.0464

## Sheet: total_paths
path	total_cost	interdependent	hypothetical	rxn	dG	cost
1	0.18	FALSE	FALSE	BaO2 + CuO -> BaCuO2 + 0.5 O2	-0.1599	0.1772
				Ba4Y2O7 + 6 CuO -> Ba4Y2Cu6O13	-0.1367	0.181
				3 Y2O3 + 12 BaCuO2 -> Ba4Y2O7 + 2 Ba4Y2Cu6O13	0.0385	0.2122
2	0.181	FALSE	TRUE	2 BaO2 + 2 CuO -> Ba2Cu2O5 + 0.5 O2	-0.2245	0.167
				BaO2 + CuO -> BaCuO2 + 0.5 O2	-0.1599	0.1772
				4 Ba3Y2O6 + 20 CuO -> Y2Cu2O5 + 3 Ba4Y2Cu6O13	-0.0944	0.1882
				2.5 Y2O3 + 9 BaCuO2 -> Ba3Y2O6 + 1.5 Ba4Y2Cu6O13	0.0251	0.2097
				2 Ba2Cu2O5 + Y2Cu2O5 -> O2 + Ba4Y2Cu6O13	0.039	0.2123
3	0.181	FALSE	TRUE	BaO2 + CuO -> BaCuO2 + 0.5 O2	-0.1599	0.1772
				4 Ba3Y2O6 + 20 CuO -> Y2Cu2O5 + 3 Ba4Y2Cu6O13	-0.0944	0.1882
				Y2Cu2O5 + 4 BaCuO2 -> Ba4Y2Cu6O13	-0.0096	0.2032
				2.5 Y2O3 + 9 BaCuO2 -> Ba3Y2O6 + 1.5 Ba4Y2Cu6O13	0.0251	0.2097
4	0.181	FALSE	TRUE	BaO2 + CuO -> BaCuO2 + 0.5 O2	-0.1599	0.1772
				8 BaO2 + 8 CuO -> Ba8Cu8O19 + 2.5 O2	-0.1538	0.1782
				4 Ba3Y2O6 + 20 CuO -> Y2Cu2O5 + 3 Ba4Y2Cu6O13	-0.0944	0.1882
				0.6667 Ba8Cu8O19 + 1.333 Y2Cu2O5 -> O2 + 1.333 Ba4Y2Cu6O13	-0.0137	0.2025
				2.5 Y2O3 + 9 BaCuO2 -> Ba3Y2O6 + 1.5 Ba4Y2Cu6O13	0.0251	0.2097
5	0.181	FALSE	TRUE	BaO2 + CuO -> BaCuO2 + 0.5 O2	-0.1599	0.1772
				5 Ba3Y2O6 + 18 CuO -> Ba3Y4O9 + 3 Ba4Y2Cu6O13	-0.0913	0.1887
				0.8 Ba3Y4O9 + 5.6 CuO -> Y2Cu2O5 + 0.6 Ba4Y2Cu6O13	-0.0533	0.1953
				Y2Cu2O5 + 4 BaCuO2 -> Ba4Y2Cu6O13	-0.0096	0.2032
				2.5 Y2O3 + 9 BaCuO2 -> Ba3Y2O6 + 1.5 Ba4Y2Cu6O13	0.0251	0.2097
6	0.182	FALSE	FALSE	2 BaO2 + 2 CuO -> Ba2Cu2O5 + 0.5 O2	-0.2245	0.167
				BaO2 + CuO -> BaCuO2 + 0.5 O2	-0.1599	0.1772
				0.8 Ba3Y4O9 + 5.6 CuO -> Y2Cu2O5 + 0.6 Ba4Y2Cu6O13	-0.0533	0.1953
				3.5 Y2O3 + 9 BaCuO2 -> Ba3Y4O9 + 1.5 Ba4Y2Cu6O13	0.0139	0.2076
				2 Ba2Cu2O5 + Y2Cu2O5 -> O2 + Ba4Y2Cu6O13	0.039	0.2123
7	0.182	FALSE	FALSE	BaO2 + CuO -> BaCuO2 + 0.5 O2	-0.1599	0.1772
				0.8 Ba3Y4O9 + 5.6 CuO -> Y2Cu2O5 + 0.6 Ba4Y2Cu6O13	-0.0533	0.1953
				Y2Cu2O5 + 4 BaCuO2 -> Ba4Y2Cu6O13	-0.0096	0.2032
				3.5 Y2O3 + 9 BaCuO2 -> Ba3Y4O9 + 1.5 Ba4Y2Cu6O13	0.0139	0.2076
8	0.183	FALSE	TRUE	BaO2 + CuO -> BaCuO2 + 0.5 O2	-0.1599	0.1772
				8 BaO2 + 8 CuO -> Ba8Cu8O19 + 2.5 O2	-0.1538	0.1782
				0.8 Ba3Y4O9 + 5.6 CuO -> Y2Cu2O5 + 0.6 Ba4Y2Cu6O13	-0.0533	0.1953
				0.6667 Ba8Cu8O19 + 1.333 Y2Cu2O5 -> O2 + 1.333 Ba4Y2Cu6O13	-0.0137	0.2025
				3.5 Y2O3 + 9 BaCuO2 -> Ba3Y4O9 + 1.5 Ba4Y2Cu6O13	0.0139	0.2076
9	0.185	FALSE	FALSE	BaO2 + CuO -> BaCuO2 + 0.5 O2	-0.1599	0.1772
				0.8 Ba3Y4O9 + 5.6 CuO -> Y2Cu2O5 + 0.6 Ba4Y2Cu6O13	-0.0533	0.1953
				Y2Cu2O5 + 4 BaCuO2 -> Ba4Y2Cu6O13	-0.0096	0.2032
				2.25 Ba2CuO3 + 2.375 Y2O3 -> Ba3Y4O9 + 0.375 Ba4Y2Cu6O13	-0.0072	0.2037
				0.5 Y2O3 + 4 BaCuO2 -> Ba2CuO3 + 0.5 Ba4Y2Cu6O13	0.0222	0.2091
10	0.186	FALSE	FALSE	BaO2 + CuO -> BaCuO2 + 0.5 O2	-0.1599	0.1772
				2 Y2O3 + 3 BaO2 -> Ba3Y4O9 + 1.5 O2	-0.0612	0.1939
				0.8 Ba3Y4O9 + 5.6 CuO -> Y2Cu2O5 + 0.6 Ba4Y2Cu6O13	-0.0533	0.1953
				Y2Cu2O5 + 4 BaCuO2 -> Ba4Y2Cu6O13	-0.0096	0.2032
11	0.186	FALSE	FALSE	BaO2 + CuO -> BaCuO2 + 0.5 O2	-0.1599	0.1772
				2 BaO2 + CuO -> Ba2CuO3 + O2	-0.128	0.1825
				0.8 Ba3Y4O9 + 5.6 CuO -> Y2Cu2O5 + 0.6 Ba4Y2Cu6O13	-0.0533	0.1953
				Y2Cu2O5 + 4 BaCuO2 -> Ba4Y2Cu6O13	-0.0096	0.2032
				2.25 Ba2CuO3 + 2.375 Y2O3 -> Ba3Y4O9 + 0.375 Ba4Y2Cu6O13	-0.0072	0.2037
12	0.187	FALSE	FALSE	2 BaO2 + 2 CuO -> Ba2Cu2O5 + 0.5 O2	-0.2245	0.167
				2 BaO2 + CuO -> Ba2CuO3 + O2	-0.128	0.1825
				0.8 Ba3Y4O9 + 5.6 CuO -> Y2Cu2O5 + 0.6 Ba4Y2Cu6O13	-0.0533	0.1953
				2.25 Ba2CuO3 + 2.375 Y2O3 -> Ba3Y4O9 + 0.375 Ba4Y2Cu6O13	-0.0072	0.2037
				2 Ba2Cu2O5 + Y2Cu2O5 -> O2 + Ba4Y2Cu6O13	0.039	0.2123
13	0.187	FALSE	FALSE	2 BaO2 + 2 CuO -> Ba2Cu2O5 + 0.5 O2	-0.2245	0.167
				2 Y2O3 + 3 BaO2 -> Ba3Y4O9 + 1.5 O2	-0.0612	0.1939
				0.8 Ba3Y4O9 + 5.6 CuO -> Y2Cu2O5 + 0.6 Ba4Y2Cu6O13	-0.0533	0.1953
				2 Ba2Cu2O5 + Y2Cu2O5 -> O2 + Ba4Y2Cu6O13	0.039	0.2123
14	0.189	FALSE	FALSE	0.6667 BaCu3O4 + 1.333 BaO2 -> Ba2Cu2O5 + 0.1667 O2	-0.1595	0.1773
				BaO2 + 3 CuO -> BaCu3O4 + 0.5 O2	-0.126	0.1828
				2 Y2O3 + 3 BaO2 -> Ba3Y4O9 + 1.5 O2	-0.0612	0.1939
				0.8 Ba3Y4O9 + 5.6 CuO -> Y2Cu2O5 + 0.6 Ba4Y2Cu6O13	-0.0533	0.1953
				2 Ba2Cu2O5 + Y2Cu2O5 -> O2 + Ba4Y2Cu6O13	0.039	0.2123
15	0.19	FALSE	TRUE	BaO2 + CuO -> BaCuO2 + 0.5 O2	-0.1599	0.1772
				4 Ba3Y2O6 + 20 CuO -> Y2Cu2O5 + 3 Ba4Y2Cu6O13	-0.0944	0.1882
				0.6667 Y2O3 + 2 BaO2 -> O2 + 0.6667 Ba3Y2O6	-0.0492	0.196
				Y2Cu2O5 + 4 BaCuO2 -> Ba4Y2Cu6O13	-0.0096	0.2032
16	0.19	FALSE	FALSE	4 BaO2 + 6 CuO -> O2 + 2 Ba2(CuO2)3	-0.2313	0.166
				BaO2 + CuO -> BaCuO2 + 0.5 O2	-0.1599	0.1772
				Ba4Y2O7 + 6 CuO -> Ba4Y2Cu6O13	-0.1367	0.181
				3 Y2O3 + 12 BaCuO2 -> Ba4Y2O7 + 2 Ba4Y2Cu6O13	0.0385	0.2122
				Y2O3 + 2 Ba2(CuO2)3 -> O2 + Ba4Y2Cu6O13	0.0749	0.2193
17	0.19	FALSE	FALSE	4 BaO2 + 6 CuO -> O2 + 2 Ba2(CuO2)3	-0.2313	0.166
				BaO2 + CuO -> BaCuO2 + 0.5 O2	-0.1599	0.1772
				Ba4Y2O7 + 6 CuO -> Ba4Y2Cu6O13	-0.1367	0.181
				3 Y2O3 + 12 BaCuO2 -> Ba4Y2O7 + 2 Ba4Y2Cu6O13	0.0385	0.2122
				Y2O3 + 2 Ba2(CuO2)3 -> O2 + Ba4Y2Cu6O13	0.0749	0.2193
18	0.19	FALSE	TRUE	BaO2 + CuO -> BaCuO2 + 0.5 O2	-0.1599	0.1772
				5 Ba3Y2O6 + 18 CuO -> Ba3Y4O9 + 3 Ba4Y2Cu6O13	-0.0913	0.1887
				0.8 Ba3Y4O9 + 5.6 CuO -> Y2Cu2O5 + 0.6 Ba4Y2Cu6O13	-0.0533	0.1953
				0.6667 Y2O3 + 2 BaO2 -> O2 + 0.6667 Ba3Y2O6	-0.0492	0.196
				Y2Cu2O5 + 4 BaCuO2 -> Ba4Y2Cu6O13	-0.0096	0.2032
19	0.191	FALSE	TRUE	2 BaO2 + 2 CuO -> Ba2Cu2O5 + 0.5 O2	-0.2245	0.167
				4 Ba3Y2O6 + 20 CuO -> Y2Cu2O5 + 3 Ba4Y2Cu6O13	-0.0944	0.1882
				0.6667 Y2O3 + 2 BaO2 -> O2 + 0.6667 Ba3Y2O6	-0.0492	0.196
				2 Ba2Cu2O5 + Y2Cu2O5 -> O2 + Ba4Y2Cu6O13	0.039	0.2123
20	0.191	FALSE	FALSE	BaO2 + CuO -> BaCuO2 + 0.5 O2	-0.1599	0.1772
				Ba4Y2O7 + 6 CuO -> Ba4Y2Cu6O13	-0.1367	0.181
				0.5 Y2O3 + 2 BaO2 -> O2 + 0.5 Ba4Y2O7	-0.0066	0.2038
				3 Y2O3 + 12 BaCuO2 -> Ba4Y2O7 + 2 Ba4Y2Cu6O13	0.0385	0.2122
21	0.191	FALSE	TRUE	8 BaO2 + 8 CuO -> Ba8Cu8O19 + 2.5 O2	-0.1538	0.1782
				2 BaO2 + CuO -> Ba2CuO3 + O2	-0.128	0.1825
				0.8 Ba3Y4O9 + 5.6 CuO -> Y2Cu2O5 + 0.6 Ba4Y2Cu6O13	-0.0533	0.1953
				0.6667 Ba8Cu8O19 + 1.333 Y2Cu2O5 -> O2 + 1.333 Ba4Y2Cu6O13	-0.0137	0.2025
				2.25 Ba2CuO3 + 2.375 Y2O3 -> Ba3Y4O9 + 0.375 Ba4Y2Cu6O13	-0.0072	0.2037
22	0.192	FALSE	TRUE	2 BaO2 + 2 CuO -> Ba2Cu2O5 + 0.5 O2	-0.2245	0.167
				5 Ba3Y2O6 + 18 CuO -> Ba3Y4O9 + 3 Ba4Y2Cu6O13	-0.0913	0.1887
				0.8 Ba3Y4O9 + 5.6 CuO -> Y2Cu2O5 + 0.6 Ba4Y2Cu6O13	-0.0533	0.1953
				0.6667 Y2O3 + 2 BaO2 -> O2 + 0.6667 Ba3Y2O6	-0.0492	0.196
				2 Ba2Cu2O5 + Y2Cu2O5 -> O2 + Ba4Y2Cu6O13	0.039	0.2123
23	0.192	FALSE	FALSE	2 BaO2 + 2 CuO -> Ba2Cu2O5 + 0.5 O2	-0.2245	0.167
				4 Ba2Cu2O5 + 4 YCuO2 -> O2 + 2 Ba4Y2Cu6O13	0.0237	0.2094
				0.5 Y2O3 + CuO -> YCuO2 + 0.25 O2	0.0383	0.2122
24	0.192	FALSE	TRUE	0.6667 BaCu3O4 + 1.333 BaO2 -> Ba2Cu2O5 + 0.1667 O2	-0.1595	0.1773
				BaO2 + 3 CuO -> BaCu3O4 + 0.5 O2	-0.126	0.1828
				4 Ba3Y2O6 + 20 CuO -> Y2Cu2O5 + 3 Ba4Y2Cu6O13	-0.0944	0.1882
				0.6667 Y2O3 + 2 BaO2 -> O2 + 0.6667 Ba3Y2O6	-0.0492	0.196
				2 Ba2Cu2O5 + Y2Cu2O5 -> O2 + Ba4Y2Cu6O13	0.039	0.2123
25	0.192	FALSE	FALSE	4 BaO2 + 6 CuO -> O2 + 2 Ba2(CuO2)3	-0.2313	0.166
				2 BaO2 + 2 CuO -> Ba2Cu2O5 + 0.5 O2	-0.2245	0.167
				4 Ba2Cu2O5 + 4 YCuO2 -> O2 + 2 Ba4Y2Cu6O13	0.0237	0.2094
				0.5 Y2O3 + CuO -> YCuO2 + 0.25 O2	0.0383	0.2122
				Y2O3 + 2 Ba2(CuO2)3 -> O2 + Ba4Y2Cu6O13	0.0749	0.2193
26	0.192	FALSE	FALSE	4 BaO2 + 6 CuO -> O2 + 2 Ba2(CuO2)3	-0.2313	0.166
				2 BaO2 + 2 CuO -> Ba2Cu2O5 + 0.5 O2	-0.2245	0.167
				4 Ba2Cu2O5 + 4 YCuO2 -> O2 + 2 Ba4Y2Cu6O13	0.0237	0.2094
				0.5 Y2O3 + CuO -> YCuO2 + 0.25 O2	0.0383	0.2122
				Y2O3 + 2 Ba2(CuO2)3 -> O2 + Ba4Y2Cu6O13	0.0749	0.2193
27	0.192	FALSE	FALSE	2 BaO2 + 2 CuO -> Ba2Cu2O5 + 0.5 O2	-0.2245	0.167
				0.6667 BaCu3O4 + 1.333 BaO2 -> Ba2Cu2O5 + 0.1667 O2	-0.1595	0.1773
				BaO2 + 3 CuO -> BaCu3O4 + 0.5 O2	-0.126	0.1828
				4 Ba2Cu2O5 + 4 YCuO2 -> O2 + 2 Ba4Y2Cu6O13	0.0237	0.2094
				0.5 Y2O3 + CuO -> YCuO2 + 0.25 O2	0.0383	0.2122
28	0.193	FALSE	FALSE	4 BaO2 + 6 CuO -> O2 + 2 Ba2(CuO2)3	-0.2313	0.166
				Y2O3 + 2 Ba2(CuO2)3 -> O2 + Ba4Y2Cu6O13	0.0749	0.2193
29	0.193	FALSE	FALSE	4 BaO2 + 6 CuO -> O2 + 2 Ba2(CuO2)3	-0.2313	0.166
				Y2O3 + 2 Ba2(CuO2)3 -> O2 + Ba4Y2Cu6O13	0.0749	0.2193
30	0.193	FALSE	FALSE	4 BaO2 + 6 CuO -> O2 + 2 Ba2(CuO2)3	-0.2313	0.166
				Y2O3 + 2 Ba2(CuO2)3 -> O2 + Ba4Y2Cu6O13	0.0749	0.2193
31	0.193	FALSE	FALSE	0.6667 BaCu3O4 + 1.333 BaO2 -> Ba2Cu2O5 + 0.1667 O2	-0.1595	0.1773
				BaO2 + 3 CuO -> BaCu3O4 + 0.5 O2	-0.126	0.1828
				4 Ba2Cu2O5 + 4 YCuO2 -> O2 + 2 Ba4Y2Cu6O13	0.0237	0.2094
				0.5 Y2O3 + CuO -> YCuO2 + 0.25 O2	0.0383	0.2122
32	0.194	FALSE	TRUE	8 BaO2 + 8 CuO -> Ba8Cu8O19 + 2.5 O2	-0.1538	0.1782
				2 Y2O3 + 3 BaO2 -> Ba3Y4O9 + 1.5 O2	-0.0612	0.1939
				0.8 Ba3Y4O9 + 5.6 CuO -> Y2Cu2O5 + 0.6 Ba4Y2Cu6O13	-0.0533	0.1953
				0.6667 Ba8Cu8O19 + 1.333 Y2Cu2O5 -> O2 + 1.333 Ba4Y2Cu6O13	-0.0137	0.2025
33	0.194	FALSE	FALSE	4 BaO2 + 6 CuO -> O2 + 2 Ba2(CuO2)3	-0.2313	0.166
				Ba4Y2O7 + 6 CuO -> Ba4Y2Cu6O13	-0.1367	0.181
				0.5 Y2O3 + 2 BaO2 -> O2 + 0.5 Ba4Y2O7	-0.0066	0.2038
				Y2O3 + 2 Ba2(CuO2)3 -> O2 + Ba4Y2Cu6O13	0.0749	0.2193
34	0.194	FALSE	FALSE	4 BaO2 + 6 CuO -> O2 + 2 Ba2(CuO2)3	-0.2313	0.166
				Ba4Y2O7 + 6 CuO -> Ba4Y2Cu6O13	-0.1367	0.181
				0.5 Y2O3 + 2 BaO2 -> O2 + 0.5 Ba4Y2O7	-0.0066	0.2038
				Y2O3 + 2 Ba2(CuO2)3 -> O2 + Ba4Y2Cu6O13	0.0749	0.2193
35	0.194	FALSE	FALSE	4 BaO2 + 6 CuO -> O2 + 2 Ba2(CuO2)3	-0.2313	0.166
				Ba4Y2O7 + 6 CuO -> Ba4Y2Cu6O13	-0.1367	0.181
				0.5 Y2O3 + 2 BaO2 -> O2 + 0.5 Ba4Y2O7	-0.0066	0.2038
				Y2O3 + 2 Ba2(CuO2)3 -> O2 + Ba4Y2Cu6O13	0.0749	0.2193
36	0.194	FALSE	FALSE	2 BaO2 + 2 CuO -> Ba2Cu2O5 + 0.5 O2	-0.2245	0.167
				Ba4Y2O7 + 6 CuO -> Ba4Y2Cu6O13	-0.1367	0.181
				0.5 Y2O3 + 2 BaO2 -> O2 + 0.5 Ba4Y2O7	-0.0066	0.2038
				4 Ba2Cu2O5 + 4 YCuO2 -> O2 + 2 Ba4Y2Cu6O13	0.0237	0.2094
				0.5 Y2O3 + CuO -> YCuO2 + 0.25 O2	0.0383	0.2122
37	0.195	FALSE	TRUE	8 BaO2 + 8 CuO -> Ba8Cu8O19 + 2.5 O2	-0.1538	0.1782
				4 Ba3Y2O6 + 20 CuO -> Y2Cu2O5 + 3 Ba4Y2Cu6O13	-0.0944	0.1882
				0.6667 Y2O3 + 2 BaO2 -> O2 + 0.6667 Ba3Y2O6	-0.0492	0.196
				0.6667 Ba8Cu8O19 + 1.333 Y2Cu2O5 -> O2 + 1.333 Ba4Y2Cu6O13	-0.0137	0.2025
38	0.195	FALSE	TRUE	8 BaO2 + 8 CuO -> Ba8Cu8O19 + 2.5 O2	-0.1538	0.1782
				5 Ba3Y2O6 + 18 CuO -> Ba3Y4O9 + 3 Ba4Y2Cu6O13	-0.0913	0.1887
				0.8 Ba3Y4O9 + 5.6 CuO -> Y2Cu2O5 + 0.6 Ba4Y2Cu6O13	-0.0533	0.1953
				0.6667 Y2O3 + 2 BaO2 -> O2 + 0.6667 Ba3Y2O6	-0.0492	0.196
				0.6667 Ba8Cu8O19 + 1.333 Y2Cu2O5 -> O2 + 1.333 Ba4Y2Cu6O13	-0.0137	0.2025
39	0.196	FALSE	FALSE	Ba4Y2O7 + 6 CuO -> Ba4Y2Cu6O13	-0.1367	0.181
				0.5 Y2O3 + 2 BaO2 -> O2 + 0.5 Ba4Y2O7	-0.0066	0.2038
40	0.197	FALSE	TRUE	4 BaO2 + 6 CuO -> O2 + 2 Ba2(CuO2)3	-0.2313	0.166
				8 BaO2 + 8 CuO -> Ba8Cu8O19 + 2.5 O2	-0.1538	0.1782
				2 Ba8Cu8O19 + 8 YCuO2 -> O2 + 4 Ba4Y2Cu6O13	-0.0313	0.1993
				0.5 Y2O3 + CuO -> YCuO2 + 0.25 O2	0.0383	0.2122
				Y2O3 + 2 Ba2(CuO2)3 -> O2 + Ba4Y2Cu6O13	0.0749	0.2193
41	0.197	FALSE	TRUE	4 BaO2 + 6 CuO -> O2 + 2 Ba2(CuO2)3	-0.2313	0.166
				8 BaO2 + 8 CuO -> Ba8Cu8O19 + 2.5 O2	-0.1538	0.1782
				2 Ba8Cu8O19 + 8 YCuO2 -> O2 + 4 Ba4Y2Cu6O13	-0.0313	0.1993
				0.5 Y2O3 + CuO -> YCuO2 + 0.25 O2	0.0383	0.2122
				Y2O3 + 2 Ba2(CuO2)3 -> O2 + Ba4Y2Cu6O13	0.0749	0.2193
42	0.201	FALSE	TRUE	8 BaO2 + 8 CuO -> Ba8Cu8O19 + 2.5 O2	-0.1538	0.1782
				Ba4Y2O7 + 6 CuO -> Ba4Y2Cu6O13	-0.1367	0.181
				2 Ba8Cu8O19 + 8 YCuO2 -> O2 + 4 Ba4Y2Cu6O13	-0.0313	0.1993
				0.5 Y2O3 + 2 BaO2 -> O2 + 0.5 Ba4Y2O7	-0.0066	0.2038
				0.5 Y2O3 + CuO -> YCuO2 + 0.25 O2	0.0383	0.2122
43	0.202	FALSE	FALSE	16 BaO2 + 6 Cu4O3 -> O2 + 8 Ba2(CuO2)3	-0.3028	0.1554
				4 BaO2 + 6 CuO -> O2 + 2 Ba2(CuO2)3	-0.2313	0.166
				Y2O3 + 2 Ba2(CuO2)3 -> O2 + Ba4Y2Cu6O13	0.0749	0.2193
				4 CuO -> Cu4O3 + 0.5 O2	0.1051	0.2253
44	0.202	FALSE	FALSE	16 BaO2 + 6 Cu4O3 -> O2 + 8 Ba2(CuO2)3	-0.3028	0.1554
				4 BaO2 + 6 CuO -> O2 + 2 Ba2(CuO2)3	-0.2313	0.166
				Y2O3 + 2 Ba2(CuO2)3 -> O2 + Ba4Y2Cu6O13	0.0749	0.2193
				4 CuO -> Cu4O3 + 0.5 O2	0.1051	0.2253
45	0.202	FALSE	FALSE	16 BaO2 + 6 Cu4O3 -> O2 + 8 Ba2(CuO2)3	-0.3028	0.1554
				4 BaO2 + 6 CuO -> O2 + 2 Ba2(CuO2)3	-0.2313	0.166
				Y2O3 + 2 Ba2(CuO2)3 -> O2 + Ba4Y2Cu6O13	0.0749	0.2193
				4 CuO -> Cu4O3 + 0.5 O2	0.1051	0.2253
46	0.202	FALSE	TRUE	1.2 Cu8O7 + 6.4 BaO2 -> O2 + 3.2 Ba2(CuO2)3	-0.2903	0.1572
				Ba4Y2O7 + 6 CuO -> Ba4Y2Cu6O13	-0.1367	0.181
				0.5 Y2O3 + 2 BaO2 -> O2 + 0.5 Ba4Y2O7	-0.0066	0.2038
				Y2O3 + 2 Ba2(CuO2)3 -> O2 + Ba4Y2Cu6O13	0.0749	0.2193
				8 CuO -> Cu8O7 + 0.5 O2	0.0998	0.2242
47	0.203	FALSE	TRUE	2 BaO2 + 2 CuO -> Ba2Cu2O5 + 0.5 O2	-0.2245	0.167
				8 BaO2 + 8 CuO -> Ba8Cu8O19 + 2.5 O2	-0.1538	0.1782
				2 Ba8Cu8O19 + 8 YCuO2 -> O2 + 4 Ba4Y2Cu6O13	-0.0313	0.1993
				4 Ba2Cu2O5 + 4 YCuO2 -> O2 + 2 Ba4Y2Cu6O13	0.0237	0.2094
				0.5 Y2O3 + CuO -> YCuO2 + 0.25 O2	0.0383	0.2122
48	0.205	FALSE	TRUE	1.2 Cu8O7 + 6.4 BaO2 -> O2 + 3.2 Ba2(CuO2)3	-0.2903	0.1572
				Y2O3 + 2 Ba2(CuO2)3 -> O2 + Ba4Y2Cu6O13	0.0749	0.2193
				8 CuO -> Cu8O7 + 0.5 O2	0.0998	0.2242
49	0.205	FALSE	TRUE	8 BaO2 + 8 CuO -> Ba8Cu8O19 + 2.5 O2	-0.1538	0.1782
				2 Ba8Cu8O19 + 8 YCuO2 -> O2 + 4 Ba4Y2Cu6O13	-0.0313	0.1993
				0.5 Y2O3 + CuO -> YCuO2 + 0.25 O2	0.0383	0.2122
50	0.208	FALSE	FALSE	16 BaO2 + 6 Cu4O3 -> O2 + 8 Ba2(CuO2)3	-0.3028	0.1554
				Ba4Y2O7 + 6 CuO -> Ba4Y2Cu6O13	-0.1367	0.181
				0.5 Y2O3 + 2 BaO2 -> O2 + 0.5 Ba4Y2O7	-0.0066	0.2038
				Y2O3 + 2 Ba2(CuO2)3 -> O2 + Ba4Y2Cu6O13	0.0749	0.2193
				4 CuO -> Cu4O3 + 0.5 O2	0.1051	0.2253
51	0.208	FALSE	TRUE	16 BaO2 + 6 Cu4O3 -> O2 + 8 Ba2(CuO2)3	-0.3028	0.1554
				1.2 Cu8O7 + 6.4 BaO2 -> O2 + 3.2 Ba2(CuO2)3	-0.2903	0.1572
				Y2O3 + 2 Ba2(CuO2)3 -> O2 + Ba4Y2Cu6O13	0.0749	0.2193
				8 CuO -> Cu8O7 + 0.5 O2	0.0998	0.2242
				4 CuO -> Cu4O3 + 0.5 O2	0.1051	0.2253
52	0.217	FALSE	FALSE	16 BaO2 + 6 Cu4O3 -> O2 + 8 Ba2(CuO2)3	-0.3028	0.1554
				Y2O3 + 2 Ba2(CuO2)3 -> O2 + Ba4Y2Cu6O13	0.0749	0.2193
				4 CuO -> Cu4O3 + 0.5 O2	0.1051	0.2253

## Sheet: Ba4Y2Cu6O13
path	rxn	dG	cost
1	CuO + BaO2 -> BaCuO2 + 0.5 O2	-0.1599	0.1772
	6 BaCuO2 + 3 Y2O3 -> Ba4Y2Cu6O13 + 2 BaY2O4	0.0054	0.206
2	0.6667 Y2O3 + 2 BaO2 -> O2 + 0.6667 Ba3Y2O6	-0.0492	0.196
	6 CuO + 1.333 Ba3Y2O6 -> Ba4Y2Cu6O13 + 0.3333 Y2O3	-0.0979	0.1875
3	0.6667 Y2O3 + 2 BaO2 -> O2 + 0.6667 Ba3Y2O6	-0.0492	0.196
	6 CuO + 1.5 Ba3Y2O6 -> Ba4Y2Cu6O13 + 0.5 BaY2O4	-0.0969	0.1877
4	CuO + 2 BaO2 -> Ba2CuO3 + O2	-0.128	0.1825
	6 Ba2CuO3 + 9 Y2O3 -> Ba4Y2Cu6O13 + 8 BaY2O4	-0.02	0.2013
5	0.6667 Y2O3 + 2 BaO2 -> O2 + 0.6667 Ba3Y2O6	-0.0492	0.196
	6.5 CuO + 1.5 Ba3Y2O6 -> Ba4Y2Cu6O13 + 0.5 BaY2CuO5	-0.0965	0.1878
6	0.6667 Y2O3 + 2 BaO2 -> O2 + 0.6667 Ba3Y2O6	-0.0492	0.196
	6.333 CuO + 1.333 Ba3Y2O6 -> Ba4Y2Cu6O13 + 0.3333 Y2CuO4	-0.0949	0.1881
7	0.6667 Y2O3 + 2 BaO2 -> O2 + 0.6667 Ba3Y2O6	-0.0492	0.196
	6.667 CuO + 1.333 Ba3Y2O6 -> Ba4Y2Cu6O13 + 0.3333 Y2Cu2O5	-0.0944	0.1882
8	0.6667 Y2O3 + 2 BaO2 -> O2 + 0.6667 Ba3Y2O6	-0.0492	0.196
	6 CuO + 1.667 Ba3Y2O6 -> Ba4Y2Cu6O13 + 0.3333 Ba3Y4O9	-0.0913	0.1887
9	CuO + BaO2 -> BaCuO2 + 0.5 O2	-0.1599	0.1772
	6 BaCuO2 + 2.333 Y2O3 -> Ba4Y2Cu6O13 + 0.6667 Ba3Y4O9	0.0139	0.2076
10	0.5 Y2O3 + 2 BaO2 -> O2 + 0.5 Ba4Y2O7	-0.0066	0.2038
	6 CuO + Ba4Y2O7 -> Ba4Y2Cu6O13	-0.1367	0.181
11	3 CuO + 2 BaO2 -> Ba2(CuO2)3 + 0.5 O2	-0.2313	0.166
	2 Ba2(CuO2)3 + Y2O3 -> Ba4Y2Cu6O13 + O2	0.0749	0.2193
12	CuO + 2 BaO2 -> Ba2CuO3 + O2	-0.128	0.1825
	6 Ba2CuO3 + 6.333 Y2O3 -> Ba4Y2Cu6O13 + 2.667 Ba3Y4O9	-0.0072	0.2037
13	CuO + BaO2 -> BaCuO2 + 0.5 O2	-0.1599	0.1772
	4 BaCuO2 + 0.5 Y2O3 -> Ba2CuO3 + 0.5 Ba4Y2Cu6O13	0.0222	0.2091
14	0.5 Y2O3 + 2 BaO2 -> O2 + 0.5 Ba4Y2O7	-0.0066	0.2038
	7 CuO + Ba4Y2O7 -> Ba4Y2Cu6O13 + CuO	-0.1266	0.1827
15	CuO + BaO2 -> BaCuO2 + 0.5 O2	-0.1599	0.1772
	6 BaCuO2 + 1.667 Y2O3 -> Ba4Y2Cu6O13 + 0.6667 Ba3Y2O6	0.0251	0.2097
16	CuO + BaO2 -> BaCuO2 + 0.5 O2	-0.1599	0.1772
	3 BaCuO2 + 0.5 Y2O3 -> BaO + 0.5 Ba4Y2Cu6O13	0.0313	0.2109
17	1.333 Y2O3 + 2 BaO2 -> O2 + 0.6667 Ba3Y4O9	-0.0612	0.1939
	6 CuO + 1.333 Ba3Y4O9 -> Ba4Y2Cu6O13 + 1.667 Y2O3	-0.0594	0.1942
18	1.333 Y2O3 + 2 BaO2 -> O2 + 0.6667 Ba3Y4O9	-0.0612	0.1939
	9.333 CuO + 1.333 Ba3Y4O9 -> Ba4Y2Cu6O13 + 1.667 Y2Cu2O5	-0.0533	0.1953
19	CuO + BaO2 -> BaCuO2 + 0.5 O2	-0.1599	0.1772
	6 BaCuO2 + 1.5 Y2O3 -> Ba4Y2Cu6O13 + 0.5 Ba4Y2O7	0.0385	0.2122
20	1.333 Y2O3 + 2 BaO2 -> O2 + 0.6667 Ba3Y4O9	-0.0612	0.1939
	7.667 CuO + 1.333 Ba3Y4O9 -> Ba4Y2Cu6O13 + 1.667 Y2CuO4	-0.0514	0.1956

## Sheet: O2
path	rxn	dG	cost
1	3 CuO + 2 BaO2 -> Ba2(CuO2)3 + 0.5 O2	-0.2313	0.166
2	4 CuO + 4 BaO2 -> O2 + 2 Ba2Cu2O5	-0.2245	0.167
3	CuO + BaO2 -> BaCuO2 + 0.5 O2	-0.1599	0.1772
4	8 CuO + 8 BaO2 -> Ba8Cu8O19 + 2.5 O2	-0.1538	0.1782
5	5 CuO + 10 BaO2 -> Ba10Cu5O17 + 4 O2	-0.1354	0.1812
6	CuO + 2 BaO2 -> Ba2CuO3 + O2	-0.128	0.1825
7	6 CuO + 2 BaO2 -> O2 + 2 BaCu3O4	-0.126	0.1828
8	2 Y2O3 + 2 BaO2 -> O2 + 2 BaY2O4	-0.0661	0.1931
9	1.333 Y2O3 + 2 BaO2 -> O2 + 0.6667 Ba3Y4O9	-0.0612	0.1939
10	BaO2 -> BaO + 0.5 O2	-0.06	0.1941
11	0.6667 Y2O3 + 2 BaO2 -> O2 + 0.6667 Ba3Y2O6	-0.0492	0.196
12	4 CuO + BaO2 -> Ba(CuO)4 + O2	-0.0291	0.1996
13	2 CuO + BaO2 -> O2 + Ba(CuO)2	-0.0219	0.201
14	0.5 Y2O3 + 2 BaO2 -> O2 + 0.5 Ba4Y2O7	-0.0066	0.2038
15	4 CuO + 2 Y2O3 -> O2 + 4 YCuO2	0.0383	0.2122
16	16 CuO -> O2 + 2 Cu8O7	0.0998	0.2242
17	4 CuO -> Cu4O3 + 0.5 O2	0.1051	0.2253
18	4 CuO -> O2 + 2 Cu2O	0.1997	0.2451
19	CuO -> Cu + 0.5 O2	0.3792	0.287
20	13 CuO + BaO2 -> BaCu13 + 7.5 O2	0.4521	0.3057
