# Supplementary material for: A graph-based network for predicting chemical reaction pathways in solid-state materials synthesis
Source: Nat Commun. 2021 May 25;12:3097. doi: 10.1038/s41467-021-23339-x (PMC8149458; doi:10.1038/s41467-021-23339-x)
Supplement: Supplementary file 8 — Supplementary Data 5 [file 41467_2021_23339_MOESM8_ESM.xlsx]

## Sheet: paths
path	rxn	dG	cost	metathesis_like
1	Y2Mg + Mo3P3O16 -> Y2O3 + MgMo3P3O13	-0.6423	0.1651	FALSE
2	MgSc2 + Mo3P3O16 -> Sc2O3 + MgMo3P3O13	-0.6422	0.1651	FALSE
3	Mo3P3O16 + La2Mg -> MgMo3P3O13 + La2O3	-0.6289	0.1672	FALSE
4	0.3333 Ca3Mg + 0.3333 Mo3P3O16 -> CaO + 0.3333 MgMo3P3O13	-0.6095	0.1702	FALSE
5	0.3333 MgSc3 + 0.3333 Mo3P3O16 -> ScO + 0.3333 MgMo3P3O13	-0.6027	0.1712	FALSE
6	0.4286 Mo2P2O11 + 1.286 Mg -> MgO + 0.2857 MgMo3P3O13	-0.6021	0.1713	FALSE
7	0.3333 Sr3Mg + 0.3333 Mo3P3O16 -> SrO + 0.3333 MgMo3P3O13	-0.5648	0.1773	FALSE
8	13 MoO3 + 3 MgP4 -> Mo4P3 + 3 MgMo3P3O13	-0.5628	0.1776	FALSE
9	MgTi2 + 1.5 Mo2P2O11 -> MgMo3P3O13 + 0.5 Ti4O7	-0.5606	0.178	FALSE
10	YMgAl + Mo3P3O16 -> YAlO3 + MgMo3P3O13	-0.5555	0.1788	FALSE
11	3 MgTi + 3 Mo2P2O11 -> MgTi3O7 + 2 MgMo3P3O13	-0.5494	0.1798	FALSE
12	0.3333 Mo3P3O16 + 1.333 Mg -> MgO + 0.3333 MgMo3P3O13	-0.5491	0.1799	FALSE
13	1.333 MgZr + Mo3P3O16 -> MgMo3P3O13 + 0.3333 MgZr4O9	-0.5455	0.1805	FALSE
14	MgAl2 + Mo3P3O16 -> MgMo3P3O13 + Al2O3	-0.5326	0.1826	FALSE
15	3 Mo2P2O11 + 2 MgAlSi -> Al2Si2O7 + 2 MgMo3P3O13	-0.5318	0.1827	FALSE
16	7 MgTi + 5 Mo3P3O16 -> Mg2Ti7O15 + 5 MgMo3P3O13	-0.522	0.1844	FALSE
17	MgTi2 + Mo3P3O16 -> Ti2O3 + MgMo3P3O13	-0.5218	0.1844	FALSE
18	2 BaMg + Mo3P3O16 -> Ba2MgO3 + MgMo3P3O13	-0.5085	0.1867	FALSE
19	SrMgSi + Mo3P3O16 -> SrSiO3 + MgMo3P3O13	-0.5004	0.188	FALSE
20	Mo3P3O16 + BaMgSi -> BaSiO3 + MgMo3P3O13	-0.4957	0.1889	FALSE
21	CaMgSi + Mo3P3O16 -> CaSiO3 + MgMo3P3O13	-0.4945	0.1891	FALSE
22	Li2MgSi + Mo3P3O16 -> Li2SiO3 + MgMo3P3O13	-0.4826	0.1911	FALSE
23	0.3333 Mg2Si3 + 0.6667 Mo3P3O16 -> SiO2 + 0.6667 MgMo3P3O13	-0.48	0.1916	FALSE
24	Mg2Si + Mo3P3O16 -> MgSiO3 + MgMo3P3O13	-0.4796	0.1917	FALSE
25	3 Mo2P4O15 + 2 Ca2Mg -> Ca4P6O19 + 2 MgMo3P3O13	-0.4742	0.1926	FALSE
26	Mg3Zn + Mo3P3O16 -> Mg2ZnO3 + MgMo3P3O13	-0.4417	0.1984	FALSE
27	Mo3P3O16 + 0.6667 Mg5Cu -> MgMo3P3O13 + 0.3333 Mg7Cu2O9	-0.4342	0.1997	FALSE
28	1.5 MoPO5 + 0.5 Ca2Mg -> CaO + 0.5 MgMo3P3O13	-0.4197	0.2024	FALSE
29	1.5 MoPO5 + 0.5 MgSc2 -> ScO + 0.5 MgMo3P3O13	-0.4117	0.2038	FALSE
30	3 MoPO5 + La2Mg -> MgMo3P3O13 + 2 LaO	-0.4087	0.2044	FALSE
31	Mo3P3O16 + MgB2 -> MgMo3P3O13 + B2O3	-0.4047	0.2051	FALSE
32	1.5 MoPO5 + 0.5 Sr2Mg -> SrO + 0.5 MgMo3P3O13	-0.384	0.209	FALSE
33	3 MoPO5 + MgZr -> MgMo3P3O13 + ZrO2	-0.3825	0.2093	FALSE
34	1.5 MoPO5 + 1.5 Mg -> MgO + 0.5 MgMo3P3O13	-0.3799	0.2098	FALSE
35	0.5 Y2Mg + 0.5 Rb2Mo3P3O17 -> RbYO2 + 0.5 MgMo3P3O13	-0.3778	0.2102	FALSE
36	1.5 MoPO5 + 0.5 MgTi2 -> TiO + 0.5 MgMo3P3O13	-0.3718	0.2113	FALSE
37	MgSc2 + Rb2Mo3P3O17 -> MgMo3P3O13 + 2 RbScO2	-0.3684	0.212	FALSE
38	0.5 Rb2Mo3P3O17 + 0.5 La2Mg -> RbLaO2 + 0.5 MgMo3P3O13	-0.3675	0.2121	FALSE
39	0.3333 LiMo3P3O16 + 0.3333 Li5Mg -> Li2O + 0.3333 MgMo3P3O13	-0.3674	0.2121	FALSE
40	3 MoPO5 + 1.2 MgAl -> MgMo3P3O13 + 0.2 MgAl6O10	-0.3662	0.2124	FALSE
41	0.5 Cs2Mo3P3O17 + 0.5 MgSc2 -> CsScO2 + 0.5 MgMo3P3O13	-0.3652	0.2126	FALSE
42	NaMo3P3O16 + MgTi2 -> NaTi2O3 + MgMo3P3O13	-0.3548	0.2146	FALSE
43	3 MoPO5 + BaMg2 -> BaMgO2 + MgMo3P3O13	-0.3546	0.2146	FALSE
44	3 MoPO5 + 1.333 MgTi -> MgMo3P3O13 + 0.3333 MgTi4O6	-0.3531	0.2149	FALSE
45	30 MoPO5 + 11 MgTi -> MgTi11O20 + 10 MgMo3P3O13	-0.3528	0.215	FALSE
46	1.5 MoPO5 + 0.5 Li4Mg -> Li2O + 0.5 MgMo3P3O13	-0.3481	0.2159	FALSE
47	Cs2Mo3P3O17 + Y2Mg -> MgMo3P3O13 + 2 CsYO2	-0.3465	0.2162	FALSE
48	Cs2Mo3P3O17 + La2Mg -> MgMo3P3O13 + 2 CsLaO2	-0.3458	0.2163	FALSE
49	3 MoPO5 + MgTi -> TiO2 + MgMo3P3O13	-0.3454	0.2164	FALSE
50	0.5 MgAl2 + 0.5 Rb2Mo3P3O17 -> RbAlO2 + 0.5 MgMo3P3O13	-0.3353	0.2184	FALSE
51	Mo3P3O16 + 2 MgZn -> MgMo3P3O13 + MgZn2O3	-0.3304	0.2193	FALSE
52	2 NaMo3P3O16 + Ba(MgSi)2 -> BaNa2(SiO3)2 + 2 MgMo3P3O13	-0.3242	0.2206	FALSE
53	6 MoPO5 + Mg5Zn -> Mg3ZnO4 + 2 MgMo3P3O13	-0.3233	0.2207	FALSE
54	KMgP + Mo3P3O16 -> KPO3 + MgMo3P3O13	-0.3221	0.221	FALSE
55	LaMgCu + Mo3P3O16 -> MgMo3P3O13 + LaCuO3	-0.3205	0.2213	FALSE
56	YMgCu + Mo3P3O16 -> YCuO3 + MgMo3P3O13	-0.3191	0.2216	FALSE
57	0.5 MgAl2 + 0.5 Cs2Mo3P3O17 -> CsAlO2 + 0.5 MgMo3P3O13	-0.3188	0.2216	FALSE
58	3 MoPO5 + MgSi -> SiO2 + MgMo3P3O13	-0.3188	0.2216	FALSE
59	3 MoPO5 + LaMgCu -> LaCuO2 + MgMo3P3O13	-0.3151	0.2224	FALSE
60	3 MoPO5 + YMgCu -> YCuO2 + MgMo3P3O13	-0.3149	0.2224	FALSE
61	Ba(MgP)2 + 2 Mo3P3O16 -> Ba(PO3)2 + 2 MgMo3P3O13	-0.3098	0.2234	FALSE
62	Mg3P2 + 2 Mo3P3O16 -> Mg(PO3)2 + 2 MgMo3P3O13	-0.3088	0.2236	FALSE
63	3 MoPO5 + 0.5 LiMg5 -> MgMo3P3O13 + 0.5 LiMg3O4	-0.3088	0.2236	FALSE
64	LiMgP + Mo3P3O16 -> LiPO3 + MgMo3P3O13	-0.3074	0.2239	FALSE
65	6 MoPO5 + Mg5Cu -> Mg3CuO4 + 2 MgMo3P3O13	-0.297	0.226	FALSE
66	3 MoPO5 + YMgAg -> YAgO2 + MgMo3P3O13	-0.2876	0.2279	FALSE
67	3 MoPO5 + 0.5 Mg5Cd -> MgMo3P3O13 + 0.5 Mg3CdO4	-0.287	0.228	FALSE
68	3 MoPO5 + LaMgAg -> LaAgO2 + MgMo3P3O13	-0.2841	0.2286	FALSE
69	0.1667 K6MgO4 + 0.5 Mo(PO3)3 -> KPO3 + 0.1667 MgMo3P3O13	-0.2744	0.2306	FALSE
70	3 MoPO5 + Mg2Zn -> MgMo3P3O13 + MgZnO2	-0.2738	0.2307	FALSE
71	3 MoPO5 + MgAlCu -> MgMo3P3O13 + AlCuO2	-0.2732	0.2309	FALSE
72	Li2MgSi + Rb2Mo3P3O17 -> Rb2Li2SiO4 + MgMo3P3O13	-0.2731	0.2309	FALSE
73	Cs2Mo3P3O17 + 0.5 Mg2Si3 -> MgMo3P3O13 + 0.5 Cs4Si3O8	-0.2711	0.2313	FALSE
74	0.3333 MgZn3 + 0.3333 Mo3P3O16 -> ZnO + 0.3333 MgMo3P3O13	-0.2665	0.2322	FALSE
75	0.5 Rb2Mo3P3O17 + 0.5 MgB2 -> RbBO2 + 0.5 MgMo3P3O13	-0.2649	0.2326	FALSE
76	3 MoPO5 + CaMgZn -> CaZnO2 + MgMo3P3O13	-0.2645	0.2327	FALSE
77	AgMo3(PO7)2 + LiMgP -> MgMo3P3O13 + LiAgO	-0.26	0.2336	FALSE
78	Mo3P3O16 + YMgAg -> MgMo3P3O13 + YAgO3	-0.2593	0.2337	FALSE
79	Ba(MgP)2 + 2 AgMo3(PO7)2 -> Ba(AgO)2 + 2 MgMo3P3O13	-0.2572	0.2342	FALSE
80	MgSi + 3 CdMoPO6 -> Cd3SiO5 + MgMo3P3O13	-0.2563	0.2344	FALSE
81	Li2MgSi + Cs2Mo3P3O17 -> MgMo3P3O13 + Cs2Li2SiO4	-0.2556	0.2345	FALSE
82	Mo3P3O16 + MgAlCu -> MgMo3P3O13 + AlCuO3	-0.255	0.2346	FALSE
83	YMg + AgMo3P3O16 -> MgMo3P3O13 + YAgO3	-0.2523	0.2352	FALSE
84	Cs2Mo3P3O17 + MgB2 -> MgMo3P3O13 + 2 CsBO2	-0.2518	0.2353	FALSE
85	KMgP + AgMo3(PO7)2 -> KAgO + MgMo3P3O13	-0.2509	0.2355	FALSE
86	0.25 Li3Mo3P3O17 + 0.25 Li5Mg -> Li2O + 0.25 MgMo3P3O13	-0.2502	0.2356	FALSE
87	3 P + 3 MgMo2O7 -> Mg2Mo3O8 + MgMo3P3O13	-0.2473	0.2363	FALSE
88	3 MoPO5 + CaMgCd -> CaCdO2 + MgMo3P3O13	-0.2438	0.237	FALSE
89	CaMgPb + Mo3P3O16 -> CaPbO3 + MgMo3P3O13	-0.2397	0.2378	FALSE
90	Cr2O3 + 3 MgMo2P2O9 -> MgCr2O4 + 2 MgMo3P3O13	-0.233	0.2393	FALSE
91	2 Cr(PO3)3 + 3 Mg(MoO2)2 -> MgCr2O4 + 2 MgMo3P3O13	-0.2321	0.2395	FALSE
92	Li2MgPb + Mo3P3O16 -> MgMo3P3O13 + Li2PbO3	-0.2273	0.2405	FALSE
93	4 MoPO5 + 0.5 Ba(MgP)2 -> MgMo3P3O13 + 0.5 BaMo2(P2O7)2	-0.2241	0.2412	FALSE
94	Na2MgPb + Mo3P3O16 -> Na2PbO3 + MgMo3P3O13	-0.2239	0.2412	FALSE
95	6 MoPO5 + 3 MgZn -> MgZn3O4 + 2 MgMo3P3O13	-0.2215	0.2417	FALSE
96	6 MoPO5 + Li3Mg -> Li3Mo3P3O17 + MgMo3P3O13	-0.2169	0.2427	FALSE
97	4 MoPO5 + KMgP -> KMoP2O7 + MgMo3P3O13	-0.2164	0.2428	FALSE
98	MgCuP + Mo3P3O16 -> CuPO3 + MgMo3P3O13	-0.2157	0.243	FALSE
99	2 MgCu + Mo3P3O16 -> MgCu2O3 + MgMo3P3O13	-0.2129	0.2436	FALSE
100	2 MgCuP + 3 Mo2P2O11 -> Cu2P2O7 + 2 MgMo3P3O13	-0.2124	0.2437	FALSE
101	0.75 MoPO5 + 0.25 MgTi4O6 -> TiO2 + 0.25 MgMo3P3O13	-0.2096	0.2443	FALSE
102	4 MoPO5 + LiMgP -> LiMoP2O7 + MgMo3P3O13	-0.2083	0.2446	FALSE
103	0.1667 Na6MgO4 + 0.5 Mo(PO3)3 -> NaPO3 + 0.1667 MgMo3P3O13	-0.2073	0.2448	FALSE
104	0.5 Li2Mo(PO3)5 + 0.1667 K6MgO4 -> KLi(PO3)2 + 0.1667 MgMo3P3O13	-0.2054	0.2452	FALSE
105	SrMg2 + 2 Mo3(PO4)4 -> Sr(PO3)2 + 2 MgMo3P3O13	-0.2013	0.2461	FALSE
106	2 Mo3(PO4)4 + BaMg2 -> Ba(PO3)2 + 2 MgMo3P3O13	-0.2001	0.2464	FALSE
107	3 MoPO5 + Mg2Ni -> MgNiO2 + MgMo3P3O13	-0.1989	0.2466	FALSE
108	3 MgCuMo2O7 + 3 P2O3 -> MgCu3O4 + 2 MgMo3P3O13	-0.1979	0.2468	FALSE
109	2 LiMo2P2O11 + LiMgP -> MgMo3P3O13 + Li3MoP2O9	-0.1966	0.2471	FALSE
110	LiMg + Mo3(PO4)4 -> LiPO3 + MgMo3P3O13	-0.1965	0.2471	FALSE
111	CaMg2 + 2 Mo3(PO4)4 -> Ca(PO3)2 + 2 MgMo3P3O13	-0.1943	0.2476	FALSE
112	5.25 MoPO5 + 2.75 MgTi4O6 -> MgTi11O20 + 1.75 MgMo3P3O13	-0.1925	0.248	FALSE
113	3 Mo3(PO4)4 + YMg3 -> Y(PO3)3 + 3 MgMo3P3O13	-0.1915	0.2482	FALSE
114	5 MoPO5 + BaMg -> BaMo2(PO6)2 + MgMo3P3O13	-0.1901	0.2486	FALSE
115	3 MoPO5 + Mg2Cu -> MgMo3P3O13 + MgCuO2	-0.19	0.2486	FALSE
116	1.333 LiMo3P3O16 + 0.3333 Li5Mg -> Li3Mo3P3O17 + 0.3333 MgMo3P3O13	-0.1898	0.2486	FALSE
117	5 MoPO5 + KMgP -> KMo2(PO4)3 + MgMo3P3O13	-0.1871	0.2492	FALSE
118	LaMg3 + 3 Mo3(PO4)4 -> La(PO3)3 + 3 MgMo3P3O13	-0.1864	0.2494	FALSE
119	CeMg3 + 3 Mo3(PO4)4 -> Ce(PO3)3 + 3 MgMo3P3O13	-0.1856	0.2496	FALSE
120	0.3333 Mg3Sc + Mo3(PO4)4 -> MgMo3P3O13 + 0.3333 Sc(PO3)3	-0.1855	0.2496	FALSE
121	3 MoPO5 + Na2MgPb -> Na2PbO2 + MgMo3P3O13	-0.1821	0.2503	FALSE
122	5 MoPO5 + LiMgP -> LiMo2(PO4)3 + MgMo3P3O13	-0.1804	0.2507	FALSE
123	NaMo3(PO7)2 + LiMgP -> MgMo3P3O13 + NaLiO	-0.1798	0.2508	FALSE
124	Mg3P2 + 2 KMo3(PO7)2 -> K2MgO2 + 2 MgMo3P3O13	-0.1774	0.2514	FALSE
125	2 Mo3(PO4)4 + 3 Mg -> Mg(PO3)2 + 2 MgMo3P3O13	-0.1768	0.2515	FALSE
126	2 NaMo3(PO7)2 + Ba(MgP)2 -> BaNa2O2 + 2 MgMo3P3O13	-0.1755	0.2518	FALSE
127	MgSi + 2 Mo2(PO4)3 -> SiMoP3O11 + MgMo3P3O13	-0.1741	0.2521	FALSE
128	NaMo3(PO7)2 + MgCuP -> NaCuO + MgMo3P3O13	-0.1714	0.2527	FALSE
129	Mo3P3O16 + MgCd3 -> MgMo3P3O13 + 3 CdO	-0.1697	0.2531	FALSE
130	1.5 MoPO5 + 0.5 MgZn2 -> ZnO + 0.5 MgMo3P3O13	-0.1665	0.2538	FALSE
131	Mg3Al + 3 Mo3(PO4)4 -> Al(PO3)3 + 3 MgMo3P3O13	-0.1638	0.2544	FALSE
132	0.3333 K6MgO4 + Mo2(PO4)3 -> K2MoP2O9 + 0.3333 MgMo3P3O13	-0.1631	0.2546	FALSE
133	0.8571 PO2 + 0.4286 Mg3Mo2O7 -> MgO + 0.2857 MgMo3P3O13	-0.1617	0.2549	FALSE
134	Mg3P2 + 2 RbMo3(PO7)2 -> Rb2MgO2 + 2 MgMo3P3O13	-0.1609	0.2551	FALSE
135	0.07143 MgTi14O25 + 0.07143 Mo3P3O16 -> TiO2 + 0.07143 MgMo3P3O13	-0.1588	0.2555	FALSE
136	3 MoPO5 + SrMg -> MgMo3P3O13 + SrO2	-0.1588	0.2555	FALSE
137	Mo3P3O16 + 1.333 MgBi -> MgMo3P3O13 + 0.3333 MgBi4O9	-0.1577	0.2558	FALSE
138	Li3Mo3P3O17 + 2 MgTi4O6 -> MgMo3P3O13 + Li3MgTi8O16	-0.1577	0.2558	FALSE
139	6 MoPO5 + Mg3Bi2 -> Mg(BiO2)2 + 2 MgMo3P3O13	-0.157	0.2559	FALSE
140	3.333 MgO + Mo(PO3)3 -> Mg3(PO4)2 + 0.3333 MgMo3P3O13	-0.1542	0.2566	FALSE
141	3 MoPO5 + BaMg -> BaO2 + MgMo3P3O13	-0.1539	0.2566	FALSE
142	KMoP2O7 + 0.3333 K6MgO4 -> K3PO4 + 0.3333 MgMo3P3O13	-0.1521	0.2571	FALSE
143	0.1667 MgAl6O10 + 0.5 Mo(PO3)3 -> AlPO4 + 0.1667 MgMo3P3O13	-0.1502	0.2575	FALSE
144	KMgP + NaMo3(PO7)2 -> MgMo3P3O13 + KNaO	-0.1483	0.2579	FALSE
145	6 MoPO5 + Ca(MgBi)2 -> Ca(BiO2)2 + 2 MgMo3P3O13	-0.1465	0.2583	FALSE
146	Na6MgO4 + 3 NaMoP2O7 -> MgMo3P3O13 + 3 Na3PO4	-0.1463	0.2583	FALSE
147	LiMgP + KMo3(PO7)2 -> KLiO + MgMo3P3O13	-0.1458	0.2585	FALSE
148	0.5 Mg3Bi2 + Mo3P3O16 -> MgMo3P3O13 + 0.5 Mg(BiO3)2	-0.1454	0.2586	FALSE
149	KMo3(PO7)2 + MgCuP -> KCuO + MgMo3P3O13	-0.1432	0.2591	FALSE
150	Mg2Mo3O8 + 3 PO2 -> MgO + MgMo3P3O13	-0.1411	0.2596	FALSE
151	3 MoPO5 + LiMgBi -> LiBiO2 + MgMo3P3O13	-0.1409	0.2596	FALSE
152	2 Mo2P3O13 + LiMgP -> LiMoP4O13 + MgMo3P3O13	-0.14	0.2598	FALSE
153	6 MoPO5 + Sr(MgBi)2 -> Sr(BiO2)2 + 2 MgMo3P3O13	-0.1395	0.2599	FALSE
154	9 MoPO5 + K6MgO4 -> MgMo3P3O13 + 6 KMoPO6	-0.1388	0.2601	FALSE
155	4 Mo2P3O11 + Cs2MgO2 -> Cs2Mo5(P3O11)3 + MgMo3P3O13	-0.1374	0.2604	FALSE
156	2 MgTi + 3 K2Mo2P2O11 -> K6Ti2O7 + 2 MgMo3P3O13	-0.1361	0.2607	FALSE
157	2 Mg(MoO2)2 + NiP5O14 -> MgNiMoP2O9 + MgMo3P3O13	-0.1357	0.2608	FALSE
158	3 Mo(PO4)2 + MgCuP -> CuP4O11 + MgMo3P3O13	-0.1338	0.2612	FALSE
159	LiMgP + RbMo3(PO7)2 -> RbLiO + MgMo3P3O13	-0.1323	0.2616	FALSE
160	LiMgBi + Mo3P3O16 -> LiBiO3 + MgMo3P3O13	-0.132	0.2616	FALSE
161	MgCuP + RbMo3(PO7)2 -> RbCuO + MgMo3P3O13	-0.1314	0.2618	FALSE
162	3 MoPO5 + MgZnCo -> MgMo3P3O13 + ZnCoO2	-0.1257	0.2631	FALSE
163	3 MoPO5 + MgCo2 -> MgMo3P3O13 + 2 CoO	-0.1249	0.2633	FALSE
164	MgZnCo + Mo3P3O16 -> ZnCoO3 + MgMo3P3O13	-0.1222	0.2639	FALSE
165	4 Mo3(PO4)4 + Mg5Cu -> MgCu(PO3)4 + 4 MgMo3P3O13	-0.1209	0.2642	FALSE
166	2 MgTi + 3 Rb2Mo2P2O11 -> Rb6Ti2O7 + 2 MgMo3P3O13	-0.1194	0.2645	FALSE
167	3.5 MoPO5 + 0.5 Li2Mg -> LiMo2P2O11 + 0.5 MgMo3P3O13	-0.1183	0.2648	FALSE
168	Mo3P3O16 + KMgBi -> KBiO3 + MgMo3P3O13	-0.1181	0.2649	FALSE
169	4 P2O5 + 3 Mg(MoO2)2 -> Mg(PO3)2 + 2 MgMo3P3O13	-0.1153	0.2655	FALSE
170	3 MoPO5 + KMgBi -> MgMo3P3O13 + KBiO2	-0.1141	0.2658	FALSE
171	0.5 Mg2Pb + Mo3(PO4)4 -> MgMo3P3O13 + 0.5 P2PbO6	-0.1138	0.2659	FALSE
172	0.5 Mg2Zn + Mo3(PO4)4 -> MgMo3P3O13 + 0.5 Zn(PO3)2	-0.1136	0.2659	FALSE
173	KMgP + KMo3(PO7)2 -> MgMo3P3O13 + K2O	-0.1107	0.2666	FALSE
174	7 P2O5 + 6 Mg(MoO2)2 -> Mg2P2O7 + 4 MgMo3P3O13	-0.1099	0.2668	FALSE
175	10 P2O5 + 9 Mg(MoO2)2 -> Mg3(PO4)2 + 6 MgMo3P3O13	-0.109	0.267	FALSE
176	2.5 P2O5 + 1.5 Mg(MoO2)2 -> MgMo3P3O13 + 0.5 MgP4O11	-0.1076	0.2673	FALSE
177	2.333 MgO + Mo(PO3)3 -> Mg2P2O7 + 0.3333 MgMo3P3O13	-0.1057	0.2678	FALSE
178	2 MgSi + 3 K2Mo2P2O11 -> K6Si2O7 + 2 MgMo3P3O13	-0.1056	0.2678	FALSE
179	0.2727 MoPO5 + 0.09091 MgTi11O20 -> TiO2 + 0.09091 MgMo3P3O13	-0.1047	0.268	FALSE
180	6 MoPO5 + 3 MgCu -> MgCu3O4 + 2 MgMo3P3O13	-0.1041	0.2681	FALSE
181	LiMo3P3O16 + LiMgBi -> Li2BiO3 + MgMo3P3O13	-0.1039	0.2682	FALSE
182	3 MoPO5 + MgCd2 -> MgMo3P3O13 + 2 CdO	-0.1024	0.2685	FALSE
183	4 MoP2O7 + Li2Mg -> Li2Mo(PO3)5 + MgMo3P3O13	-0.1022	0.2686	FALSE
184	Ba2MgO3 + 3 Mo(PO3)3 -> MgMo3P3O13 + Ba2P6O17	-0.1021	0.2686	FALSE
185	Mg2Cd + 2 Mo3(PO4)4 -> Cd(PO3)2 + 2 MgMo3P3O13	-0.1019	0.2687	FALSE
186	Mo3P3O16 + 0.5 BaMg2N2 -> MgMo3P3O13 + 0.5 Ba(NO3)2	-0.1005	0.269	FALSE
187	0.25 CaMg2 + 0.75 CaMo2(PO5)2 -> CaO + 0.5 MgMo3P3O13	-0.0984	0.2695	FALSE
188	MgNiBi + Mo3P3O16 -> MgMo3P3O13 + NiBiO3	-0.0964	0.2699	FALSE
189	1.4 Mg2Mo3O8 + 3 PO2 -> MgMo3P3O13 + 0.6 Mg3Mo2O7	-0.0955	0.2701	FALSE
190	Mg3Bi + 3 Mo3(PO4)4 -> Bi(PO3)3 + 3 MgMo3P3O13	-0.0942	0.2705	FALSE
191	6.5 MoPO5 + 0.5 Mg3P2 -> Mo2P3O13 + 1.5 MgMo3P3O13	-0.0929	0.2708	FALSE
192	MgP4O11 + 3 LiMoO2 -> Li3PO4 + MgMo3P3O13	-0.0913	0.2712	FALSE
193	KMgP + RbMo3(PO7)2 -> KRbO + MgMo3P3O13	-0.0895	0.2716	FALSE
194	3 MoPO5 + MgCuBi -> CuBiO2 + MgMo3P3O13	-0.0894	0.2716	FALSE
195	5.5 MoPO5 + 0.5 Mg3P2 -> Mo(PO4)2 + 1.5 MgMo3P3O13	-0.0893	0.2716	FALSE
196	SrMg2 + 3 CaMo2(PO5)2 -> SrCa3O4 + 2 MgMo3P3O13	-0.0868	0.2722	FALSE
197	4.5 MoPO5 + 0.5 Li2Mg -> LiMo3P3O16 + 0.5 MgMo3P3O13	-0.0862	0.2724	FALSE
198	MgCd2 + 3 CdMoPO6 -> MgMo3P3O13 + 5 CdO	-0.0848	0.2727	FALSE
199	1.5 MoPO5 + 0.1667 Na6MgO4 -> NaMoPO6 + 0.1667 MgMo3P3O13	-0.0843	0.2728	FALSE
200	Mo3P3O16 + 0.5 SrMg2N2 -> MgMo3P3O13 + 0.5 Sr(NO3)2	-0.084	0.2729	FALSE
201	2 Mg2Mo3O8 + 3 TePO5 -> MgMo3P3O13 + 3 MgTeMoO6	-0.0839	0.2729	FALSE
202	1.5 MoPO5 + 1.5 MgTi2O4 -> MgTi3O7 + 0.5 MgMo3P3O13	-0.083	0.2731	FALSE
203	MgSi + 1.5 Rb2Mo2P2O11 -> MgMo3P3O13 + 0.5 Rb6Si2O7	-0.0825	0.2732	FALSE
204	0.5 La2MgO4 + 1.5 Mo(PO3)3 -> La(PO3)3 + 0.5 MgMo3P3O13	-0.0821	0.2733	FALSE
205	1.5 LiMo(PO3)5 + 0.5 Li3MgV8O16 -> Li3V4(PO4)6 + 0.5 MgMo3P3O13	-0.0806	0.2737	FALSE
206	3 P2O5 + 3 Mg(MoO2)2 -> MgO + 2 MgMo3P3O13	-0.0791	0.2741	FALSE
207	3 MoPO5 + MgCuPb -> MgMo3P3O13 + CuPbO2	-0.0784	0.2742	FALSE
208	3 LiMo(PO3)4 + 10 MgO -> MgMo3P3O13 + 3 LiMg3P3O11	-0.0781	0.2743	FALSE
209	5 MoPO5 + MgPb -> MgMo3P3O13 + Mo2P2PbO12	-0.077	0.2746	FALSE
210	2 Mo2P3O11 + Mg -> MgMo3P3O13 + Mo(PO3)3	-0.0745	0.2752	FALSE
211	Li5MgTi12O24 + LiMo3P3O16 -> MgMo3P3O13 + 3 Li2Ti4O9	-0.0736	0.2754	FALSE
212	NaMo3P3O16 + MgCo2 -> NaCo2O3 + MgMo3P3O13	-0.0733	0.2755	FALSE
213	0.3333 Mo3P3O16 + 0.3333 MgCu3 -> CuO + 0.3333 MgMo3P3O13	-0.073	0.2755	FALSE
214	2 CuP4O11 + 3 Mg(MoO2)2 -> MgCu2(PO4)2 + 2 MgMo3P3O13	-0.072	0.2758	FALSE
215	MgCoNi + Mo3P3O16 -> CoNiO3 + MgMo3P3O13	-0.0716	0.2759	FALSE
216	0.2 KMgP + 0.8 KMo2(PO4)3 -> KMoP2O7 + 0.2 MgMo3P3O13	-0.0679	0.2768	FALSE
217	2 Mg2Ti3O8 + 3 Mo(PO3)3 -> MgMo3P3O13 + 3 MgTi2(PO5)2	-0.0668	0.277	FALSE
218	0.8 LiMo2(PO4)3 + 0.2 LiMgP -> LiMoP2O7 + 0.2 MgMo3P3O13	-0.0649	0.2775	FALSE
219	CaMg2N2 + 2 Mo3P3O16 -> Ca(NO3)2 + 2 MgMo3P3O13	-0.0647	0.2775	FALSE
220	3 NaMoP2O7 + K2MgO2 -> MgMo3P3O13 + K2Na3P3O10	-0.0643	0.2776	FALSE
221	5 MoPO5 + MgCd2 -> MgMo3P3O13 + 2 CdMoPO6	-0.0631	0.2779	FALSE
222	MgCu + Mo3(PO4)4 -> CuPO3 + MgMo3P3O13	-0.063	0.2779	FALSE
223	3 MoPO5 + MgBi -> MgMo3P3O13 + BiO2	-0.0622	0.2781	FALSE
224	2 CoP4O11 + 3 Mg(MoO2)2 -> MgCo2(PO4)2 + 2 MgMo3P3O13	-0.0618	0.2782	FALSE
225	Mo3P3O16 + LiMgN -> MgMo3P3O13 + LiNO3	-0.0607	0.2785	FALSE
226	2 MgPb + 3 Mo2(PO4)3 -> P3(PbO5)2 + 2 MgMo3P3O13	-0.0602	0.2786	FALSE
227	Mo3(PO4)4 + 0.5 Mg2Cu -> MgMo3P3O13 + 0.5 Cu(PO3)2	-0.0578	0.2792	FALSE
228	2 ZnP4O11 + 3 Mg(MoO2)2 -> MgZn2(PO4)2 + 2 MgMo3P3O13	-0.0575	0.2793	FALSE
229	Sr6MgMo3O14 + V4(PO5)3 -> MgMo3P3O13 + 2 Sr3V2O8	-0.057	0.2794	FALSE
230	0.75 Co(PO3)4 + 1.5 Mg(MoO2)2 -> MgMo3P3O13 + 0.25 Mg2Co3O8	-0.0559	0.2797	FALSE
231	3 NaMoO2 + MgP4O11 -> MgMo3P3O13 + Na3PO4	-0.0559	0.2797	FALSE
232	2 Cu(PO3)3 + 3 Mg(MoO2)2 -> Mg(CuO2)2 + 2 MgMo3P3O13	-0.0558	0.2797	FALSE
233	0.25 Li3Mo3P3O17 + 0.25 Li5MgTi12O24 -> Li2Ti3O7 + 0.25 MgMo3P3O13	-0.0549	0.2799	FALSE
234	MgZn3 + Rb2Mo3P3O17 -> Rb2Zn3O4 + MgMo3P3O13	-0.0549	0.2799	FALSE
235	Mo2P3O13 + MgMoN2 -> N2 + MgMo3P3O13	-0.0541	0.2801	TRUE
236	1.333 MgO + Mo(PO3)3 -> Mg(PO3)2 + 0.3333 MgMo3P3O13	-0.0534	0.2803	FALSE
237	0.5 BaMo3O10 + Ba2MgMo4(P2O7)4 -> MgMo3P3O13 + 2.5 BaMo(PO4)2	-0.052	0.2806	FALSE
238	0.4286 NaMo3P3O16 + 0.09524 Na6MgO4 -> NaMoPO6 + 0.09524 MgMo3P3O13	-0.0519	0.2807	FALSE
239	0.09091 Mg2Ti5(PO4)6 + 0.5455 TiMoO4 -> TiO2 + 0.1818 MgMo3P3O13	-0.0515	0.2807	FALSE
240	6 MoPO5 + BaMg2N2 -> Ba(NO2)2 + 2 MgMo3P3O13	-0.0515	0.2808	FALSE
241	0.5 MgTi8O16 + 1.5 Mo(PO3)3 -> Ti4(PO5)3 + 0.5 MgMo3P3O13	-0.0509	0.2809	FALSE
242	1.5 Ca(MoO2)2 + MgP4O11 -> MgMo3P3O13 + 0.5 Ca3(PO4)2	-0.0501	0.2811	FALSE
243	0.8 MgP4O11 + 0.6 Mg(MoO2)2 -> Mg(PO3)2 + 0.4 MgMo3P3O13	-0.0489	0.2814	FALSE
244	MgCu(PO3)4 + 3 LiMoO2 -> MgMo3P3O13 + Li3CuPO5	-0.0483	0.2815	FALSE
245	0.3333 MgTi3O7 + Mo(PO3)3 -> TiP2O7 + 0.3333 MgMo3P3O13	-0.0474	0.2818	FALSE
246	0.7778 LiMo3P3O16 + 0.1111 Li2Mg -> LiMo2P2O11 + 0.1111 MgMo3P3O13	-0.0473	0.2818	FALSE
247	3 MoPO5 + MgPb -> PbO2 + MgMo3P3O13	-0.0468	0.2819	FALSE
248	3 MoPO5 + MgCo -> CoO2 + MgMo3P3O13	-0.0461	0.2821	FALSE
249	2 MgP4O11 + 3 Mg(MoO2)2 -> Mg3(PO4)2 + 2 MgMo3P3O13	-0.0461	0.2821	FALSE
250	2 NiP4O11 + 3 Mg(MoO2)2 -> MgNi2(PO4)2 + 2 MgMo3P3O13	-0.0452	0.2823	FALSE
251	1.4 MgP4O11 + 1.8 Mg(MoO2)2 -> Mg2P2O7 + 1.2 MgMo3P3O13	-0.0449	0.2824	FALSE
252	MgV(PO3)4 + 3 MoPbO3 -> MgMo3P3O13 + VPPb3O8	-0.0447	0.2824	FALSE
253	0.09091 LiMg3O4 + 0.9091 LiMo2P2O9 -> LiMoPO5 + 0.2727 MgMo3P3O13	-0.0439	0.2826	FALSE
254	7 MoPO5 + LiMg -> MgMo3P3O13 + LiMo4(P2O11)2	-0.0438	0.2826	FALSE
255	1.5 Mg(MoO2)2 + 0.75 Mn(PO3)4 -> MgMo3P3O13 + 0.25 Mg2Mn3O8	-0.0434	0.2827	FALSE
256	2 MgTi2O4 + 3 Mo2P3O11 -> Ti4(PO5)3 + 2 MgMo3P3O13	-0.0429	0.2829	FALSE
257	Mg3Cu + 3 Mo3(PO4)4 -> Cu(PO3)3 + 3 MgMo3P3O13	-0.0428	0.2829	FALSE
258	MgP4O11 + K(MoO2)4 -> MgMo3P3O13 + KMoPO6	-0.0426	0.2829	FALSE
259	3.5 MoPO5 + 0.1667 Na6MgO4 -> NaMo3P3O16 + 0.1667 MgMo3P3O13	-0.0421	0.2831	FALSE
260	0.25 MgTi8O16 + 0.75 Mo(PO3)5 -> Ti2(PO4)3 + 0.25 MgMo3P3O13	-0.0394	0.2837	FALSE
261	Mg2Mo3O8 + 3 TiPO4 -> MgTi3O7 + MgMo3P3O13	-0.0392	0.2838	FALSE
262	MgAg + Mo3(PO4)4 -> MgMo3P3O13 + AgPO3	-0.0392	0.2838	FALSE
263	1.2 MoO2 + 0.2 Mg2Ti5(PO4)6 -> TiO2 + 0.4 MgMo3P3O13	-0.0377	0.2841	FALSE
264	Ti(PO3)4 + 1.5 Mg(MoO2)2 -> MgMo3P3O13 + 0.5 MgTi2(PO5)2	-0.0369	0.2843	FALSE
265	0.5 MgMn4O6 + 1.5 Mo(PO3)3 -> Mn2P3O10 + 0.5 MgMo3P3O13	-0.0364	0.2845	FALSE
266	1.5 MoPO5 + 1.5 MgV2(PO4)2 -> MgV3P3O13 + 0.5 MgMo3P3O13	-0.0352	0.2848	FALSE
267	2 MgTi2O5 + 3 Mo(PO3)3 -> MgMo3P3O13 + MgTi4(PO4)6	-0.035	0.2848	FALSE
268	0.5 Mo3P3O16 + 1.5 Mg3Mo2O7 -> Mg4(MoO4)3 + 0.5 MgMo3P3O13	-0.0343	0.285	FALSE
269	MoCl4 + 0.3333 MgV3P3O13 -> VCl4 + 0.3333 MgMo3P3O13	-0.0341	0.285	TRUE
270	3 Li2MoF6 + MgV3P3O13 -> MgMo3P3O13 + 3 Li2VF6	-0.0338	0.2851	TRUE
271	2 Mo3P3O16 + Mg3N2 -> Mg(NO3)2 + 2 MgMo3P3O13	-0.0322	0.2855	FALSE
272	MgV3P3O13 + 3 Li7MoN4 -> MgMo3P3O13 + 3 Li7VN4	-0.0317	0.2856	TRUE
273	AgMo3P3O16 + MgBi -> AgBiO3 + MgMo3P3O13	-0.0311	0.2858	FALSE
274	CaMg2 + 3 AgMo2P3O13 -> CaAg3P3O13 + 2 MgMo3P3O13	-0.031	0.2858	FALSE
275	3 Zn(MoO2)2 + 2 MgP4O11 -> Zn3(PO4)2 + 2 MgMo3P3O13	-0.0309	0.2858	FALSE
276	2 MnP4O11 + 3 Mg(MoO2)2 -> MgMn2(PO4)2 + 2 MgMo3P3O13	-0.0307	0.2859	FALSE
277	LiMo3P3O16 + MgBi -> LiBiO3 + MgMo3P3O13	-0.0304	0.286	FALSE
278	0.4286 ZnMo2P2O9 + 1.286 MgZn2O3 -> MgZn3O4 + 0.2857 MgMo3P3O13	-0.0293	0.2862	FALSE
279	0.3333 MgO + Mo2P3O11 -> MoP2O7 + 0.3333 MgMo3P3O13	-0.0277	0.2866	FALSE
280	1.5 MoPO5 + 0.5 MgNi2 -> NiO + 0.5 MgMo3P3O13	-0.0271	0.2868	FALSE
281	Mg2Cd + 3 CaMo2(PO5)2 -> Ca3CdO4 + 2 MgMo3P3O13	-0.0264	0.2869	FALSE
282	1.5 MoPO5 + 0.5 MgCu2 -> CuO + 0.5 MgMo3P3O13	-0.0255	0.2872	FALSE
283	1.5 MgV2O4 + 1.5 Mo(PO3)3 -> MgV3P3O13 + 0.5 MgMo3P3O13	-0.0248	0.2874	FALSE
284	V(PO3)4 + 1.5 Mg(MoO2)2 -> MgMo3P3O13 + 0.5 MgV2(PO5)2	-0.0246	0.2874	FALSE
285	Li3Mo3P3O17 + Mg2Ni -> Li3MgNiO4 + MgMo3P3O13	-0.0243	0.2875	FALSE
286	LiMg + 4 MoP2O7 -> LiMo(PO3)5 + MgMo3P3O13	-0.024	0.2876	FALSE
287	0.3333 MgO + LiMo2P2O9 -> LiMoPO5 + 0.3333 MgMo3P3O13	-0.0218	0.2881	FALSE
288	0.3333 MgO + 1.667 MgMo3P3O13 -> MgMo2P2O9 + MgMo3P3O13	-0.0209	0.2883	FALSE
289	1.5 Mg(FeO2)2 + 1.5 Mo(PO3)3 -> MgFe3P3O13 + 0.5 MgMo3P3O13	-0.0208	0.2883	FALSE
290	0.5 Mg2MnN2 + Mo3P3O16 -> MgMo3P3O13 + 0.5 Mn(NO3)2	-0.0204	0.2884	FALSE
291	0.5 Mg(BiO2)2 + 1.5 Mo(PO3)3 -> Bi(PO3)3 + 0.5 MgMo3P3O13	-0.0201	0.2885	FALSE
292	Mg(BiO2)2 + 3 MoP3Pb2O11 -> MgMo3P3O13 + 2 BiP3(PbO4)3	-0.0199	0.2886	FALSE
293	0.3333 MgFe3P3O13 + Ti2CoMo -> Ti2FeCo + 0.3333 MgMo3P3O13	-0.0194	0.2887	TRUE
294	3 Mo2P3O11 + MgMoO4 -> MgMo3P3O13 + 2 Mo2(PO4)3	-0.0182	0.289	FALSE
295	0.75 V(PO3)4 + 1.5 Mg(MoO2)2 -> MgMo3P3O13 + 0.25 Mg2V3O8	-0.0177	0.2891	FALSE
296	0.3333 MgV3O7 + Mo(PO3)3 -> VP2O7 + 0.3333 MgMo3P3O13	-0.0176	0.2891	FALSE
297	MgZn3O4 + 3 Mo(PO3)3 -> MgMo3P3O13 + 3 Zn(PO3)2	-0.0169	0.2893	FALSE
298	MgO + 3 BaMo2(PO4)3 -> MgMo3P3O13 + 3 BaMo(PO4)2	-0.0166	0.2894	FALSE
299	0.5 MgAl2O4 + 1.5 Mo(PO3)3 -> Al(PO3)3 + 0.5 MgMo3P3O13	-0.0165	0.2894	FALSE
300	3 LiMoPO5 + MgV3(P2O7)2 -> Li3V3(PO4)4 + MgMo3P3O13	-0.0162	0.2895	FALSE
301	7 Mo3P3O16 + Mg -> MgMo3P3O13 + 9 Mo2P2O11	-0.0154	0.2897	FALSE
302	1.4 Mg2Mo3O8 + 0.6 Mo(PO3)5 -> MgMo3P3O13 + 1.8 MgMoO4	-0.0142	0.29	FALSE
303	7 MoPO5 + 0.5 LiMg2 -> MgMo3P3O13 + 0.5 LiMo8(P2O11)4	-0.014	0.2901	FALSE
304	3 Mg(MoO2)2 + 2 BaP4O11 -> Ba2Mg(PO4)2 + 2 MgMo3P3O13	-0.0138	0.2901	FALSE
305	0.5 MgBi4(PO6)2 + 1.5 Mo(PO3)3 -> Bi2P4O13 + 0.5 MgMo3P3O13	-0.0137	0.2901	FALSE
306	Co(PO3)3 + 1.5 Mg(MoO2)2 -> MgMo3P3O13 + 0.5 Mg(CoO2)2	-0.0136	0.2901	FALSE
307	0.3333 MgV3P3O13 + Ca2AlMoO5 -> Ca2AlVO5 + 0.3333 MgMo3P3O13	-0.0134	0.2902	FALSE
308	NaMoP2O7 + 0.3333 MgZn3O4 -> NaZnPO4 + 0.3333 MgMo3P3O13	-0.0133	0.2902	FALSE
309	NaMo3P3O16 + MgBi -> MgMo3P3O13 + NaBiO3	-0.0132	0.2903	FALSE
310	3 LiMoPO5 + MgTi4O6 -> Li3Ti4O8 + MgMo3P3O13	-0.0122	0.2905	FALSE
311	0.3333 Mg4Mn9O13 + 4 NaMoP2O7 -> Na4Mn3P4O15 + 1.333 MgMo3P3O13	-0.0119	0.2906	FALSE
312	0.5 Li2Mo(PO3)5 + 0.5 Mg(MoO2)2 -> LiPO3 + 0.5 MgMo3P3O13	-0.0116	0.2907	FALSE
313	MgTi4FeO10 + 3 Mo(PO3)3 -> MgMo3P3O13 + Ti4Fe(PO4)6	-0.0116	0.2907	FALSE
314	2.5 Mg(PO3)2 + 1.5 Mg(MoO2)2 -> Mg3(PO4)2 + MgMo3P3O13	-0.011	0.2908	FALSE
315	1.429 Mg2P2O7 + 0.4286 Mg(MoO2)2 -> Mg3(PO4)2 + 0.2857 MgMo3P3O13	-0.0107	0.2909	FALSE
316	3 Fe(PO3)3 + 3 Mg(MoO2)2 -> MgFe3P3O13 + 2 MgMo3P3O13	-0.0105	0.2909	FALSE
317	3 MgMo2P2O9 + 2 SO3 -> MgS2O7 + 2 MgMo3P3O13	-0.0104	0.291	FALSE
318	1.25 Mg2Mo3O8 + 0.75 Mo(PO3)4 -> MgMo3P3O13 + 1.5 MgMoO4	-0.0103	0.291	FALSE
319	P2O5 + 1.5 MgMo2P2O9 -> MgMo3P3O13 + 0.5 MgP4O11	-0.0102	0.291	FALSE
320	LiMo3P3O16 + MgCu3 -> Li(CuO)3 + MgMo3P3O13	-0.0097	0.2911	FALSE
321	2.2 MoO2 + 0.2 Mg2Ti5(PO4)6 -> TiMoO4 + 0.4 MgMo3P3O13	-0.0096	0.2912	FALSE
322	MgO + 3 Mo3(PO4)4 -> MgMo3P3O13 + 3 Mo2(PO4)3	-0.0096	0.2912	FALSE
323	0.6 MgMo2P2O9 + 3.4 Mg2Cu5O7 -> Mg7Cu17O24 + 0.4 MgMo3P3O13	-0.0086	0.2914	FALSE
324	Mo3P3O16 + MgCu2 -> Cu2O3 + MgMo3P3O13	-0.008	0.2916	FALSE
325	0.7778 Mg2Mo3O8 + 0.3333 Mo4P5O24 -> MgMo2O7 + 0.5556 MgMo3P3O13	-0.0073	0.2917	FALSE
326	0.6 Mo(PO3)5 + 1.4 Mg(MoO2)2 -> MgMo3P3O13 + 0.4 MgMoO4	-0.0073	0.2918	FALSE
327	5 Mg(PO3)2 + 3 Ca(MoO2)2 -> Ca3Mg3(PO4)4 + 2 MgMo3P3O13	-0.0072	0.2918	FALSE
328	0.6667 MgTi3O7 + MgMo2P2O9 -> MgTi2O5 + 0.6667 MgMo3P3O13	-0.0071	0.2918	FALSE
329	0.3333 MgV3P3O13 + Na3MoO4 -> Na3VO4 + 0.3333 MgMo3P3O13	-0.007	0.2918	FALSE
330	1.333 MgV3O7 + Mo(PO3)5 -> MgV4(PO5)4 + 0.3333 MgMo3P3O13	-0.0069	0.2919	FALSE
331	Li2Mo(PO3)5 + 0.3333 MgV3O7 -> Li2VP4O13 + 0.3333 MgMo3P3O13	-0.0068	0.2919	FALSE
332	3 Li2Mo(PO3)5 + MgCu3O4 -> MgMo3P3O13 + 3 Li2Cu(PO3)4	-0.0063	0.292	FALSE
333	4 MgO + 3 RbMoP2O7 -> MgMo3P3O13 + 3 RbMgPO4	-0.0059	0.2921	FALSE
334	NaMo3P3O13 + 150 Mg -> NaMg149 + MgMo3P3O13	-0.0057	0.2922	FALSE
335	1.75 Mg(PO3)2 + 0.75 Mg(MoO2)2 -> Mg2P2O7 + 0.5 MgMo3P3O13	-0.0055	0.2922	FALSE
336	NaMoP2O7 + 1.333 MgO -> NaMgPO4 + 0.3333 MgMo3P3O13	-0.0053	0.2923	FALSE
337	Mo2P3O13 + Mg149Mo -> MgMo3P3O13 + 148 Mg	-0.005	0.2923	FALSE
338	P2O5 + 3 MgMo2P2O9 -> Mg(PO3)2 + 2 MgMo3P3O13	-0.0041	0.2926	FALSE
339	KMoP2O7 + 1.333 MgO -> KMgPO4 + 0.3333 MgMo3P3O13	-0.004	0.2926	FALSE
340	3 NaMo3P3O13 + Mg3Bi -> Na3Bi + 3 MgMo3P3O13	-0.004	0.2926	TRUE
341	NaMo3P3O13 + MgBi -> NaBi + MgMo3P3O13	-0.0039	0.2926	TRUE
342	MgTe + Mo3P3O16 -> TeO3 + MgMo3P3O13	-0.0037	0.2927	FALSE
343	4 NaMoP2O7 + 4.333 MgO -> Na4Mg3P4O15 + 1.333 MgMo3P3O13	-0.0036	0.2927	FALSE
344	0.3333 MgTi3O7 + NaMoP2O7 -> NaTiPO5 + 0.3333 MgMo3P3O13	-0.0036	0.2927	FALSE
345	1.5 Mo(PO3)5 + 4.5 Mg(MoO2)2 -> Mg2Mo3O8 + 2.5 MgMo3P3O13	-0.0034	0.2927	FALSE
346	0.8571 ZnMo2P2O9 + 1.571 MgZn2O3 -> MgZn4O5 + 0.5714 MgMo3P3O13	-0.0032	0.2928	FALSE
347	3 MgMo2P2O9 + CuP4O11 -> MgCu(PO3)4 + 2 MgMo3P3O13	-0.0032	0.2928	FALSE
348	3 Ti(PO3)4 + 6 Mg(MoO2)2 -> Mg2Ti3O8 + 4 MgMo3P3O13	-0.0032	0.2928	FALSE
349	3 V(PO3)3 + 3 Mg(MoO2)2 -> MgV3P3O13 + 2 MgMo3P3O13	-0.0031	0.2928	FALSE
350	0.3333 MgO + Li3Mo3(PO4)4 -> Li3Mo2(PO4)3 + 0.3333 MgMo3P3O13	-0.003	0.2928	FALSE
351	ZnMo2P2O9 + 0.6667 K6MgO4 -> K4ZnO3 + 0.6667 MgMo3P3O13	-0.0029	0.2929	FALSE
352	1.25 Mg(MoO2)2 + 0.75 Mo(PO3)4 -> MgMo3P3O13 + 0.25 MgMoO4	-0.0025	0.293	FALSE
353	0.5 LiMg + 1.5 LiMoPO5 -> Li2O + 0.5 MgMo3P3O13	-0.0023	0.293	FALSE
354	2 Ni(PO3)3 + 3 Mg(MoO2)2 -> Mg(NiO2)2 + 2 MgMo3P3O13	-0.0022	0.293	FALSE
355	Mg(MoO2)2 + Li3Mo2P5O18 -> MgMo3P3O13 + Li3MoP2O9	-0.0019	0.2931	FALSE
356	3.25 MgO + 0.75 LiMo4P7O24 -> MgMo3P3O13 + 0.75 LiMg3P3O11	-0.0019	0.2931	FALSE
357	4.5 MoPO5 + 0.5 MgAg2 -> AgMo3P3O16 + 0.5 MgMo3P3O13	-0.0016	0.2932	FALSE
358	NaMoP2O7 + 0.3333 MgV3P3O13 -> NaVP2O7 + 0.3333 MgMo3P3O13	-0.0015	0.2932	FALSE
359	NaMo3P3O13 + 2 MgPb -> NaMgPb2 + MgMo3P3O13	-0.0013	0.2933	FALSE
360	0.3333 MgFe3P3O13 + Fe2Mo4N -> Fe3Mo3N + 0.3333 MgMo3P3O13	-0.0013	0.2933	FALSE
361	0.5 Mg2Mo3O8 + 3 Mo2P3O11 -> MgMo3P3O13 + 1.5 Mo3(PO4)4	-0.0011	0.2933	FALSE
362	3 Mg(MoO2)2 + 3 Cu(PO3)2 -> MgCu3O4 + 2 MgMo3P3O13	-0.0009	0.2934	FALSE
363	0.5 MgV4O10 + 1.5 Mo(PO3)3 -> V2(PO4)3 + 0.5 MgMo3P3O13	-0.0006	0.2935	FALSE
364	MgFe3P3O13 + 4.4 Fe7Mo6 -> MgMo3P3O13 + 2.6 Fe13Mo9	-0.0004	0.2935	FALSE
365	1.333 MgO + LiMoP2O7 -> LiMgPO4 + 0.3333 MgMo3P3O13	-0.0003	0.2935	FALSE
366	6 Mg(MoO2)2 + 3 Mo(PO3)4 -> Mg2Mo3O8 + 4 MgMo3P3O13	-0.0002	0.2936	FALSE
367	AgMo3P3O16 + MgPb -> AgPbO3 + MgMo3P3O13	-0.0002	0.2936	FALSE
368	NaMo3P3O13 + MgPb -> MgMo3P3O13 + NaPb	0.0007	0.2938	TRUE
369	TiP2O7 + 2 MgMo2P2O9 -> MgTiMo(PO4)3 + MgMo3P3O13	0.0007	0.2938	FALSE
370	0.875 NaMo3P3O13 + 0.125 NaMg7 -> Na + 0.875 MgMo3P3O13	0.0013	0.2939	TRUE
371	0.75 NaMoP2O7 + 3.25 NaMgPO4 -> Na4Mg3P4O15 + 0.25 MgMo3P3O13	0.0015	0.294	FALSE
372	0.75 MgV4O9 + 0.75 MgMo2P2O9 -> MgV3O7 + 0.5 MgMo3P3O13	0.0016	0.294	FALSE
373	V4(P2O7)3 + 9 MgMo2P2O9 -> Mg3V4(PO4)6 + 6 MgMo3P3O13	0.0017	0.294	FALSE
374	0.6667 Mo2P4O15 + 0.1111 Mg2Mo3O8 -> Mo(PO4)2 + 0.2222 MgMo3P3O13	0.002	0.2941	FALSE
375	2 Mo2P3O11 + MgTiO3 -> TiMo(PO4)3 + MgMo3P3O13	0.0025	0.2942	FALSE
376	NaMo3P3O13 + NaMgPb2 -> MgMo3P3O13 + 2 NaPb	0.0026	0.2943	TRUE
377	1.333 MgV3P3O13 + Li7Mo4P9O32 -> Li7V4P9O32 + 1.333 MgMo3P3O13	0.0026	0.2943	FALSE
378	3 MoPO5 + MgTe -> TeO2 + MgMo3P3O13	0.0026	0.2943	FALSE
379	1.5 MgMo2P2O9 + 0.5 MgP4O11 -> Mg(PO3)2 + MgMo3P3O13	0.003	0.2944	FALSE
380	Mg(MoO2)2 + 2 Mo(PO3)4 -> Mo(PO3)5 + MgMo3P3O13	0.0032	0.2944	FALSE
381	0.9375 NaMo3P3O13 + 0.0625 NaMg15 -> Na + 0.9375 MgMo3P3O13	0.0032	0.2944	TRUE
382	Na3Sc2(MoO4)3 + MgV3P3O13 -> Na3Sc2V3O12 + MgMo3P3O13	0.0033	0.2944	FALSE
383	0.8 MgMo2P2O9 + 0.06667 Mg11(Fe15O28)2 -> Mg(FeO2)2 + 0.5333 MgMo3P3O13	0.0033	0.2945	FALSE
384	0.3333 MgFe3P3O13 + V3Mo -> V3Fe + 0.3333 MgMo3P3O13	0.0034	0.2945	TRUE
385	NaMo3P3O13 + MgAlSi -> NaAlSi + MgMo3P3O13	0.0036	0.2945	TRUE
386	1.5 MgMo2P2O9 + 0.5 FeP4O11 -> MgMo3P3O13 + 0.5 MgFe(PO3)4	0.0037	0.2945	FALSE
387	1.5 MgMo2P2O9 + 0.5 NiP4O11 -> MgMo3P3O13 + 0.5 MgNi(PO3)4	0.0037	0.2945	FALSE
388	3 MgMo2P2O9 + Co(PO3)2 -> MgCoP2O7 + 2 MgMo3P3O13	0.0038	0.2946	FALSE
389	MgTi4O8 + NaMo3P3O13 -> NaTi4O8 + MgMo3P3O13	0.0038	0.2946	FALSE
390	LiMo2P3O11 + 1.667 MgO -> LiMgPO4 + 0.6667 MgMo3P3O13	0.0042	0.2947	FALSE
391	Mg3Pb + 2 NaMo3P3O13 -> Na2MgPb + 2 MgMo3P3O13	0.0046	0.2948	FALSE
392	0.3333 MgV3P3O13 + MoPCl9 -> VPCl9 + 0.3333 MgMo3P3O13	0.0046	0.2948	FALSE
393	0.8 LiMo2P3O11 + 0.2 LiMgPO4 -> LiMoP2O7 + 0.2 MgMo3P3O13	0.0048	0.2948	FALSE
394	0.1667 Mg2Mo3O8 + 1.5 Mo(PO3)4 -> Mo(PO3)5 + 0.3333 MgMo3P3O13	0.0048	0.2948	FALSE
395	LiMo2P3O11 + 0.3333 MgO -> LiMoP2O7 + 0.3333 MgMo3P3O13	0.005	0.2949	FALSE
396	1.5 MgMo2P2O9 + 0.5 SO3 -> MgMo3P3O13 + 0.5 MgSO4	0.0052	0.2949	FALSE
397	0.3333 Mo3P5Pb3O23 + 0.3333 MgV3(P2O7)2 -> VP2PbO8 + 0.3333 MgMo3P3O13	0.0054	0.295	FALSE
398	KMoP2O7 + 0.3333 MgTi3O7 -> KTiPO5 + 0.3333 MgMo3P3O13	0.0057	0.2951	FALSE
399	NaMo3P3O13 + MgTi2(PO4)3 -> NaTi2(PO4)3 + MgMo3P3O13	0.0057	0.2951	FALSE
400	2 Mg2V3O8 + 3 Mo(PO3)3 -> MgMo3P3O13 + 3 MgV2(PO5)2	0.0059	0.2951	FALSE
401	0.6667 MgFe3P3O13 + 3 MoP4 -> Fe2MoP12 + 0.6667 MgMo3P3O13	0.006	0.2951	FALSE
402	NaMo3P3O13 + Mg -> Na + MgMo3P3O13	0.006	0.2951	TRUE
403	0.03448 Fe25Mo4 + 0.04598 MgFe3P3O13 -> Fe + 0.04598 MgMo3P3O13	0.0062	0.2952	TRUE
404	0.006667 NaMg149 + 0.9933 NaMo3P3O13 -> Na + 0.9933 MgMo3P3O13	0.0064	0.2952	TRUE
405	0.3333 MgFe3P3O13 + Ca2AlMoO5 -> Ca2AlFeO5 + 0.3333 MgMo3P3O13	0.0065	0.2953	FALSE
406	3 MgMo2P2O9 + N2O5 -> Mg(NO3)2 + 2 MgMo3P3O13	0.0066	0.2953	FALSE
407	0.2 MgMoO4 + 1.4 Mo(PO3)4 -> Mo(PO3)5 + 0.2 MgMo3P3O13	0.0069	0.2954	FALSE
408	0.3333 MgFe3P3O13 + NaMoP2O7 -> NaFeP2O7 + 0.3333 MgMo3P3O13	0.0071	0.2954	FALSE
409	2.5 MoPO5 + 0.5 MgAg2 -> AgMoPO6 + 0.5 MgMo3P3O13	0.0072	0.2954	FALSE
410	0.8462 Mo2P3O13 + 0.07692 Mg3P2 -> Mo(PO4)2 + 0.2308 MgMo3P3O13	0.0073	0.2955	FALSE
411	Mg2Mo3O8 + Mo(PO3)3 -> MgMo3P3O13 + MgMoO4	0.0073	0.2955	FALSE
412	MgV3P3O13 + 3 CaBiMoO5 -> MgMo3P3O13 + 3 CaVBiO5	0.0073	0.2955	FALSE
413	0.3333 MgV3P3O13 + Li4MoP2O9 -> Li4VP2O9 + 0.3333 MgMo3P3O13	0.0074	0.2955	FALSE
414	0.3333 MgFe3P3O13 + Mg149Mo -> Mg149Fe + 0.3333 MgMo3P3O13	0.0076	0.2955	FALSE
415	0.3333 MgFe3P3O13 + Fe2Mo4C -> Fe3Mo3C + 0.3333 MgMo3P3O13	0.0076	0.2955	FALSE
416	MgZn3O4 + 3 LiMoP2O7 -> MgMo3P3O13 + 3 LiZnPO4	0.0078	0.2956	FALSE
417	6 MgMo2P2O9 + CaS3O10 -> CaMg2(SO4)3 + 4 MgMo3P3O13	0.0079	0.2956	FALSE
418	MgO + 9 Mo3P3O16 -> MgMo3P3O13 + 12 Mo2P2O11	0.0079	0.2956	FALSE
419	3 B2Mo3 + MgFe3P3O13 -> MgMo3P3O13 + 3 Fe(BMo)2	0.0079	0.2956	FALSE
420	7 MoPO5 + Mg -> MgMo3P3O13 + 2 Mo2P2O11	0.008	0.2957	FALSE
421	2 Fe(PO3)3 + 3 Mg(MoO2)2 -> Mg(FeO2)2 + 2 MgMo3P3O13	0.0081	0.2957	FALSE
422	0.5 Ti2P2O9 + 1.5 MgMo2P2O9 -> MgMo3P3O13 + 0.5 MgTi2(PO5)2	0.0082	0.2957	FALSE
423	MgMo2P2O9 + Mo2P3O11 -> MoP2O7 + MgMo3P3O13	0.0083	0.2957	FALSE
424	Mn(PO3)3 + 1.5 Mg(MoO2)2 -> MgMo3P3O13 + 0.5 MgMn2O4	0.0087	0.2958	FALSE
425	0.5 MgV2O4 + 1.5 Mo(PO3)3 -> V(PO3)3 + 0.5 MgMo3P3O13	0.0087	0.2958	FALSE
426	0.6667 MgV3P3O13 + Cs3Mo2Cl9 -> Cs3V2Cl9 + 0.6667 MgMo3P3O13	0.0089	0.2959	TRUE
427	2 MgMo2P2O9 + 2.333 MgAl6O10 -> Mg3Al14O24 + 1.333 MgMo3P3O13	0.0092	0.296	FALSE
428	2.143 ZnMo2P2O9 + 2.429 MgZn2O3 -> MgZn7O8 + 1.429 MgMo3P3O13	0.0093	0.296	FALSE
429	0.3333 MgV3P3O13 + MgBiMoO5 -> MgVBiO5 + 0.3333 MgMo3P3O13	0.0094	0.296	FALSE
430	0.5 MgTi2O4 + 1.5 Mo(PO3)3 -> Ti(PO3)3 + 0.5 MgMo3P3O13	0.0095	0.296	FALSE
431	2.5 MgO + 3 Mo(PO3)3 -> MgMo3P3O13 + 1.5 MgP4O11	0.0097	0.2961	FALSE
432	1.333 MgFe3P3O13 + Li7Mo4P9O32 -> Li7Fe4P9O32 + 1.333 MgMo3P3O13	0.0097	0.2961	FALSE
433	P2O5 + 6 MgMo2P2O9 -> Mg2P2O7 + 4 MgMo3P3O13	0.0099	0.2961	FALSE
434	MgTi3O7 + 3 MgTiMo(PO4)3 -> MgMo3P3O13 + 3 MgTi2(PO5)2	0.0101	0.2962	FALSE
435	MgP4O11 + 3 Mo5O14 -> MgMo3P3O13 + Mo12PO40	0.0101	0.2962	FALSE
436	3 MgMo2P2O9 + Co2P2O7 -> MgCo2(PO4)2 + 2 MgMo3P3O13	0.0102	0.2962	FALSE
437	0.3333 MgV3P3O13 + Ca2MoN3 -> Ca2VN3 + 0.3333 MgMo3P3O13	0.0103	0.2962	TRUE
438	Mg4Mn9O13 + 1.5 MgMo2P2O9 -> MgMo3P3O13 + 4.5 MgMn2O3	0.0105	0.2963	FALSE
439	Mg4TiN4 + 4 Mo3P3O16 -> Ti(NO3)4 + 4 MgMo3P3O13	0.0107	0.2963	FALSE
440	MgFe3P3O13 + 3 La2CrMoO6 -> MgMo3P3O13 + 3 La2CrFeO6	0.0108	0.2964	FALSE
441	2.455 MgMo2P2O9 + 1.545 Mg4Cu11O15 -> Mg7Cu17O24 + 1.636 MgMo3P3O13	0.0111	0.2964	FALSE
442	MgTe + AgMo3P3O16 -> AgTeO3 + MgMo3P3O13	0.0111	0.2964	FALSE
443	NaMo3P3O13 + MgCd3 -> NaCd3 + MgMo3P3O13	0.0111	0.2964	TRUE
444	3 MoPO5 + MgV3(P2O7)2 -> MgMo3P3O13 + V3(PO4)4	0.0113	0.2965	FALSE
445	KMoP2O7 + 0.3333 MgZn3O4 -> KZnPO4 + 0.3333 MgMo3P3O13	0.0113	0.2965	FALSE
446	Mg(MoO2)2 + 2 Mo(PO3)3 -> MgMo3P3O13 + Mo(PO3)3	0.0117	0.2966	FALSE
447	1.5 MgV2(PO5)2 + 1.5 Mg(MoO2)2 -> MgMo3P3O13 + Mg2V3O8	0.0117	0.2966	FALSE
448	LiMo3P3O16 + MgTe -> LiTeO3 + MgMo3P3O13	0.0118	0.2966	FALSE
449	0.5 MgV4O9 + 1.5 MgMo2P2O9 -> MgV2O5 + MgMo3P3O13	0.012	0.2967	FALSE
450	3 MgMo2P2O9 + Cu(PO3)2 -> MgCuP2O7 + 2 MgMo3P3O13	0.0121	0.2967	FALSE
451	0.5556 AgMo3P3O16 + 0.2222 MgAg2 -> AgMoPO6 + 0.2222 MgMo3P3O13	0.0123	0.2967	FALSE
452	MgMo2P2O9 + BaMo2(PO4)3 -> MgMo3P3O13 + BaMo(PO4)2	0.0125	0.2968	FALSE
453	NaMo3P3O13 + Li2MgPb -> NaLi2Pb + MgMo3P3O13	0.0129	0.2969	TRUE
454	Sr3Mg + NaMo3P3O13 -> MgMo3P3O13 + NaSr3	0.013	0.2969	TRUE
455	MgMo2P2O9 + Mo3(PO4)4 -> MgMo3P3O13 + Mo2(PO4)3	0.0131	0.2969	FALSE
456	ZnBiMoO5 + 0.3333 MgV3P3O13 -> VZnBiO5 + 0.3333 MgMo3P3O13	0.0132	0.297	FALSE
457	0.3333 MgFe3P3O13 + Zr2Co3Mo -> Zr2FeCo3 + 0.3333 MgMo3P3O13	0.0133	0.297	TRUE
458	MgSi + NaMo3P3O13 -> NaSi + MgMo3P3O13	0.0133	0.297	TRUE
459	MgZn3O4 + 3 RbMoP2O7 -> MgMo3P3O13 + 3 RbZnPO4	0.0134	0.297	FALSE
460	NaMo3P3O13 + Mg15Si -> NaMg14Si + MgMo3P3O13	0.0136	0.2971	FALSE
461	0.6667 MgFe3P3O13 + MgMo2P2O9 -> MgFe2P2O9 + 0.6667 MgMo3P3O13	0.0136	0.2971	FALSE
462	0.5 Cs2Mo3P5O19 + 0.5 Mg -> CsPO3 + 0.5 MgMo3P3O13	0.0138	0.2971	FALSE
463	LiMo3P3O16 + MgNi2 -> LiNi2O3 + MgMo3P3O13	0.0139	0.2972	FALSE
464	MgMo2P2O9 + LiMo2P2O9 -> LiMoPO5 + MgMo3P3O13	0.0139	0.2972	FALSE
465	P2O5 + 9 MgMo2P2O9 -> Mg3(PO4)2 + 6 MgMo3P3O13	0.014	0.2972	FALSE
466	0.25 Mg4Mn9O13 + 0.75 LiMo4P7O24 -> MgMo3P3O13 + 0.75 LiMn3P3O11	0.014	0.2972	FALSE
467	0.3333 MgV3P3O13 + BaZnMoF7 -> BaVZnF7 + 0.3333 MgMo3P3O13	0.0142	0.2972	TRUE
468	2 Mg(MoO2)2 + Mo(PO3)3 -> MgMo3P3O13 + Mg(MoO2)2	0.0143	0.2972	FALSE
469	3 MgMo2P2O9 + Ba(PO3)2 -> BaMgP2O7 + 2 MgMo3P3O13	0.0143	0.2973	FALSE
470	6 KNa3V2(MoO5)2 + MgV3P3O13 -> MgMo3P3O13 + 3 K2Na6V5Mo3O20	0.0144	0.2973	FALSE
471	NaMo3P3O13 + LiMg15 -> NaLiMg14 + MgMo3P3O13	0.0145	0.2973	FALSE
472	NaSO3F + 3 MgMo2P2O9 -> NaMgSO4F + 2 MgMo3P3O13	0.0145	0.2973	FALSE
473	MgMo2P2O9 + 0.6667 MgV3O7 -> MgV2O5 + 0.6667 MgMo3P3O13	0.0146	0.2973	FALSE
474	1.5 MgMo2P2O9 + 0.5 Mg2V3O8 -> MgMo3P3O13 + 1.5 MgVO3	0.0147	0.2974	FALSE
475	NaMoP2O7 + 0.3333 MgV3O7 -> NaVPO5 + 0.3333 MgMo3P3O13	0.0148	0.2974	FALSE
476	NaMo3P3O13 + Mg15Bi -> NaMg14Bi + MgMo3P3O13	0.0148	0.2974	FALSE
477	0.3333 MgTi3O7 + RbMoP2O7 -> RbTiPO5 + 0.3333 MgMo3P3O13	0.0149	0.2974	FALSE
478	NaMo3P3O13 + 0.3333 Mg3Cd -> MgMo3P3O13 + 0.3333 Na3Cd	0.0149	0.2974	TRUE
479	0.4286 MgMo2P2O9 + 0.7143 MgMo3P3O13 -> 0.1429 MgO + MgMo3P3O13	0.015	0.2974	FALSE
480	2 MgNi + 3 Mo2(PO4)3 -> Ni2P3O10 + 2 MgMo3P3O13	0.0152	0.2975	FALSE
481	BaMg + NaMo3P3O13 -> BaNa + MgMo3P3O13	0.0152	0.2975	TRUE
482	3 LiMoP2O7 + Mg(BiO2)2 -> Li3Bi2(PO4)3 + MgMo3P3O13	0.0152	0.2975	FALSE
483	2 Ti(PO3)3 + 3 Mg(MoO2)2 -> MgTi2O4 + 2 MgMo3P3O13	0.0152	0.2975	FALSE
484	NaMo3P3O13 + Mg15Al -> NaMg14Al + MgMo3P3O13	0.0154	0.2975	FALSE
485	Li2Mo(PO3)5 + 0.3333 MgV3P3O13 -> Li2V(PO3)5 + 0.3333 MgMo3P3O13	0.0154	0.2975	FALSE
486	MgMo2P2O9 + 3 Mo3P3O16 -> MgMo3P3O13 + 4 Mo2P2O11	0.0155	0.2976	FALSE
487	0.3333 Mg2Mo3O8 + Mo2P3O11 -> MoPO5 + 0.6667 MgMo3P3O13	0.0155	0.2976	FALSE
488	0.3333 MgV3P3O13 + Rb2LiMoCl6 -> Rb2LiVCl6 + 0.3333 MgMo3P3O13	0.0155	0.2976	TRUE
489	SrMo(PO4)2 + 0.3333 MgV3O7 -> SrVPO6 + 0.3333 MgMo3P3O13	0.0157	0.2976	FALSE
490	MgMo2P2O9 + Li3Mo3(PO4)4 -> Li3Mo2(PO4)3 + MgMo3P3O13	0.0157	0.2976	FALSE
491	NaMo3P3O13 + 0.5 BaMg2 -> MgMo3P3O13 + 0.5 BaNa2	0.0158	0.2976	TRUE
492	0.5 CoP4O11 + 1.5 MgMo2P2O9 -> MgMo3P3O13 + 0.5 MgCo(PO3)4	0.0159	0.2977	FALSE
493	2 V(PO3)3 + 3 Mg(MoO2)2 -> MgV2O4 + 2 MgMo3P3O13	0.0161	0.2977	FALSE
494	1.5 MgMo2P2O9 + 0.125 Mg7Al22O40 -> MgMo3P3O13 + 1.375 MgAl2O4	0.0161	0.2977	FALSE
495	0.6 MgP4O11 + 1.2 Mg(MoO2)2 -> MgO + 0.8 MgMo3P3O13	0.0162	0.2978	FALSE
496	0.5 MgMn2O4 + 1.5 Mo(PO3)3 -> Mn(PO3)3 + 0.5 MgMo3P3O13	0.0162	0.2978	FALSE
497	3 KMoP2O7 + Mg(BiO2)2 -> K3Bi2(PO4)3 + MgMo3P3O13	0.0164	0.2978	FALSE
498	4.5 MgMo2P2O9 + 0.5 MgP4O11 -> Mg2P2O7 + 3 MgMo3P3O13	0.0167	0.2979	FALSE
499	3 MgMo2P2O9 + SrCoP2O7 -> SrMgCo(PO4)2 + 2 MgMo3P3O13	0.0168	0.2979	FALSE
500	Mg(FeO2)2 + 3 Mo(PO3)3 -> MgMo3P3O13 + 2 Fe(PO3)3	0.0168	0.2979	FALSE
501	0.3333 MgV3P3O13 + Mg149Mo -> Mg149V + 0.3333 MgMo3P3O13	0.0168	0.2979	FALSE
502	Sr(PO3)2 + 3 MgMo2P2O9 -> SrMgP2O7 + 2 MgMo3P3O13	0.0168	0.2979	FALSE
503	MgV2(PO4)2 + Mo3(PO4)4 -> MgMo3P3O13 + V2P3O11	0.017	0.298	FALSE
504	3 MgMo2P2O9 + MgMnP2O7 -> Mg2Mn(PO4)2 + 2 MgMo3P3O13	0.0172	0.298	FALSE
505	I2O5 + 3 MgMo2P2O9 -> Mg(IO3)2 + 2 MgMo3P3O13	0.0173	0.298	FALSE
506	NaMo3P3O13 + MgTiVS4 -> NaTiVS4 + MgMo3P3O13	0.0174	0.2981	TRUE
507	0.5 NaMo3P3O13 + 0.5 NaMg15 -> NaMg7 + 0.5 MgMo3P3O13	0.0175	0.2981	FALSE
508	MgV3P3O13 + 3 Sr2MoN3 -> MgMo3P3O13 + 3 Sr2VN3	0.0176	0.2981	TRUE
509	1.5 MgMo2P2O9 + 1.5 MgTe2O5 -> Mg2Te3O8 + MgMo3P3O13	0.0182	0.2983	FALSE
510	Mg2P2O7 + 3 MgMo2P2O9 -> Mg3(PO4)2 + 2 MgMo3P3O13	0.0182	0.2983	FALSE
511	12 MoPO5 + Mg4Te3Se -> Te3SeO8 + 4 MgMo3P3O13	0.0183	0.2983	FALSE
512	NaMo3P3O13 + CaMg15 -> MgMo3P3O13 + NaCaMg14	0.0183	0.2983	FALSE
513	9 MoPO5 + Mg -> MgMo3P3O13 + 2 Mo3P3O16	0.0187	0.2984	FALSE
514	Mo2P3O11 + Mg(MoO2)2 -> MoO2 + MgMo3P3O13	0.0188	0.2984	FALSE
515	MgFe3P3O13 + 3 ZrMoP -> MgMo3P3O13 + 3 ZrFeP	0.0188	0.2984	FALSE
516	0.5455 MgMo2P2O9 + 0.4545 Mg4Cu11O15 -> Mg2Cu5O7 + 0.3636 MgMo3P3O13	0.019	0.2985	FALSE
517	7.5 MgMo2P2O9 + 0.5 MgP4O11 -> Mg3(PO4)2 + 5 MgMo3P3O13	0.019	0.2985	FALSE
518	0.6667 MgFe3P3O13 + TiMo2 -> TiFe2 + 0.6667 MgMo3P3O13	0.019	0.2985	TRUE
519	NaMo3P3O13 + SrMg15 -> MgMo3P3O13 + NaSrMg14	0.019	0.2985	FALSE
520	0.3333 MgV3P3O13 + MoPbO3 -> VPbO3 + 0.3333 MgMo3P3O13	0.0191	0.2985	FALSE
521	Mg(MoO2)2 + Mo(PO3)3 -> MgMo3P3O13	0.0192	0.2985	TRUE
522	0.3333 MgFe3P3O13 + MoP4 -> FeP4 + 0.3333 MgMo3P3O13	0.0192	0.2985	FALSE
523	0.08333 MgFe3P3O13 + 0.25 Fe3Mo -> Fe + 0.08333 MgMo3P3O13	0.0193	0.2985	TRUE
524	0.5 MgS2O7 + 1.5 MgMo2P2O9 -> MgMo3P3O13 + MgSO4	0.0193	0.2985	FALSE
525	0.8182 ZnMo2P2O9 + 1.545 MgZn4O5 -> MgZn7O8 + 0.5455 MgMo3P3O13	0.0194	0.2986	FALSE
526	0.5714 Mg2P2O7 + 0.4286 Mo(PO3)3 -> Mg(PO3)2 + 0.1429 MgMo3P3O13	0.0194	0.2986	FALSE
527	1.5 MgMo2P2O9 + B2O3 -> MgMo3P3O13 + 0.5 MgB4O7	0.0195	0.2986	FALSE
528	MgMo2P2O9 + 3.667 MgCu3O4 -> Mg4Cu11O15 + 0.6667 MgMo3P3O13	0.0196	0.2986	FALSE
529	0.7 Mg3(PO4)2 + 0.3 Mo(PO3)3 -> Mg2P2O7 + 0.1 MgMo3P3O13	0.0197	0.2986	FALSE
530	2.25 MgMo2P2O9 + 1.25 MgZr4O9 -> Mg2Zr5O12 + 1.5 MgMo3P3O13	0.0202	0.2988	FALSE
531	3 MgMo2P2O9 + Na2PO3F -> Na2MgPO4F + 2 MgMo3P3O13	0.0204	0.2988	FALSE
532	1.5 MgMo2P2O9 + 0.5 Mg3Ti2O7 -> Mg2TiO4 + MgMo3P3O13	0.0205	0.2989	FALSE
533	3 MgMo2P2O9 + Zn2P2O7 -> MgZn2(PO4)2 + 2 MgMo3P3O13	0.0207	0.2989	FALSE
534	3 MgMo2P2O9 + 2 MoO3 -> MgMo2O7 + 2 MgMo3P3O13	0.021	0.299	FALSE
535	NaMo3P3O13 + Mg15Zn -> NaMg14Zn + MgMo3P3O13	0.0211	0.299	FALSE
536	KMoP2O7 + 0.3333 MgV3O7 -> KVPO5 + 0.3333 MgMo3P3O13	0.0211	0.299	FALSE
537	0.3333 MgV3O7 + MoP3Pb2O11 -> VP2Pb2O9 + 0.3333 MgMo3P3O13	0.0212	0.299	FALSE
538	Mn(PO3)2 + 3 MgMo2P2O9 -> MgMnP2O7 + 2 MgMo3P3O13	0.0214	0.2991	FALSE
539	NaMo3P3O13 + LaMg15 -> NaLaMg14 + MgMo3P3O13	0.0215	0.2991	FALSE
540	Mn(PO3)2 + 6 MgMo2P2O9 -> Mg2Mn(PO4)2 + 4 MgMo3P3O13	0.0215	0.2991	FALSE
541	Mg(PO3)2 + 3 MgMo2P2O9 -> Mg2P2O7 + 2 MgMo3P3O13	0.0215	0.2991	FALSE
542	2 V2(PO4)3 + 3 Mg(MoO2)2 -> MgV4O10 + 2 MgMo3P3O13	0.0216	0.2991	FALSE
543	NaMo3P3O13 + CeMg15 -> NaCeMg14 + MgMo3P3O13	0.0216	0.2991	FALSE
544	0.1667 MgV3P3O13 + 0.5 Ca2VMoO6 -> CaVO3 + 0.1667 MgMo3P3O13	0.0216	0.2992	FALSE
545	MgMo2O7 + 1.5 Mo4P7O24 -> MgMo3P3O13 + 2.5 Mo2(PO4)3	0.0216	0.2992	FALSE
546	NaMo3P3O13 + Mg15Cd -> MgMo3P3O13 + NaMg14Cd	0.0217	0.2992	FALSE
547	MgFe3P3O13 + 3 FeSiMo -> MgMo3P3O13 + 3 Fe2Si	0.0217	0.2992	TRUE
548	4 MgMo2P2O9 + 5.667 MgCu3O4 -> Mg7Cu17O24 + 2.667 MgMo3P3O13	0.0218	0.2992	FALSE
549	NaMo3P3O13 + MgAg2 -> NaAg2 + MgMo3P3O13	0.0218	0.2992	TRUE
550	0.3333 MgFe3P3O13 + 2 BaMoO3 -> Ba2FeMoO6 + 0.3333 MgMo3P3O13	0.0219	0.2992	FALSE
551	0.3333 MgTi3O7 + 2 MoP2O7 -> TiMo(PO4)3 + 0.3333 MgMo3P3O13	0.022	0.2993	FALSE
552	0.6 MgMo2P2O9 + 0.4 Mg2Cu5O7 -> MgCu2O3 + 0.4 MgMo3P3O13	0.022	0.2993	FALSE
553	0.3333 MgV3P3O13 + Li2MoO3 -> Li2VO3 + 0.3333 MgMo3P3O13	0.0221	0.2993	FALSE
554	Mg(PO3)2 + 6 MgMo2P2O9 -> Mg3(PO4)2 + 4 MgMo3P3O13	0.0222	0.2993	FALSE
555	1.5 MgMo2P2O9 + 0.5 Li2Mn3O7 -> MgMo3P3O13 + 0.5 Li2MgMn3O8	0.0223	0.2993	FALSE
556	NaMo3P3O13 + LiMg7 -> NaLiMg6 + MgMo3P3O13	0.0223	0.2993	FALSE
557	MgV3P3O13 + 3 ZnMoF6 -> MgMo3P3O13 + 3 VZnF6	0.0223	0.2993	TRUE
558	3 MgMo2P2O9 + 2 SeO2 -> MgSe2O5 + 2 MgMo3P3O13	0.0223	0.2993	FALSE
559	0.6667 MgV3P3O13 + Cd5Mo2(P2O7)4 -> V2Cd5(P2O7)4 + 0.6667 MgMo3P3O13	0.0223	0.2993	FALSE
560	CaTiMo(PO4)3 + 0.3333 MgV3P3O13 -> CaTiV(PO4)3 + 0.3333 MgMo3P3O13	0.0225	0.2994	FALSE
561	1.083 MgFe3P3O13 + 7.25 Fe3Mo -> Fe25Mo4 + 1.083 MgMo3P3O13	0.0225	0.2994	FALSE
562	NaMo3P3O13 + YMg15 -> MgMo3P3O13 + NaYMg14	0.0227	0.2994	FALSE
563	0.3333 MgV3P3O13 + Mo(PO3)3 -> V(PO3)3 + 0.3333 MgMo3P3O13	0.0227	0.2994	FALSE
564	1.5 ZnMo2P2O9 + 2.5 Mg2ZnO3 -> MgMo3P3O13 + 4 MgZnO2	0.0231	0.2995	FALSE
565	0.1111 MgFe3P3O13 + 0.3333 Fe2MoP12 -> FeP4 + 0.1111 MgMo3P3O13	0.0232	0.2996	FALSE
566	V3O7 + 3 MgMo2P2O9 -> MgV3O8 + 2 MgMo3P3O13	0.0233	0.2996	FALSE
567	3 RbMoP2O7 + MgV3O7 -> MgMo3P3O13 + 3 RbVPO5	0.0235	0.2996	FALSE
568	NaMo3P3O13 + Ca3Mg -> NaCa3 + MgMo3P3O13	0.0236	0.2997	TRUE
569	Mg2Mo3O8 + LiV(PO3)3 -> LiMgVO4 + MgMo3P3O13	0.0236	0.2997	FALSE
570	3 MgMo2P2O9 + Ba4Bi3O11 -> Ba4Mg(BiO4)3 + 2 MgMo3P3O13	0.0237	0.2997	FALSE
571	0.3333 MgV3P3O13 + LiMoO2 -> LiVO2 + 0.3333 MgMo3P3O13	0.0238	0.2997	FALSE
572	MgS + Mo3P3O16 -> SO3 + MgMo3P3O13	0.0239	0.2997	FALSE
573	3 MgMo2P2O9 + CsPO3 -> CsMgPO4 + 2 MgMo3P3O13	0.0239	0.2997	FALSE
574	NaMo3P3O13 + Mg7Cd -> MgMo3P3O13 + NaMg6Cd	0.0241	0.2998	FALSE
575	0.1667 MgV4O9 + 1.5 MgMo2P2O9 -> MgMo3P3O13 + 0.6667 MgVO3	0.0242	0.2998	FALSE
576	12 MgMo2P2O9 + 3 N2O5 -> Mg4N6O19 + 8 MgMo3P3O13	0.0242	0.2998	FALSE
577	LiMo(PO3)5 + 0.3333 MgV3O7 -> LiVP4O13 + 0.3333 MgMo3P3O13	0.0242	0.2998	FALSE
578	1.5 MgMo2P2O9 + 0.5 MgMn2P2O9 -> MgMnPO5 + MgMo3P3O13	0.0243	0.2998	FALSE
579	MgFe3P3O13 + 5.077 Mo -> MgMo3P3O13 + 0.2308 Fe13Mo9	0.0244	0.2999	FALSE
580	0.75 MgZn4O5 + 0.75 MgMo2P2O9 -> MgZn3O4 + 0.5 MgMo3P3O13	0.0245	0.2999	FALSE
581	0.1667 Mg2Mo3O8 + 0.5 Mo3(PO4)4 -> MoPO5 + 0.3333 MgMo3P3O13	0.0245	0.2999	FALSE
582	Ti5O9 + 3 MgMo2P2O9 -> MgTi5O10 + 2 MgMo3P3O13	0.0247	0.2999	FALSE
583	NaMo3P3O13 + Mg15Cu -> MgMo3P3O13 + NaMg14Cu	0.0248	0.3	FALSE
584	0.3333 MgFe3P3O13 + Li3Mo(PO4)2 -> Li3Fe(PO4)2 + 0.3333 MgMo3P3O13	0.025	0.3	FALSE
585	1.5 MgMo2P2O9 + 0.5 Mg7Cu2O9 -> Mg4CuO5 + MgMo3P3O13	0.0252	0.3001	FALSE
586	6.75 MgMo2P2O9 + 1.25 Mg3Te4O11 -> Mg6Te5O16 + 4.5 MgMo3P3O13	0.0254	0.3001	FALSE
587	MgV3P3O13 + 1.5 NaMo2P2O9 -> MgMo3P3O13 + 1.5 NaV2P2O9	0.0255	0.3001	FALSE
588	MgCu3O4 + 3 Mo(PO3)3 -> MgMo3P3O13 + 3 Cu(PO3)2	0.0255	0.3001	FALSE
589	1.5 MgMo2P2O9 + 0.5 RbPO3 -> MgMo3P3O13 + 0.5 RbMgPO4	0.0255	0.3002	FALSE
590	0.5 Mg2Mo3O8 + 3 Mo(PO3)3 -> MgMo3P3O13 + 1.5 Mo(PO3)4	0.0256	0.3002	FALSE
591	MgTi3O7 + 3 MgMo2P2O9 -> Mg2Ti3O8 + 2 MgMo3P3O13	0.0256	0.3002	FALSE
592	MgFe3P3O13 + 1.5 ZrMo2 -> MgMo3P3O13 + 1.5 ZrFe2	0.0257	0.3002	TRUE
593	LiMo2P3O11 + MgMo2P2O9 -> LiMoP2O7 + MgMo3P3O13	0.0258	0.3002	FALSE
594	MgV2O4 + 1.5 Mo2P3O11 -> MgMo3P3O13 + 0.5 V4(PO5)3	0.0258	0.3002	FALSE
595	NaMo3P3O16 + MgCu2 -> MgMo3P3O13 + NaCu2O3	0.0258	0.3002	FALSE
596	1.5 MgMo2P2O9 + 0.5 Mg2Ti3O8 -> MgMo3P3O13 + 1.5 MgTiO3	0.0259	0.3002	FALSE
597	0.1282 MgFe3P3O13 + 0.2308 Fe7Mo6 -> Fe2Mo + 0.1282 MgMo3P3O13	0.0259	0.3003	FALSE
598	0.3333 MgFe3P3O13 + Zr4NiMo -> Zr4FeNi + 0.3333 MgMo3P3O13	0.026	0.3003	TRUE
599	MgTi8O16 + NaMo3P3O13 -> NaTi8O16 + MgMo3P3O13	0.0261	0.3003	FALSE
600	2 MgMo2P2O9 + 0.3333 MgV3P3O13 -> MgVPO5 + 1.333 MgMo3P3O13	0.0262	0.3003	FALSE
601	3 LiMoP2O7 + Mg(MoO2)2 -> Li3Mo2(PO4)3 + MgMo3P3O13	0.0262	0.3003	FALSE
602	0.6667 MgFe3P3O13 + Zn(MoO2)2 -> Zn(FeO2)2 + 0.6667 MgMo3P3O13	0.0262	0.3003	FALSE
603	LiPO3 + 3 MgMo2P2O9 -> LiMgPO4 + 2 MgMo3P3O13	0.0263	0.3004	FALSE
604	1.5 MgMo2P2O9 + 0.25 MgV3O7 -> MgMo3P3O13 + 0.75 MgVO3	0.0264	0.3004	FALSE
605	MgFe3P3O13 + 5.571 Mo -> MgMo3P3O13 + 0.4286 Fe7Mo6	0.0264	0.3004	FALSE
606	2 KVO3 + 3 MgMo2P2O9 -> K2MgV2O7 + 2 MgMo3P3O13	0.0264	0.3004	FALSE
607	NaMo3P3O13 + Mg15Zr -> MgMo3P3O13 + NaMg14Zr	0.0265	0.3004	FALSE
608	10 MgMo2P2O9 + Mo(PO3)3 -> Mg3(PO4)2 + 7 MgMo3P3O13	0.0266	0.3004	FALSE
609	Cu2P2O7 + 3 MgMo2P2O9 -> MgCu2(PO4)2 + 2 MgMo3P3O13	0.0267	0.3005	FALSE
610	1.4 MgAl10O16 + 4.8 MgMo2P2O9 -> Mg3Al14O24 + 3.2 MgMo3P3O13	0.027	0.3005	FALSE
611	9 MgMo2P2O9 + 4 NaPO3 -> Na4Mg3P4O15 + 6 MgMo3P3O13	0.0271	0.3006	FALSE
612	1.5 MgMo2P2O9 + 0.5 MgV2O5 -> MgMo3P3O13 + MgVO3	0.0272	0.3006	FALSE
613	0.6667 Mg2Mo3O8 + 3 Mo(PO3)3 -> Mo(PO3)5 + 1.333 MgMo3P3O13	0.0272	0.3006	FALSE
614	2 Mo2P3O11 + MgMoO4 -> Mo2P3O13 + MgMo3P3O13	0.0273	0.3006	FALSE
615	0.5 Mg(NiO2)2 + 1.5 Mo(PO3)3 -> Ni(PO3)3 + 0.5 MgMo3P3O13	0.0273	0.3006	FALSE
616	0.4286 ZnMo2P2O9 + 0.2857 MgZn2O3 -> ZnO + 0.2857 MgMo3P3O13	0.0275	0.3007	FALSE
617	0.3 MgV4O9 + 1.5 MgMo2P2O9 -> MgMo3P3O13 + 0.4 Mg2V3O8	0.0275	0.3007	FALSE
618	1.5 MgMo2P2O9 + 0.1667 BF3 -> MgMo3P3O13 + 0.1667 Mg3B(OF)3	0.0275	0.3007	FALSE
619	3 MgMo2P2O9 + KPO3 -> KMgPO4 + 2 MgMo3P3O13	0.0277	0.3007	FALSE
620	1.5 MgMo2P2O9 + 0.5 SrV2O6 -> MgMo3P3O13 + 0.5 SrMgV2O7	0.0277	0.3007	FALSE
621	3 MgMo2P2O9 + SO2 -> MgSO3 + 2 MgMo3P3O13	0.0278	0.3007	FALSE
622	MgV3P3O13 + 3 BaCaMoF7 -> MgMo3P3O13 + 3 BaCaVF7	0.0278	0.3007	TRUE
623	0.8182 MgMo2P2O9 + 0.1818 Mg4Cu11O15 -> MgCu2O3 + 0.5455 MgMo3P3O13	0.0278	0.3008	FALSE
624	3 KMoP2O7 + MgAl2O4 -> MgMo3P3O13 + K3Al2(PO4)3	0.0278	0.3008	FALSE
625	1.5 MgMo2P2O9 + 0.5 Mn(BO2)2 -> MgMo3P3O13 + 0.5 MgMnB2O5	0.0279	0.3008	FALSE
626	LiMo2P3O11 + 0.3333 Mg2Mo3O8 -> LiMoPO5 + 0.6667 MgMo3P3O13	0.0279	0.3008	FALSE
627	7 MgMo2P2O9 + Mo(PO3)3 -> Mg2P2O7 + 5 MgMo3P3O13	0.0279	0.3008	FALSE
628	0.5294 MgMo2P2O9 + 0.1176 Mg7Cu17O24 -> MgCu2O3 + 0.3529 MgMo3P3O13	0.028	0.3008	FALSE
629	1.5 MgMo2P2O9 + 0.25 MgAl6O10 -> MgMo3P3O13 + 0.75 MgAl2O4	0.0281	0.3008	FALSE
630	NaMo3P3O13 + 16 Mg -> MgMo3P3O13 + NaMg15	0.0282	0.3008	FALSE
631	MgCu + 1.5 Mo2(PO4)3 -> MgMo3P3O13 + 0.5 Cu2P3O10	0.0283	0.3009	FALSE
632	3 MgMo2P2O9 + MgMn3O6 -> Mg2Mn3O7 + 2 MgMo3P3O13	0.0284	0.3009	FALSE
633	3 MgMo2P2O9 + V4O9 -> MgV4O10 + 2 MgMo3P3O13	0.0285	0.3009	FALSE
634	0.3333 Mg2Ti3O8 + 2 Mo(PO3)3 -> Ti(PO3)4 + 0.6667 MgMo3P3O13	0.0286	0.301	FALSE
635	0.75 MgAl10O16 + 1.5 MgMo2P2O9 -> MgMo3P3O13 + 1.25 MgAl6O10	0.0287	0.301	FALSE
636	0.125 Mg3Al14O24 + 1.5 MgMo2P2O9 -> MgMo3P3O13 + 0.875 MgAl2O4	0.0287	0.301	FALSE
637	MgMo2P2O9 + 1.667 MgCu3O4 -> Mg2Cu5O7 + 0.6667 MgMo3P3O13	0.0289	0.301	FALSE
638	0.3333 MgTi3O7 + LiMoP2O7 -> LiTiPO5 + 0.3333 MgMo3P3O13	0.0289	0.301	FALSE
639	3 MgMo2P2O9 + V2CuO6 -> MgV2CuO7 + 2 MgMo3P3O13	0.0289	0.301	FALSE
640	0.4 Mg3(PO4)2 + 0.6 Mo(PO3)3 -> Mg(PO3)2 + 0.2 MgMo3P3O13	0.029	0.3011	FALSE
641	MgV2O6 + 3 MgMo2P2O9 -> Mg2V2O7 + 2 MgMo3P3O13	0.029	0.3011	FALSE
642	4 MgMo2P2O9 + Mo(PO3)3 -> Mg(PO3)2 + 3 MgMo3P3O13	0.029	0.3011	FALSE
643	0.5 SrCuP2O7 + 1.5 MgMo2P2O9 -> MgMo3P3O13 + 0.5 SrMgCu(PO4)2	0.0291	0.3011	FALSE
644	0.6667 Mg2Mo3O8 + LiMo4P7O24 -> LiMo2(PO4)3 + 1.333 MgMo3P3O13	0.0291	0.3011	FALSE
645	9 MgMo2P2O9 + Ti9O17 -> Mg3Ti9O20 + 6 MgMo3P3O13	0.0292	0.3011	FALSE
646	0.3333 ZnMo2P2O9 + 1.222 MgZn3O4 -> MgZn4O5 + 0.2222 MgMo3P3O13	0.0292	0.3011	FALSE
647	0.25 MgTi3O7 + 1.5 MgMo2P2O9 -> MgMo3P3O13 + 0.75 MgTiO3	0.0292	0.3011	FALSE
648	NaMo3P3O13 + 8 Mg -> NaMg7 + MgMo3P3O13	0.0294	0.3012	FALSE
649	0.3333 MgFe3P3O13 + LiMoO2 -> LiFeO2 + 0.3333 MgMo3P3O13	0.0294	0.3012	FALSE
650	9 MgMo2P2O9 + KMg(PO3)3 -> KMg4(PO4)3 + 6 MgMo3P3O13	0.0294	0.3012	FALSE
651	MgFe3P3O13 + 3 K2NaMoF6 -> MgMo3P3O13 + 3 K2NaFeF6	0.0296	0.3012	TRUE
652	4 MoP2O7 + Mg -> Mo(PO3)5 + MgMo3P3O13	0.0296	0.3012	FALSE
653	1.5 MgMo2P2O9 + 0.5 MoO3 -> MgMo3P3O13 + 0.5 MgMoO4	0.0296	0.3012	FALSE
654	0.25 Na4Mg3P4O15 + 0.75 MgMo2P2O9 -> NaMgPO4 + 0.5 MgMo3P3O13	0.0298	0.3013	FALSE
655	MgV3P3O13 + 3 K3Na5VMo7O24 -> MgMo3P3O13 + 3 K3Na5V2(MoO4)6	0.0299	0.3013	FALSE
656	1.2 MgMoF5 + 0.2 Mo2P3O13 -> MgMoF6 + 0.2 MgMo3P3O13	0.03	0.3013	FALSE
657	6 MgMo2P2O9 + Ti7O13 -> Mg2Ti7O15 + 4 MgMo3P3O13	0.03	0.3013	FALSE
658	3 MgMo2P2O9 + SrNiP2O7 -> SrMgNi(PO4)2 + 2 MgMo3P3O13	0.03	0.3013	FALSE
659	MgFe3P3O13 + 3 BaMgMoF7 -> MgMo3P3O13 + 3 BaMgFeF7	0.03	0.3013	FALSE
660	MgV4O9 + 3 LiMo(PO3)4 -> Li3V4P9O32 + MgMo3P3O13	0.0301	0.3013	FALSE
661	NaV3O8 + 6 MgMo2P2O9 -> NaMg2V3O10 + 4 MgMo3P3O13	0.0301	0.3013	FALSE
662	5 Mo(PO3)3 + MgMoO4 -> MgMo3P3O13 + 3 Mo(PO3)4	0.0301	0.3013	FALSE
663	ZrSiMo + 0.3333 MgFe3P3O13 -> ZrFeSi + 0.3333 MgMo3P3O13	0.0301	0.3013	TRUE
664	1.5 MgMo2P2O9 + 0.5 Ca2MgSi2O7 -> CaMgSiO4 + MgMo3P3O13	0.0302	0.3014	FALSE
665	MgFe3P3O13 + 3 Mo(PO3)3 -> MgMo3P3O13 + 3 Fe(PO3)3	0.0302	0.3014	FALSE
666	0.3333 MgFe3P3O13 + ZrVMo -> ZrVFe + 0.3333 MgMo3P3O13	0.0302	0.3014	TRUE
667	LaB5O9 + 3 MgMo2P2O9 -> LaMg(BO2)5 + 2 MgMo3P3O13	0.0304	0.3014	FALSE
668	3 MgMo2P2O9 + La2MoO5 -> La2MgMoO6 + 2 MgMo3P3O13	0.0305	0.3014	FALSE
669	0.3333 MgV3P3O13 + La2ZnMoO6 -> La2VZnO6 + 0.3333 MgMo3P3O13	0.0306	0.3015	FALSE
670	Ba2CaCuMo2F14 + 0.6667 MgV3P3O13 -> Ba2CaV2CuF14 + 0.6667 MgMo3P3O13	0.0306	0.3015	TRUE
671	0.3333 MgFe3P3O13 + ZrCrMo -> ZrCrFe + 0.3333 MgMo3P3O13	0.0306	0.3015	TRUE
672	Li2Ti3O7 + 3 MgMo2P2O9 -> Li2MgTi3O8 + 2 MgMo3P3O13	0.0306	0.3015	FALSE
673	NaMo3P3O13 + MgVP2O7 -> NaVP2O7 + MgMo3P3O13	0.0307	0.3015	FALSE
674	3 MgMo2P2O9 + BaLi2P2O7 -> BaLi2Mg(PO4)2 + 2 MgMo3P3O13	0.0308	0.3015	FALSE
675	0.3333 MgFe3P3O13 + K3MoF6 -> K3FeF6 + 0.3333 MgMo3P3O13	0.0309	0.3015	TRUE
676	MgV3P3O13 + Li3Mo3(PO4)4 -> Li3V3(PO4)4 + MgMo3P3O13	0.0309	0.3016	FALSE
677	MgTi5O10 + NaMo3P3O13 -> NaTi5O10 + MgMo3P3O13	0.031	0.3016	FALSE
678	0.75 MgMo2P2O9 + 0.25 Mg3Mn4O7 -> MgMnO2 + 0.5 MgMo3P3O13	0.0311	0.3016	FALSE
679	9 MgMo2P2O9 + NaMg(PO3)3 -> NaMg4(PO4)3 + 6 MgMo3P3O13	0.0311	0.3016	FALSE
680	1.5 MgMo2P2O9 + 0.25 K2Mo3O10 -> MgMo3P3O13 + 0.25 K2Mg2(MoO4)3	0.0311	0.3016	FALSE
681	0.6667 MgFe3P3O13 + 3 Mo -> Fe2Mo + 0.6667 MgMo3P3O13	0.0311	0.3016	FALSE
682	1.5 MgMo2P2O9 + 0.5 TiNi(PO4)2 -> MgMo3P3O13 + 0.5 MgTiNiP2O9	0.0312	0.3016	FALSE
683	KMg(PO3)3 + K(MoO2)4 -> K2MoO4 + MgMo3P3O13	0.0312	0.3016	FALSE
684	Ti2ZnO5 + 3 MgMo2P2O9 -> MgTi2ZnO6 + 2 MgMo3P3O13	0.0312	0.3016	FALSE
685	3 MgMo2P2O9 + CO2 -> MgCO3 + 2 MgMo3P3O13	0.0313	0.3017	FALSE
686	0.6667 MgV3P3O13 + Zn(MoO2)2 -> V2ZnO4 + 0.6667 MgMo3P3O13	0.0315	0.3017	FALSE
687	6 MgMo2P2O9 + 3 TeO2 -> Mg2Te3O8 + 4 MgMo3P3O13	0.0316	0.3017	FALSE
688	3 NaMoO3 + MgV3P3O13 -> MgMo3P3O13 + 3 NaVO3	0.0317	0.3018	FALSE
689	NaMo3P3O13 + MgTe -> MgMo3P3O13 + NaTe	0.0317	0.3018	TRUE
690	Li3Ti6O13 + 9 MgMo2P2O9 -> Li3Mg3Ti6O16 + 6 MgMo3P3O13	0.0318	0.3018	FALSE
691	3 MgMo2P2O9 + NaPO3 -> NaMgPO4 + 2 MgMo3P3O13	0.0318	0.3018	FALSE
692	0.3333 MgV3P3O13 + Mo2O5 -> VMoO5 + 0.3333 MgMo3P3O13	0.0319	0.3018	FALSE
693	Ca3MoN3 + 0.3333 MgV3P3O13 -> Ca3VN3 + 0.3333 MgMo3P3O13	0.0319	0.3018	TRUE
694	3 Mg(MoO2)2 + Ti4Fe(PO4)6 -> MgTi4FeO10 + 2 MgMo3P3O13	0.032	0.3018	FALSE
695	1.5 MgMo2P2O9 + 0.5 MgV3O7 -> MgMo3P3O13 + 0.5 Mg2V3O8	0.0321	0.3019	FALSE
696	3 MgMo2P2O9 + Na2CaP2O7 -> Na2CaMg(PO4)2 + 2 MgMo3P3O13	0.0321	0.3019	FALSE
697	0.3333 MgFe3P3O13 + LiMo(PO3)4 -> LiFe(PO3)4 + 0.3333 MgMo3P3O13	0.0321	0.3019	FALSE
698	AlBO3 + 3 MgMo2P2O9 -> MgAlBO4 + 2 MgMo3P3O13	0.0322	0.3019	FALSE
699	1.5 MgMo2P2O9 + 0.5 MgMo2O7 -> MgMo3P3O13 + MgMoO4	0.0322	0.3019	FALSE
700	0.07576 MgFe3P3O13 + 0.1364 Fe13Mo9 -> Fe2Mo + 0.07576 MgMo3P3O13	0.0323	0.3019	FALSE
701	MgMo2P2O9 + 0.6667 MgCu3O4 -> MgCu2O3 + 0.6667 MgMo3P3O13	0.0323	0.3019	FALSE
702	0.125 MgAl10O16 + 1.5 MgMo2P2O9 -> MgMo3P3O13 + 0.625 MgAl2O4	0.0323	0.3019	FALSE
703	Ba2P2O7 + 3 MgMo2P2O9 -> Ba2Mg(PO4)2 + 2 MgMo3P3O13	0.0324	0.3019	FALSE
704	1.5 MgMo2P2O9 + 0.5 MgZn2O3 -> MgMo3P3O13 + MgZnO2	0.0324	0.3019	FALSE
705	0.3333 MgO + Li3Mo(PO4)2 -> Li3PO4 + 0.3333 MgMo3P3O13	0.0324	0.302	FALSE
706	0.05333 NaMg149 + 0.9467 NaMo3P3O13 -> NaMg7 + 0.9467 MgMo3P3O13	0.0324	0.302	FALSE
707	1.5 MgMo2P2O9 + TeO2 -> MgMo3P3O13 + 0.5 MgTe2O5	0.0325	0.302	FALSE
708	3 KMoP2O7 + MgV3P3O13 -> MgMo3P3O13 + 3 KVP2O7	0.0325	0.302	FALSE
709	10 MgMo2P2O9 + 3.667 MgAl6O10 -> Mg7Al22O40 + 6.667 MgMo3P3O13	0.0326	0.302	FALSE
710	0.3333 Mg2Mo3O8 + BaMo4(PO8)2 -> BaMo3O10 + 0.6667 MgMo3P3O13	0.0327	0.302	FALSE
711	0.1429 LiMo(PO3)4 + 1.429 MgMo2P2O9 -> MgMo3P3O13 + 0.1429 LiMg3P3O11	0.0327	0.302	FALSE
712	MgV3P3O13 + 1.5 Mo2P3O11 -> MgMo3P3O13 + 1.5 V2P3O11	0.0328	0.302	FALSE
713	MgFe3P3O13 + 3 MoP2 -> MgMo3P3O13 + 3 FeP2	0.0329	0.3021	FALSE
714	0.1194 NaMg149 + NaMo3P3O13 -> MgMo3P3O13 + 1.119 NaMg15	0.033	0.3021	FALSE
715	3 MgMo2P2O9 + 5 Al2O3 -> MgAl10O16 + 2 MgMo3P3O13	0.033	0.3021	FALSE
716	Bi2P4O13 + 1.5 Mg(MoO2)2 -> MgMo3P3O13 + 0.5 MgBi4(PO6)2	0.0331	0.3021	FALSE
717	NaMo3P3O13 + MgV(SiO3)2 -> MgMo3P3O13 + NaV(SiO3)2	0.0331	0.3021	FALSE
718	0.3333 MgFe3P3O13 + SiNiMo -> FeSiNi + 0.3333 MgMo3P3O13	0.0332	0.3021	TRUE
719	NaMo3P3O16 + 3 MgSO3 -> NaMg2(SO4)3 + MgMo3P3O13	0.0332	0.3021	FALSE
720	3 MgMo2P2O9 + Ba(TeO3)2 -> BaMgTe2O7 + 2 MgMo3P3O13	0.0332	0.3022	FALSE
721	1.5 MgMo2P2O9 + 0.5 V2PbO6 -> MgMo3P3O13 + 0.5 MgV2PbO7	0.0333	0.3022	FALSE
722	0.5 MgV2(PO4)2 + 0.5 Cs2Mo3P5O19 -> CsVP2O7 + 0.5 MgMo3P3O13	0.0335	0.3022	FALSE
723	MgFe3P3O13 + Li3Mo3(PO4)4 -> MgMo3P3O13 + Li3Fe3(PO4)4	0.0335	0.3022	FALSE
724	0.3333 MgFe3P3O13 + BaCaMoF7 -> BaCaFeF7 + 0.3333 MgMo3P3O13	0.0336	0.3023	TRUE
725	NaMo3P3O13 + MgTi2O4 -> MgMo3P3O13 + NaTi2O4	0.0337	0.3023	FALSE
726	MgV3P3O13 + 3 Rb2NaMoCl6 -> MgMo3P3O13 + 3 Rb2NaVCl6	0.0338	0.3023	TRUE
727	MgV2O4 + 3 NaMoP2O7 -> MgMo3P3O13 + Na3V2(PO4)3	0.034	0.3024	FALSE
728	3 NaMoP2O7 + MgCu3O4 -> MgMo3P3O13 + 3 NaCuPO4	0.034	0.3024	FALSE
729	0.6667 MgZn3O4 + BaMo2(P2O7)2 -> BaZn2(PO4)2 + 0.6667 MgMo3P3O13	0.034	0.3024	FALSE
730	2.333 Mo(PO3)3 + 0.6667 MgMoO4 -> Mo(PO3)5 + 0.6667 MgMo3P3O13	0.0341	0.3024	FALSE
731	3 NaMoP2O7 + MgTi2O4 -> Na3Ti2(PO4)3 + MgMo3P3O13	0.0342	0.3024	FALSE
732	CoMo + 0.3333 MgFe3P3O13 -> FeCo + 0.3333 MgMo3P3O13	0.0343	0.3024	TRUE
733	0.75 LiMo4P7O24 + 0.5 Mg2Ti3O8 -> MgMo3P3O13 + 0.75 LiTi2(PO4)3	0.0343	0.3024	FALSE
734	3 MgMo2P2O9 + SrFeP2O7 -> SrMgFe(PO4)2 + 2 MgMo3P3O13	0.0343	0.3024	FALSE
735	0.08333 MgFe3P3O13 + 1.25 Sr4Fe3MoO12 -> Sr5Fe4MoO15 + 0.08333 MgMo3P3O13	0.0344	0.3025	FALSE
736	9 MgMo2P2O9 + TeO3 -> Mg3TeO6 + 6 MgMo3P3O13	0.0344	0.3025	FALSE
737	3 RbMoP2O7 + MgAl2O4 -> MgMo3P3O13 + Rb3Al2(PO4)3	0.0344	0.3025	FALSE
738	0.25 V(PO3)3 + 1.5 MgMo2P2O9 -> MgMo3P3O13 + 0.25 Mg2VP3O11	0.0346	0.3025	FALSE
739	SrMnP2O7 + 3 MgMo2P2O9 -> SrMgMn(PO4)2 + 2 MgMo3P3O13	0.0346	0.3025	FALSE
740	1.333 ZnMo2P2O9 + 1.889 MgZn3O4 -> MgZn7O8 + 0.8889 MgMo3P3O13	0.0348	0.3026	FALSE
741	AlFe2Mo + 0.3333 MgFe3P3O13 -> AlFe3 + 0.3333 MgMo3P3O13	0.0349	0.3026	TRUE
742	SrSiO3 + 1.5 MgMo2P2O9 -> MgMo3P3O13 + 0.5 Sr2MgSi2O7	0.035	0.3026	FALSE
743	1.571 Mg3Al14O24 + 6.857 MgMo2P2O9 -> Mg7Al22O40 + 4.571 MgMo3P3O13	0.035	0.3026	FALSE
744	0.6667 MgV3P3O13 + CaMo2(PO5)2 -> CaV2(PO5)2 + 0.6667 MgMo3P3O13	0.035	0.3026	FALSE
745	0.3333 MgV3P3O13 + RbMoP2O7 -> RbVP2O7 + 0.3333 MgMo3P3O13	0.0351	0.3026	FALSE
746	6 MgMo2P2O9 + V2O5 -> Mg2V2O7 + 4 MgMo3P3O13	0.0352	0.3027	FALSE
747	0.3333 MgFe3P3O13 + KRb2MoF6 -> KRb2FeF6 + 0.3333 MgMo3P3O13	0.0352	0.3027	TRUE
748	3 MgMo2P2O9 + V2O5 -> MgV2O6 + 2 MgMo3P3O13	0.0352	0.3027	FALSE
749	3 MgMo2P2O9 + SeO2 -> MgSeO3 + 2 MgMo3P3O13	0.0353	0.3027	FALSE
750	MgMo2P2O9 + 0.3333 Mg2Mn3O8 -> MgMnO3 + 0.6667 MgMo3P3O13	0.0353	0.3027	FALSE
751	NaMo3P3O13 + 0.5 Mg2Ti7O15 -> MgMo3P3O13 + 0.5 Na2Ti7O15	0.0354	0.3027	FALSE
752	1.5 MgMo2P2O9 + 0.125 LiV3O8 -> MgMo3P3O13 + 0.125 LiMg4V3O12	0.0354	0.3027	FALSE
753	3 MgMo2P2O9 + Mn2P2O7 -> MgMn2(PO4)2 + 2 MgMo3P3O13	0.0355	0.3027	FALSE
754	1.5 MgMo2P2O9 + 0.25 Rb2Mo3O10 -> MgMo3P3O13 + 0.25 Rb2Mg2(MoO4)3	0.0355	0.3027	FALSE
755	Ba3V4O13 + 3 MgMo2P2O9 -> Ba3MgV4O14 + 2 MgMo3P3O13	0.0356	0.3028	FALSE
756	0.5 V2P2O9 + 1.5 MgMo2P2O9 -> MgMo3P3O13 + 0.5 MgV2(PO5)2	0.0356	0.3028	FALSE
757	0.6667 MgV3P3O13 + LiMo2P2O9 -> LiV2P2O9 + 0.6667 MgMo3P3O13	0.0356	0.3028	FALSE
758	1.5 MgMo2P2O9 + 0.5 Mg2V2O7 -> MgMo3P3O13 + 0.5 Mg3V2O8	0.0358	0.3028	FALSE
759	0.3333 Mg8Mn3O11 + MgMo2P2O9 -> Mg3MnO4 + 0.6667 MgMo3P3O13	0.0361	0.3029	FALSE
760	LiMo2P3O11 + 0.3333 Mg2Ti3O8 -> LiTiPO5 + 0.6667 MgMo3P3O13	0.0361	0.3029	FALSE
761	0.125 NaV3O8 + 1.5 MgMo2P2O9 -> MgMo3P3O13 + 0.125 NaMg4V3O12	0.0362	0.3029	FALSE
762	3 MgMo2P2O9 + VPO4 -> MgVPO5 + 2 MgMo3P3O13	0.0362	0.3029	FALSE
763	Ba2Mg(PO4)2 + 3 Mo(PO3)3 -> MgMo3P3O13 + 2 BaP4O11	0.0362	0.3029	FALSE
764	FeBO3 + 3 MgMo2P2O9 -> MgFeBO4 + 2 MgMo3P3O13	0.0362	0.3029	FALSE
765	1.5 MgMo2P2O9 + 0.5 Al2O3 -> MgMo3P3O13 + 0.5 MgAl2O4	0.0363	0.303	FALSE
766	0.25 MgV2O6 + 1.5 MgMo2P2O9 -> MgMo3P3O13 + 0.25 Mg3V2O8	0.0363	0.303	FALSE
767	0.25 NaMg2V3O10 + 1.5 MgMo2P2O9 -> MgMo3P3O13 + 0.25 NaMg4V3O12	0.0363	0.303	FALSE
768	0.5 VO2 + 1.5 MgMo2P2O9 -> MgMo3P3O13 + 0.5 MgVO3	0.0363	0.303	FALSE
769	1.5 MgMo2P2O9 + 0.5 MgBi4O9 -> MgBi2O5 + MgMo3P3O13	0.0363	0.303	FALSE
770	3 MgMo2P2O9 + MnPO4 -> MgMnPO5 + 2 MgMo3P3O13	0.0363	0.303	FALSE
771	1.5 ZnMo2P2O9 + MgV3P3O13 -> MgMo3P3O13 + 1.5 V2ZnP2O9	0.0364	0.303	FALSE
772	ZnMo2P2O9 + 0.6667 MgTi3O7 -> Ti2ZnO5 + 0.6667 MgMo3P3O13	0.0364	0.303	FALSE
773	BaSiO3 + 1.5 MgMo2P2O9 -> MgMo3P3O13 + 0.5 Ba2MgSi2O7	0.0365	0.303	FALSE
774	1.5 MgMo2P2O9 + 0.25 B2O3 -> MgMo3P3O13 + 0.25 Mg2B2O5	0.0366	0.303	FALSE
775	MgV3P3O13 + Ca2Mo3O8 -> Ca2V3O8 + MgMo3P3O13	0.0367	0.3031	FALSE
776	1.5 MgMo2P2O9 + 0.25 Cs2Mo3O10 -> MgMo3P3O13 + 0.25 Cs2Mg2(MoO4)3	0.0367	0.3031	FALSE
777	1.5 ZnMo2P2O9 + 0.5 K2Mg2O3 -> MgMo3P3O13 + 0.5 K2Zn3O4	0.0367	0.3031	FALSE
778	9 MgMo2P2O9 + 7 Al2O3 -> Mg3Al14O24 + 6 MgMo3P3O13	0.0368	0.3031	FALSE
779	MgV3P3O13 + 3 Li3Mo(PO4)2 -> MgMo3P3O13 + 3 Li3V(PO4)2	0.0369	0.3031	FALSE
780	3 MgMo2P2O9 + Li2SiO3 -> Li2MgSiO4 + 2 MgMo3P3O13	0.037	0.3031	FALSE
781	3 MgMo2P2O9 + VBiO4 -> MgVBiO5 + 2 MgMo3P3O13	0.037	0.3031	FALSE
782	0.3333 MgV3P3O13 + La2MgMoO6 -> La2MgVO6 + 0.3333 MgMo3P3O13	0.037	0.3031	FALSE
783	3 MgMo2P2O9 + V2Cu2O7 -> MgV2(CuO4)2 + 2 MgMo3P3O13	0.0371	0.3032	FALSE
784	MgTi2O4 + 3 MoP2O7 -> Ti2(PO4)3 + MgMo3P3O13	0.0371	0.3032	FALSE
785	1.5 MgMo2P2O9 + 0.5 FeSiO3 -> MgMo3P3O13 + 0.5 MgFeSiO4	0.0371	0.3032	FALSE
786	3 LiMo(PO3)4 + MgV3P3O13 -> MgMo3P3O13 + 3 LiV(PO3)4	0.0371	0.3032	FALSE
787	1.5 MgMo2P2O9 + 1.5 MgV2O5 -> MgMo3P3O13 + Mg2V3O8	0.0373	0.3032	FALSE
788	7 ZnO + 3 MgMo2P2O9 -> MgZn7O8 + 2 MgMo3P3O13	0.0374	0.3033	FALSE
789	LiMo(PO3)5 + 0.3333 MgCu3O4 -> LiCu(PO3)4 + 0.3333 MgMo3P3O13	0.0374	0.3033	FALSE
790	0.2727 ZnMo2P2O9 + 0.7273 Mg3ZnO4 -> Mg2ZnO3 + 0.1818 MgMo3P3O13	0.0374	0.3033	FALSE
791	1.5 MgMo2P2O9 + 0.25 V2CoO6 -> MgMo3P3O13 + 0.25 Mg2V2CoO8	0.0375	0.3033	FALSE
792	0.1765 ZnMo2P2O9 + 0.1176 MgZn7O8 -> ZnO + 0.1176 MgMo3P3O13	0.0375	0.3033	FALSE
793	0.6667 MgV3P3O13 + BaMo2(P2O7)2 -> BaV2(P2O7)2 + 0.6667 MgMo3P3O13	0.0376	0.3033	FALSE
794	3 MgMo2P2O9 + MnSiO3 -> MgMnSiO4 + 2 MgMo3P3O13	0.0376	0.3033	FALSE
795	Rb2NaMoF6 + 0.3333 MgFe3P3O13 -> Rb2NaFeF6 + 0.3333 MgMo3P3O13	0.0376	0.3033	TRUE
796	1.5 MgMo2P2O9 + 0.25 BaV2O6 -> MgMo3P3O13 + 0.25 BaMg2V2O8	0.0376	0.3033	FALSE
797	KMoP2O7 + 0.3333 MgCu3O4 -> KCuPO4 + 0.3333 MgMo3P3O13	0.0377	0.3033	FALSE
798	MgS + Rb2Mo3P3O17 -> Rb2SO4 + MgMo3P3O13	0.0378	0.3034	FALSE
799	3 MgMo2P2O9 + BaV2ZnO7 -> BaMgV2ZnO8 + 2 MgMo3P3O13	0.0378	0.3034	FALSE
800	0.1111 MgFe3P3O13 + 0.3333 Fe2Mo -> Fe + 0.1111 MgMo3P3O13	0.0378	0.3034	TRUE
801	0.3333 MgFe3P3O13 + Mo -> Fe + 0.3333 MgMo3P3O13	0.038	0.3034	TRUE
802	1.5 MgMo2P2O9 + 0.1667 V2O5 -> MgMo3P3O13 + 0.1667 Mg3V2O8	0.0383	0.3035	FALSE
803	1.5 ZnMo2P2O9 + 1.25 Mg3ZnO4 -> MgMo3P3O13 + 2.75 MgZnO2	0.0385	0.3035	FALSE
804	2.2 MgAl10O16 + 14.4 MgMo2P2O9 -> Mg7Al22O40 + 9.6 MgMo3P3O13	0.0386	0.3036	FALSE
805	1.5 MgMo2P2O9 + 0.5 MgSiO3 -> MgMo3P3O13 + 0.5 Mg2SiO4	0.0386	0.3036	FALSE
806	MgV3P3O13 + 3 MoF4 -> MgMo3P3O13 + 3 VF4	0.0386	0.3036	TRUE
807	0.5714 MgZn7O8 + 1.286 MgMo2P2O9 -> MgZn4O5 + 0.8571 MgMo3P3O13	0.0387	0.3036	FALSE
808	3 MgMo2P2O9 + V2O3 -> MgV2O4 + 2 MgMo3P3O13	0.0388	0.3036	FALSE
809	1.5 MgMo2P2O9 + 0.5 Mn2O3 -> MgMo3P3O13 + 0.5 MgMn2O4	0.0388	0.3036	FALSE
810	1.5 MgMo2P2O9 + 0.3333 CO2 -> MgMo3P3O13 + 0.1667 Mg3C2O7	0.0389	0.3036	FALSE
811	0.25 Mo3P3O16 + 0.75 Mg3Mn4O7 -> Mg2Mn3O6 + 0.25 MgMo3P3O13	0.0389	0.3036	FALSE
812	0.3333 MgO + MoP3Pb2O11 -> P2Pb2O7 + 0.3333 MgMo3P3O13	0.039	0.3037	FALSE
813	1.5 Mo(PO3)3 + 0.5 Mg(CoO2)2 -> Co(PO3)3 + 0.5 MgMo3P3O13	0.039	0.3037	FALSE
814	3 MgMo2P2O9 + TiBO3 -> MgTiBO4 + 2 MgMo3P3O13	0.0391	0.3037	FALSE
815	3 MgMo2P2O9 + V2P2O7 -> MgV2(PO4)2 + 2 MgMo3P3O13	0.0392	0.3037	FALSE
816	Na2SiO3 + 3 MgMo2P2O9 -> Na2MgSiO4 + 2 MgMo3P3O13	0.0393	0.3037	FALSE
817	NaMo3P3O13 + 0.3333 MgO -> NaMo2P2O9 + 0.3333 MgMo3P3O13	0.0394	0.3038	FALSE
818	0.6667 MgFe3P3O13 + Mg(MoO2)2 -> Mg(FeO2)2 + 0.6667 MgMo3P3O13	0.0394	0.3038	FALSE
819	3 MgMo2P2O9 + 2 MnPO4 -> MgMn2P2O9 + 2 MgMo3P3O13	0.0394	0.3038	FALSE
820	0.6667 MgV3P3O13 + CaCuMo2O7 -> CaV2CuO7 + 0.6667 MgMo3P3O13	0.0394	0.3038	FALSE
821	0.5 VAgO3 + 1.5 MgMo2P2O9 -> MgMo3P3O13 + 0.5 MgVAgO4	0.0395	0.3038	FALSE
822	3 MgMo2P2O9 + Cu2O3 -> Mg(CuO2)2 + 2 MgMo3P3O13	0.0395	0.3038	FALSE
823	0.3333 MgV3P3O13 + MgTiMo(PO4)3 -> MgTiV(PO4)3 + 0.3333 MgMo3P3O13	0.0398	0.3039	FALSE
824	3 MgMo2P2O9 + LiVO3 -> LiMgVO4 + 2 MgMo3P3O13	0.0398	0.3039	FALSE
825	1.5 MgMo2P2O9 + 0.1667 MgB4O7 -> MgMo3P3O13 + 0.3333 Mg2B2O5	0.0398	0.3039	FALSE
826	2 VO2 + 3 MgMo2P2O9 -> MgV2O5 + 2 MgMo3P3O13	0.0398	0.3039	FALSE
827	0.4286 MgZn7O8 + 1.714 MgMo2P2O9 -> MgZn3O4 + 1.143 MgMo3P3O13	0.0398	0.3039	FALSE
828	3 MgMo2P2O9 + Ca(BO2)2 -> CaMgB2O5 + 2 MgMo3P3O13	0.0398	0.3039	FALSE
829	0.2727 ZnMo2P2O9 + 0.1818 MgZn4O5 -> ZnO + 0.1818 MgMo3P3O13	0.0399	0.3039	FALSE
830	1.5 MgMo2P2O9 + 1.5 Al2O3 -> MgMo3P3O13 + 0.5 MgAl6O10	0.0399	0.3039	FALSE
831	0.3333 MgTi3O7 + 5 MgMo2P2O9 -> Mg2TiO4 + 3.333 MgMo3P3O13	0.0399	0.3039	FALSE
832	MgV3P3O13 + Li4Mo3O8 -> Li4V3O8 + MgMo3P3O13	0.0399	0.3039	FALSE
833	1.25 MgMo2P2O9 + 0.5 Mo(PO3)3 -> MgMo3P3O13 + 0.25 MgP4O11	0.0399	0.3039	FALSE
834	1.5 LiMo2P3O11 + 0.5 Mg2V3O8 -> MgMo3P3O13 + 1.5 LiVPO5	0.0399	0.3039	FALSE
835	6 MgMo2P2O9 + BaSi2O5 -> BaMg2Si2O7 + 4 MgMo3P3O13	0.0399	0.3039	FALSE
836	3 VP2O7 + 3 Mg(MoO2)2 -> MgV3O7 + 2 MgMo3P3O13	0.0399	0.3039	FALSE
837	MgFe3P3O13 + 4 Mo -> MgMo3P3O13 + Fe3Mo	0.04	0.3039	FALSE
838	13 MgMo2P2O9 + 4 NaMoP2O7 -> Na4Mg3P4O15 + 10 MgMo3P3O13	0.04	0.3039	FALSE
839	3 MgMo2P2O9 + 2 TiO2 -> MgTi2O5 + 2 MgMo3P3O13	0.04	0.3039	FALSE
840	0.5 MgTi2O5 + 1.5 MgMo2P2O9 -> MgMo3P3O13 + MgTiO3	0.04	0.3039	FALSE
841	3 MgMo2P2O9 + CaV2O6 -> CaMgV2O7 + 2 MgMo3P3O13	0.0401	0.304	FALSE
842	MgV3P3O13 + 3 V3MoO6 -> MgMo3P3O13 + 6 V2O3	0.0401	0.304	FALSE
843	3 MgMo2P2O9 + CaSiO3 -> CaMgSiO4 + 2 MgMo3P3O13	0.0402	0.304	FALSE
844	1.5 MgMo2P2O9 + 0.5 ScBO3 -> MgMo3P3O13 + 0.5 MgScBO4	0.0405	0.3041	FALSE
845	3 MgMo2P2O9 + AlFeO3 -> MgAlFeO4 + 2 MgMo3P3O13	0.0406	0.3041	FALSE
846	3 Mg(MoO2)2 + 3 Zn(PO3)2 -> MgZn3O4 + 2 MgMo3P3O13	0.0406	0.3041	FALSE
847	ZnMo2P2O9 + 0.6667 MgV3O7 -> V2ZnO5 + 0.6667 MgMo3P3O13	0.0406	0.3041	FALSE
848	2 NaMo3P3O13 + Mg2MnN2 -> Na2MnN2 + 2 MgMo3P3O13	0.0406	0.3041	TRUE
849	1.5 MgMo2P2O9 + MgFe2O3 -> MgMo3P3O13 + 0.5 Mg3Fe4O7	0.0406	0.3041	FALSE
850	Al(PO3)3 + 1.5 Mg(MoO2)2 -> MgMo3P3O13 + 0.5 MgAl2O4	0.0407	0.3041	FALSE
851	3 MgMo2P2O9 + 3 K2O -> K6MgO4 + 2 MgMo3P3O13	0.0407	0.3041	FALSE
852	Li2Ti6O13 + 9 MgMo2P2O9 -> Li2Mg3Ti6O16 + 6 MgMo3P3O13	0.0407	0.3041	FALSE
853	9 MgMo2P2O9 + B2O3 -> Mg3(BO3)2 + 6 MgMo3P3O13	0.0407	0.3041	FALSE
854	0.1667 MgFe3P3O13 + 1.5 Sr2FeMoO6 -> Sr3Fe2MoO9 + 0.1667 MgMo3P3O13	0.0408	0.3041	FALSE
855	3 MgMo2P2O9 + Fe2O3 -> Mg(FeO2)2 + 2 MgMo3P3O13	0.0408	0.3041	FALSE
856	3 MgMo2P2O9 + Mg2B2O5 -> Mg3(BO3)2 + 2 MgMo3P3O13	0.0408	0.3041	FALSE
857	6 MgMo2P2O9 + LiMn3O6 -> LiMg2Mn3O8 + 4 MgMo3P3O13	0.0408	0.3042	FALSE
858	18 MgMo2P2O9 + 5 TeO2 -> Mg6Te5O16 + 12 MgMo3P3O13	0.0408	0.3042	FALSE
859	3 KMoP2O7 + Mg(FeO2)2 -> K3Fe2(PO4)3 + MgMo3P3O13	0.0408	0.3042	FALSE
860	6 MgMo2P2O9 + BiPO4 -> Mg2BiPO6 + 4 MgMo3P3O13	0.0409	0.3042	FALSE
861	0.3333 MgV3P3O13 + SrMo(PO4)2 -> SrV(PO4)2 + 0.3333 MgMo3P3O13	0.0409	0.3042	FALSE
862	1.5 MgMo2P2O9 + 0.75 MnO2 -> MgMo3P3O13 + 0.25 Mg2Mn3O8	0.0409	0.3042	FALSE
863	1.5 MgMo2P2O9 + 0.5 Ba2MgSi2O7 -> MgMo3P3O13 + BaMgSiO4	0.041	0.3042	FALSE
864	0.3333 MgO + KMo2(PO4)3 -> KMo(PO4)2 + 0.3333 MgMo3P3O13	0.041	0.3042	FALSE
865	NaMo2P2O9 + 0.6667 MgV3O7 -> NaV2O5 + 0.6667 MgMo3P3O13	0.0411	0.3042	FALSE
866	1.5 MgMo2P2O9 + 0.5 Sr(BO2)2 -> MgMo3P3O13 + 0.5 SrMgB2O5	0.0411	0.3042	FALSE
867	1.333 MgMo2P2O9 + 0.3333 RbMoP2O7 -> MgMo3P3O13 + 0.3333 RbMgPO4	0.0412	0.3042	FALSE
868	4 MgMo2P2O9 + 0.3333 Mg2Ti3O8 -> Mg2TiO4 + 2.667 MgMo3P3O13	0.0412	0.3043	FALSE
869	3 MgMo2P2O9 + 2 CaSiO3 -> Ca2MgSi2O7 + 2 MgMo3P3O13	0.0413	0.3043	FALSE
870	4 MgMo2P2O9 + NaMoP2O7 -> NaMgPO4 + 3 MgMo3P3O13	0.0413	0.3043	FALSE
871	8.333 MgFe3P3O13 + 29 Mo -> Fe25Mo4 + 8.333 MgMo3P3O13	0.0414	0.3043	FALSE
872	KMoP2O7 + 4 MgMo2P2O9 -> KMgPO4 + 3 MgMo3P3O13	0.0416	0.3043	FALSE
873	3 MgMo2P2O9 + 3 VPO4 -> MgV3P3O13 + 2 MgMo3P3O13	0.0416	0.3043	FALSE
874	0.1538 MgFe3P3O13 + 0.07692 Fe7Mo6 -> Fe + 0.1538 MgMo3P3O13	0.0417	0.3044	TRUE
875	LiMo2P3O11 + 5 MgMo2P2O9 -> LiMgPO4 + 4 MgMo3P3O13	0.0418	0.3044	FALSE
876	0.5 MgTiBO4 + 1.5 MgMo2P2O9 -> MgMo3P3O13 + 0.5 Mg2TiBO5	0.0419	0.3044	FALSE
877	1.3 MgMo2P2O9 + 0.1 LiMo4P7O24 -> MgMo3P3O13 + 0.1 LiMg3P3O11	0.0419	0.3044	FALSE
878	10.5 MgMo2P2O9 + 2.5 MgTe2O5 -> Mg6Te5O16 + 7 MgMo3P3O13	0.042	0.3044	FALSE
879	Mo2P3O11 + 0.6667 MgCu3O4 -> Cu2PO5 + 0.6667 MgMo3P3O13	0.042	0.3044	FALSE
880	3 MgMo2P2O9 + Mg3FeO4 -> Mg4FeO5 + 2 MgMo3P3O13	0.042	0.3045	FALSE
881	0.5 MgSe2O5 + 1.5 MgMo2P2O9 -> MgSeO3 + MgMo3P3O13	0.042	0.3045	FALSE
882	3 MgMo2P2O9 + MgVBiO5 -> Mg2VBiO6 + 2 MgMo3P3O13	0.042	0.3045	FALSE
883	2 MgMo2P2O9 + 0.3333 K6MgO4 -> K2MgO2 + 1.333 MgMo3P3O13	0.042	0.3045	FALSE
884	0.6667 MgV3O7 + LiMo2P2O9 -> LiV2O5 + 0.6667 MgMo3P3O13	0.0421	0.3045	FALSE
885	NaMo3P3O13 + Mg17Al12 -> Na(Mg4Al3)4 + MgMo3P3O13	0.0421	0.3045	FALSE
886	3 LiMoP2O7 + MgV3O7 -> MgMo3P3O13 + 3 LiVPO5	0.0423	0.3045	FALSE
887	0.3333 MgFe3P3O13 + Cs2KMoF6 -> Cs2KFeF6 + 0.3333 MgMo3P3O13	0.0423	0.3045	TRUE
888	MgFe3P3O13 + SiMo3 -> Fe3Si + MgMo3P3O13	0.0423	0.3045	TRUE
889	4 MgMo2P2O9 + LiMoP2O7 -> LiMgPO4 + 3 MgMo3P3O13	0.0423	0.3045	FALSE
890	MgMo2P2O9 + Li3Mo(PO4)2 -> Li3PO4 + MgMo3P3O13	0.0423	0.3045	FALSE
891	0.1111 Mg4Mn9O13 + 1.667 MgMo2P2O9 -> MgMnO2 + 1.111 MgMo3P3O13	0.0425	0.3046	FALSE
892	3 MgMo2P2O9 + MnO2 -> MgMnO3 + 2 MgMo3P3O13	0.0426	0.3046	FALSE
893	Mg2Zn + 6 LiMoPO5 -> Li6ZnO4 + 2 MgMo3P3O13	0.0426	0.3046	FALSE
894	Ti8O15 + 3 MgMo2P2O9 -> MgTi8O16 + 2 MgMo3P3O13	0.0426	0.3046	FALSE
895	K2SiO3 + 3 MgMo2P2O9 -> K2MgSiO4 + 2 MgMo3P3O13	0.0426	0.3046	FALSE
896	21 MgMo2P2O9 + 11 Al2O3 -> Mg7Al22O40 + 14 MgMo3P3O13	0.0428	0.3047	FALSE
897	3 MgMo2P2O9 + MgTiO3 -> Mg2TiO4 + 2 MgMo3P3O13	0.0428	0.3047	FALSE
898	Sr2B2O5 + 3 MgMo2P2O9 -> Sr2Mg(BO3)2 + 2 MgMo3P3O13	0.0429	0.3047	FALSE
899	Mg2ZnO3 + 3 MgMo2P2O9 -> Mg3ZnO4 + 2 MgMo3P3O13	0.0429	0.3047	FALSE
900	1.875 ZnMo2P2O9 + 1.125 Mg2ZnO3 -> MgZn3O4 + 1.25 MgMo3P3O13	0.0431	0.3047	FALSE
901	6 MgMo2P2O9 + VBiO4 -> Mg2VBiO6 + 4 MgMo3P3O13	0.0431	0.3047	FALSE
902	0.3333 MgFe3P3O13 + YB4Mo -> YFeB4 + 0.3333 MgMo3P3O13	0.0431	0.3048	TRUE
903	0.1818 Mg4Mn9O13 + 1.5 MgMo2P2O9 -> MgMo3P3O13 + 0.4091 Mg3Mn4O7	0.0432	0.3048	FALSE
904	LiMo(PO3)4 + Mg(MoO2)2 -> LiPO3 + MgMo3P3O13	0.0432	0.3048	FALSE
905	0.6667 MgV3P3O13 + Mg(MoO2)2 -> MgV2O4 + 0.6667 MgMo3P3O13	0.0433	0.3048	FALSE
906	0.5 AlPO4 + 1.5 MgMo2P2O9 -> MgMo3P3O13 + 0.5 MgAlPO5	0.0433	0.3048	FALSE
907	4.5 MgMo2P2O9 + 0.5 Mg3Fe4O7 -> Mg3Fe2O5 + 3 MgMo3P3O13	0.0433	0.3048	FALSE
908	1.5 MgMo2P2O9 + 0.5 Ba2MgO3 -> BaMgO2 + MgMo3P3O13	0.0433	0.3048	FALSE
909	0.5 TiO + 1.5 MgTiMo(PO4)3 -> MgTi2(PO4)3 + 0.5 MgMo3P3O13	0.0434	0.3048	FALSE
910	0.3333 Mg2V3O8 + 2 Mo(PO3)3 -> V(PO3)4 + 0.6667 MgMo3P3O13	0.0435	0.3048	FALSE
911	7.5 MgMo2P2O9 + 0.5 MgB4O7 -> Mg3(BO3)2 + 5 MgMo3P3O13	0.0435	0.3049	FALSE
912	Li3Mo3P3O17 + MgBi -> MgMo3P3O13 + Li3BiO4	0.0435	0.3049	FALSE
913	1.5 MgMo2P2O9 + 0.5 TiO2 -> MgMo3P3O13 + 0.5 MgTiO3	0.0436	0.3049	FALSE
914	1.2 ZnMo2P2O9 + 1.8 MgZnO2 -> MgZn3O4 + 0.8 MgMo3P3O13	0.0436	0.3049	FALSE
915	1.5 MgMo2P2O9 + 0.25 TiBO3 -> MgMo3P3O13 + 0.25 Mg2TiBO5	0.0437	0.3049	FALSE
916	1.5 MgMo2P2O9 + 0.1667 Mg2Cu5O7 -> MgMo3P3O13 + 0.8333 MgCuO2	0.0437	0.3049	FALSE
917	0.5 BaSiO3 + 1.5 MgMo2P2O9 -> MgMo3P3O13 + 0.5 BaMgSiO4	0.0437	0.3049	FALSE
918	9.75 MgMo2P2O9 + 1.25 Mg3Mn4O7 -> Mg7Mn5O12 + 6.5 MgMo3P3O13	0.0438	0.3049	FALSE
919	12 MgMo2P2O9 + Mg7Cu2O9 -> Mg11Cu2O13 + 8 MgMo3P3O13	0.0439	0.3049	FALSE
920	6 MgMo2P2O9 + 5 MgMnO2 -> Mg7Mn5O12 + 4 MgMo3P3O13	0.044	0.305	FALSE
921	NaMo3P3O13 + MgS2 -> NaS2 + MgMo3P3O13	0.044	0.305	TRUE
922	0.6667 MgFe3P3O13 + NiMo2P -> Fe2NiP + 0.6667 MgMo3P3O13	0.044	0.305	FALSE
923	0.75 VO2 + 1.5 MgMo2P2O9 -> MgMo3P3O13 + 0.25 Mg2V3O8	0.0441	0.305	FALSE
924	1.5 MgMo2P2O9 + 0.5 MgMn2O3 -> MgMnO2 + MgMo3P3O13	0.0441	0.305	FALSE
925	24 MgMo2P2O9 + Mg6MnFeO8 -> Mg14MnFeO16 + 16 MgMo3P3O13	0.0442	0.305	FALSE
926	2 Bi(PO3)3 + 3 Mg(MoO2)2 -> Mg(BiO2)2 + 2 MgMo3P3O13	0.0442	0.305	FALSE
927	0.6667 MgFe3P3O13 + BaMo2(P2O7)2 -> BaFe2(P2O7)2 + 0.6667 MgMo3P3O13	0.0442	0.305	FALSE
928	1.25 Mg2Mo3O8 + 1.5 KMo(PO4)2 -> MgMo3P3O13 + 0.75 K2Mg2(MoO4)3	0.0443	0.3051	FALSE
929	1.5 Ba2Mo2F11 + MgV3P3O13 -> MgMo3P3O13 + 1.5 Ba2V2F11	0.0443	0.3051	TRUE
930	1.5 MgMo2P2O9 + 0.07143 Mg4Cu11O15 -> MgMo3P3O13 + 0.7857 MgCuO2	0.0443	0.3051	FALSE
931	3 ZnO + 3 MgMo2P2O9 -> MgZn3O4 + 2 MgMo3P3O13	0.0443	0.3051	FALSE
932	0.3333 MgV3P3O13 + Mg2Sc3MoS8 -> Mg2Sc3VS8 + 0.3333 MgMo3P3O13	0.0443	0.3051	FALSE
933	Mg(CrS2)2 + NaMo3P3O13 -> Na(CrS2)2 + MgMo3P3O13	0.0444	0.3051	TRUE
934	Mg6CoNiO8 + 24 MgMo2P2O9 -> Mg14CoNiO16 + 16 MgMo3P3O13	0.0444	0.3051	FALSE
935	MgCrF4 + NaMo3P3O13 -> NaCrF4 + MgMo3P3O13	0.0444	0.3051	TRUE
936	Ba2MoN3 + 0.3333 MgV3P3O13 -> Ba2VN3 + 0.3333 MgMo3P3O13	0.0444	0.3051	TRUE
937	24 MgMo2P2O9 + Mg6FeNiO8 -> Mg14FeNiO16 + 16 MgMo3P3O13	0.0445	0.3051	FALSE
938	MgCO3 + 1.5 MgMo2P2O9 -> MgMo3P3O13 + 0.5 Mg3C2O7	0.0445	0.3051	FALSE
939	BaV2CuO7 + 3 MgMo2P2O9 -> BaMgV2CuO8 + 2 MgMo3P3O13	0.0446	0.3051	FALSE
940	0.5 MgCu2O3 + 1.5 MgMo2P2O9 -> MgMo3P3O13 + MgCuO2	0.0446	0.3051	FALSE
941	KBO2 + 3 MgMo2P2O9 -> KMgBO3 + 2 MgMo3P3O13	0.0446	0.3052	FALSE
942	MgFe3P3O13 + 3 Fe2MoO4 -> MgMo3P3O13 + 3 Fe3O4	0.0447	0.3052	FALSE
943	3 MgMo2P2O9 + Ti2O3 -> MgTi2O4 + 2 MgMo3P3O13	0.0447	0.3052	FALSE
944	NaMo3P3O13 + MgSe2 -> MgMo3P3O13 + NaSe2	0.0448	0.3052	TRUE
945	0.5 Ba2B2O5 + 1.5 MgMo2P2O9 -> MgMo3P3O13 + 0.5 Ba2Mg(BO3)2	0.0448	0.3052	FALSE
946	NaMo3P3O13 + MgMo2P2O9 -> NaMo2P2O9 + MgMo3P3O13	0.0448	0.3052	FALSE
947	11.4 MgMo2P2O9 + 0.6 Mg7Mn5O12 -> Mg8Mn3O11 + 7.6 MgMo3P3O13	0.0449	0.3052	FALSE
948	Mg6CdCoO8 + 24 MgMo2P2O9 -> Mg14CdCoO16 + 16 MgMo3P3O13	0.0449	0.3052	FALSE
949	8 MgMo2P2O9 + 1.667 Mg2Te3O8 -> Mg6Te5O16 + 5.333 MgMo3P3O13	0.0449	0.3052	FALSE
950	4 ZnO + 3 MgMo2P2O9 -> MgZn4O5 + 2 MgMo3P3O13	0.045	0.3052	FALSE
951	3 MgMo2P2O9 + K2O -> K2MgO2 + 2 MgMo3P3O13	0.045	0.3052	FALSE
952	0.3333 MgV3P3O13 + LiMoN2 -> LiVN2 + 0.3333 MgMo3P3O13	0.045	0.3052	TRUE
953	0.5 MgTi2O5 + 4.5 MgMo2P2O9 -> Mg2TiO4 + 3 MgMo3P3O13	0.045	0.3052	FALSE
954	1.5 MgMo2P2O9 + 0.25 MgCu3O4 -> MgMo3P3O13 + 0.75 MgCuO2	0.0451	0.3053	FALSE
955	24 MgMo2P2O9 + CaMg6CoO8 -> CaMg14CoO16 + 16 MgMo3P3O13	0.0451	0.3053	FALSE
956	Mg(MoO2)2 + 3 Mo2PO8 -> MgMo3P3O13 + 5 MoO3	0.0451	0.3053	FALSE
957	MgMo2P2O9 + MoP3Pb2O11 -> P2Pb2O7 + MgMo3P3O13	0.0451	0.3053	FALSE
958	1.333 MgV3P3O13 + LiMo4P7O24 -> LiV4P7O24 + 1.333 MgMo3P3O13	0.0452	0.3053	FALSE
959	3 MgMo2P2O9 + TePb2O5 -> MgTe(PbO3)2 + 2 MgMo3P3O13	0.0452	0.3053	FALSE
960	3 MgMo2P2O9 + K2MgO2 -> K2Mg2O3 + 2 MgMo3P3O13	0.0452	0.3053	FALSE
961	0.1429 MgTi3O7 + 1.5 MgMo2P2O9 -> MgMo3P3O13 + 0.2143 Mg3Ti2O7	0.0453	0.3053	FALSE
962	0.6667 MgFe3P3O13 + BMo2 -> Fe2B + 0.6667 MgMo3P3O13	0.0454	0.3053	TRUE
963	MgFe3P3O13 + 12 Fe2Mo -> MgMo3P3O13 + 9 Fe3Mo	0.0454	0.3053	FALSE
964	Mg6ZnCoO8 + 24 MgMo2P2O9 -> Mg14ZnCoO16 + 16 MgMo3P3O13	0.0454	0.3054	FALSE
965	1.5 MgMo2P2O9 + 0.05 Mg7Cu17O24 -> MgMo3P3O13 + 0.85 MgCuO2	0.0455	0.3054	FALSE
966	0.5 Mg2Mo3O8 + 0.75 Mo4P7O24 -> MgMo3P3O13 + 0.75 Mo2(PO4)3	0.0455	0.3054	FALSE
967	0.25 MgV4O9 + 5.25 MgMo2P2O9 -> Mg2VO4 + 3.5 MgMo3P3O13	0.0455	0.3054	FALSE
968	9 MgMo2P2O9 + 2 Mg4CuO5 -> Mg11Cu2O13 + 6 MgMo3P3O13	0.0455	0.3054	FALSE
969	RbBO2 + 3 MgMo2P2O9 -> RbMgBO3 + 2 MgMo3P3O13	0.0455	0.3054	FALSE
970	MoN + 0.3333 MgV3P3O13 -> VN + 0.3333 MgMo3P3O13	0.0456	0.3054	TRUE
971	6 MgMo2P2O9 + TiO2 -> Mg2TiO4 + 4 MgMo3P3O13	0.0457	0.3054	FALSE
972	CsMoP2O7 + 1.333 MgO -> CsMgPO4 + 0.3333 MgMo3P3O13	0.0457	0.3054	FALSE
973	0.1364 MgFe3P3O13 + 0.04545 Fe13Mo9 -> Fe + 0.1364 MgMo3P3O13	0.0458	0.3054	TRUE
974	6 MgMo2P2O9 + MgFe2O3 -> Mg3Fe2O5 + 4 MgMo3P3O13	0.0459	0.3055	FALSE
975	Mg4MnN4 + 4 Mo3P3O16 -> Mn(NO3)4 + 4 MgMo3P3O13	0.046	0.3055	FALSE
976	9 MgMo2P2O9 + 4 TeO2 -> Mg3Te4O11 + 6 MgMo3P3O13	0.046	0.3055	FALSE
977	1.5 MgMo2P2O9 + 0.0625 NaMg6CoO8 -> MgMo3P3O13 + 0.0625 NaMg14CoO16	0.046	0.3055	FALSE
978	15 MgMo2P2O9 + 2 Mg3MnO4 -> Mg11Mn2O13 + 10 MgMo3P3O13	0.0461	0.3055	FALSE
979	0.3333 Mg2Mo3O8 + CaMo2(PO5)2 -> CaMoO4 + 0.6667 MgMo3P3O13	0.0461	0.3055	FALSE
980	MgMo2P2O9 + KMo2(PO4)3 -> KMo(PO4)2 + MgMo3P3O13	0.0461	0.3055	FALSE
981	1.5 MgMo2P2O9 + 0.1667 Mg3Fe2O5 -> MgMo3P3O13 + 0.3333 Mg3FeO4	0.0462	0.3055	FALSE
982	SiMoP3O11 + Mg(MoO2)2 -> SiO2 + MgMo3P3O13	0.0462	0.3056	FALSE
983	24 MgMo2P2O9 + Mg6CoCuO8 -> Mg14CoCuO16 + 16 MgMo3P3O13	0.0462	0.3056	FALSE
984	1.5 MgMo2P2O9 + MgMn2O3 -> MgMo3P3O13 + 0.5 Mg3Mn4O7	0.0463	0.3056	FALSE
985	3 MgMo2P2O9 + Ni2P2O7 -> MgNi2(PO4)2 + 2 MgMo3P3O13	0.0463	0.3056	FALSE
986	0.3333 MgV3P3O13 + CaLaCrMoO6 -> CaLaVCrO6 + 0.3333 MgMo3P3O13	0.0464	0.3056	FALSE
987	0.3333 MgFe3P3O13 + Ni3Mo -> FeNi3 + 0.3333 MgMo3P3O13	0.0464	0.3056	TRUE
988	0.0625 Mg6MnNiO8 + 1.5 MgMo2P2O9 -> MgMo3P3O13 + 0.0625 Mg14MnNiO16	0.0464	0.3056	FALSE
989	1.5 MgMo2P2O9 + 0.5 Li2ZrO3 -> MgMo3P3O13 + 0.5 Li2MgZrO4	0.0464	0.3056	FALSE
990	0.25 SiO2 + 1.5 MgMo2P2O9 -> MgMo3P3O13 + 0.25 Mg2SiO4	0.0464	0.3056	FALSE
991	3 MgMo2P2O9 + Mg3CuO4 -> Mg4CuO5 + 2 MgMo3P3O13	0.0464	0.3056	FALSE
992	0.5 MgV2(PO5)2 + 1.5 Mo(PO3)3 -> V(PO3)4 + 0.5 MgMo3P3O13	0.0465	0.3056	FALSE
993	CaMg6NiO8 + 24 MgMo2P2O9 -> CaMg14NiO16 + 16 MgMo3P3O13	0.0465	0.3056	FALSE
994	10.5 MgMo2P2O9 + 0.5 Mg11Cu2O13 -> Mg9CuO10 + 7 MgMo3P3O13	0.0465	0.3056	FALSE
995	0.1875 Mo(PO3)5 + 0.0625 MgP4 -> PO2 + 0.0625 MgMo3P3O13	0.0465	0.3056	FALSE
996	48 MgMo2P2O9 + SrMg14NiO16 -> SrMg30NiO32 + 32 MgMo3P3O13	0.0465	0.3056	FALSE
997	3 V2MoO8 + MgV3(P2O7)2 -> MgMo3P3O13 + V9PO25	0.0466	0.3057	FALSE
998	15 MgMo2P2O9 + MgMnO3 -> Mg6MnO8 + 10 MgMo3P3O13	0.0466	0.3057	FALSE
999	Mg14FeNiO16 + 48 MgMo2P2O9 -> Mg30FeNiO32 + 32 MgMo3P3O13	0.0466	0.3057	FALSE
1000	0.1667 MgZn4O5 + 1.5 MgMo2P2O9 -> MgMo3P3O13 + 0.6667 MgZnO2	0.0467	0.3057	FALSE
1001	24 MgMo2P2O9 + Mg6CdNiO8 -> Mg14CdNiO16 + 16 MgMo3P3O13	0.0467	0.3057	FALSE
1002	24 MgMo2P2O9 + NaMg6FeO8 -> NaMg14FeO16 + 16 MgMo3P3O13	0.0467	0.3057	FALSE
1003	24 MgMo2P2O9 + Mg6ZnCdO8 -> Mg14ZnCdO16 + 16 MgMo3P3O13	0.0467	0.3057	FALSE
1004	3 MgMo2P2O9 + Rb2O -> Rb2MgO2 + 2 MgMo3P3O13	0.0467	0.3057	FALSE
1005	6 MgMo2P2O9 + MgNiO2 -> Mg3NiO4 + 4 MgMo3P3O13	0.0467	0.3057	FALSE
1006	16 MgMo2P2O9 + 0.3333 Mg2Mn3O8 -> Mg6MnO8 + 10.67 MgMo3P3O13	0.0468	0.3057	FALSE
1007	NaMg6AlO8 + 24 MgMo2P2O9 -> NaMg14AlO16 + 16 MgMo3P3O13	0.0468	0.3057	FALSE
1008	24 MgMo2P2O9 + Mg6CdFeO8 -> Mg14CdFeO16 + 16 MgMo3P3O13	0.0468	0.3057	FALSE
1009	0.3333 ZnMo2P2O9 + 0.2222 MgZn3O4 -> ZnO + 0.2222 MgMo3P3O13	0.0468	0.3057	FALSE
1010	4.8 MgMo2P2O9 + 0.2 Mg7Mn5O12 -> Mg3MnO4 + 3.2 MgMo3P3O13	0.0468	0.3057	FALSE
1011	18 MgMo2P2O9 + MnO2 -> Mg6MnO8 + 12 MgMo3P3O13	0.0468	0.3057	FALSE
1012	NiO + 3 MgMo2P2O9 -> MgNiO2 + 2 MgMo3P3O13	0.0469	0.3057	FALSE
1013	5 MgMo2P2O9 + 0.3333 K6MgO4 -> K2Mg2O3 + 3.333 MgMo3P3O13	0.0469	0.3058	FALSE
1014	1.5 MgMo2P2O9 + 0.25 MgZn3O4 -> MgMo3P3O13 + 0.75 MgZnO2	0.0469	0.3058	FALSE
1015	48 MgMo2P2O9 + Mg14TiCoO16 -> Mg30TiCoO32 + 32 MgMo3P3O13	0.047	0.3058	FALSE
1016	AlMo3 + 0.6667 MgFe3P3O13 -> AlFe2Mo + 0.6667 MgMo3P3O13	0.047	0.3058	FALSE
1017	Mg6ZnFeO8 + 24 MgMo2P2O9 -> Mg14ZnFeO16 + 16 MgMo3P3O13	0.047	0.3058	FALSE
1018	48 MgMo2P2O9 + Mg14CuNiO16 -> Mg30CuNiO32 + 32 MgMo3P3O13	0.047	0.3058	FALSE
1019	1.5 MgMo2P2O9 + 0.0625 Mg6AlCuO8 -> MgMo3P3O13 + 0.0625 Mg14AlCuO16	0.047	0.3058	FALSE
1020	3 VO2 + 3 MgMo2P2O9 -> MgV3O7 + 2 MgMo3P3O13	0.047	0.3058	FALSE
1021	24 MgMo2P2O9 + Mg6VZnO8 -> Mg14VZnO16 + 16 MgMo3P3O13	0.047	0.3058	FALSE
1022	17.25 MgMo2P2O9 + 0.75 Mg3Mn4O7 -> Mg8Mn3O11 + 11.5 MgMo3P3O13	0.047	0.3058	FALSE
1023	24 MgMo2P2O9 + Mg6ZnNiO8 -> Mg14ZnNiO16 + 16 MgMo3P3O13	0.047	0.3058	FALSE
1024	3 MgMo2P2O9 + TiBi2O5 -> MgTi(BiO3)2 + 2 MgMo3P3O13	0.047	0.3058	FALSE
1025	0.03125 YMg14FeO16 + 1.5 MgMo2P2O9 -> MgMo3P3O13 + 0.03125 YMg30FeO32	0.047	0.3058	FALSE
1026	48 MgMo2P2O9 + CaMg14TiO16 -> CaMg30TiO32 + 32 MgMo3P3O13	0.0471	0.3058	FALSE
1027	1.5 MgMo2P2O9 + 2 BiO2 -> MgMo3P3O13 + 0.5 MgBi4O9	0.0471	0.3058	FALSE
1028	24 MgMo2P2O9 + Mg6CdCuO8 -> Mg14CdCuO16 + 16 MgMo3P3O13	0.0471	0.3058	FALSE
1029	24 MgMo2P2O9 + Mg6MnZnO8 -> Mg14MnZnO16 + 16 MgMo3P3O13	0.0471	0.3058	FALSE
1030	1.5 MgMo2P2O9 + 0.5 La2TiO5 -> MgMo3P3O13 + 0.5 La2MgTiO6	0.0471	0.3058	FALSE
1031	Mg14CdCuO16 + 48 MgMo2P2O9 -> Mg30CdCuO32 + 32 MgMo3P3O13	0.0471	0.3058	FALSE
1032	Mg14CoNiO16 + 48 MgMo2P2O9 -> Mg30CoNiO32 + 32 MgMo3P3O13	0.0471	0.3058	FALSE
1033	MgMo2P2O9 + 0.6667 Na6MgO4 -> Na4MgO3 + 0.6667 MgMo3P3O13	0.0471	0.3058	FALSE
1034	Ti2O + 3 MgTiMo(PO4)3 -> Mg2Ti5(PO4)6 + MgMo3P3O13	0.0471	0.3058	FALSE
1035	24 MgMo2P2O9 + Mg6MnCdO8 -> Mg14MnCdO16 + 16 MgMo3P3O13	0.0471	0.3058	FALSE
1036	Ca3Si2O7 + 3 MgMo2P2O9 -> Ca3Mg(SiO4)2 + 2 MgMo3P3O13	0.0471	0.3058	FALSE
1037	Mg6VCoO8 + 24 MgMo2P2O9 -> Mg14VCoO16 + 16 MgMo3P3O13	0.0471	0.3058	FALSE
1038	0.5556 Mg4Mn9O13 + 14.33 MgMo2P2O9 -> Mg7Mn5O12 + 9.556 MgMo3P3O13	0.0471	0.3058	FALSE
1039	0.03125 Mg14VCuO16 + 1.5 MgMo2P2O9 -> MgMo3P3O13 + 0.03125 Mg30VCuO32	0.0472	0.3058	FALSE
1040	1.5 MgMo2P2O9 + 0.0625 Mg6VFeO8 -> MgMo3P3O13 + 0.0625 Mg14VFeO16	0.0472	0.3058	FALSE
1041	48 MgMo2P2O9 + YMg14NiO16 -> YMg30NiO32 + 32 MgMo3P3O13	0.0472	0.3058	FALSE
1042	48 MgMo2P2O9 + CaYMg14O16 -> CaYMg30O32 + 32 MgMo3P3O13	0.0472	0.3058	FALSE
1043	48 MgMo2P2O9 + CaMg14FeO16 -> CaMg30FeO32 + 32 MgMo3P3O13	0.0472	0.3058	FALSE
1044	3 MgMo2P2O9 + 2 FeO -> MgFe2O3 + 2 MgMo3P3O13	0.0472	0.3058	FALSE
1045	1.5 MgMo2P2O9 + 0.03125 Mg14VNiO16 -> MgMo3P3O13 + 0.03125 Mg30VNiO32	0.0472	0.3058	FALSE
1046	1.5 MgMo2P2O9 + 0.0625 Mg6FeCoO8 -> MgMo3P3O13 + 0.0625 Mg14FeCoO16	0.0472	0.3058	FALSE
1047	0.03125 YMg14ZnO16 + 1.5 MgMo2P2O9 -> MgMo3P3O13 + 0.03125 YMg30ZnO32	0.0473	0.3059	FALSE
1048	0.6667 Mg8Mn3O11 + 17 MgMo2P2O9 -> Mg11Mn2O13 + 11.33 MgMo3P3O13	0.0473	0.3059	FALSE
1049	0.3333 MgV3P3O13 + 2 SrMoO3 -> Sr2VMoO6 + 0.3333 MgMo3P3O13	0.0473	0.3059	FALSE
1050	2 KMoP2O7 + 0.3333 Mg2V3O8 -> K2V(PO4)2 + 0.6667 MgMo3P3O13	0.0473	0.3059	FALSE
1051	1.5 MgMo2P2O9 + 0.0625 CaMg6ZnO8 -> MgMo3P3O13 + 0.0625 CaMg14ZnO16	0.0474	0.3059	FALSE
1052	4.5 MgMo2P2O9 + 0.5 MgZn2O3 -> Mg2ZnO3 + 3 MgMo3P3O13	0.0474	0.3059	FALSE
1053	6 MgMo2P2O9 + MgCuO2 -> Mg3CuO4 + 4 MgMo3P3O13	0.0474	0.3059	FALSE
1054	72 MgMo2P2O9 + Mg6FeNiO8 -> Mg30FeNiO32 + 48 MgMo3P3O13	0.0474	0.3059	FALSE
1055	Mg14FeCuO16 + 48 MgMo2P2O9 -> Mg30FeCuO32 + 32 MgMo3P3O13	0.0474	0.3059	FALSE
1056	48 MgMo2P2O9 + Mg14MnCuO16 -> Mg30MnCuO32 + 32 MgMo3P3O13	0.0474	0.3059	FALSE
1057	5 MgMo2P2O9 + 0.3333 MgV3O7 -> Mg2VO4 + 3.333 MgMo3P3O13	0.0474	0.3059	FALSE
1058	1.333 MgV3P3O13 + K(MoO2)4 -> KV4O8 + 1.333 MgMo3P3O13	0.0474	0.3059	FALSE
1059	Mg6CuNiO8 + 24 MgMo2P2O9 -> Mg14CuNiO16 + 16 MgMo3P3O13	0.0474	0.3059	FALSE
1060	24 MgMo2P2O9 + NaMg6TiO8 -> NaMg14TiO16 + 16 MgMo3P3O13	0.0475	0.3059	FALSE
1061	48 MgMo2P2O9 + LiMg14CoO16 -> LiMg30CoO32 + 32 MgMo3P3O13	0.0475	0.3059	FALSE
1062	Mg14TiFeO16 + 48 MgMo2P2O9 -> Mg30TiFeO32 + 32 MgMo3P3O13	0.0475	0.3059	FALSE
1063	1.5 MgMo2P2O9 + 0.05556 Mg3Fe4O7 -> MgMo3P3O13 + 0.2222 Mg3FeO4	0.0475	0.3059	FALSE
1064	15 MgMo2P2O9 + 3 MgMnO2 -> Mg8Mn3O11 + 10 MgMo3P3O13	0.0475	0.3059	FALSE
1065	0.0625 CaMg6CuO8 + 1.5 MgMo2P2O9 -> MgMo3P3O13 + 0.0625 CaMg14CuO16	0.0475	0.3059	FALSE
1066	3 MgMo2P2O9 + CsBO2 -> CsMgBO3 + 2 MgMo3P3O13	0.0476	0.3059	FALSE
1067	24 MgMo2P2O9 + CaMg6VO8 -> CaMg14VO16 + 16 MgMo3P3O13	0.0476	0.3059	FALSE
1068	24 MgMo2P2O9 + Mg6ZnCuO8 -> Mg14ZnCuO16 + 16 MgMo3P3O13	0.0476	0.3059	FALSE
1069	7.5 MgMo2P2O9 + 0.5 Mg3Fe2O5 -> Mg4FeO5 + 5 MgMo3P3O13	0.0476	0.3059	FALSE
1070	1.5 MgMo2P2O9 + 0.0625 Mg6MnCuO8 -> MgMo3P3O13 + 0.0625 Mg14MnCuO16	0.0476	0.3059	FALSE
1071	Mg6CoNiO8 + 72 MgMo2P2O9 -> Mg30CoNiO32 + 48 MgMo3P3O13	0.0476	0.3059	FALSE
1072	NaBO2 + 3 MgMo2P2O9 -> NaMgBO3 + 2 MgMo3P3O13	0.0476	0.3059	FALSE
1073	4.875 ZnMo2P2O9 + 2.125 Mg2ZnO3 -> MgZn7O8 + 3.25 MgMo3P3O13	0.0477	0.3059	FALSE
1074	3 MgMo2P2O9 + 2 BiO2 -> MgBi2O5 + 2 MgMo3P3O13	0.0477	0.3059	FALSE
1075	Mg14AlCdO16 + 48 MgMo2P2O9 -> Mg30AlCdO32 + 32 MgMo3P3O13	0.0477	0.306	FALSE
1076	6 MgMo2P2O9 + K2O -> K2Mg2O3 + 4 MgMo3P3O13	0.0477	0.306	FALSE
1077	MgFe3P3O13 + 3 CaMoF5 -> MgMo3P3O13 + 3 CaFeF5	0.0477	0.306	TRUE
1078	0.3333 MgV3P3O13 + 2 BaMoO3 -> Ba2VMoO6 + 0.3333 MgMo3P3O13	0.0477	0.306	FALSE
1079	48 MgMo2P2O9 + Mg14TiMnO16 -> Mg30TiMnO32 + 32 MgMo3P3O13	0.0478	0.306	FALSE
1080	1.889 MgFe3P3O13 + 9.667 Fe2Mo -> Fe25Mo4 + 1.889 MgMo3P3O13	0.0478	0.306	FALSE
1081	2 RbMoP2O7 + 0.3333 Mg2V3O8 -> Rb2V(PO4)2 + 0.6667 MgMo3P3O13	0.0478	0.306	FALSE
1082	24 MgMo2P2O9 + CaMg6MnO8 -> CaMg14MnO16 + 16 MgMo3P3O13	0.0478	0.306	FALSE
1083	24 MgMo2P2O9 + Mg6FeCuO8 -> Mg14FeCuO16 + 16 MgMo3P3O13	0.0478	0.306	FALSE
1084	1.5 MgMo2P2O9 + 0.03125 NaMg14FeO16 -> MgMo3P3O13 + 0.03125 NaMg30FeO32	0.0478	0.306	FALSE
1085	3 MoP2O7 + Mg(MoO2)2 -> MgMo3P3O13 + Mo2(PO4)3	0.0478	0.306	FALSE
1086	48 MgMo2P2O9 + Mg14CdCoO16 -> Mg30CdCoO32 + 32 MgMo3P3O13	0.0478	0.306	FALSE
1087	Mo2P3O11 + 0.3333 Mg2V3O8 -> VPO5 + 0.6667 MgMo3P3O13	0.0479	0.306	FALSE
1088	1.5 MgMo2P2O9 + 0.03125 Mg14TiAlO16 -> MgMo3P3O13 + 0.03125 Mg30TiAlO32	0.0479	0.306	FALSE
1089	3 MgMo2P2O9 + 3 Na2O -> Na6MgO4 + 2 MgMo3P3O13	0.0479	0.306	FALSE
1090	24 MgMo2P2O9 + LiMg6AlO8 -> LiMg14AlO16 + 16 MgMo3P3O13	0.0479	0.306	FALSE
1091	1.5 MgTi2O5 + 1.5 MgMo2P2O9 -> Mg2Ti3O8 + MgMo3P3O13	0.0479	0.306	FALSE
1092	48 MgMo2P2O9 + Mg14VCoO16 -> Mg30VCoO32 + 32 MgMo3P3O13	0.0479	0.306	FALSE
1093	1.5 MgMo2P2O9 + 0.08333 Mg4FeO5 -> MgMo3P3O13 + 0.08333 Mg10FeO11	0.048	0.306	FALSE
1094	6 MgMo2P2O9 + 3 TiO2 -> Mg2Ti3O8 + 4 MgMo3P3O13	0.048	0.306	FALSE
1095	24 MgMo2P2O9 + LiMg6FeO8 -> LiMg14FeO16 + 16 MgMo3P3O13	0.048	0.306	FALSE
1096	2.625 ZnMo2P2O9 + 1.375 Mg2ZnO3 -> MgZn4O5 + 1.75 MgMo3P3O13	0.048	0.306	FALSE
1097	16.5 MgMo2P2O9 + 0.5 Mg7Cu2O9 -> Mg9CuO10 + 11 MgMo3P3O13	0.048	0.306	FALSE
1098	MgMo2O7 + 2 Mo2P3O11 -> MgMo3P3O13 + Mo3P3O16	0.048	0.306	FALSE
1099	7.5 MgMo2P2O9 + 0.5 MgZn2O3 -> Mg3ZnO4 + 5 MgMo3P3O13	0.048	0.306	FALSE
1100	24 MgMo2P2O9 + CaMg6CdO8 -> CaMg14CdO16 + 16 MgMo3P3O13	0.0481	0.3061	FALSE
1101	0.3333 Mg4Mn9O13 + 20 MgMo2P2O9 -> Mg8Mn3O11 + 13.33 MgMo3P3O13	0.0481	0.3061	FALSE
1102	NaMoP2O7 + 0.3333 MgO -> NaPO3 + 0.3333 MgMo3P3O13	0.0481	0.3061	FALSE
1103	7.8 MgMo2P2O9 + 0.2 Mg2Cu5O7 -> Mg3CuO4 + 5.2 MgMo3P3O13	0.0482	0.3061	FALSE
1104	1.5 MgMo2P2O9 + 0.1 MgFe2O3 -> MgMo3P3O13 + 0.2 Mg3FeO4	0.0482	0.3061	FALSE
1105	6.75 MgMo2P2O9 + 0.25 Mg3Mn4O7 -> Mg3MnO4 + 4.5 MgMo3P3O13	0.0482	0.3061	FALSE
1106	3 NaMoP2O7 + 0.5 Mg2V3O8 -> MgMo3P3O13 + 1.5 Na2V(PO4)2	0.0482	0.3061	FALSE
1107	NaMo3P3O13 + MgPS3 -> NaPS3 + MgMo3P3O13	0.0482	0.3061	FALSE
1108	9.75 MgMo2P2O9 + 0.25 Mg3Fe4O7 -> Mg4FeO5 + 6.5 MgMo3P3O13	0.0482	0.3061	FALSE
1109	7.909 MgMo2P2O9 + 0.09091 Mg4Cu11O15 -> Mg3CuO4 + 5.273 MgMo3P3O13	0.0482	0.3061	FALSE
1110	MgV2(PO4)2 + 3 MoP2O7 -> MgMo3P3O13 + V2P5O16	0.0482	0.3061	FALSE
1111	NiO + 9 MgMo2P2O9 -> Mg3NiO4 + 6 MgMo3P3O13	0.0483	0.3061	FALSE
1112	0.6667 MgV3P3O13 + ZnCuMo2O7 -> V2ZnCuO7 + 0.6667 MgMo3P3O13	0.0483	0.3061	FALSE
1113	0.08333 MgZn7O8 + 1.5 MgMo2P2O9 -> MgMo3P3O13 + 0.5833 MgZnO2	0.0483	0.3061	FALSE
1114	0.3333 MgV3P3O13 + LiMoP2O7 -> LiVP2O7 + 0.3333 MgMo3P3O13	0.0483	0.3061	FALSE
1115	Mg6CdCoO8 + 72 MgMo2P2O9 -> Mg30CdCoO32 + 48 MgMo3P3O13	0.0483	0.3061	FALSE
1116	0.3333 MgV3P3O13 + Mo(PO3)4 -> V(PO3)4 + 0.3333 MgMo3P3O13	0.0484	0.3061	FALSE
1117	0.3333 MgV3P3O13 + CrB4Mo -> VCrB4 + 0.3333 MgMo3P3O13	0.0484	0.3061	TRUE
1118	13.5 MgMo2P2O9 + 2.5 MgMn2O3 -> Mg7Mn5O12 + 9 MgMo3P3O13	0.0484	0.3061	FALSE
1119	1.5 MgMo2P2O9 + 0.5 MgO -> MgO + MgMo3P3O13	0.0484	0.3061	FALSE
1120	CaMg14CoO16 + 48 MgMo2P2O9 -> CaMg30CoO32 + 32 MgMo3P3O13	0.0484	0.3061	FALSE
1121	1.5 MgMo2P2O9 + 0.0625 LiMg6CoO8 -> MgMo3P3O13 + 0.0625 LiMg14CoO16	0.0484	0.3061	FALSE
1122	8 MgMo2P2O9 + 0.3333 MgCu3O4 -> Mg3CuO4 + 5.333 MgMo3P3O13	0.0484	0.3061	FALSE
1123	9 MgMo2P2O9 + 2 FeO -> Mg3Fe2O5 + 6 MgMo3P3O13	0.0485	0.3062	FALSE
1124	24.6 MgMo2P2O9 + 0.4 Mg7Mn5O12 -> Mg11Mn2O13 + 16.4 MgMo3P3O13	0.0485	0.3062	FALSE
1125	48 MgMo2P2O9 + Mg14MnCoO16 -> Mg30MnCoO32 + 32 MgMo3P3O13	0.0485	0.3062	FALSE
1126	Mg14CoCuO16 + 48 MgMo2P2O9 -> Mg30CoCuO32 + 32 MgMo3P3O13	0.0485	0.3062	FALSE
1127	MgO + LiMo4P7O24 -> LiMo(PO3)4 + MgMo3P3O13	0.0485	0.3062	FALSE
1128	4 MgMo2P2O9 + 0.3333 Mg2V3O8 -> Mg2VO4 + 2.667 MgMo3P3O13	0.0485	0.3062	FALSE
1129	0.5 MgCu2O3 + 7.5 MgMo2P2O9 -> Mg3CuO4 + 5 MgMo3P3O13	0.0485	0.3062	FALSE
1130	1.5 MgMo2P2O9 + 0.03125 LiMg14FeO16 -> MgMo3P3O13 + 0.03125 LiMg30FeO32	0.0486	0.3062	FALSE
1131	1.5 MgMo2P2O9 + 0.07143 Mg3FeO4 -> MgMo3P3O13 + 0.07143 Mg10FeO11	0.0486	0.3062	FALSE
1132	72 MgMo2P2O9 + Mg6CdCuO8 -> Mg30CdCuO32 + 48 MgMo3P3O13	0.0486	0.3062	FALSE
1133	Cs2Mo3P3O17 + MgS -> Cs2SO4 + MgMo3P3O13	0.0486	0.3062	FALSE
1134	2 FePO4 + 3 MgMo2P2O9 -> MgFe2P2O9 + 2 MgMo3P3O13	0.0486	0.3062	FALSE
1135	7.765 MgMo2P2O9 + 0.05882 Mg7Cu17O24 -> Mg3CuO4 + 5.176 MgMo3P3O13	0.0486	0.3062	FALSE
1136	Mg6CuNiO8 + 72 MgMo2P2O9 -> Mg30CuNiO32 + 48 MgMo3P3O13	0.0486	0.3062	FALSE
1137	19.5 MgMo2P2O9 + 1.5 MgMn2O3 -> Mg8Mn3O11 + 13 MgMo3P3O13	0.0487	0.3062	FALSE
1138	10.5 MgMo2P2O9 + 0.5 MgFe2O3 -> Mg4FeO5 + 7 MgMo3P3O13	0.0487	0.3062	FALSE
1139	NaMo3P3O13 + MgCrN2 -> NaCrN2 + MgMo3P3O13	0.0487	0.3062	TRUE
1140	1.5 MgMo2P2O9 + MnO -> MgMo3P3O13 + 0.5 MgMn2O3	0.0487	0.3062	FALSE
1141	6 MgMo2P2O9 + MgMnO2 -> Mg3MnO4 + 4 MgMo3P3O13	0.0487	0.3062	FALSE
1142	LiMg14TiO16 + 48 MgMo2P2O9 -> LiMg30TiO32 + 32 MgMo3P3O13	0.0487	0.3062	FALSE
1143	24 MgMo2P2O9 + LiMg6TiO8 -> LiMg14TiO16 + 16 MgMo3P3O13	0.0488	0.3062	FALSE
1144	72 MgMo2P2O9 + CaMg6CoO8 -> CaMg30CoO32 + 48 MgMo3P3O13	0.0488	0.3062	FALSE
1145	1.5 MgMo2P2O9 + 0.6667 FeO -> MgMo3P3O13 + 0.1667 Mg3Fe4O7	0.0488	0.3062	FALSE
1146	0.5 ZnO + 1.5 MgMo2P2O9 -> MgMo3P3O13 + 0.5 MgZnO2	0.0488	0.3063	FALSE
1147	1.5 MgMo2P2O9 + 0.02083 NaMg6FeO8 -> MgMo3P3O13 + 0.02083 NaMg30FeO32	0.0489	0.3063	FALSE
1148	28.5 MgMo2P2O9 + 0.5 Mg3Mn4O7 -> Mg11Mn2O13 + 19 MgMo3P3O13	0.0489	0.3063	FALSE
1149	15 MgMo2P2O9 + Mg4CuO5 -> Mg9CuO10 + 10 MgMo3P3O13	0.0489	0.3063	FALSE
1150	MgVN2 + NaMo3P3O13 -> NaVN2 + MgMo3P3O13	0.0489	0.3063	TRUE
1151	72 MgMo2P2O9 + Mg6MnCuO8 -> Mg30MnCuO32 + 48 MgMo3P3O13	0.049	0.3063	FALSE
1152	3 MgMo2P2O9 + 2 BaO -> Ba2MgO3 + 2 MgMo3P3O13	0.049	0.3063	FALSE
1153	0.1111 Mg4Mn9O13 + 7.667 MgMo2P2O9 -> Mg3MnO4 + 5.111 MgMo3P3O13	0.049	0.3063	FALSE
1154	72 MgMo2P2O9 + Mg6FeCuO8 -> Mg30FeCuO32 + 48 MgMo3P3O13	0.049	0.3063	FALSE
1155	0.03571 MnNiO2 + 1.5 MgMo2P2O9 -> MgMo3P3O13 + 0.03571 Mg14MnNiO16	0.049	0.3063	FALSE
1156	0.6667 MgFe3P3O13 + LiMo2P3O11 -> LiFe2P3O11 + 0.6667 MgMo3P3O13	0.0491	0.3063	FALSE
1157	1.5 MgMo2P2O9 + 0.0625 NaYMg6O8 -> MgMo3P3O13 + 0.0625 NaYMg14O16	0.0491	0.3063	FALSE
1158	1.5 MgMo2P2O9 + 0.1667 FeO -> MgMo3P3O13 + 0.1667 Mg3FeO4	0.0491	0.3063	FALSE
1159	Mg6VCoO8 + 72 MgMo2P2O9 -> Mg30VCoO32 + 48 MgMo3P3O13	0.0492	0.3063	FALSE
1160	LiMo4P7O24 + 0.6667 Mg2V3O8 -> LiV2(PO4)3 + 1.333 MgMo3P3O13	0.0492	0.3063	FALSE
1161	1.5 MgMo2P2O9 + 0.2 Mg2Ti3O8 -> MgMo3P3O13 + 0.3 Mg3Ti2O7	0.0492	0.3063	FALSE
1162	NaMg14MnO16 + 48 MgMo2P2O9 -> NaMg30MnO32 + 32 MgMo3P3O13	0.0492	0.3063	FALSE
1163	1.5 MgMo2P2O9 + 0.02941 Mg3Fe2O5 -> MgMo3P3O13 + 0.05882 Mg10FeO11	0.0492	0.3063	FALSE
1164	27 MgMo2P2O9 + 2 MgMnO2 -> Mg11Mn2O13 + 18 MgMo3P3O13	0.0492	0.3063	FALSE
1165	72 MgMo2P2O9 + Mg6CoCuO8 -> Mg30CoCuO32 + 48 MgMo3P3O13	0.0492	0.3064	FALSE
1166	3 MgMo2P2O9 + BaO -> BaMgO2 + 2 MgMo3P3O13	0.0492	0.3064	FALSE
1167	MgFe3P3O13 + 1.091 Fe7Mo6 -> MgMo3P3O13 + 3.545 Fe3Mo	0.0492	0.3064	FALSE
1168	3.6 ZnMo2P2O9 + 3.4 MgZnO2 -> MgZn7O8 + 2.4 MgMo3P3O13	0.0493	0.3064	FALSE
1169	2.182 ZnMo2P2O9 + 0.8182 Mg3ZnO4 -> MgZn3O4 + 1.455 MgMo3P3O13	0.0493	0.3064	FALSE
1170	1.5 MgMo2P2O9 + 0.01351 Mg3Fe4O7 -> MgMo3P3O13 + 0.05405 Mg10FeO11	0.0493	0.3064	FALSE
1171	72 MgMo2P2O9 + LiMg6CoO8 -> LiMg30CoO32 + 48 MgMo3P3O13	0.0493	0.3064	FALSE
1172	0.2222 Mg4Mn9O13 + 30.33 MgMo2P2O9 -> Mg11Mn2O13 + 20.22 MgMo3P3O13	0.0493	0.3064	FALSE
1173	42 MgMo2P2O9 + ZnNiO2 -> Mg14ZnNiO16 + 28 MgMo3P3O13	0.0493	0.3064	FALSE
1174	18 MgMo2P2O9 + ZnNiO2 -> Mg6ZnNiO8 + 12 MgMo3P3O13	0.0493	0.3064	FALSE
1175	ZnMo2P2O9 + 0.6667 MgCu3O4 -> ZnCu2O3 + 0.6667 MgMo3P3O13	0.0493	0.3064	FALSE
1176	VO2 + 6 MgMo2P2O9 -> Mg2VO4 + 4 MgMo3P3O13	0.0493	0.3064	FALSE
1177	12 MgMo2P2O9 + FeO -> Mg4FeO5 + 8 MgMo3P3O13	0.0493	0.3064	FALSE
1178	42 MgMo2P2O9 + ZnCoO2 -> Mg14ZnCoO16 + 28 MgMo3P3O13	0.0494	0.3064	FALSE
1179	AlMo3 + MgFe3P3O13 -> AlFe3 + MgMo3P3O13	0.0494	0.3064	TRUE
1180	1.5 MgMo2P2O9 + 0.02632 MgFe2O3 -> MgMo3P3O13 + 0.05263 Mg10FeO11	0.0494	0.3064	FALSE
1181	SiO2 + 3 MgMo2P2O9 -> MgSiO3 + 2 MgMo3P3O13	0.0495	0.3064	FALSE
1182	7.5 MgMo2P2O9 + 0.5 MgMn2O3 -> Mg3MnO4 + 5 MgMo3P3O13	0.0495	0.3064	FALSE
1183	1.5 MgMo2P2O9 + 0.0625 LiYMg6O8 -> MgMo3P3O13 + 0.0625 LiYMg14O16	0.0495	0.3064	FALSE
1184	3 MgMo2P2O9 + MnO -> MgMnO2 + 2 MgMo3P3O13	0.0495	0.3064	FALSE
1185	30 MgMo2P2O9 + MgMn2O3 -> Mg11Mn2O13 + 20 MgMo3P3O13	0.0495	0.3064	FALSE
1186	MnNiO2 + 18 MgMo2P2O9 -> Mg6MnNiO8 + 12 MgMo3P3O13	0.0496	0.3064	FALSE
1187	MgMn2P2O9 + Li3Mo3(PO4)4 -> MgMo3P3O13 + Li3Mn2(PO4)3	0.0496	0.3064	FALSE
1188	90 MgMo2P2O9 + CuNiO2 -> Mg30CuNiO32 + 60 MgMo3P3O13	0.0496	0.3065	FALSE
1189	MoP2PbO8 + 0.3333 MgV3P3O13 -> VP2PbO8 + 0.3333 MgMo3P3O13	0.0496	0.3065	FALSE
1190	27 MgMo2P2O9 + 5 MgSiO3 -> Mg14Si5O24 + 18 MgMo3P3O13	0.0496	0.3065	FALSE
1191	LiMgPO4 + 2 LiMo2P2O9 -> MgMo3P3O13 + Li3MoP2O9	0.0496	0.3065	FALSE
1192	0.6667 MgV3P3O13 + Ba(MoN2)2 -> Ba(VN2)2 + 0.6667 MgMo3P3O13	0.0496	0.3065	TRUE
1193	1.5 MgMo2P2O9 + 0.05 FeO -> MgMo3P3O13 + 0.05 Mg10FeO11	0.0497	0.3065	FALSE
1194	NaMo3P3O16 + MgNi2 -> NaNi2O3 + MgMo3P3O13	0.0497	0.3065	FALSE
1195	4.5 MgMo2P2O9 + 0.5 MgV2O5 -> Mg2VO4 + 3 MgMo3P3O13	0.0498	0.3065	FALSE
1196	3 MgMo2P2O9 + Bi2O3 -> Mg(BiO2)2 + 2 MgMo3P3O13	0.0498	0.3065	FALSE
1197	1.5 MgMo2P2O9 + 0.02083 LiMg6FeO8 -> MgMo3P3O13 + 0.02083 LiMg30FeO32	0.0499	0.3065	FALSE
1198	9 MgMo2P2O9 + MgCuO2 -> Mg4CuO5 + 6 MgMo3P3O13	0.0499	0.3065	FALSE
1199	42 MgMo2P2O9 + CuNiO2 -> Mg14CuNiO16 + 28 MgMo3P3O13	0.05	0.3066	FALSE
1200	24 MgMo2P2O9 + 3 MnO -> Mg8Mn3O11 + 16 MgMo3P3O13	0.05	0.3066	FALSE
1201	15 MgMo2P2O9 + 2 Mg3CuO4 -> Mg11Cu2O13 + 10 MgMo3P3O13	0.05	0.3066	FALSE
1202	1.5 MgMo2P2O9 + 0.03125 Mg14ZnFeO16 -> MgMo3P3O13 + 0.03125 Mg30ZnFeO32	0.05	0.3066	FALSE
1203	1.5 MgMo2P2O9 + 0.03125 LiMg14MnO16 -> MgMo3P3O13 + 0.03125 LiMg30MnO32	0.0501	0.3066	FALSE
1204	3.128 MgFe3P3O13 + 2.231 Fe7Mo6 -> Fe25Mo4 + 3.128 MgMo3P3O13	0.0501	0.3066	FALSE
1205	1.8 ZnMo2P2O9 + 2.2 MgZnO2 -> MgZn4O5 + 1.2 MgMo3P3O13	0.0501	0.3066	FALSE
1206	10.8 MgMo2P2O9 + 0.2 Mg2Cu5O7 -> Mg4CuO5 + 7.2 MgMo3P3O13	0.0501	0.3066	FALSE
1207	33 MgMo2P2O9 + 2 MnO -> Mg11Mn2O13 + 22 MgMo3P3O13	0.0501	0.3066	FALSE
1208	90 MgMo2P2O9 + MnCuO2 -> Mg30MnCuO32 + 60 MgMo3P3O13	0.0501	0.3066	FALSE
1209	6 MgMo2P2O9 + MgZnO2 -> Mg3ZnO4 + 4 MgMo3P3O13	0.0501	0.3066	FALSE
1210	10.91 MgMo2P2O9 + 0.09091 Mg4Cu11O15 -> Mg4CuO5 + 7.273 MgMo3P3O13	0.0501	0.3066	FALSE
1211	1.5 MgMo2P2O9 + 0.25 K2Si2O5 -> MgMo3P3O13 + 0.25 K2Mg2Si2O7	0.0502	0.3066	FALSE
1212	3 MgMo2P2O9 + Y2TiO5 -> Y2MgTiO6 + 2 MgMo3P3O13	0.0503	0.3066	FALSE
1213	11 MgMo2P2O9 + 0.3333 MgCu3O4 -> Mg4CuO5 + 7.333 MgMo3P3O13	0.0503	0.3066	FALSE
1214	3 MgMo2P2O9 + Li3NiO3 -> Li3MgNiO4 + 2 MgMo3P3O13	0.0503	0.3066	FALSE
1215	72 MgMo2P2O9 + LiMg6TiO8 -> LiMg30TiO32 + 48 MgMo3P3O13	0.0503	0.3066	FALSE
1216	ZnMo2P2O9 + 3.667 MgO -> Mg3ZnO4 + 0.6667 MgMo3P3O13	0.0503	0.3066	FALSE
1217	18 MgMo2P2O9 + CuNiO2 -> Mg6CuNiO8 + 12 MgMo3P3O13	0.0503	0.3066	FALSE
1218	18 MgMo2P2O9 + Mg3CuO4 -> Mg9CuO10 + 12 MgMo3P3O13	0.0503	0.3066	FALSE
1219	90 MgMo2P2O9 + FeCuO2 -> Mg30FeCuO32 + 60 MgMo3P3O13	0.0503	0.3066	FALSE
1220	72 MgMo2P2O9 + CaMg6FeO8 -> CaMg30FeO32 + 48 MgMo3P3O13	0.0504	0.3067	FALSE
1221	CuO + 9 MgMo2P2O9 -> Mg3CuO4 + 6 MgMo3P3O13	0.0504	0.3067	FALSE
1222	0.5 MgCu2O3 + 10.5 MgMo2P2O9 -> Mg4CuO5 + 7 MgMo3P3O13	0.0504	0.3067	FALSE
1223	48 MgMo2P2O9 + KMg14FeO16 -> KMg30FeO32 + 32 MgMo3P3O13	0.0504	0.3067	FALSE
1224	10.76 MgMo2P2O9 + 0.05882 Mg7Cu17O24 -> Mg4CuO5 + 7.176 MgMo3P3O13	0.0504	0.3067	FALSE
1225	MgS + CsRbMo3P3O17 -> CsRbSO4 + MgMo3P3O13	0.0505	0.3067	FALSE
1226	72 MgMo2P2O9 + Mg6MnFeO8 -> Mg30MnFeO32 + 48 MgMo3P3O13	0.0505	0.3067	FALSE
1227	9 MgMo2P2O9 + MnO -> Mg3MnO4 + 6 MgMo3P3O13	0.0505	0.3067	FALSE
1228	0.02083 Mg6ZnFeO8 + 1.5 MgMo2P2O9 -> MgMo3P3O13 + 0.02083 Mg30ZnFeO32	0.0505	0.3067	FALSE
1229	90 MgMo2P2O9 + NaCrO2 -> NaMg30CrO32 + 60 MgMo3P3O13	0.0506	0.3067	FALSE
1230	ZnFeO2 + 42 MgMo2P2O9 -> Mg14ZnFeO16 + 28 MgMo3P3O13	0.0506	0.3067	FALSE
1231	1.5 MgMo2P2O9 + 0.03125 SrMg14CoO16 -> MgMo3P3O13 + 0.03125 SrMg30CoO32	0.0506	0.3067	FALSE
1232	42 MgMo2P2O9 + ZnCdO2 -> Mg14ZnCdO16 + 28 MgMo3P3O13	0.0506	0.3067	FALSE
1233	1.5 MgMo2P2O9 + 0.03571 MnCuO2 -> MgMo3P3O13 + 0.03571 Mg14MnCuO16	0.0506	0.3067	FALSE
1234	1.5 MgMo2P2O9 + 0.03125 SrMg14CdO16 -> MgMo3P3O13 + 0.03125 SrMg30CdO32	0.0506	0.3067	FALSE
1235	Mg14CoBiO16 + 48 MgMo2P2O9 -> Mg30CoBiO32 + 32 MgMo3P3O13	0.0506	0.3067	FALSE
1236	9 MgMo2P2O9 + VO -> Mg3VO4 + 6 MgMo3P3O13	0.0506	0.3067	FALSE
1237	1.5 MgMo2P2O9 + 0.03571 CaZnO2 -> MgMo3P3O13 + 0.03571 CaMg14ZnO16	0.0506	0.3067	FALSE
1238	1.5 MgMo2P2O9 + 0.01667 NaFeO2 -> MgMo3P3O13 + 0.01667 NaMg30FeO32	0.0507	0.3067	FALSE
1239	1.5 MgMo2P2O9 + 0.01667 VCuO2 -> MgMo3P3O13 + 0.01667 Mg30VCuO32	0.0507	0.3067	FALSE
1240	MnCdO2 + 42 MgMo2P2O9 -> Mg14MnCdO16 + 28 MgMo3P3O13	0.0507	0.3067	FALSE
1241	SrMg14ZnO16 + 48 MgMo2P2O9 -> SrMg30ZnO32 + 32 MgMo3P3O13	0.0507	0.3067	FALSE
1242	3 MgMo2P2O9 -> MgO + 2 MgMo3P3O13	0.0507	0.3067	FALSE
1243	1.5 MgMo2P2O9 + 0.03125 Mg14CuBiO16 -> MgMo3P3O13 + 0.03125 Mg30CuBiO32	0.0507	0.3068	FALSE
1244	1.5 MgMo2P2O9 + 0.03125 SrMg14FeO16 -> MgMo3P3O13 + 0.03125 SrMg30FeO32	0.0507	0.3068	FALSE
1245	0.03125 SrMg14VO16 + 1.5 MgMo2P2O9 -> MgMo3P3O13 + 0.03125 SrMg30VO32	0.0507	0.3068	FALSE
1246	24 MgMo2P2O9 + MgCuO2 -> Mg9CuO10 + 16 MgMo3P3O13	0.0507	0.3068	FALSE
1247	42 MgMo2P2O9 + LiFeO2 -> LiMg14FeO16 + 28 MgMo3P3O13	0.0508	0.3068	FALSE
1248	25.8 MgMo2P2O9 + 0.2 Mg2Cu5O7 -> Mg9CuO10 + 17.2 MgMo3P3O13	0.0508	0.3068	FALSE
1249	90 MgMo2P2O9 + LiCoO2 -> LiMg30CoO32 + 60 MgMo3P3O13	0.0508	0.3068	FALSE
1250	25.91 MgMo2P2O9 + 0.09091 Mg4Cu11O15 -> Mg9CuO10 + 17.27 MgMo3P3O13	0.0508	0.3068	FALSE
1251	Mg6ZnCoO8 + 72 MgMo2P2O9 -> Mg30ZnCoO32 + 48 MgMo3P3O13	0.0508	0.3068	FALSE
1252	48 MgMo2P2O9 + SrMg14CuO16 -> SrMg30CuO32 + 32 MgMo3P3O13	0.0508	0.3068	FALSE
1253	1.5 MgMo2P2O9 + 0.01667 LiFeO2 -> MgMo3P3O13 + 0.01667 LiMg30FeO32	0.0508	0.3068	FALSE
1254	0.25 MgZn4O5 + 8.25 MgMo2P2O9 -> Mg3ZnO4 + 5.5 MgMo3P3O13	0.0508	0.3068	FALSE
1255	48 MgMo2P2O9 + SrMg14MnO16 -> SrMg30MnO32 + 32 MgMo3P3O13	0.0508	0.3068	FALSE
1256	26 MgMo2P2O9 + 0.3333 MgCu3O4 -> Mg9CuO10 + 17.33 MgMo3P3O13	0.0508	0.3068	FALSE
1257	90 MgMo2P2O9 + LiCrO2 -> LiMg30CrO32 + 60 MgMo3P3O13	0.0508	0.3068	FALSE
1258	MgMo2P2O9 + NaMoP2O7 -> NaPO3 + MgMo3P3O13	0.0509	0.3068	FALSE
1259	27 MgMo2P2O9 + 2 MgCuO2 -> Mg11Cu2O13 + 18 MgMo3P3O13	0.0509	0.3068	FALSE
1260	30.6 MgMo2P2O9 + 0.4 Mg2Cu5O7 -> Mg11Cu2O13 + 20.4 MgMo3P3O13	0.0509	0.3068	FALSE
1261	21 MgMo2P2O9 + 5 MnO -> Mg7Mn5O12 + 14 MgMo3P3O13	0.0509	0.3068	FALSE
1262	0.6667 MgV3P3O13 + Rb3Mo2Br9 -> Rb3V2Br9 + 0.6667 MgMo3P3O13	0.0509	0.3068	TRUE
1263	0.5 MgCu2O3 + 25.5 MgMo2P2O9 -> Mg9CuO10 + 17 MgMo3P3O13	0.0509	0.3068	FALSE
1264	30.82 MgMo2P2O9 + 0.1818 Mg4Cu11O15 -> Mg11Cu2O13 + 20.55 MgMo3P3O13	0.0509	0.3068	FALSE
1265	25.76 MgMo2P2O9 + 0.05882 Mg7Cu17O24 -> Mg9CuO10 + 17.18 MgMo3P3O13	0.0509	0.3068	FALSE
1266	3 MgMo2P2O9 + LiMo4P7O24 -> LiMo(PO3)4 + 3 MgMo3P3O13	0.0509	0.3068	FALSE
1267	48 MgMo2P2O9 + Mg14ZnCdO16 -> Mg30ZnCdO32 + 32 MgMo3P3O13	0.051	0.3068	FALSE
1268	48 MgMo2P2O9 + YMg14CoO16 -> YMg30CoO32 + 32 MgMo3P3O13	0.051	0.3068	FALSE
1269	31 MgMo2P2O9 + 0.6667 MgCu3O4 -> Mg11Cu2O13 + 20.67 MgMo3P3O13	0.051	0.3068	FALSE
1270	48 MgMo2P2O9 + Mg14VCdO16 -> Mg30VCdO32 + 32 MgMo3P3O13	0.051	0.3068	FALSE
1271	48 MgMo2P2O9 + Mg14AlCoO16 -> Mg30AlCoO32 + 32 MgMo3P3O13	0.051	0.3068	FALSE
1272	8 MgMo2P2O9 + 0.3333 MgZn3O4 -> Mg3ZnO4 + 5.333 MgMo3P3O13	0.051	0.3068	FALSE
1273	Mg14ZnNiO16 + 48 MgMo2P2O9 -> Mg30ZnNiO32 + 32 MgMo3P3O13	0.051	0.3068	FALSE
1274	Mg14MnCdO16 + 48 MgMo2P2O9 -> Mg30MnCdO32 + 32 MgMo3P3O13	0.051	0.3068	FALSE
1275	0.03125 SrCaMg14O16 + 1.5 MgMo2P2O9 -> MgMo3P3O13 + 0.03125 SrCaMg30O32	0.051	0.3068	FALSE
1276	NaCeMg14O16 + 48 MgMo2P2O9 -> NaCeMg30O32 + 32 MgMo3P3O13	0.051	0.3068	FALSE
1277	3 MgMo2P2O9 + MgZnO2 -> Mg2ZnO3 + 2 MgMo3P3O13	0.0511	0.3068	FALSE
1278	1.5 MgMo2P2O9 + 0.03125 YMg14CuO16 -> MgMo3P3O13 + 0.03125 YMg30CuO32	0.0511	0.3068	FALSE
1279	72 MgMo2P2O9 + Mg6ZnCdO8 -> Mg30ZnCdO32 + 48 MgMo3P3O13	0.0511	0.3069	FALSE
1280	1.5 MgMo2P2O9 + 0.03125 NaMg14BiO16 -> MgMo3P3O13 + 0.03125 NaMg30BiO32	0.0511	0.3069	FALSE
1281	0.75 CoO2 + 1.5 MgMo2P2O9 -> MgMo3P3O13 + 0.25 Mg2Co3O8	0.0511	0.3069	FALSE
1282	NaLaMg14O16 + 48 MgMo2P2O9 -> NaLaMg30O32 + 32 MgMo3P3O13	0.0511	0.3069	FALSE
1283	MgCu2O3 + 30 MgMo2P2O9 -> Mg11Cu2O13 + 20 MgMo3P3O13	0.0511	0.3069	FALSE
1284	42 MgMo2P2O9 + FeCuO2 -> Mg14FeCuO16 + 28 MgMo3P3O13	0.0511	0.3069	FALSE
1285	30.53 MgMo2P2O9 + 0.1176 Mg7Cu17O24 -> Mg11Cu2O13 + 20.35 MgMo3P3O13	0.0511	0.3069	FALSE
1286	0.03125 CaMg14CdO16 + 1.5 MgMo2P2O9 -> MgMo3P3O13 + 0.03125 CaMg30CdO32	0.0511	0.3069	FALSE
1287	0.03125 YMg14VO16 + 1.5 MgMo2P2O9 -> MgMo3P3O13 + 0.03125 YMg30VO32	0.0512	0.3069	FALSE
1288	Mg14ZnCoO16 + 48 MgMo2P2O9 -> Mg30ZnCoO32 + 32 MgMo3P3O13	0.0512	0.3069	FALSE
1289	0.1429 MgZn7O8 + 8.571 MgMo2P2O9 -> Mg3ZnO4 + 5.714 MgMo3P3O13	0.0512	0.3069	FALSE
1290	48 MgMo2P2O9 + Mg14VFeO16 -> Mg30VFeO32 + 32 MgMo3P3O13	0.0512	0.3069	FALSE
1291	0.3333 MgV3P3O13 + K2MoCl6 -> K2VCl6 + 0.3333 MgMo3P3O13	0.0512	0.3069	TRUE
1292	42 MgMo2P2O9 + CaMnO2 -> CaMg14MnO16 + 28 MgMo3P3O13	0.0512	0.3069	FALSE
1293	ZnO + 9 MgMo2P2O9 -> Mg3ZnO4 + 6 MgMo3P3O13	0.0512	0.3069	FALSE
1294	72 MgMo2P2O9 + Mg6ZnNiO8 -> Mg30ZnNiO32 + 48 MgMo3P3O13	0.0513	0.3069	FALSE
1295	Mg6MnNiO8 + 72 MgMo2P2O9 -> Mg30MnNiO32 + 48 MgMo3P3O13	0.0513	0.3069	FALSE
1296	72 MgMo2P2O9 + Mg6MnCdO8 -> Mg30MnCdO32 + 48 MgMo3P3O13	0.0513	0.3069	FALSE
1297	1.5 MgMo2P2O9 + 0.08333 LiMnO2 -> MgMo3P3O13 + 0.08333 LiMg6MnO8	0.0513	0.3069	FALSE
1298	72 MgMo2P2O9 + Mg6MnCoO8 -> Mg30MnCoO32 + 48 MgMo3P3O13	0.0513	0.3069	FALSE
1299	CaMg6NiO8 + 72 MgMo2P2O9 -> CaMg30NiO32 + 48 MgMo3P3O13	0.0513	0.3069	FALSE
1300	MgFe3P3O13 + 3 LiMoP2O7 -> MgMo3P3O13 + 3 LiFeP2O7	0.0513	0.3069	FALSE
1301	42 MgMo2P2O9 + NaFeO2 -> NaMg14FeO16 + 28 MgMo3P3O13	0.0513	0.3069	FALSE
1302	LiTiO2 + 90 MgMo2P2O9 -> LiMg30TiO32 + 60 MgMo3P3O13	0.0513	0.3069	FALSE
1303	48 MgMo2P2O9 + Mg14VZnO16 -> Mg30VZnO32 + 32 MgMo3P3O13	0.0513	0.3069	FALSE
1304	48 MgMo2P2O9 + NaYMg14O16 -> NaYMg30O32 + 32 MgMo3P3O13	0.0514	0.3069	FALSE
1305	48 MgMo2P2O9 + Mg14MnFeO16 -> Mg30MnFeO32 + 32 MgMo3P3O13	0.0514	0.3069	FALSE
1306	72 MgMo2P2O9 + NaMg6CoO8 -> NaMg30CoO32 + 48 MgMo3P3O13	0.0514	0.3069	FALSE
1307	Mg14MnZnO16 + 48 MgMo2P2O9 -> Mg30MnZnO32 + 32 MgMo3P3O13	0.0514	0.3069	FALSE
1308	1.5 MgMo2P2O9 + 0.03125 CaMg14ZnO16 -> MgMo3P3O13 + 0.03125 CaMg30ZnO32	0.0514	0.3069	FALSE
1309	48 MgMo2P2O9 + CaMg14NiO16 -> CaMg30NiO32 + 32 MgMo3P3O13	0.0514	0.3069	FALSE
1310	48 MgMo2P2O9 + Mg14MnNiO16 -> Mg30MnNiO32 + 32 MgMo3P3O13	0.0514	0.3069	FALSE
1311	18 MgMo2P2O9 + LiFeO2 -> LiMg6FeO8 + 12 MgMo3P3O13	0.0514	0.3069	FALSE
1312	CuO + 27 MgMo2P2O9 -> Mg9CuO10 + 18 MgMo3P3O13	0.0514	0.3069	FALSE
1313	3 LiMoP2O7 + Mg(FeO2)2 -> Li3Fe2(PO4)3 + MgMo3P3O13	0.0514	0.3069	FALSE
1314	72 MgMo2P2O9 + Mg6VFeO8 -> Mg30VFeO32 + 48 MgMo3P3O13	0.0514	0.3069	FALSE
1315	48 MgMo2P2O9 + CaMg14AlO16 -> CaMg30AlO32 + 32 MgMo3P3O13	0.0514	0.3069	FALSE
1316	1.5 MgMo2P2O9 + 0.03125 Mg14TiCuO16 -> MgMo3P3O13 + 0.03125 Mg30TiCuO32	0.0514	0.3069	FALSE
1317	0.75 ZnMo2P2O9 + 0.25 Mg2ZnO3 -> ZnO + 0.5 MgMo3P3O13	0.0514	0.3069	FALSE
1318	48 MgMo2P2O9 + Mg14AlVO16 -> Mg30AlVO32 + 32 MgMo3P3O13	0.0515	0.3069	FALSE
1319	CaMg14VO16 + 48 MgMo2P2O9 -> CaMg30VO32 + 32 MgMo3P3O13	0.0515	0.3069	FALSE
1320	72 MgMo2P2O9 + Mg6VZnO8 -> Mg30VZnO32 + 48 MgMo3P3O13	0.0515	0.3069	FALSE
1321	CaMg14MnO16 + 48 MgMo2P2O9 -> CaMg30MnO32 + 32 MgMo3P3O13	0.0515	0.307	FALSE
1322	Mg6MnVO8 + 72 MgMo2P2O9 -> Mg30MnVO32 + 48 MgMo3P3O13	0.0515	0.307	FALSE
1323	72 MgMo2P2O9 + Mg6MnZnO8 -> Mg30MnZnO32 + 48 MgMo3P3O13	0.0515	0.307	FALSE
1324	90 MgMo2P2O9 + ZnNiO2 -> Mg30ZnNiO32 + 60 MgMo3P3O13	0.0515	0.307	FALSE
1325	0.5 Mg2Mo3O8 + 1.5 BaMo2(P2O7)2 -> MgMo3P3O13 + 1.5 BaMo(PO4)2	0.0515	0.307	FALSE
1326	0.3333 MgFe3P3O13 + 2 SrMoO3 -> Sr2FeMoO6 + 0.3333 MgMo3P3O13	0.0515	0.307	FALSE
1327	0.01667 ZnFeO2 + 1.5 MgMo2P2O9 -> MgMo3P3O13 + 0.01667 Mg30ZnFeO32	0.0515	0.307	FALSE
1328	1.5 MgMo2P2O9 + 0.08333 MnCuO2 -> MgMo3P3O13 + 0.08333 Mg6MnCuO8	0.0515	0.307	FALSE
1329	Mg14AlFeO16 + 48 MgMo2P2O9 -> Mg30AlFeO32 + 32 MgMo3P3O13	0.0515	0.307	FALSE
1330	3 MgMo2P2O9 + Cl2 -> MgCl2O + 2 MgMo3P3O13	0.0515	0.307	FALSE
1331	48 MgMo2P2O9 + CaMg14CuO16 -> CaMg30CuO32 + 32 MgMo3P3O13	0.0515	0.307	FALSE
1332	12 MgMo2P2O9 + 9 MnO -> Mg4Mn9O13 + 8 MgMo3P3O13	0.0516	0.307	FALSE
1333	MnNiO2 + 90 MgMo2P2O9 -> Mg30MnNiO32 + 60 MgMo3P3O13	0.0516	0.307	FALSE
1334	90 MgMo2P2O9 + CaFeO2 -> CaMg30FeO32 + 60 MgMo3P3O13	0.0516	0.307	FALSE
1335	CuO + 12 MgMo2P2O9 -> Mg4CuO5 + 8 MgMo3P3O13	0.0516	0.307	FALSE
1336	1.5 MgMo2P2O9 + 0.02083 CaMg6ZnO8 -> MgMo3P3O13 + 0.02083 CaMg30ZnO32	0.0516	0.307	FALSE
1337	48 MgMo2P2O9 + Mg14AlCuO16 -> Mg30AlCuO32 + 32 MgMo3P3O13	0.0516	0.307	FALSE
1338	90 MgMo2P2O9 + ZnCoO2 -> Mg30ZnCoO32 + 60 MgMo3P3O13	0.0516	0.307	FALSE
1339	5 SiO2 + 42 MgMo2P2O9 -> Mg14Si5O24 + 28 MgMo3P3O13	0.0516	0.307	FALSE
1340	48 MgMo2P2O9 + LiCeMg14O16 -> LiCeMg30O32 + 32 MgMo3P3O13	0.0516	0.307	FALSE
1341	72 MgMo2P2O9 + Mg6AlCuO8 -> Mg30AlCuO32 + 48 MgMo3P3O13	0.0516	0.307	FALSE
1342	72 MgMo2P2O9 + NaMg6MnO8 -> NaMg30MnO32 + 48 MgMo3P3O13	0.0516	0.307	FALSE
1343	Mg14ZnCuO16 + 48 MgMo2P2O9 -> Mg30ZnCuO32 + 32 MgMo3P3O13	0.0516	0.307	FALSE
1344	48 MgMo2P2O9 + NaMg14TiO16 -> NaMg30TiO32 + 32 MgMo3P3O13	0.0516	0.307	FALSE
1345	18 MgMo2P2O9 + ZnCoO2 -> Mg6ZnCoO8 + 12 MgMo3P3O13	0.0516	0.307	FALSE
1346	LiTiO2 + 42 MgMo2P2O9 -> LiMg14TiO16 + 28 MgMo3P3O13	0.0517	0.307	FALSE
1347	1.5 MgMo2P2O9 + 0.03125 Mg14AlNiO16 -> MgMo3P3O13 + 0.03125 Mg30AlNiO32	0.0517	0.307	FALSE
1348	NaMg6AlO8 + 72 MgMo2P2O9 -> NaMg30AlO32 + 48 MgMo3P3O13	0.0517	0.307	FALSE
1349	LiLaMg14O16 + 48 MgMo2P2O9 -> LiLaMg30O32 + 32 MgMo3P3O13	0.0517	0.307	FALSE
1350	1.5 MgMo2P2O9 + 0.02083 CaMg6CdO8 -> MgMo3P3O13 + 0.02083 CaMg30CdO32	0.0517	0.307	FALSE
1351	48 MgMo2P2O9 + Mg14FeCoO16 -> Mg30FeCoO32 + 32 MgMo3P3O13	0.0517	0.307	FALSE
1352	0.03125 LiMg14BiO16 + 1.5 MgMo2P2O9 -> MgMo3P3O13 + 0.03125 LiMg30BiO32	0.0517	0.307	FALSE
1353	MgFe2P2O9 + Li3Mo3(PO4)4 -> Li3Fe2(PO4)3 + MgMo3P3O13	0.0517	0.307	FALSE
1354	48 MgMo2P2O9 + NaMg14CoO16 -> NaMg30CoO32 + 32 MgMo3P3O13	0.0517	0.307	FALSE
1355	CsMoP2O7 + 4 MgMo2P2O9 -> CsMgPO4 + 3 MgMo3P3O13	0.0517	0.307	FALSE
1356	3 Sr2MoO4 + MgV3P3O13 -> MgMo3P3O13 + 3 Sr2VO4	0.0517	0.307	FALSE
1357	1.5 MgMo2P2O9 + 0.03125 Mg14TiZnO16 -> MgMo3P3O13 + 0.03125 Mg30TiZnO32	0.0517	0.307	FALSE
1358	6 MgMo2P2O9 + 5 ZrO2 -> Mg2Zr5O12 + 4 MgMo3P3O13	0.0517	0.307	FALSE
1359	72 MgMo2P2O9 + CaMg6VO8 -> CaMg30VO32 + 48 MgMo3P3O13	0.0517	0.307	FALSE
1360	1.5 MgMo2P2O9 + 0.03571 CaCuO2 -> MgMo3P3O13 + 0.03571 CaMg14CuO16	0.0518	0.307	FALSE
1361	CaMg6CuO8 + 72 MgMo2P2O9 -> CaMg30CuO32 + 48 MgMo3P3O13	0.0518	0.307	FALSE
1362	72 MgMo2P2O9 + Mg6FeCoO8 -> Mg30FeCoO32 + 48 MgMo3P3O13	0.0518	0.307	FALSE
1363	0.25 MgZn4O5 + 5.25 MgMo2P2O9 -> Mg2ZnO3 + 3.5 MgMo3P3O13	0.0518	0.307	FALSE
1364	1.5 MgMo2P2O9 + 0.03571 NaCoO2 -> MgMo3P3O13 + 0.03571 NaMg14CoO16	0.0518	0.307	FALSE
1365	48 MgMo2P2O9 + NaMg14AlO16 -> NaMg30AlO32 + 32 MgMo3P3O13	0.0518	0.307	FALSE
1366	Mg14TiVO16 + 48 MgMo2P2O9 -> Mg30TiVO32 + 32 MgMo3P3O13	0.0518	0.307	FALSE
1367	0.5 CuO + 1.5 MgMo2P2O9 -> MgMo3P3O13 + 0.5 MgCuO2	0.0518	0.307	FALSE
1368	72 MgMo2P2O9 + CaMg6MnO8 -> CaMg30MnO32 + 48 MgMo3P3O13	0.0518	0.307	FALSE
1369	72 MgMo2P2O9 + NaMg6TiO8 -> NaMg30TiO32 + 48 MgMo3P3O13	0.0518	0.307	FALSE
1370	3 ZnMo2P2O9 + 2 La2MgO4 -> La4Zn3O9 + 2 MgMo3P3O13	0.0518	0.307	FALSE
1371	1.5 MgMo2P2O9 + 0.3333 TiO2 -> MgMo3P3O13 + 0.1667 Mg3Ti2O7	0.0518	0.307	FALSE
1372	24 MgMo2P2O9 + NaMg6MnO8 -> NaMg14MnO16 + 16 MgMo3P3O13	0.0519	0.3071	FALSE
1373	72 MgMo2P2O9 + Mg6ZnCuO8 -> Mg30ZnCuO32 + 48 MgMo3P3O13	0.0519	0.3071	FALSE
1374	33 MgMo2P2O9 + 15 Fe2O3 -> Mg11(Fe15O28)2 + 22 MgMo3P3O13	0.0519	0.3071	FALSE
1375	0.3333 Mg(MoO2)2 + 0.6667 Mo2(PO4)3 -> MoPO5 + 0.3333 MgMo3P3O13	0.0519	0.3071	FALSE
1376	2 CuO + 33 MgMo2P2O9 -> Mg11Cu2O13 + 22 MgMo3P3O13	0.0519	0.3071	FALSE
1377	1.5 MgMo2P2O9 + 0.03571 LiCoO2 -> MgMo3P3O13 + 0.03571 LiMg14CoO16	0.0519	0.3071	FALSE
1378	42 MgMo2P2O9 + LiAlO2 -> LiMg14AlO16 + 28 MgMo3P3O13	0.0519	0.3071	FALSE
1379	42 MgMo2P2O9 + NaTiO2 -> NaMg14TiO16 + 28 MgMo3P3O13	0.0519	0.3071	FALSE
1380	1.5 MgMo2P2O9 + 0.03125 Mg14AlZnO16 -> MgMo3P3O13 + 0.03125 Mg30AlZnO32	0.052	0.3071	FALSE
1381	18 MgMo2P2O9 + CaZnO2 -> CaMg6ZnO8 + 12 MgMo3P3O13	0.052	0.3071	FALSE
1382	0.5 Mg2V3O8 + 1.5 LiMo2P2O9 -> MgMo3P3O13 + 1.5 LiVO3	0.052	0.3071	FALSE
1383	48 MgMo2P2O9 + LiYMg14O16 -> LiYMg30O32 + 32 MgMo3P3O13	0.052	0.3071	FALSE
1384	90 MgMo2P2O9 + ZnCdO2 -> Mg30ZnCdO32 + 60 MgMo3P3O13	0.0521	0.3071	FALSE
1385	1.5 MgMo2P2O9 + 0.6667 MnO -> MgMo3P3O13 + 0.1667 Mg3Mn4O7	0.0521	0.3071	FALSE
1386	42 MgMo2P2O9 + VCuO2 -> Mg14VCuO16 + 28 MgMo3P3O13	0.0521	0.3071	FALSE
1387	24 MgMo2P2O9 + CaMg6FeO8 -> CaMg14FeO16 + 16 MgMo3P3O13	0.0521	0.3071	FALSE
1388	5 MgMo2P2O9 + 0.3333 MgZn3O4 -> Mg2ZnO3 + 3.333 MgMo3P3O13	0.0521	0.3071	FALSE
1389	5.455 ZnMo2P2O9 + 1.545 Mg3ZnO4 -> MgZn7O8 + 3.636 MgMo3P3O13	0.0521	0.3071	FALSE
1390	3 MoO2 + MgV(PO3)4 -> VPO5 + MgMo3P3O13	0.0521	0.3071	FALSE
1391	MnCdO2 + 90 MgMo2P2O9 -> Mg30MnCdO32 + 60 MgMo3P3O13	0.0522	0.3071	FALSE
1392	0.1111 MgO + 0.3333 Rb3Mo4(P2O11)2 -> RbMoPO6 + 0.1111 MgMo3P3O13	0.0522	0.3071	FALSE
1393	0.3333 MgFe3P3O13 + NaMoO2 -> NaFeO2 + 0.3333 MgMo3P3O13	0.0522	0.3071	FALSE
1394	72 MgMo2P2O9 + NaYMg6O8 -> NaYMg30O32 + 48 MgMo3P3O13	0.0522	0.3071	FALSE
1395	CaCdO2 + 42 MgMo2P2O9 -> CaMg14CdO16 + 28 MgMo3P3O13	0.0523	0.3072	FALSE
1396	3 MgMo2P2O9 + Ti4O7 -> MgTi4O8 + 2 MgMo3P3O13	0.0523	0.3072	FALSE
1397	0.1429 MgZn7O8 + 5.571 MgMo2P2O9 -> Mg2ZnO3 + 3.714 MgMo3P3O13	0.0523	0.3072	FALSE
1398	ZnO + 6 MgMo2P2O9 -> Mg2ZnO3 + 4 MgMo3P3O13	0.0523	0.3072	FALSE
1399	1.5 MgMo2P2O9 + 0.03571 AlCuO2 -> MgMo3P3O13 + 0.03571 Mg14AlCuO16	0.0523	0.3072	FALSE
1400	24 MgMo2P2O9 + Mg6MnCoO8 -> Mg14MnCoO16 + 16 MgMo3P3O13	0.0523	0.3072	FALSE
1401	1.5 MgMo2P2O9 + 0.03226 Mg2Cu5O7 -> MgMo3P3O13 + 0.08065 Mg7Cu2O9	0.0523	0.3072	FALSE
1402	1.5 MgMo2P2O9 + 0.01667 CaZnO2 -> MgMo3P3O13 + 0.01667 CaMg30ZnO32	0.0523	0.3072	FALSE
1403	3 Mg(NO3)2 + 3 MgMo2P2O9 -> Mg4N6O19 + 2 MgMo3P3O13	0.0524	0.3072	FALSE
1404	NaAlO2 + 42 MgMo2P2O9 -> NaMg14AlO16 + 28 MgMo3P3O13	0.0524	0.3072	FALSE
1405	1.5 MgMo2P2O9 + 0.01449 Mg4Cu11O15 -> MgMo3P3O13 + 0.07971 Mg7Cu2O9	0.0524	0.3072	FALSE
1406	ZnFeO2 + 18 MgMo2P2O9 -> Mg6ZnFeO8 + 12 MgMo3P3O13	0.0524	0.3072	FALSE
1407	MnCdO2 + 18 MgMo2P2O9 -> Mg6MnCdO8 + 12 MgMo3P3O13	0.0524	0.3072	FALSE
1408	LiTiO2 + 18 MgMo2P2O9 -> LiMg6TiO8 + 12 MgMo3P3O13	0.0524	0.3072	FALSE
1409	1.5 MgMo2P2O9 + 0.05263 MgCu3O4 -> MgMo3P3O13 + 0.07895 Mg7Cu2O9	0.0525	0.3072	FALSE
1410	0.3333 MgMo2P2O9 + 0.3333 Rb3Mo4(P2O11)2 -> RbMoPO6 + 0.3333 MgMo3P3O13	0.0525	0.3072	FALSE
1411	NaLiMg14O15 + 48 MgMo2P2O9 -> NaLiMg30O31 + 32 MgMo3P3O13	0.0525	0.3072	FALSE
1412	MgV3P3O13 + 3 NaMoO2 -> MgMo3P3O13 + 3 NaVO2	0.0525	0.3072	FALSE
1413	18 MgMo2P2O9 + FeCuO2 -> Mg6FeCuO8 + 12 MgMo3P3O13	0.0525	0.3072	FALSE
1414	MgFe3P3O13 + 1.5 CaMo2P2O9 -> MgMo3P3O13 + 1.5 CaFe2P2O9	0.0525	0.3072	FALSE
1415	1.5 MgMo2P2O9 + 0.02083 LiMg6MnO8 -> MgMo3P3O13 + 0.02083 LiMg30MnO32	0.0526	0.3072	FALSE
1416	0.03571 LiYO2 + 1.5 MgMo2P2O9 -> MgMo3P3O13 + 0.03571 LiYMg14O16	0.0526	0.3072	FALSE
1417	2 CuO + 3 MgMo2P2O9 -> MgCu2O3 + 2 MgMo3P3O13	0.0526	0.3073	FALSE
1418	1.5 MgMo2P2O9 + 0.2 MgCuO2 -> MgMo3P3O13 + 0.1 Mg7Cu2O9	0.0526	0.3073	FALSE
1419	LiMg14AlO16 + 48 MgMo2P2O9 -> LiMg30AlO32 + 32 MgMo3P3O13	0.0526	0.3073	FALSE
1420	72 MgMo2P2O9 + LiMg6AlO8 -> LiMg30AlO32 + 48 MgMo3P3O13	0.0526	0.3073	FALSE
1421	90 MgMo2P2O9 + CaMnO2 -> CaMg30MnO32 + 60 MgMo3P3O13	0.0527	0.3073	FALSE
1422	0.6667 MgO + Li3Mo3(PO4)4 -> Li3Mo(PO4)2 + 0.6667 MgMo3P3O13	0.0527	0.3073	FALSE
1423	1.5 MgMo2P2O9 + 0.009524 Mg7Cu17O24 -> MgMo3P3O13 + 0.08095 Mg7Cu2O9	0.0527	0.3073	FALSE
1424	0.08333 MgCu2O3 + 1.5 MgMo2P2O9 -> MgMo3P3O13 + 0.08333 Mg7Cu2O9	0.0527	0.3073	FALSE
1425	NaMnO2 + 90 MgMo2P2O9 -> NaMg30MnO32 + 60 MgMo3P3O13	0.0528	0.3073	FALSE
1426	18 MgMo2P2O9 + ZnCdO2 -> Mg6ZnCdO8 + 12 MgMo3P3O13	0.0528	0.3073	FALSE
1427	1.5 MgMo2P2O9 + 0.08333 CaMnO2 -> MgMo3P3O13 + 0.08333 CaMg6MnO8	0.0528	0.3073	FALSE
1428	72 MgMo2P2O9 + LiYMg6O8 -> LiYMg30O32 + 48 MgMo3P3O13	0.0528	0.3073	FALSE
1429	24 MgMo2P2O9 + LiMg6MnO8 -> LiMg14MnO16 + 16 MgMo3P3O13	0.0528	0.3073	FALSE
1430	72 MgMo2P2O9 + Mg6CdFeO8 -> Mg30CdFeO32 + 48 MgMo3P3O13	0.0529	0.3073	FALSE
1431	6 MgMo2P2O9 + 3 MoO2 -> Mg2Mo3O8 + 4 MgMo3P3O13	0.0529	0.3073	FALSE
1432	ZnMo2P2O9 + 11 MgMo2P2O9 -> Mg3ZnO4 + 8 MgMo3P3O13	0.0529	0.3073	FALSE
1433	1.5 MgMo2P2O9 + 0.02083 Mg6CdNiO8 -> MgMo3P3O13 + 0.02083 Mg30CdNiO32	0.0529	0.3073	FALSE
1434	90 MgMo2P2O9 + CaCuO2 -> CaMg30CuO32 + 60 MgMo3P3O13	0.0529	0.3073	FALSE
1435	2 MgMo2P2O9 + Li3Mo3(PO4)4 -> Li3Mo(PO4)2 + 2 MgMo3P3O13	0.053	0.3073	FALSE
1436	0.01667 CaCdO2 + 1.5 MgMo2P2O9 -> MgMo3P3O13 + 0.01667 CaMg30CdO32	0.053	0.3073	FALSE
1437	1.5 MgMo2P2O9 + 0.01667 LiMnO2 -> MgMo3P3O13 + 0.01667 LiMg30MnO32	0.053	0.3074	FALSE
1438	0.01667 BaMnO2 + 1.5 MgMo2P2O9 -> MgMo3P3O13 + 0.01667 BaMg30MnO32	0.053	0.3074	FALSE
1439	1.5 MgMo2P2O9 + 0.03571 NaYO2 -> MgMo3P3O13 + 0.03571 NaYMg14O16	0.053	0.3074	FALSE
1440	90 MgMo2P2O9 + NaCoO2 -> NaMg30CoO32 + 60 MgMo3P3O13	0.0531	0.3074	FALSE
1441	90 MgMo2P2O9 + KMnO2 -> KMg30MnO32 + 60 MgMo3P3O13	0.0531	0.3074	FALSE
1442	90 MgMo2P2O9 + NaTiO2 -> NaMg30TiO32 + 60 MgMo3P3O13	0.0531	0.3074	FALSE
1443	3 ZnMo2P2O9 + Mg3ZnO4 -> MgZn4O5 + 2 MgMo3P3O13	0.0531	0.3074	FALSE
1444	1.5 ZnMo2P2O9 + 2.5 MgO -> MgMo3P3O13 + 1.5 MgZnO2	0.0532	0.3074	FALSE
1445	0.25 ZnMo2P2O9 + 1.25 MgMo2P2O9 -> MgMo3P3O13 + 0.25 MgZnO2	0.0532	0.3074	FALSE
1446	18 MgMo2P2O9 + CaFeO2 -> CaMg6FeO8 + 12 MgMo3P3O13	0.0532	0.3074	FALSE
1447	17 CuO + 21 MgMo2P2O9 -> Mg7Cu17O24 + 14 MgMo3P3O13	0.0532	0.3074	FALSE
1448	90 MgMo2P2O9 + AlCuO2 -> Mg30AlCuO32 + 60 MgMo3P3O13	0.0532	0.3074	FALSE
1449	LiMo2P3O11 + 2 MgMo2P2O9 -> LiPO3 + 2 MgMo3P3O13	0.0533	0.3074	FALSE
1450	MgV3P3O13 + 3 Li2Mo(PO4)2 -> MgMo3P3O13 + 3 Li2V(PO4)2	0.0533	0.3074	FALSE
1451	LiMo2P3O11 + 0.6667 MgO -> LiPO3 + 0.6667 MgMo3P3O13	0.0533	0.3074	FALSE
1452	1.5 MoPO5 + 0.5 MgV2(PO4)2 -> VPO5 + 0.5 MgMo3P3O13	0.0533	0.3074	FALSE
1453	Cs2Mo3P3O17 + MgCo2 -> MgMo3P3O13 + 2 CsCoO2	0.0534	0.3074	FALSE
1454	NaAlO2 + 90 MgMo2P2O9 -> NaMg30AlO32 + 60 MgMo3P3O13	0.0534	0.3075	FALSE
1455	0.6 ZnMo2P2O9 + 0.4 MgZnO2 -> ZnO + 0.4 MgMo3P3O13	0.0534	0.3075	FALSE
1456	Mg3(PO4)2 + 3 NaMoP2O7 -> Na3Mg2P5O16 + MgMo3P3O13	0.0534	0.3075	FALSE
1457	90 MgMo2P2O9 + NaYO2 -> NaYMg30O32 + 60 MgMo3P3O13	0.0535	0.3075	FALSE
1458	0.01667 SrFeO2 + 1.5 MgMo2P2O9 -> MgMo3P3O13 + 0.01667 SrMg30FeO32	0.0535	0.3075	FALSE
1459	90 MgMo2P2O9 + SrZnO2 -> SrMg30ZnO32 + 60 MgMo3P3O13	0.0535	0.3075	FALSE
1460	Mg14CdFeO16 + 48 MgMo2P2O9 -> Mg30CdFeO32 + 32 MgMo3P3O13	0.0535	0.3075	FALSE
1461	0.25 MgTi2O5 + 1.5 MgMo2P2O9 -> MgMo3P3O13 + 0.25 Mg3Ti2O7	0.0535	0.3075	FALSE
1462	1.5 MgMo2P2O9 + 0.08333 LiCoO2 -> MgMo3P3O13 + 0.08333 LiMg6CoO8	0.0535	0.3075	FALSE
1463	MgMn2(PO4)2 + 3 Mo(PO3)3 -> MgMo3P3O13 + 2 MnP4O11	0.0535	0.3075	FALSE
1464	LiYO2 + 18 MgMo2P2O9 -> LiYMg6O8 + 12 MgMo3P3O13	0.0535	0.3075	FALSE
1465	90 MgMo2P2O9 + BaCaO2 -> BaCaMg30O32 + 60 MgMo3P3O13	0.0535	0.3075	FALSE
1466	NaMo3P3O13 + MgSe -> NaSe + MgMo3P3O13	0.0536	0.3075	TRUE
1467	0.03125 Mg14CdNiO16 + 1.5 MgMo2P2O9 -> MgMo3P3O13 + 0.03125 Mg30CdNiO32	0.0536	0.3075	FALSE
1468	5 MgMo2P2O9 + BaMo2(P2O7)2 -> BaMgP2O7 + 4 MgMo3P3O13	0.0536	0.3075	FALSE
1469	42 MgMo2P2O9 + LiMnO2 -> LiMg14MnO16 + 28 MgMo3P3O13	0.0536	0.3075	FALSE
1470	1.5 MgMo2P2O9 + 0.01667 SrCdO2 -> MgMo3P3O13 + 0.01667 SrMg30CdO32	0.0536	0.3075	FALSE
1471	LiYO2 + 90 MgMo2P2O9 -> LiYMg30O32 + 60 MgMo3P3O13	0.0536	0.3075	FALSE
1472	90 MgMo2P2O9 + LiAlO2 -> LiMg30AlO32 + 60 MgMo3P3O13	0.0536	0.3075	FALSE
1473	3 MgMo2P2O9 + Cs2O -> Cs2MgO2 + 2 MgMo3P3O13	0.0538	0.3076	FALSE
1474	0.1429 CuO + 1.5 MgMo2P2O9 -> MgMo3P3O13 + 0.07143 Mg7Cu2O9	0.0538	0.3076	FALSE
1475	0.01667 YCuO2 + 1.5 MgMo2P2O9 -> MgMo3P3O13 + 0.01667 YMg30CuO32	0.0538	0.3076	FALSE
1476	0.03571 SrFeO2 + 1.5 MgMo2P2O9 -> MgMo3P3O13 + 0.03571 SrMg14FeO16	0.0538	0.3076	FALSE
1477	90 MgMo2P2O9 + SrCuO2 -> SrMg30CuO32 + 60 MgMo3P3O13	0.0538	0.3076	FALSE
1478	12 MgMo2P2O9 + 5 Mg2SiO4 -> Mg14Si5O24 + 8 MgMo3P3O13	0.0539	0.3076	FALSE
1479	42 MgMo2P2O9 + SrZnO2 -> SrMg14ZnO16 + 28 MgMo3P3O13	0.0539	0.3076	FALSE
1480	4 MgMo2P2O9 + 0.3333 Mg2Co3O8 -> Mg2CoO4 + 2.667 MgMo3P3O13	0.0539	0.3076	FALSE
1481	NaMnO2 + 18 MgMo2P2O9 -> NaMg6MnO8 + 12 MgMo3P3O13	0.054	0.3076	FALSE
1482	3 LiMoP2O7 + MgCu3O4 -> MgMo3P3O13 + 3 LiCuPO4	0.054	0.3076	FALSE
1483	1.5 MgMo2P2O9 + Mg3CuO4 -> MgMo3P3O13 + 0.5 Mg7Cu2O9	0.054	0.3076	FALSE
1484	42 MgMo2P2O9 + CaFeO2 -> CaMg14FeO16 + 28 MgMo3P3O13	0.054	0.3076	FALSE
1485	4 ZnMo2P2O9 + 0.3333 Mg8Mn3O11 -> MnZn4O5 + 2.667 MgMo3P3O13	0.054	0.3076	FALSE
1486	1.5 MgMo2P2O9 + 0.01667 NaBiO2 -> MgMo3P3O13 + 0.01667 NaMg30BiO32	0.054	0.3076	FALSE
1487	0.01667 SrCaO2 + 1.5 MgMo2P2O9 -> MgMo3P3O13 + 0.01667 SrCaMg30O32	0.0541	0.3076	FALSE
1488	90 MgMo2P2O9 + KFeO2 -> KMg30FeO32 + 60 MgMo3P3O13	0.0541	0.3076	FALSE
1489	ZnMo2P2O9 + 8 MgMo2P2O9 -> Mg2ZnO3 + 6 MgMo3P3O13	0.0541	0.3077	FALSE
1490	3 ZnMo2P2O9 + 9 MgMo2P2O9 -> MgZn3O4 + 8 MgMo3P3O13	0.0541	0.3077	FALSE
1491	90 MgMo2P2O9 + KNaO -> KNaMg30O31 + 60 MgMo3P3O13	0.0541	0.3077	FALSE
1492	NaCeO2 + 90 MgMo2P2O9 -> NaCeMg30O32 + 60 MgMo3P3O13	0.0542	0.3077	FALSE
1493	3 MgMo2P2O9 + La2BiO5 -> La2MgBiO6 + 2 MgMo3P3O13	0.0542	0.3077	FALSE
1494	YCuO2 + 42 MgMo2P2O9 -> YMg14CuO16 + 28 MgMo3P3O13	0.0542	0.3077	FALSE
1495	MgV2O4 + 3 LiMoP2O7 -> Li3V2(PO4)3 + MgMo3P3O13	0.0542	0.3077	FALSE
1496	NaMnO2 + 42 MgMo2P2O9 -> NaMg14MnO16 + 28 MgMo3P3O13	0.0542	0.3077	FALSE
1497	0.01667 KLiO + 1.5 MgMo2P2O9 -> MgMo3P3O13 + 0.01667 KLiMg30O31	0.0542	0.3077	FALSE
1498	18 MgMo2P2O9 + LiAlO2 -> LiMg6AlO8 + 12 MgMo3P3O13	0.0542	0.3077	FALSE
1499	1.5 MgMo2P2O9 + 0.01667 CuBiO2 -> MgMo3P3O13 + 0.01667 Mg30CuBiO32	0.0542	0.3077	FALSE
1500	1.5 MgMo2P2O9 + 0.01667 LiBiO2 -> MgMo3P3O13 + 0.01667 LiMg30BiO32	0.0542	0.3077	FALSE
1501	90 MgMo2P2O9 + LiCeO2 -> LiCeMg30O32 + 60 MgMo3P3O13	0.0542	0.3077	FALSE
1502	42 MgMo2P2O9 + LiBiO2 -> LiMg14BiO16 + 28 MgMo3P3O13	0.0542	0.3077	FALSE
1503	42 MgMo2P2O9 + SrCdO2 -> SrMg14CdO16 + 28 MgMo3P3O13	0.0543	0.3077	FALSE
1504	Mg2Mo3O8 + Mo2(PO4)3 -> MgMo2O7 + MgMo3P3O13	0.0543	0.3077	FALSE
1505	18 MgMo2P2O9 + CaCuO2 -> CaMg6CuO8 + 12 MgMo3P3O13	0.0543	0.3077	FALSE
1506	0.6667 MgFe3P3O13 + Li3Mo2(PO4)3 -> Li3Fe2(PO4)3 + 0.6667 MgMo3P3O13	0.0543	0.3077	FALSE
1507	7.5 MgMo2P2O9 + 0.5 MgBi4O9 -> Mg3Bi2O7 + 5 MgMo3P3O13	0.0544	0.3077	FALSE
1508	CsMoP2O7 + 0.3333 MgV3P3O13 -> CsVP2O7 + 0.3333 MgMo3P3O13	0.0544	0.3077	FALSE
1509	0.6667 MgV3O7 + CaMo2(PO5)2 -> CaV2O6 + 0.6667 MgMo3P3O13	0.0544	0.3077	FALSE
1510	42 MgMo2P2O9 + LiCeO2 -> LiCeMg14O16 + 28 MgMo3P3O13	0.0544	0.3077	FALSE
1511	MoF3 + 0.3333 MgV3P3O13 -> VF3 + 0.3333 MgMo3P3O13	0.0544	0.3077	TRUE
1512	0.3333 MgFe3P3O13 + Si2Mo -> FeSi2 + 0.3333 MgMo3P3O13	0.0544	0.3077	TRUE
1513	MgV4O9 + 3 Mo(PO3)4 -> MgMo3P3O13 + V4P9O32	0.0544	0.3077	FALSE
1514	90 MgMo2P2O9 + KCoO2 -> KMg30CoO32 + 60 MgMo3P3O13	0.0544	0.3077	FALSE
1515	NaLaO2 + 90 MgMo2P2O9 -> NaLaMg30O32 + 60 MgMo3P3O13	0.0545	0.3077	FALSE
1516	18 MgMo2P2O9 + NaFeO2 -> NaMg6FeO8 + 12 MgMo3P3O13	0.0545	0.3078	FALSE
1517	1.667 MgO + BaMo2(P2O7)2 -> BaMgP2O7 + 0.6667 MgMo3P3O13	0.0546	0.3078	FALSE
1518	1.5 MgMo2P2O9 + 0.03571 SrCuO2 -> MgMo3P3O13 + 0.03571 SrMg14CuO16	0.0546	0.3078	FALSE
1519	7 ZnMo2P2O9 + 17 MgMo2P2O9 -> MgZn7O8 + 16 MgMo3P3O13	0.0546	0.3078	FALSE
1520	1.5 MgMo2P2O9 + 0.03571 NaBiO2 -> MgMo3P3O13 + 0.03571 NaMg14BiO16	0.0546	0.3078	FALSE
1521	LiLaO2 + 90 MgMo2P2O9 -> LiLaMg30O32 + 60 MgMo3P3O13	0.0547	0.3078	FALSE
1522	ZnMo2P2O9 + 0.3333 Mg2Ti3O8 -> TiZnO3 + 0.6667 MgMo3P3O13	0.0547	0.3078	FALSE
1523	Mg2Mo3O8 + MgV3P3O13 -> MgMo3P3O13 + Mg2V3O8	0.0547	0.3078	FALSE
1524	SrCaO2 + 42 MgMo2P2O9 -> SrCaMg14O16 + 28 MgMo3P3O13	0.0547	0.3078	FALSE
1525	CaCdO2 + 18 MgMo2P2O9 -> CaMg6CdO8 + 12 MgMo3P3O13	0.0547	0.3078	FALSE
1526	90 MgMo2P2O9 + BaNiO2 -> BaMg30NiO32 + 60 MgMo3P3O13	0.0548	0.3078	FALSE
1527	0.3333 Mg2Mo3O8 + 2 LiMoP2O7 -> Li2Mo(PO4)2 + 0.6667 MgMo3P3O13	0.0548	0.3078	FALSE
1528	18 MgMo2P2O9 + NaTiO2 -> NaMg6TiO8 + 12 MgMo3P3O13	0.0548	0.3078	FALSE
1529	0.8182 ZnMo2P2O9 + 0.1818 Mg3ZnO4 -> ZnO + 0.5455 MgMo3P3O13	0.0548	0.3078	FALSE
1530	1.5 MgMo2P2O9 + 0.5 Ti4O5 -> MgMo3P3O13 + 0.5 MgTi4O6	0.0548	0.3078	FALSE
1531	0.3333 Mo3P3O16 + 0.3333 MgAg3 -> AgO + 0.3333 MgMo3P3O13	0.0548	0.3078	FALSE
1532	3 MgMo2P2O9 + 2 Na2O -> Na4MgO3 + 2 MgMo3P3O13	0.0548	0.3078	FALSE
1533	90 MgMo2P2O9 + KAlO2 -> KMg30AlO32 + 60 MgMo3P3O13	0.0549	0.3079	FALSE
1534	4 ZnMo2P2O9 + 11 MgMo2P2O9 -> MgZn4O5 + 10 MgMo3P3O13	0.0549	0.3079	FALSE
1535	NaCeO2 + 42 MgMo2P2O9 -> NaCeMg14O16 + 28 MgMo3P3O13	0.0549	0.3079	FALSE
1536	1.5 Mg(MoO2)2 + 0.5 MgTi4(PO4)6 -> MgTi2O5 + MgMo3P3O13	0.055	0.3079	FALSE
1537	90 MgMo2P2O9 + RbCoO2 -> RbMg30CoO32 + 60 MgMo3P3O13	0.055	0.3079	FALSE
1538	6 MgMo2P2O9 + PbO2 -> Mg2PbO4 + 4 MgMo3P3O13	0.055	0.3079	FALSE
1539	90 MgMo2P2O9 + KYO2 -> KYMg30O32 + 60 MgMo3P3O13	0.0551	0.3079	FALSE
1540	6 MgMo2P2O9 + MgBi2O5 -> Mg3Bi2O7 + 4 MgMo3P3O13	0.0551	0.3079	FALSE
1541	90 MgMo2P2O9 + CsFeO2 -> CsMg30FeO32 + 60 MgMo3P3O13	0.0551	0.3079	FALSE
1542	90 MgMo2P2O9 + NaLiO -> NaLiMg30O31 + 60 MgMo3P3O13	0.0552	0.3079	FALSE
1543	18 MgMo2P2O9 + NaYO2 -> NaYMg6O8 + 12 MgMo3P3O13	0.0552	0.3079	FALSE
1544	Li(MoO2)2 + 0.6667 MgV3P3O13 -> LiV2O4 + 0.6667 MgMo3P3O13	0.0553	0.308	FALSE
1545	90 MgMo2P2O9 + BaCoO2 -> BaMg30CoO32 + 60 MgMo3P3O13	0.0553	0.308	FALSE
1546	LiLaO2 + 42 MgMo2P2O9 -> LiLaMg14O16 + 28 MgMo3P3O13	0.0553	0.308	FALSE
1547	ZnMo2P2O9 + 2 MgMo2P2O9 -> ZnO + 2 MgMo3P3O13	0.0553	0.308	FALSE
1548	Mg2Mo3O8 + CaV2(PO4)3 -> CaMgV2O7 + MgMo3P3O13	0.0553	0.308	FALSE
1549	42 MgMo2P2O9 + CuBiO2 -> Mg14CuBiO16 + 28 MgMo3P3O13	0.0554	0.308	FALSE
1550	0.2083 MgFe3P3O13 + 0.125 Fe3Mo5N8 -> FeN + 0.2083 MgMo3P3O13	0.0554	0.308	TRUE
1551	90 MgMo2P2O9 + BaZnO2 -> BaMg30ZnO32 + 60 MgMo3P3O13	0.0554	0.308	FALSE
1552	42 MgMo2P2O9 + NaLiO -> NaLiMg14O15 + 28 MgMo3P3O13	0.0555	0.308	FALSE
1553	NaLaO2 + 42 MgMo2P2O9 -> NaLaMg14O16 + 28 MgMo3P3O13	0.0555	0.308	FALSE
1554	NaBO2 + 90 MgMo2P2O9 -> NaMg30BO32 + 60 MgMo3P3O13	0.0555	0.308	FALSE
1555	NaMgBO3 + 87 MgMo2P2O9 -> NaMg30BO32 + 58 MgMo3P3O13	0.0555	0.308	FALSE
1556	1.5 MgMo2P2O9 + 0.03571 KFeO2 -> MgMo3P3O13 + 0.03571 KMg14FeO16	0.0556	0.308	FALSE
1557	90 MgMo2P2O9 + RbFeO2 -> RbMg30FeO32 + 60 MgMo3P3O13	0.0556	0.308	FALSE
1558	90 MgMo2P2O9 + CsYO2 -> CsYMg30O32 + 60 MgMo3P3O13	0.0556	0.308	FALSE
1559	CoO2 + 6 MgMo2P2O9 -> Mg2CoO4 + 4 MgMo3P3O13	0.0556	0.308	FALSE
1560	90 MgMo2P2O9 + BaCuO2 -> BaMg30CuO32 + 60 MgMo3P3O13	0.0556	0.308	FALSE
1561	0.5 Mg2Mn3O6 + 1.5 Mo2P3O11 -> MgMo3P3O13 + 0.5 Mn3P3O13	0.0556	0.3081	FALSE
1562	1.5 NaMo2P2O9 + 0.5 Mg2V3O8 -> MgMo3P3O13 + 1.5 NaVO3	0.0556	0.3081	FALSE
1563	BaCdO2 + 90 MgMo2P2O9 -> BaMg30CdO32 + 60 MgMo3P3O13	0.0557	0.3081	FALSE
1564	90 MgMo2P2O9 + RbLiO -> RbLiMg30O31 + 60 MgMo3P3O13	0.0557	0.3081	FALSE
1565	3 MgMo2P2O9 + 2 MgTe2O5 -> Mg3Te4O11 + 2 MgMo3P3O13	0.0557	0.3081	FALSE
1566	90 MgMo2P2O9 + LiBO2 -> LiMg30BO32 + 60 MgMo3P3O13	0.0557	0.3081	FALSE
1567	9 MgMo2P2O9 + 2 BiO2 -> Mg3Bi2O7 + 6 MgMo3P3O13	0.0557	0.3081	FALSE
1568	1.5 MgMo2P2O9 + 0.2 Mg2Mo3O8 -> MgMo3P3O13 + 0.3 Mg3Mo2O7	0.0558	0.3081	FALSE
1569	90 MgMo2P2O9 + KBiO2 -> KMg30BiO32 + 60 MgMo3P3O13	0.0558	0.3081	FALSE
1570	3 ZnMo2P2O9 + Mg2P2O7 -> Zn3(PO4)2 + 2 MgMo3P3O13	0.0558	0.3081	FALSE
1571	Mg3Ti(BO4)2 + 6 MgMo2P2O9 -> Mg5Ti(BO5)2 + 4 MgMo3P3O13	0.0559	0.3081	FALSE
1572	RbAlO2 + 90 MgMo2P2O9 -> RbMg30AlO32 + 60 MgMo3P3O13	0.0559	0.3081	FALSE
1573	90 MgMo2P2O9 + KLaO2 -> KLaMg30O32 + 60 MgMo3P3O13	0.0561	0.3082	FALSE
1574	0.01667 RbYO2 + 1.5 MgMo2P2O9 -> MgMo3P3O13 + 0.01667 RbYMg30O32	0.0561	0.3082	FALSE
1575	3 CuO + 3 MgMo2P2O9 -> MgCu3O4 + 2 MgMo3P3O13	0.0561	0.3082	FALSE
1576	5 CuO + 6 MgMo2P2O9 -> Mg2Cu5O7 + 4 MgMo3P3O13	0.0561	0.3082	FALSE
1577	1.5 MgMo2P2O9 + MgTiO3 -> MgMo3P3O13 + 0.5 Mg3Ti2O7	0.0562	0.3082	FALSE
1578	3 FePO4 + 3 MgMo2P2O9 -> MgFe3P3O13 + 2 MgMo3P3O13	0.0563	0.3082	FALSE
1579	1.5 MgMo2P2O9 + 0.08333 AlCuO2 -> MgMo3P3O13 + 0.08333 Mg6AlCuO8	0.0563	0.3082	FALSE
1580	3 ZnMo2P2O9 + 3 MgO -> MgZn3O4 + 2 MgMo3P3O13	0.0564	0.3082	FALSE
1581	0.5 Mg2Mo3O8 + 4.5 Li2Mo(PO4)2 -> MgMo3P3O13 + 3 Li3MoP2O9	0.0564	0.3083	FALSE
1582	11 CuO + 12 MgMo2P2O9 -> Mg4Cu11O15 + 8 MgMo3P3O13	0.0564	0.3083	FALSE
1583	1.5 MgMo2P2O9 + 0.08333 NaCoO2 -> MgMo3P3O13 + 0.08333 NaMg6CoO8	0.0565	0.3083	FALSE
1584	2.621 MgFe3P3O13 + 1.318 Fe13Mo9 -> Fe25Mo4 + 2.621 MgMo3P3O13	0.0565	0.3083	FALSE
1585	0.5 Ba2VMoO6 + 0.1667 MgV3P3O13 -> BaVO3 + 0.1667 MgMo3P3O13	0.0565	0.3083	FALSE
1586	3 MgMo2P2O9 + MgVO3 -> Mg2VO4 + 2 MgMo3P3O13	0.0565	0.3083	FALSE
1587	5 MoPO5 + Mg(MoO2)2 -> MgMo3P3O13 + 2 Mo2PO8	0.0566	0.3083	FALSE
1588	1.5 MgMo2P2O9 + 0.5 La2O3 -> MgMo3P3O13 + 0.5 La2MgO4	0.0566	0.3083	FALSE
1589	1.5 MgMo2P2O9 + 0.1667 CdO -> MgMo3P3O13 + 0.1667 Mg3CdO4	0.0567	0.3083	FALSE
1590	1.5 MgMo2P2O9 + 0.1667 CoO -> MgMo3P3O13 + 0.1667 Mg3CoO4	0.0568	0.3084	FALSE
1591	NaAlO2 + 18 MgMo2P2O9 -> NaMg6AlO8 + 12 MgMo3P3O13	0.0568	0.3084	FALSE
1592	MgV3P3O13 + 3 Cs2MoCl6 -> MgMo3P3O13 + 3 Cs2VCl6	0.0568	0.3084	TRUE
1593	Mg2Mo3O8 + V2P3O11 -> MgV2O6 + MgMo3P3O13	0.0569	0.3084	FALSE
1594	0.5 Mg(PO3)2 + 1.5 MoP3Pb2O11 -> P4Pb3O13 + 0.5 MgMo3P3O13	0.0569	0.3084	FALSE
1595	MgTi2O4 + 3 LiMoP2O7 -> MgMo3P3O13 + Li3Ti2(PO4)3	0.057	0.3084	FALSE
1596	LiMo(PO3)4 + 0.3333 MgCu3O4 -> LiCu(PO3)3 + 0.3333 MgMo3P3O13	0.0571	0.3084	FALSE
1597	LiMo(PO3)5 + 0.3333 MgV3P3O13 -> LiV(PO3)5 + 0.3333 MgMo3P3O13	0.0572	0.3085	FALSE
1598	MgV3P3O13 + 3 KMoN2 -> MgMo3P3O13 + 3 KVN2	0.0572	0.3085	TRUE
1599	Li3Mo4P9O32 + 2 Mg(MoO2)2 -> Li3Mo2P3O14 + 2 MgMo3P3O13	0.0573	0.3085	FALSE
1600	0.4 MgPb + 0.6 Mo2P2PbO12 -> PbO2 + 0.4 MgMo3P3O13	0.0574	0.3085	FALSE
1601	8 MgMo2P2O9 + KMo2(P2O7)2 -> KMg2(PO4)2 + 6 MgMo3P3O13	0.0574	0.3085	FALSE
1602	7 ZnMo2P2O9 + 5.667 MgO -> MgZn7O8 + 4.667 MgMo3P3O13	0.0575	0.3085	FALSE
1603	MgFe3P3O13 + 0.8571 Fe13Mo9 -> MgMo3P3O13 + 4.714 Fe3Mo	0.0578	0.3086	FALSE
1604	0.75 NaMoP2O7 + 0.25 NaMgPO4 -> NaPO3 + 0.25 MgMo3P3O13	0.058	0.3087	FALSE
1605	1.5 MgMo2P2O9 + 0.3333 MoO2 -> MgMo3P3O13 + 0.1667 Mg3Mo2O7	0.0581	0.3087	FALSE
1606	ZnMo2P2O9 + 0.3333 Mg2Mn3O8 -> MnZnO3 + 0.6667 MgMo3P3O13	0.0582	0.3087	FALSE
1607	MoPO5 + 1.333 MgV3O7 -> MgV4O10 + 0.3333 MgMo3P3O13	0.0583	0.3088	FALSE
1608	Mg(MoO2)2 + 2 CsMo2P3O13 -> Cs2Mo3P3O17 + MgMo3P3O13	0.0583	0.3088	FALSE
1609	2 Mn2P3O10 + 3 Mg(MoO2)2 -> MgMn4O6 + 2 MgMo3P3O13	0.0583	0.3088	FALSE
1610	4 VO2 + 3 MgMo2P2O9 -> MgV4O9 + 2 MgMo3P3O13	0.0584	0.3088	FALSE
1611	2 LiMo(PO3)4 + Mg(MoO2)2 -> Li2Mo(PO3)5 + MgMo3P3O13	0.0584	0.3088	FALSE
1612	0.7692 LiMo4P7O24 + 0.2308 LiMg3P3O11 -> LiMo(PO3)4 + 0.6923 MgMo3P3O13	0.0585	0.3088	FALSE
1613	MgV3P3O13 + 3 LiMoPO5 -> MgMo3P3O13 + 3 LiVPO5	0.0585	0.3088	FALSE
1614	0.3333 ZnMo2P2O9 + 1.167 MgMo2P2O9 -> MgMo3P3O13 + 0.1667 MgZn2O3	0.0586	0.3088	FALSE
1615	0.3333 MgFe3P3O13 + Ca3MoN3 -> Ca3FeN3 + 0.3333 MgMo3P3O13	0.0587	0.3089	TRUE
1616	MgFe3P3O13 + 3 MoP -> MgMo3P3O13 + 3 FeP	0.0588	0.3089	FALSE
1617	LiMo4P7O24 + 1.333 MgCu3O4 -> LiCu4(PO4)3 + 1.333 MgMo3P3O13	0.0588	0.3089	FALSE
1618	MgFe3P3O13 + 1.5 Cr21(MoC3)2 -> MgMo3P3O13 + 1.5 Cr21(FeC3)2	0.0589	0.3089	TRUE
1619	ZnMo2P2O9 + 0.6667 MgO -> ZnO + 0.6667 MgMo3P3O13	0.0589	0.3089	FALSE
1620	4 ZnMo2P2O9 + 3.667 MgO -> MgZn4O5 + 2.667 MgMo3P3O13	0.0589	0.3089	FALSE
1621	0.5 MgTi2(PO5)2 + 1.5 Mo(PO3)3 -> Ti(PO3)4 + 0.5 MgMo3P3O13	0.0589	0.3089	FALSE
1622	6 MgMo2P2O9 + Mn3O4 -> Mg2Mn3O6 + 4 MgMo3P3O13	0.0589	0.3089	FALSE
1623	ZnMo2P2O9 + 2.667 MgO -> Mg2ZnO3 + 0.6667 MgMo3P3O13	0.059	0.309	FALSE
1624	KMoP2O7 + MgMo2P2O9 -> KPO3 + MgMo3P3O13	0.0593	0.309	FALSE
1625	ZnMo2P2O9 + 0.3333 Mg2Te3O8 -> ZnTeO3 + 0.6667 MgMo3P3O13	0.0595	0.3091	FALSE
1626	3 MgMo2P2O9 + Li3Mo3(PO4)4 -> Li3PO4 + 3 MgMo3P3O13	0.0595	0.3091	FALSE
1627	ZnO + 1.5 MgMo2P2O9 -> MgMo3P3O13 + 0.5 MgZn2O3	0.0596	0.3091	FALSE
1628	3 Li3Mo(PO4)2 + MgCu3O4 -> MgMo3P3O13 + 3 Li3CuPO5	0.0598	0.3092	FALSE
1629	0.7143 KMo2(P2O7)2 + 0.1429 K2Mg2(MoO4)3 -> KMo(PO4)2 + 0.2857 MgMo3P3O13	0.0598	0.3092	FALSE
1630	LiMo2(PO4)3 + MgMo2P2O9 -> LiMo(PO4)2 + MgMo3P3O13	0.0599	0.3092	FALSE
1631	0.07692 Na4Mg3P4O15 + 0.6923 NaMoP2O7 -> NaPO3 + 0.2308 MgMo3P3O13	0.0599	0.3092	FALSE
1632	MgTiMo(PO4)3 + 2 LiMoO2 -> MgMo3P3O13 + Li2TiO3	0.06	0.3092	FALSE
1633	0.3333 Mg2PN3 + 0.6667 Li3Mo3(PO4)4 -> Li2PNO2 + 0.6667 MgMo3P3O13	0.06	0.3092	FALSE
1634	0.6667 MgV3P3O13 + Li3Mo2(PO4)3 -> Li3V2(PO4)3 + 0.6667 MgMo3P3O13	0.06	0.3092	FALSE
1635	MoCl3 + 0.3333 MgV3P3O13 -> VCl3 + 0.3333 MgMo3P3O13	0.06	0.3092	TRUE
1636	MgV3P3O13 + Mo3(PO4)4 -> MgMo3P3O13 + V3(PO4)4	0.0603	0.3093	FALSE
1637	2 RbMo2P3O13 + Mg(MoO2)2 -> Rb2Mo3P3O17 + MgMo3P3O13	0.0604	0.3093	FALSE
1638	3 TiB4Mo + MgV3P3O13 -> MgMo3P3O13 + 3 TiVB4	0.0604	0.3093	TRUE
1639	0.6 Si3Mo5 + MgFe3P3O13 -> MgMo3P3O13 + 0.6 Fe5Si3	0.0605	0.3093	TRUE
1640	0.3333 MgFe3P3O13 + CsMoP2O7 -> CsFeP2O7 + 0.3333 MgMo3P3O13	0.0605	0.3093	FALSE
1641	0.3333 MgFe3P3O13 + MoCl3 -> FeCl3 + 0.3333 MgMo3P3O13	0.0605	0.3094	TRUE
1642	2 LiMo2P3O11 + Mg2Mo3O8 -> Li2MoO4 + 2 MgMo3P3O13	0.0605	0.3094	FALSE
1643	1.5 MoPO5 + 0.5 MgAg2 -> AgO + 0.5 MgMo3P3O13	0.0606	0.3094	FALSE
1644	0.6667 MgFe3P3O13 + Cs3Mo2Cl9 -> Cs3Fe2Cl9 + 0.6667 MgMo3P3O13	0.0609	0.3094	TRUE
1645	3 MgMo2P2O9 + 3 TiO2 -> MgTi3O7 + 2 MgMo3P3O13	0.0609	0.3095	FALSE
1646	MgFe3P3O13 + 0.75 LiMo4P7O24 -> MgMo3P3O13 + 0.75 LiFe4P7O24	0.0609	0.3095	FALSE
1647	NaMo3P3O13 + MgMn4O8 -> NaMn4O8 + MgMo3P3O13	0.0611	0.3095	FALSE
1648	1.5 MgMo2P2O9 + 2 ZrO2 -> MgMo3P3O13 + 0.5 MgZr4O9	0.0612	0.3095	FALSE
1649	3 LiMoP2O7 + MgMn2O4 -> MgMo3P3O13 + Li3Mn2(PO4)3	0.0614	0.3096	FALSE
1650	1.5 LiMo2P3O11 + MgV3O7 -> MgMo3P3O13 + 1.5 LiV2PO7	0.0616	0.3096	FALSE
1651	0.2 MgZn7O8 + 1.5 MgMo2P2O9 -> MgMo3P3O13 + 0.7 MgZn2O3	0.062	0.3097	FALSE
1652	0.4 BaMg + 0.6 BaMo2(PO6)2 -> BaO2 + 0.4 MgMo3P3O13	0.062	0.3097	FALSE
1653	MgMo2P2O9 + NaMo2(PO4)3 -> NaMo(PO4)2 + MgMo3P3O13	0.062	0.3097	FALSE
1654	0.5 Sr6MgMo3O14 + 0.5 Mo2P3O11 -> Sr3MoO6 + 0.5 MgMo3P3O13	0.0621	0.3098	FALSE
1655	3 CuPO3 + Mg2Mo3O8 -> MgCu3O4 + MgMo3P3O13	0.0621	0.3098	FALSE
1656	0.5 MgZn4O5 + 1.5 MgMo2P2O9 -> MgMo3P3O13 + MgZn2O3	0.0622	0.3098	FALSE
1657	5 MoO2 + MgP4O11 -> MgMo3P3O13 + Mo2PO8	0.0624	0.3098	FALSE
1658	MgMo2P2O9 + RbMoP2O7 -> RbPO3 + MgMo3P3O13	0.0624	0.3098	FALSE
1659	0.3333 MgV3P3O13 + Li2MoP4O13 -> Li2VP4O13 + 0.3333 MgMo3P3O13	0.0625	0.3099	FALSE
1660	MgV3P3O13 + 3 BaMgMoF7 -> MgMo3P3O13 + 3 BaMgVF7	0.0625	0.3099	FALSE
1661	0.3333 MgV3P3O13 + TiMoO4 -> TiVO4 + 0.3333 MgMo3P3O13	0.0628	0.31	FALSE
1662	1.5 MgMoO4 + 1.5 V2PO5 -> MgV3O7 + 0.5 MgMo3P3O13	0.0629	0.31	FALSE
1663	1.333 MgV3P3O13 + Li3Mo4P9O32 -> Li3V4P9O32 + 1.333 MgMo3P3O13	0.063	0.31	FALSE
1664	NaMo3P3O13 + MgFe(SiO3)2 -> NaFe(SiO3)2 + MgMo3P3O13	0.0631	0.31	FALSE
1665	3 ZnMo2P2O9 + 2 MgMoO4 -> Zn3Mo2O9 + 2 MgMo3P3O13	0.0632	0.3101	FALSE
1666	5 Mg(PO3)2 + 3 Mo(PO3)3 -> MgMo3P3O13 + 4 MgP4O11	0.0633	0.3101	FALSE
1667	MgFe3P3O13 + 3 MoF3 -> MgMo3P3O13 + 3 FeF3	0.0634	0.3101	TRUE
1668	MgFe3P3O13 + 1.5 Ca(MoO2)2 -> MgMo3P3O13 + 1.5 Ca(FeO2)2	0.0635	0.3101	FALSE
1669	3 Mg(PO3)2 + 3 Zn(MoO2)2 -> MgZn3O4 + 2 MgMo3P3O13	0.0635	0.3102	FALSE
1670	1.333 Sr3Fe2MoO9 + 0.1111 MgFe3P3O13 -> Sr4Fe3MoO12 + 0.1111 MgMo3P3O13	0.0637	0.3102	FALSE
1671	1.667 Mg2Mo3O8 + Mo4P7O24 -> MgMo2O7 + 2.333 MgMo3P3O13	0.0638	0.3102	FALSE
1672	0.3333 MgV3P3O13 + LiMoP4O13 -> LiVP4O13 + 0.3333 MgMo3P3O13	0.0639	0.3103	FALSE
1673	MgMo2P2O9 + LiMoP2O7 -> LiPO3 + MgMo3P3O13	0.064	0.3103	FALSE
1674	3 ZnMo2P2O9 + Mg2B2O5 -> Zn3(BO3)2 + 2 MgMo3P3O13	0.0641	0.3103	FALSE
1675	0.6667 MgV3P3O13 + Ca(MoO2)2 -> CaV2O4 + 0.6667 MgMo3P3O13	0.0641	0.3103	FALSE
1676	0.6667 MgV3P3O13 + CaMo2P2O9 -> CaV2P2O9 + 0.6667 MgMo3P3O13	0.0642	0.3103	FALSE
1677	1.375 MgMo2P2O9 + 0.125 LiMo2P2O9 -> MgMo3P3O13 + 0.125 LiMg3O4	0.0642	0.3103	FALSE
1678	3 MoPO5 + Mg -> O2 + MgMo3P3O13	0.0643	0.3103	FALSE
1679	Mg2Mo3O8 + V2Cu(PO4)3 -> MgV2CuO7 + MgMo3P3O13	0.0645	0.3104	FALSE
1680	LiMo2(PO4)3 + 0.3333 MgO -> LiMo(PO4)2 + 0.3333 MgMo3P3O13	0.0646	0.3104	FALSE
1681	MgVF4 + NaMo3P3O13 -> NaVF4 + MgMo3P3O13	0.0648	0.3105	TRUE
1682	3 RbMoP2O7 + MgCu3O4 -> MgMo3P3O13 + 3 RbCuPO4	0.0648	0.3105	FALSE
1683	Mg(PO3)2 + 2 Mo2P3O11 -> Mo(PO3)5 + MgMo3P3O13	0.065	0.3105	FALSE
1684	RbMoN2 + 0.3333 MgV3P3O13 -> RbVN2 + 0.3333 MgMo3P3O13	0.0651	0.3106	TRUE
1685	3 NaMo3P3O13 + Mg3VO4 -> Na3VO4 + 3 MgMo3P3O13	0.0653	0.3106	FALSE
1686	Mg(NiO2)2 + 3 LiMoP2O7 -> Li3Ni2(PO4)3 + MgMo3P3O13	0.0655	0.3107	FALSE
1687	MgMo2P2O9 + Li3Mo2(PO4)3 -> Li3Mo(PO4)2 + MgMo3P3O13	0.0656	0.3107	FALSE
1688	CaMoO3 + 0.3333 MgV3P3O13 -> CaVO3 + 0.3333 MgMo3P3O13	0.0656	0.3107	FALSE
1689	1.667 Mg2P2O7 + 3 Mo(PO3)3 -> MgMo3P3O13 + 2.333 MgP4O11	0.0658	0.3108	FALSE
1690	0.6667 Mo3P3O16 + 0.6667 Mg -> O2 + 0.6667 MgMo3P3O13	0.0662	0.3109	FALSE
1691	MgFe3P3O13 + 3 Co3Mo -> MgMo3P3O13 + 3 FeCo3	0.0662	0.3109	TRUE
1692	KMoP2O7 + 0.3333 MgO -> KPO3 + 0.3333 MgMo3P3O13	0.0663	0.3109	FALSE
1693	Bi4O7 + 3 MgMo2P2O9 -> Mg(BiO2)4 + 2 MgMo3P3O13	0.0663	0.3109	FALSE
1694	NaMoN2 + 0.3333 MgV3P3O13 -> NaVN2 + 0.3333 MgMo3P3O13	0.0664	0.3109	TRUE
1695	0.3333 MgFe3P3O13 + NiMoP -> FeNiP + 0.3333 MgMo3P3O13	0.0667	0.311	FALSE
1696	0.75 Mg3Te4O11 + 0.25 Mo3P3O16 -> Mg2(TeO3)3 + 0.25 MgMo3P3O13	0.0668	0.311	FALSE
1697	0.3333 Mg2Mo3O8 + RbMo2(PO4)3 -> RbMoPO6 + 0.6667 MgMo3P3O13	0.0669	0.3111	FALSE
1698	LiMo2(PO4)3 + 0.6667 MgV3P3O13 -> LiV2(PO4)3 + 0.6667 MgMo3P3O13	0.0669	0.3111	FALSE
1699	0.3333 MgV3P3O13 + CaMoF5 -> CaVF5 + 0.3333 MgMo3P3O13	0.067	0.3111	TRUE
1700	0.6667 MgV3O7 + BaMo2(P2O7)2 -> BaV2(PO5)2 + 0.6667 MgMo3P3O13	0.0671	0.3111	FALSE
1701	MgMoF5 + 0.3333 MgV3P3O13 -> MgVF5 + 0.3333 MgMo3P3O13	0.0673	0.3112	FALSE
1702	4 MoPO5 + MgMo2P2O9 -> MgMo3P3O13 + Mo3P3O16	0.0673	0.3112	FALSE
1703	2 MgMo2P2O9 + Mo3(PO4)4 -> Mo(PO4)2 + 2 MgMo3P3O13	0.0673	0.3112	FALSE
1704	NaMo3P3O13 + MgV3P3O13 -> NaV3P3O13 + MgMo3P3O13	0.0674	0.3112	FALSE
1705	1.5 MgV2O4 + 1.5 MoPO5 -> MgV3O7 + 0.5 MgMo3P3O13	0.0675	0.3112	FALSE
1706	1.5 ZnMo2P2O9 + 1.167 Mg2ZnO3 -> MgMo3P3O13 + 1.333 MgZn2O3	0.0675	0.3112	FALSE
1707	NaMo3P3O13 + MgV4O10 -> NaV4O10 + MgMo3P3O13	0.0677	0.3113	FALSE
1708	NaMo3P3O13 + MgVPO5 -> NaVPO5 + MgMo3P3O13	0.0677	0.3113	FALSE
1709	Zn2Mo3O8 + MgV3P3O13 -> V3Zn2O8 + MgMo3P3O13	0.0678	0.3113	FALSE
1710	AgMo3P3O16 + MgAg5 -> MgMo3P3O13 + 3 Ag2O	0.0678	0.3113	FALSE
1711	2 Ti4(PO5)3 + 3 Mg(MoO2)2 -> MgTi8O16 + 2 MgMo3P3O13	0.0679	0.3113	FALSE
1712	3 CsMoP2O7 + MgV3O7 -> MgMo3P3O13 + 3 CsVPO5	0.0682	0.3114	FALSE
1713	MgNi2(PO4)2 + 3 Mo(PO3)3 -> MgMo3P3O13 + 2 NiP4O11	0.0682	0.3114	FALSE
1714	0.3333 MgO + NaMo2(PO4)3 -> NaMo(PO4)2 + 0.3333 MgMo3P3O13	0.0683	0.3114	FALSE
1715	0.3333 Mg2Mo3O8 + NaMo2P2O9 -> NaMoO3 + 0.6667 MgMo3P3O13	0.0683	0.3114	FALSE
1716	MgV2(PO4)2 + 3 LiMoP2O7 -> Li3V2P5O16 + MgMo3P3O13	0.0684	0.3114	FALSE
1717	MgFe3P3O13 + NaMo3P3O13 -> NaFe3P3O13 + MgMo3P3O13	0.0684	0.3114	FALSE
1718	MgO + Li3Mo3(PO4)4 -> Li3PO4 + MgMo3P3O13	0.0684	0.3115	FALSE
1719	1.5 MgMo2P2O9 + MgZn3O4 -> MgMo3P3O13 + 1.5 MgZn2O3	0.0684	0.3115	FALSE
1720	0.3333 MgFe3P3O13 + 2 MoO2 -> FeMoO4 + 0.3333 MgMo3P3O13	0.0686	0.3115	FALSE
1721	1.333 Mo2(PO4)3 + 0.3333 MgMoO4 -> Mo2P3O13 + 0.3333 MgMo3P3O13	0.0686	0.3115	FALSE
1722	NaMo3P3O13 + MgS -> MgMo3P3O13 + NaS	0.0686	0.3115	TRUE
1723	1.5 LiMo2P3O11 + 0.5 Mg2VO4 -> MgMo3P3O13 + 0.5 Li3VP3O11	0.0686	0.3115	FALSE
1724	ZnMo2P2O9 + 0.3333 Mg2Co3O8 -> ZnCoO3 + 0.6667 MgMo3P3O13	0.069	0.3116	FALSE
1725	3 TiP2O7 + 3 Mg(MoO2)2 -> MgTi3O7 + 2 MgMo3P3O13	0.0691	0.3116	FALSE
1726	Mg3(PO4)2 + 3 Mo(PO3)3 -> MgMo3P3O13 + 2 MgP4O11	0.0692	0.3117	FALSE
1727	NaMo3P3O13 + MgFeP2O7 -> NaFeP2O7 + MgMo3P3O13	0.0692	0.3117	FALSE
1728	3 MoPO5 + MgMo2P2O9 -> MgMo3P3O13 + Mo2P2O11	0.0694	0.3117	FALSE
1729	MoPO5 + 0.6667 Mg2V3O8 -> MgV2O6 + 0.3333 MgMo3P3O13	0.0697	0.3118	FALSE
1730	3 Mo(PO3)3 + 0.5 Mg2Mn3O8 -> MgMo3P3O13 + 1.5 Mn(PO3)4	0.0697	0.3118	FALSE
1731	LiMgPO4 + 2 Mo2P3O11 -> LiMoP4O13 + MgMo3P3O13	0.0697	0.3118	FALSE
1732	2 MoP2O7 + Mg(MoO2)2 -> MoPO5 + MgMo3P3O13	0.0699	0.3119	FALSE
1733	MgNi2(PO4)2 + 3 LiMoP2O7 -> Li3Ni2P5O16 + MgMo3P3O13	0.07	0.3119	FALSE
1734	CsMoP2O7 + 0.3333 MgZn3O4 -> CsZnPO4 + 0.3333 MgMo3P3O13	0.0701	0.3119	FALSE
1735	3 ZnMo2P2O9 + Mg2V2O7 -> V2Zn3O8 + 2 MgMo3P3O13	0.0701	0.3119	FALSE
1736	6 CaMoO3 + MgV3P3O13 -> MgMo3P3O13 + 3 Ca2VMoO6	0.0703	0.312	FALSE
1737	1.429 MgMo2P2O9 + 0.1429 LiMoPO5 -> MgMo3P3O13 + 0.1429 LiMg3O4	0.0703	0.312	FALSE
1738	MgV3P3O13 + 1.5 Y2Mo2O7 -> MgMo3P3O13 + 1.5 Y2V2O7	0.0703	0.312	FALSE
1739	BMo + 0.3333 MgFe3P3O13 -> FeB + 0.3333 MgMo3P3O13	0.0703	0.312	TRUE
1740	TiMo(PO4)3 + 0.3333 MgV3P3O13 -> TiV(PO4)3 + 0.3333 MgMo3P3O13	0.0706	0.3121	FALSE
1741	0.3333 MgV3P3O13 + MoP2O7 -> VP2O7 + 0.3333 MgMo3P3O13	0.0707	0.3121	FALSE
1742	Mn2SiMo + 0.3333 MgV3P3O13 -> Mn2VSi + 0.3333 MgMo3P3O13	0.0707	0.3121	TRUE
1743	Mg(MoO2)2 + TiZnMo(PO4)3 -> TiZnO3 + MgMo3P3O13	0.0709	0.3121	FALSE
1744	2 MgMo2P2O9 + Li3Mo2(PO4)3 -> Li3PO4 + 2 MgMo3P3O13	0.0712	0.3122	FALSE
1745	Mg2Mo3O8 + V4(PO5)3 -> MgV4O10 + MgMo3P3O13	0.0715	0.3123	FALSE
1746	1.5 ZnMo2P2O9 + 0.7 Mg3ZnO4 -> MgMo3P3O13 + 1.1 MgZn2O3	0.0717	0.3123	FALSE
1747	3 LiMoP2O7 + 0.5 Mg2V3O8 -> MgMo3P3O13 + 1.5 Li2V(PO4)2	0.0717	0.3123	FALSE
1748	0.5 Rb2Mo3P3O17 + 0.5 MgCo2 -> RbCoO2 + 0.5 MgMo3P3O13	0.0718	0.3124	FALSE
1749	0.3333 MgV3P3O13 + NaMoF6 -> NaVF6 + 0.3333 MgMo3P3O13	0.0718	0.3124	TRUE
1750	0.6667 MgFe3P3O13 + 3 SrMoO3 -> Sr3Fe2MoO9 + 0.6667 MgMo3P3O13	0.0718	0.3124	FALSE
1751	0.6667 MgV3P3O13 + Ca3Si3(MoO6)2 -> Ca3V2(SiO4)3 + 0.6667 MgMo3P3O13	0.0719	0.3124	FALSE
1752	MgMn2(PO4)2 + 3 LiMoP2O7 -> MgMo3P3O13 + Li3Mn2P5O16	0.072	0.3124	FALSE
1753	5.5 MoPO5 + 0.5 Mg(PO3)2 -> Mo4P5O24 + 0.5 MgMo3P3O13	0.0722	0.3125	FALSE
1754	MoP2PbO8 + 0.3333 MgV3O7 -> VPPbO6 + 0.3333 MgMo3P3O13	0.0724	0.3125	FALSE
1755	NaMo3P3O13 + MgV3O8 -> NaV3O8 + MgMo3P3O13	0.0725	0.3126	FALSE
1756	0.6 LiMo2P3O11 + 0.4 LiMgPO4 -> LiPO3 + 0.4 MgMo3P3O13	0.0726	0.3126	FALSE
1757	MgV2O4 + 3 KMoP2O7 -> MgMo3P3O13 + K3V2(PO4)3	0.0727	0.3126	FALSE
1758	0.3333 MgO + RbMoP2O7 -> RbPO3 + 0.3333 MgMo3P3O13	0.0728	0.3126	FALSE
1759	3 ZnMo2P2O9 + 2 MgSO4 -> Zn3S2O9 + 2 MgMo3P3O13	0.073	0.3127	FALSE
1760	0.3333 MgV3P3O13 + K2NaMoF6 -> K2NaVF6 + 0.3333 MgMo3P3O13	0.0735	0.3128	TRUE
1761	0.3333 MgO + Li3Mo2(PO4)3 -> Li3Mo(PO4)2 + 0.3333 MgMo3P3O13	0.0736	0.3128	FALSE
1762	NaMo3P3O13 + Ba4Mg(BiO4)3 -> Ba4Na(BiO4)3 + MgMo3P3O13	0.0738	0.3129	FALSE
1763	MgMo2P2O9 + 0.3333 Mo4P7O24 -> MgMo3P3O13 + 0.3333 Mo(PO3)4	0.0739	0.3129	FALSE
1764	12 MoPO5 + MgO -> MgMo3P3O13 + 3 Mo3P3O16	0.0739	0.3129	FALSE
1765	1.5 ZnMo2P2O9 + 1.75 MgO -> MgMo3P3O13 + 0.75 MgZn2O3	0.074	0.313	FALSE
1766	MgV3P3O13 + 3 CsMoN2 -> MgMo3P3O13 + 3 CsVN2	0.0743	0.313	TRUE
1767	0.3333 MgV3P3O13 + BaMoO3 -> BaVO3 + 0.3333 MgMo3P3O13	0.0744	0.3131	FALSE
1768	2.667 MgO + KMo2(P2O7)2 -> KMg2(PO4)2 + 0.6667 MgMo3P3O13	0.0744	0.3131	FALSE
1769	2 MgV2O4 + 3 BaMo2(P2O7)2 -> Ba3V4(PO4)6 + 2 MgMo3P3O13	0.0745	0.3131	FALSE
1770	0.3333 Mg2Mo3O8 + KMo2(P2O7)2 -> KMo(PO4)2 + 0.6667 MgMo3P3O13	0.0745	0.3131	FALSE
1771	NaMo3P3O13 + MgV2O5 -> NaV2O5 + MgMo3P3O13	0.0746	0.3131	FALSE
1772	BaMo2(PO4)3 + 0.3333 Mg2V3O8 -> BaVPO6 + 0.6667 MgMo3P3O13	0.075	0.3132	FALSE
1773	0.3333 MgFe3P3O13 + Be12Mo -> Be12Fe + 0.3333 MgMo3P3O13	0.075	0.3132	TRUE
1774	2 MgMnO2 + 3 LiMo2P2O9 -> Li3Mn2O5 + 2 MgMo3P3O13	0.0759	0.3135	FALSE
1775	1.5 ZnMo2P2O9 + 0.5 Mg2V3O8 -> MgMo3P3O13 + 1.5 VZnO3	0.076	0.3135	FALSE
1776	Li3Mo3P3O17 + MgCu2 -> Li3(CuO2)2 + MgMo3P3O13	0.0762	0.3135	FALSE
1777	0.3333 MgO + LiMoP2O7 -> LiPO3 + 0.3333 MgMo3P3O13	0.0762	0.3135	FALSE
1778	0.3333 MgV3P3O13 + K3MoF6 -> K3VF6 + 0.3333 MgMo3P3O13	0.0763	0.3136	TRUE
1779	0.75 Mg(PO3)2 + 0.75 Mg(MoO2)2 -> MgO + 0.5 MgMo3P3O13	0.0763	0.3136	FALSE
1780	3 MoPO5 + MgSe -> SeO2 + MgMo3P3O13	0.0763	0.3136	FALSE
1781	3 MoPO5 + Mg(MoO2)2 -> MgMo3P3O13 + 2 MoO3	0.0767	0.3137	FALSE
1782	MgMn3(P2O7)2 + 3 LiMoPO5 -> MgMo3P3O13 + Li3Mn3(PO4)4	0.0769	0.3137	FALSE
1783	3 MoPO5 + MgS -> MgMo3P3O13 + SO2	0.0769	0.3137	FALSE
1784	0.6667 MgCu3O4 + BaMo2(P2O7)2 -> BaCu2(PO4)2 + 0.6667 MgMo3P3O13	0.077	0.3138	FALSE
1785	0.6667 MgV3P3O13 + MgCuMo2O7 -> MgV2CuO7 + 0.6667 MgMo3P3O13	0.0772	0.3138	FALSE
1786	MgV3P3O13 + 3 Sr2VMoO6 -> MgMo3P3O13 + 6 SrVO3	0.0773	0.3138	FALSE
1787	LiMo2P3O11 + 0.3333 Mg2Mn3O8 -> LiMnPO5 + 0.6667 MgMo3P3O13	0.0773	0.3139	FALSE
1788	Mo3P3O16 + 3 MgMn2O3 -> MgMo3P3O13 + 2 MgMn3O6	0.0775	0.3139	FALSE
1789	3 LiMo2P3O11 + 2 BaMgP2O7 -> Ba2Li3(PO3)7 + 2 MgMo3P3O13	0.0776	0.3139	FALSE
1790	MgMo2P2O9 + 1.333 Mg2Te3O8 -> Mg3Te4O11 + 0.6667 MgMo3P3O13	0.0776	0.3139	FALSE
1791	3 NaMoP2O7 + Mg(FeO2)2 -> Na3Fe2(PO4)3 + MgMo3P3O13	0.0777	0.3139	FALSE
1792	LiMo2P3O11 + 0.3333 Mg2Te3O8 -> LiTePO5 + 0.6667 MgMo3P3O13	0.0778	0.314	FALSE
1793	MgMnPO5 + Li3Mo3(PO4)4 -> Li3Mn(PO4)2 + MgMo3P3O13	0.0781	0.3141	FALSE
1794	0.3333 Mg2Mo3O8 + 3 BaMo(PO4)2 -> Ba3Mo2(P2O9)2 + 0.6667 MgMo3P3O13	0.0783	0.3141	FALSE
1795	Mg(MoO2)2 + 1.25 Mo2(PO4)3 -> MgMo3P3O13 + 0.75 Mo2PO8	0.0786	0.3142	FALSE
1796	0.25 KMgPO4 + 0.75 KMoP2O7 -> KPO3 + 0.25 MgMo3P3O13	0.0787	0.3142	FALSE
1797	0.6667 MgV3P3O13 + MgCu2(MoO4)2 -> MgV2(CuO4)2 + 0.6667 MgMo3P3O13	0.0788	0.3142	FALSE
1798	0.6667 MgV3P3O13 + ZnCu2(MoO4)2 -> V2Zn(CuO4)2 + 0.6667 MgMo3P3O13	0.0788	0.3143	FALSE
1799	0.3333 Mg(PO3)2 + 0.3333 Li3Mo3(PO4)4 -> LiPO3 + 0.3333 MgMo3P3O13	0.0789	0.3143	FALSE
1800	0.3333 MgV3O7 + Li2Mo(PO4)2 -> Li2VPO6 + 0.3333 MgMo3P3O13	0.0791	0.3143	FALSE
1801	0.3333 MgV3P3O13 + KRb2MoF6 -> KRb2VF6 + 0.3333 MgMo3P3O13	0.0792	0.3144	TRUE
1802	CaMo2P2O9 + 0.6667 MgAl6O10 -> CaAl4O7 + 0.6667 MgMo3P3O13	0.0792	0.3144	FALSE
1803	9 MoPO5 + MgO -> MgMo3P3O13 + 3 Mo2P2O11	0.0794	0.3144	FALSE
1804	MgV3P3O13 + 3 TiZnMo(PO4)3 -> MgMo3P3O13 + 3 TiVZn(PO4)3	0.0795	0.3144	FALSE
1805	0.5 Mg2Mo3O8 + 1.5 KMo2(PO4)3 -> MgMo3P3O13 + 1.5 KMoPO6	0.0795	0.3144	FALSE
1806	MgVPO5 + Li3Mo3(PO4)4 -> MgMo3P3O13 + Li3V(PO4)2	0.0799	0.3145	FALSE
1807	MgV3P3O13 + 1.5 Mo2O5 -> MgMo3P3O13 + 1.5 V2O5	0.0799	0.3145	FALSE
1808	Sr3MoN3 + 0.3333 MgV3P3O13 -> Sr3VN3 + 0.3333 MgMo3P3O13	0.08	0.3146	TRUE
1809	LiMgPO4 + Li3Mo3(PO4)4 -> MgMo3P3O13 + Li4P2O7	0.08	0.3146	FALSE
1810	NaMo3P3O13 + MgMn3O6 -> MgMo3P3O13 + NaMn3O6	0.0801	0.3146	FALSE
1811	0.875 Mg2Mo3O8 + 0.75 KMo2(P2O7)2 -> MgMo3P3O13 + 0.375 K2Mg2(MoO4)3	0.0802	0.3146	FALSE
1812	1.5 ZnMo2P2O9 + 3.5 MgZnO2 -> MgMo3P3O13 + 2.5 MgZn2O3	0.0805	0.3147	FALSE
1813	3 ZnMo2P2O9 + 2 MgTiO3 -> Ti2Zn3O7 + 2 MgMo3P3O13	0.0808	0.3148	FALSE
1814	0.5 MgZn2(PO4)2 + 1.5 Mo(PO3)3 -> ZnP4O11 + 0.5 MgMo3P3O13	0.0809	0.3148	FALSE
1815	0.75 Mo4P7O24 + MgCu3O4 -> MgMo3P3O13 + 0.75 Cu4(PO4)3	0.0809	0.3148	FALSE
1816	2.667 Mg2Mo3O8 + 3 Mo4P7O24 -> Mo4P5O24 + 5.333 MgMo3P3O13	0.081	0.3148	FALSE
1817	Rb2NaMoF6 + 0.3333 MgV3P3O13 -> Rb2NaVF6 + 0.3333 MgMo3P3O13	0.0811	0.3149	TRUE
1818	MgV2O4 + NaMo3P3O13 -> NaV2O4 + MgMo3P3O13	0.0811	0.3149	FALSE
1819	0.3333 MgFe3P3O13 + CrB2Mo -> CrFeB2 + 0.3333 MgMo3P3O13	0.0812	0.3149	TRUE
1820	0.5 Mg2Mo3O8 + 2.25 LiMoP2O7 -> MgMo3P3O13 + 0.75 Li3MoP2O9	0.0813	0.3149	FALSE
1821	0.3333 Mg2Mo3O8 + 2 LiMoPO5 -> Li2MoO4 + 0.6667 MgMo3P3O13	0.0814	0.315	FALSE
1822	CaTiMo(PO4)3 + 0.3333 MgTi3O7 -> CaTi2(PO5)2 + 0.3333 MgMo3P3O13	0.0815	0.315	FALSE
1823	MgMo2P2O9 + Mo(PO3)3 -> P2O5 + MgMo3P3O13	0.0816	0.315	FALSE
1824	LiMo4P7O24 + 0.6667 Mg2Mn3O8 -> LiMn2(PO4)3 + 1.333 MgMo3P3O13	0.0816	0.315	FALSE
1825	3 LiMoP2O7 + 0.5 Mg2Mn3O8 -> MgMo3P3O13 + 1.5 Li2Mn(PO4)2	0.0816	0.315	FALSE
1826	MgFe3P3O13 + 3 Li3Mo(PO3)8 -> MgMo3P3O13 + 3 Li3Fe(PO3)8	0.0817	0.315	FALSE
1827	2 LiMo2P3O11 + Mg(PO3)2 -> Li2Mo(PO3)5 + MgMo3P3O13	0.082	0.3151	FALSE
1828	0.5 Mg(CuO2)2 + 1.5 Mo(PO3)3 -> Cu(PO3)3 + 0.5 MgMo3P3O13	0.0821	0.3151	FALSE
1829	MgCuO2 + Li3Mo3(PO4)4 -> MgMo3P3O13 + Li3CuPO5	0.0825	0.3152	FALSE
1830	0.3333 MgV3P3O13 + MoCl5 -> VCl5 + 0.3333 MgMo3P3O13	0.0825	0.3152	TRUE
1831	Mo4P7O24 + 0.6667 Mg2Ti3O8 -> Ti2(PO4)3 + 1.333 MgMo3P3O13	0.0825	0.3153	FALSE
1832	0.3333 Mg2Co3O8 + 2 Mo(PO3)3 -> Co(PO3)4 + 0.6667 MgMo3P3O13	0.0825	0.3153	FALSE
1833	MgFe3P3O13 + 3 Be2Mo -> MgMo3P3O13 + 3 Be2Fe	0.0826	0.3153	TRUE
1834	3 LiMo4P7O24 + 4 MgVO3 -> Li3V4P9O32 + 4 MgMo3P3O13	0.0826	0.3153	FALSE
1835	0.6667 MgO + Mo3(PO4)4 -> Mo(PO4)2 + 0.6667 MgMo3P3O13	0.0828	0.3153	FALSE
1836	NaMo3P3O13 + 3 MgSO4 -> NaMg2(SO4)3 + MgMo3P3O13	0.0829	0.3154	FALSE
1837	MgTiMo(PO4)3 + Mg(MoO2)2 -> MgMo3P3O13 + MgTiO3	0.0829	0.3154	FALSE
1838	0.6667 Mg2Mo3O8 + BiPO4 -> MgBiMoO5 + 0.3333 MgMo3P3O13	0.0829	0.3154	FALSE
1839	0.3333 MgV3P3O13 + MoF5 -> VF5 + 0.3333 MgMo3P3O13	0.083	0.3154	TRUE
1840	MgTiMo(PO4)3 + 0.6667 Li3Mo3(PO4)4 -> MgMo3P3O13 + 0.3333 Li6Ti3P8O29	0.0832	0.3154	FALSE
1841	1.667 MoP2O7 + Mg(MoO2)2 -> MgMo3P3O13 + 0.3333 Mo2PO8	0.0832	0.3154	FALSE
1842	3 LiMoP2O7 + Mg(CoO2)2 -> Li3Co2(PO4)3 + MgMo3P3O13	0.0832	0.3154	FALSE
1843	1.5 Mg(MoO2)2 + 1.5 MgTi2(PO5)2 -> Mg2Ti3O8 + MgMo3P3O13	0.0833	0.3155	FALSE
1844	MgMnO2 + Li3Mo3(PO4)4 -> MgMo3P3O13 + Li3MnPO5	0.0835	0.3155	FALSE
1845	0.3333 Mg2Mo3O8 + NaMo2(P2O7)2 -> NaMo(PO4)2 + 0.6667 MgMo3P3O13	0.0835	0.3155	FALSE
1846	Mg2Mo3O8 + 1.5 Co(PO3)2 -> MgMo3P3O13 + 0.5 Mg2Co3O8	0.0839	0.3156	FALSE
1847	Mg2Mo3O8 + 3 VPO4 -> MgV3O7 + MgMo3P3O13	0.0839	0.3156	FALSE
1848	0.5 MgCuMo2O7 + 0.5 Ba2MgMo4(P2O7)4 -> MgMo3P3O13 + 0.5 Ba2CuP2O9	0.0843	0.3157	FALSE
1849	MgMo2P2O9 + SiMoP3O11 -> SiP2O7 + MgMo3P3O13	0.0845	0.3158	FALSE
1850	2 MgMo2P2O9 + BaMo2(P2O7)2 -> Ba(PO3)2 + 2 MgMo3P3O13	0.0846	0.3158	FALSE
1851	0.3333 MgFe3P3O13 + FeMoP -> Fe2P + 0.3333 MgMo3P3O13	0.0847	0.3158	FALSE
1852	3 Si3Mo5 + MgV3P3O13 -> MgMo3P3O13 + 3 VSi3Mo4	0.0848	0.3159	FALSE
1853	NaMo3P3O13 + MgMn(SiO3)2 -> NaMn(SiO3)2 + MgMo3P3O13	0.0849	0.3159	FALSE
1854	Mo4P7O24 + 0.6667 Mg2V3O8 -> V2(PO4)3 + 1.333 MgMo3P3O13	0.085	0.3159	FALSE
1855	1.6 MgMo2O7 + 1.4 Mo4P7O24 -> Mo4P5O24 + 1.6 MgMo3P3O13	0.085	0.3159	FALSE
1856	0.5 MgCo2(PO4)2 + 1.5 Mo(PO3)3 -> CoP4O11 + 0.5 MgMo3P3O13	0.0852	0.316	FALSE
1857	Cs2KMoF6 + 0.3333 MgV3P3O13 -> Cs2KVF6 + 0.3333 MgMo3P3O13	0.0857	0.3161	TRUE
1858	0.3333 AgMo3P3O16 + 0.3333 MgAg2 -> AgO + 0.3333 MgMo3P3O13	0.086	0.3162	FALSE
1859	0.6667 MgFe3P3O13 + Cd5Mo2(P2O7)4 -> Cd5Fe2(P2O7)4 + 0.6667 MgMo3P3O13	0.0861	0.3162	FALSE
1860	0.75 RbMoP2O7 + 0.25 RbMgPO4 -> RbPO3 + 0.25 MgMo3P3O13	0.0869	0.3164	FALSE
1861	MgV3P3O13 + 3 VMoO5 -> MgMo3P3O13 + 3 V2O5	0.087	0.3165	FALSE
1862	MgV2O4 + Cs2Mo3P5O19 -> MgMo3P3O13 + 2 CsVPO5	0.0871	0.3165	FALSE
1863	0.6667 MgTi3O7 + CaMo2P2O9 -> CaTi2O5 + 0.6667 MgMo3P3O13	0.0876	0.3166	FALSE
1864	1.5 KMo2(PO4)3 + MgV3O7 -> MgMo3P3O13 + 1.5 KV2PO8	0.0877	0.3167	FALSE
1865	MgTiMo(PO4)3 + Ca(MoO2)2 -> CaTiO3 + MgMo3P3O13	0.0877	0.3167	FALSE
1866	NaMo3P3O16 + MgSe -> MgMo3P3O13 + NaSeO3	0.0877	0.3167	FALSE
1867	1.333 Mg2Mo3O8 + 3 BaMo2(P2O7)2 -> Ba3Mo2(P2O9)2 + 2.667 MgMo3P3O13	0.088	0.3167	FALSE
1868	0.6667 MgV3P3O13 + Co21(B3Mo)2 -> V2(Co7B2)3 + 0.6667 MgMo3P3O13	0.0881	0.3168	TRUE
1869	MgTiMo(PO4)3 + Zn(MoO2)2 -> TiZnO3 + MgMo3P3O13	0.0882	0.3168	FALSE
1870	LiMo2P3O11 + Mg(MoO2)2 -> MgMo3P3O13 + LiMoO2	0.0882	0.3168	FALSE
1871	6 LiMoPO5 + Mg2Ni -> Li6NiO4 + 2 MgMo3P3O13	0.0882	0.3168	FALSE
1872	1.5 ZnMo2P2O9 + MgVO3 -> MgMo3P3O13 + 0.5 V2Zn3O7	0.0886	0.3169	FALSE
1873	1.5 MoP2O7 + Mg(MoO2)2 -> MgMo3P3O13 + 0.5 MoO3	0.0888	0.3169	FALSE
1874	1.5 NaMo2P2O9 + MgCu3O4 -> MgMo3P3O13 + 1.5 NaCu2O3	0.0889	0.317	FALSE
1875	MgV3P3O13 + 3 SrMoO3 -> MgMo3P3O13 + 3 SrVO3	0.089	0.317	FALSE
1876	0.25 LiMgPO4 + 0.75 LiMoP2O7 -> LiPO3 + 0.25 MgMo3P3O13	0.089	0.317	FALSE
1877	Mg(MoO2)2 + Mo2(PO4)3 -> MgMo3P3O13 + MoO3	0.0891	0.317	FALSE
1878	MgCu + 3 LiMoPO5 -> Li3CuO2 + MgMo3P3O13	0.0895	0.3171	FALSE
1879	0.6667 Mg2Mo3O8 + 3 Mo2(PO4)3 -> Mo4P5O24 + 1.333 MgMo3P3O13	0.0897	0.3172	FALSE
1880	MgV3P3O13 + 1.5 CaCu2(MoO4)2 -> MgMo3P3O13 + 1.5 CaV2(CuO4)2	0.0899	0.3172	FALSE
1881	2 MgV2O4 + 3 MoPO5 -> MgV4O10 + MgMo3P3O13	0.0901	0.3173	FALSE
1882	6 LiMoPO5 + Mg2Cu -> Li6CuO4 + 2 MgMo3P3O13	0.0903	0.3174	FALSE
1883	0.3333 MgFe3P3O13 + Li4MoP2O9 -> Li4FeP2O9 + 0.3333 MgMo3P3O13	0.0904	0.3174	FALSE
1884	0.3333 MgFe3P3O13 + 2 Sr2FeMoO6 -> Sr4Fe3MoO12 + 0.3333 MgMo3P3O13	0.0904	0.3174	FALSE
1885	0.3333 MgV3P3O13 + MoO2 -> VO2 + 0.3333 MgMo3P3O13	0.0905	0.3174	FALSE
1886	NaMo3P3O13 + MgMnO2 -> NaMnO2 + MgMo3P3O13	0.0909	0.3175	FALSE
1887	0.3333 Mg2Mo3O8 + NaMo2(PO4)3 -> NaMoPO6 + 0.6667 MgMo3P3O13	0.091	0.3175	FALSE
1888	NaMo3P3O13 + MgVO3 -> MgMo3P3O13 + NaVO3	0.091	0.3176	FALSE
1889	NaMo3P3O13 + Cs2MgFe(CN)6 -> Cs2NaFe(CN)6 + MgMo3P3O13	0.0911	0.3176	TRUE
1890	1.667 Sr3Fe2MoO9 + 0.2222 MgFe3P3O13 -> Sr5Fe4MoO15 + 0.2222 MgMo3P3O13	0.0912	0.3176	FALSE
1891	NaMo3P3O13 + MgCu3O4 -> MgMo3P3O13 + NaCu3O4	0.0912	0.3176	FALSE
1892	MgV3P3O13 + 3 V2Co9Mo -> MgMo3P3O13 + 9 VCo3	0.0914	0.3177	TRUE
1893	0.5 Rb2Mo3P3O17 + 0.5 MgCu2 -> RbCuO2 + 0.5 MgMo3P3O13	0.0914	0.3177	FALSE
1894	0.3333 MgV3P3O13 + CrMoO4 -> VCrO4 + 0.3333 MgMo3P3O13	0.0916	0.3177	FALSE
1895	MoN + 0.3333 MgFe3P3O13 -> FeN + 0.3333 MgMo3P3O13	0.0919	0.3178	TRUE
1896	0.6667 MgMo2O7 + 2.333 Mo2(PO4)3 -> Mo4P5O24 + 0.6667 MgMo3P3O13	0.092	0.3178	FALSE
1897	MoPO5 + 0.3333 MgV3P3O13 -> VPO5 + 0.3333 MgMo3P3O13	0.0921	0.3179	FALSE
1898	3 LiMoP2O7 + MgCu2(PO4)2 -> Li3Cu2P5O16 + MgMo3P3O13	0.0924	0.3179	FALSE
1899	0.8571 Mo2P2O11 + 0.5714 Mg -> O2 + 0.5714 MgMo3P3O13	0.0925	0.318	FALSE
1900	0.6667 MgO + Li3Mo2(PO4)3 -> Li3PO4 + 0.6667 MgMo3P3O13	0.0936	0.3183	FALSE
1901	MgV3P3O13 + 3 NaMo(PO4)2 -> MgMo3P3O13 + 3 NaV(PO4)2	0.0936	0.3183	FALSE
1902	CsMoP2O7 + MgMo2P2O9 -> CsPO3 + MgMo3P3O13	0.0936	0.3183	FALSE
1903	MgTiMo(PO4)3 + 2 NaMoO2 -> Na2TiO3 + MgMo3P3O13	0.0937	0.3183	FALSE
1904	NaMo3P3O13 + MgMoN2 -> NaMoN2 + MgMo3P3O13	0.0939	0.3184	FALSE
1905	MoP2O7 + 0.3333 MgV3O7 -> VPO5 + 0.3333 MgMo3P3O13	0.0944	0.3185	FALSE
1906	MgV3P3O13 + 0.75 Mo4P9O32 -> MgMo3P3O13 + 0.75 V4P9O32	0.0945	0.3185	FALSE
1907	3 LiMo(PO3)4 + 0.6667 Mg2Mo3O8 -> Li3Mo(PO3)8 + 1.333 MgMo3P3O13	0.0946	0.3185	FALSE
1908	MgCu(PO3)4 + NaMo3P3O13 -> MgMo3P3O13 + NaCu(PO3)4	0.0947	0.3185	FALSE
1909	MgV3P3O13 + 3 FeMoO4 -> MgMo3P3O13 + 3 VFeO4	0.0947	0.3186	FALSE
1910	2 NaMo3P3O13 + 6 MgMo2P2O9 -> Na2O2 + 6 MgMo3P3O13	0.0948	0.3186	FALSE
1911	0.3333 MgFe3P3O13 + CoMoP -> FeCoP + 0.3333 MgMo3P3O13	0.0948	0.3186	FALSE
1912	MgMo2P2O9 + Mo2(PO4)3 -> Mo(PO4)2 + MgMo3P3O13	0.0952	0.3187	FALSE
1913	2 NaMo3P3O13 + Mg2Mn3O7 -> Na2Mn3O7 + 2 MgMo3P3O13	0.0954	0.3188	FALSE
1914	Cs2Mo3P3O17 + MgTe -> MgMo3P3O13 + Cs2TeO4	0.0955	0.3188	FALSE
1915	0.5 MgCu2(PO4)2 + 1.5 Mo(PO3)3 -> CuP4O11 + 0.5 MgMo3P3O13	0.0956	0.3188	FALSE
1916	MgO + Mo4P7O24 -> MgMo3P3O13 + Mo(PO3)4	0.0962	0.319	FALSE
1917	2 MgNiMoP2O9 + Li7Mo4P9O32 -> Li7Ni2P7O24 + 2 MgMo3P3O13	0.0964	0.319	FALSE
1918	MoCl3O + 0.3333 MgV3P3O13 -> VCl3O + 0.3333 MgMo3P3O13	0.0965	0.319	FALSE
1919	0.6667 MgV3P3O13 + Mo2(PO4)3 -> V2(PO4)3 + 0.6667 MgMo3P3O13	0.0965	0.3191	FALSE
1920	3 LiMo(PO4)2 + MgV3P3O13 -> MgMo3P3O13 + 3 LiV(PO4)2	0.0967	0.3191	FALSE
1921	LiMgPO4 + LiMo4P7O24 -> Li2Mo(PO3)5 + MgMo3P3O13	0.0968	0.3191	FALSE
1922	MgV3O7 + 3 LiMoPO5 -> MgMo3P3O13 + 3 LiVO3	0.0969	0.3192	FALSE
1923	3 AlFe2Mo + MgV3P3O13 -> MgMo3P3O13 + 3 AlVFe2	0.097	0.3192	TRUE
1924	0.3333 MgFe3P3O13 + CaLaMnMoO6 -> CaLaMnFeO6 + 0.3333 MgMo3P3O13	0.0974	0.3193	FALSE
1925	0.6667 MgV3O7 + CaMo2P2O9 -> CaV2O5 + 0.6667 MgMo3P3O13	0.099	0.3197	FALSE
1926	0.3333 MgV3P3O13 + CaMoF6 -> CaVF6 + 0.3333 MgMo3P3O13	0.099	0.3197	TRUE
1927	MgFe3P3O13 + 3 Al3Mo -> MgMo3P3O13 + 3 Al3Fe	0.099	0.3197	TRUE
1928	NaMo3P3O13 + MgFe2O3 -> NaFe2O3 + MgMo3P3O13	0.0992	0.3198	FALSE
1929	NaMo3P3O13 + MgCuP2O7 -> NaCuP2O7 + MgMo3P3O13	0.0995	0.3199	FALSE
1930	2 CsMoP2O7 + 0.3333 Mg2V3O8 -> Cs2V(PO4)2 + 0.6667 MgMo3P3O13	0.0998	0.32	FALSE
1931	0.75 CaCu3(MoO3)4 + MgV3P3O13 -> MgMo3P3O13 + 0.75 CaV4(CuO4)3	0.1001	0.32	FALSE
1932	MgCu2O3 + NaMo3P3O13 -> MgMo3P3O13 + NaCu2O3	0.1007	0.3202	FALSE
1933	8 MoN + MgFe3P3O13 -> MgMo3P3O13 + Fe3Mo5N8	0.101	0.3203	FALSE
1934	0.3333 MgV3P3O13 + MgMoF6 -> MgVF6 + 0.3333 MgMo3P3O13	0.1013	0.3204	FALSE
1935	MgFe3P3O13 + 3 SrLaMnMoO6 -> MgMo3P3O13 + 3 SrLaMnFeO6	0.1019	0.3205	FALSE
1936	0.3333 Mg2P2O7 + 1.333 Mo3(PO4)4 -> Mo2P4O15 + 0.6667 MgMo3P3O13	0.102	0.3206	FALSE
1937	3 CsMoP2O7 + 0.5 Mg2Ti3O8 -> MgMo3P3O13 + 1.5 Cs2Ti(PO4)2	0.1021	0.3206	FALSE
1938	3 MgVP2O7 + 6 MoO2 -> MgV3O7 + 2 MgMo3P3O13	0.1025	0.3207	FALSE
1939	Cs2Mo3P3O17 + MgCu2 -> MgMo3P3O13 + 2 CsCuO2	0.1028	0.3208	FALSE
1940	3 MoPO5 + 3 MgMnO2 -> MgMo3P3O13 + Mg2Mn3O8	0.1028	0.3208	FALSE
1941	MgV2O4 + 3 MoP2O7 -> V2(PO4)3 + MgMo3P3O13	0.1031	0.3209	FALSE
1942	MgFe3P3O13 + 4 SrMoO3 -> Sr4Fe3MoO12 + MgMo3P3O13	0.1032	0.3209	FALSE
1943	0.3333 MgFe3P3O13 + La2ZnMoO6 -> La2ZnFeO6 + 0.3333 MgMo3P3O13	0.1035	0.321	FALSE
1944	4 MgMo2P2O9 + 2 NaMo2P2O9 -> Na2O2 + 4 MgMo3P3O13	0.1036	0.321	FALSE
1945	1.333 MgV3P3O13 + Mo4P7O24 -> V4P7O24 + 1.333 MgMo3P3O13	0.1037	0.321	FALSE
1946	NaMo3P3O13 + MgMn2O4 -> NaMn2O4 + MgMo3P3O13	0.1041	0.3211	FALSE
1947	NaMo3P3O13 + MgSeO3 -> MgMo3P3O13 + NaSeO3	0.1043	0.3212	FALSE
1948	La(PO3)3 + 1.5 Mg(MoO2)2 -> MgMo3P3O13 + 0.5 La2MgO4	0.105	0.3214	FALSE
1949	MgV3P3O13 + 3 TiMoC2 -> MgMo3P3O13 + 3 TiVC2	0.1057	0.3216	TRUE
1950	0.3333 MgCu3O4 + Mo(PO3)4 -> Cu(PO3)3 + 0.3333 MgMo3P3O13	0.1058	0.3216	FALSE
1951	NaMo3P3O13 + MgCuO2 -> NaCuO2 + MgMo3P3O13	0.1067	0.3218	FALSE
1952	4.5 MoPO5 + 0.5 Mg3N2 -> NO3 + 1.5 MgMo3P3O13	0.1067	0.3218	FALSE
1953	0.6667 MgV3P3O13 + Mo2N -> V2N + 0.6667 MgMo3P3O13	0.1071	0.322	TRUE
1954	0.6 AgMoPO6 + 0.2 MgAg2 -> AgO + 0.2 MgMo3P3O13	0.1076	0.3221	FALSE
1955	0.3333 Mg2Te3O8 + LiMo2P2O9 -> LiTeO3 + 0.6667 MgMo3P3O13	0.1082	0.3223	FALSE
1956	Mo2P3O11 + 0.3333 Mg2Te3O8 -> TePO5 + 0.6667 MgMo3P3O13	0.1089	0.3225	FALSE
1957	0.3333 MgO + Mo(PO3)3 -> P2O5 + 0.3333 MgMo3P3O13	0.1092	0.3225	FALSE
1958	3 MoPO5 + 2 MgMn2O3 -> MgMn4O8 + MgMo3P3O13	0.1094	0.3226	FALSE
1959	2 CsMoP2O7 + MgTiMo(PO4)3 -> Cs2TiP4O13 + MgMo3P3O13	0.1094	0.3226	FALSE
1960	0.3333 MgO + SiMoP3O11 -> SiP2O7 + 0.3333 MgMo3P3O13	0.1095	0.3226	FALSE
1961	NaMo2(PO4)3 + Mg(MoO2)2 -> NaMoO3 + MgMo3P3O13	0.1096	0.3226	FALSE
1962	1.444 MgMo2P2O9 + 0.1111 MoP -> MgMo3P3O13 + 0.4444 Mg	0.1099	0.3227	FALSE
1963	NaMo3P3O13 + MgVF6 -> NaVF6 + MgMo3P3O13	0.11	0.3228	TRUE
1964	MgZn3O4 + 1.5 KMo2(P2O7)2 -> MgMo3P3O13 + 1.5 KZn2(PO4)2	0.11	0.3228	FALSE
1965	3 CrB2Mo + MgV3P3O13 -> MgMo3P3O13 + 3 VCrB2	0.1111	0.3231	TRUE
1966	2 MgMo2P2O9 + CaMo2P2O9 -> CaO + 2 MgMo3P3O13	0.1113	0.3231	FALSE
1967	3 LiMoP2O7 + MgVO3 -> MgMo3P3O13 + Li3VP3O11	0.1117	0.3232	FALSE
1968	MgFe3P3O13 + 3 CaLaCrMoO6 -> MgMo3P3O13 + 3 CaLaCrFeO6	0.1118	0.3233	FALSE
1969	0.5 MgFe3P3O13 + 2.5 Sr2FeMoO6 -> Sr5Fe4MoO15 + 0.5 MgMo3P3O13	0.1123	0.3234	FALSE
1970	2 MgNiP2O7 + 3 LiMo2P3O11 -> Li3Ni2(PO3)7 + 2 MgMo3P3O13	0.1124	0.3234	FALSE
1971	MgV3P3O13 + 3 B2Mo -> MgMo3P3O13 + 3 VB2	0.1124	0.3234	TRUE
1972	1.5 Mn(PO3)2 + Mg2Mo3O8 -> MgMo3P3O13 + 0.5 Mg2Mn3O8	0.1126	0.3235	FALSE
1973	BaMo2(PO4)3 + Mg(MoO2)2 -> BaMoO3 + MgMo3P3O13	0.1128	0.3235	FALSE
1974	MgV2O4 + 3 BaMo(PO4)2 -> Ba3V2(PO5)3 + MgMo3P3O13	0.1147	0.3241	FALSE
1975	Mo4P7O24 + MgMoO4 -> Mo2P4O15 + MgMo3P3O13	0.115	0.3241	FALSE
1976	Na2Mg2(Si2O5)3 + 3 CaMo2P2O9 -> Na2Ca3(Si3O8)2 + 2 MgMo3P3O13	0.115	0.3242	FALSE
1977	Rb2Mo3P3O17 + MgSe -> Rb2SeO4 + MgMo3P3O13	0.1153	0.3242	FALSE
1978	0.3333 MgFe3P3O13 + Sr3MoN3 -> Sr3FeN3 + 0.3333 MgMo3P3O13	0.116	0.3244	TRUE
1979	Mg2Mn3O7 + 3 NaMo2P2O9 -> Na3Mn3O8 + 2 MgMo3P3O13	0.1169	0.3247	FALSE
1980	MgCu3O4 + 1.5 CaMo2(PO5)2 -> MgMo3P3O13 + 1.5 Ca(CuO2)2	0.1171	0.3247	FALSE
1981	0.3333 Mg2Te3O8 + CaMo2(PO5)2 -> CaTeO4 + 0.6667 MgMo3P3O13	0.1173	0.3248	FALSE
1982	MgFe3P3O13 + 3 Mo(PO3)4 -> MgMo3P3O13 + 3 Fe(PO3)4	0.1175	0.3248	FALSE
1983	0.3333 MgV3O7 + BaMo(PO4)2 -> BaVPO6 + 0.3333 MgMo3P3O13	0.1175	0.3248	FALSE
1984	1.333 MgFe3P3O13 + 5 SrMoO3 -> Sr5Fe4MoO15 + 1.333 MgMo3P3O13	0.1176	0.3249	FALSE
1985	NaMo3P3O13 + BaNa2Mg(PO4)2 -> BaNa3(PO4)2 + MgMo3P3O13	0.1176	0.3249	FALSE
1986	3 MoPO5 + MgMn4O6 -> MgMo3P3O13 + 4 MnO2	0.118	0.325	FALSE
1987	MgFe3P3O13 + 3 Sr2TiMoO6 -> MgMo3P3O13 + 3 Sr2TiFeO6	0.1182	0.325	FALSE
1988	0.3333 Mg2Mo3O8 + 2 MoP2O7 -> Mo(PO4)2 + 0.6667 MgMo3P3O13	0.1191	0.3253	FALSE
1989	MgV3P3O13 + 3 Be12Mo -> MgMo3P3O13 + 3 Be12V	0.1191	0.3253	TRUE
1990	2 KMg(PO3)3 + 9 MoO2 -> K2Mo3O10 + 2 MgMo3P3O13	0.1194	0.3254	FALSE
1991	MgV3P3O13 + 1.5 Mg3(Al9Mo)2 -> MgMo3P3O13 + 1.5 Mg3(Al9V)2	0.1196	0.3254	FALSE
1992	MgNiMoP2O9 + LiMo2P3O11 -> LiNiP2O7 + MgMo3P3O13	0.12	0.3255	FALSE
1993	0.3333 MgV3P3O13 + Fe3Mo -> VFe3 + 0.3333 MgMo3P3O13	0.1201	0.3256	TRUE
1994	CaTiMo(PO4)3 + Mg(MoO2)2 -> CaTiO3 + MgMo3P3O13	0.1201	0.3256	FALSE
1995	CsMg(PO3)3 + 4.5 MoO2 -> MgMo3P3O13 + 0.5 Cs2Mo3O10	0.1207	0.3257	FALSE
1996	3 SrMo(PO4)2 + 2 Mg(MoO2)2 -> Sr3MoO6 + 2 MgMo3P3O13	0.1207	0.3257	FALSE
1997	NaMo3P3O13 + Mg(BiO2)2 -> Na(BiO2)2 + MgMo3P3O13	0.1207	0.3257	FALSE
1998	3 MgVPO5 + 3 MoO2 -> MgMo3P3O13 + Mg2V3O8	0.1213	0.3259	FALSE
1999	0.6667 MgO + BaMo2(P2O7)2 -> Ba(PO3)2 + 0.6667 MgMo3P3O13	0.122	0.3261	FALSE
[truncated: 271 more rows]
