# Supplementary material for: A graph-based network for predicting chemical reaction pathways in solid-state materials synthesis
Source: Nat Commun. 2021 May 25;12:3097. doi: 10.1038/s41467-021-23339-x (PMC8149458; doi:10.1038/s41467-021-23339-x)
Supplement: Supplementary file 9 — Supplementary Software 1 [file 41467_2021_23339_MOESM9_ESM.zip]

Archive with 90 entries (75 files):
- Supplementary Software 1/
- Supplementary Software 1/mkdocs.yml
- __MACOSX/
- __MACOSX/Supplementary Software 1/
- __MACOSX/Supplementary Software 1/._mkdocs.yml
- Supplementary Software 1/LICENSE
- __MACOSX/Supplementary Software 1/._LICENSE
- Supplementary Software 1/requirements.txt
- __MACOSX/Supplementary Software 1/._requirements.txt
- Supplementary Software 1/environment.yml
- __MACOSX/Supplementary Software 1/._environment.yml
- Supplementary Software 1/demo.ipynb
- __MACOSX/Supplementary Software 1/._demo.ipynb
- Supplementary Software 1/docs/
- Supplementary Software 1/docs/images/
- Supplementary Software 1/docs/images/logo.png
- __MACOSX/Supplementary Software 1/docs/
- __MACOSX/Supplementary Software 1/docs/images/
- __MACOSX/Supplementary Software 1/docs/images/._logo.png
- __MACOSX/Supplementary Software 1/docs/._images
- Supplementary Software 1/docs/entries.md
- __MACOSX/Supplementary Software 1/docs/._entries.md
- Supplementary Software 1/docs/helpers.md
- __MACOSX/Supplementary Software 1/docs/._helpers.md
- Supplementary Software 1/docs/reaction.md
- __MACOSX/Supplementary Software 1/docs/._reaction.md
- Supplementary Software 1/docs/analysis.md
- __MACOSX/Supplementary Software 1/docs/._analysis.md
- Supplementary Software 1/docs/index.md
- __MACOSX/Supplementary Software 1/docs/._index.md
- Supplementary Software 1/docs/core.md
- __MACOSX/Supplementary Software 1/docs/._core.md
- __MACOSX/Supplementary Software 1/._docs
- Supplementary Software 1/.readthedocs.yml
- __MACOSX/Supplementary Software 1/._.readthedocs.yml
- Supplementary Software 1/README.md
- __MACOSX/Supplementary Software 1/._README.md
- Supplementary Software 1/results/
- Supplementary Software 1/results/mgmo3p3o13_paths.json
- __MACOSX/Supplementary Software 1/results/
- __MACOSX/Supplementary Software 1/results/._mgmo3p3o13_paths.json
- Supplementary Software 1/results/ybco_paths.json
- __MACOSX/Supplementary Software 1/results/._ybco_paths.json
- Supplementary Software 1/results/ymno3_paths.json
- __MACOSX/Supplementary Software 1/results/._ymno3_paths.json
- Supplementary Software 1/results/fe2sis4_paths.json
- __MACOSX/Supplementary Software 1/results/._fe2sis4_paths.json
- Supplementary Software 1/results/y2mn2o7_paths.json
- __MACOSX/Supplementary Software 1/results/._y2mn2o7_paths.json
- __MACOSX/Supplementary Software 1/._results
- Supplementary Software 1/setup.py
- __MACOSX/Supplementary Software 1/._setup.py
- Supplementary Software 1/.gitignore
- __MACOSX/Supplementary Software 1/._.gitignore
- Supplementary Software 1/setup.cfg
- __MACOSX/Supplementary Software 1/._setup.cfg
- Supplementary Software 1/src/
- Supplementary Software 1/src/rxn_network/
- Supplementary Software 1/src/rxn_network/analysis.py
- __MACOSX/Supplementary Software 1/src/
- __MACOSX/Supplementary Software 1/src/rxn_network/
- __MACOSX/Supplementary Software 1/src/rxn_network/._analysis.py
- Supplementary Software 1/src/rxn_network/__init__.py
- __MACOSX/Supplementary Software 1/src/rxn_network/.___init__.py
- Supplementary Software 1/src/rxn_network/core.py
- __MACOSX/Supplementary Software 1/src/rxn_network/._core.py
- Supplementary Software 1/src/rxn_network/py.typed
- __MACOSX/Supplementary Software 1/src/rxn_network/._py.typed
- Supplementary Software 1/src/rxn_network/data/
- Supplementary Software 1/src/rxn_network/data/nist_gas_gf.json
- __MACOSX/Supplementary Software 1/src/rxn_network/data/
- __MACOSX/Supplementary Software 1/src/rxn_network/data/._nist_gas_gf.json
- Supplementary Software 1/src/rxn_network/data/g_els.json
- __MACOSX/Supplementary Software 1/src/rxn_network/data/._g_els.json
- Supplementary Software 1/src/rxn_network/data/__init__.py
- __MACOSX/Supplementary Software 1/src/rxn_network/data/.___init__.py
- Supplementary Software 1/src/rxn_network/data/compounds.json
- __MACOSX/Supplementary Software 1/src/rxn_network/data/._compounds.json
- Supplementary Software 1/src/rxn_network/data/README.md
- __MACOSX/Supplementary Software 1/src/rxn_network/data/._README.md
- __MACOSX/Supplementary Software 1/src/rxn_network/._data
- Supplementary Software 1/src/rxn_network/helpers.py
- __MACOSX/Supplementary Software 1/src/rxn_network/._helpers.py
- Supplementary Software 1/src/rxn_network/entries.py
- __MACOSX/Supplementary Software 1/src/rxn_network/._entries.py
- Supplementary Software 1/src/rxn_network/reaction.py
- __MACOSX/Supplementary Software 1/src/rxn_network/._reaction.py
- __MACOSX/Supplementary Software 1/src/._rxn_network
- __MACOSX/Supplementary Software 1/._src
- __MACOSX/._Supplementary Software 1
