# Supplementary material for: A graph-based network for predicting chemical reaction pathways in solid-state materials synthesis
Source: Nat Commun. 2021 May 25;12:3097. doi: 10.1038/s41467-021-23339-x (PMC8149458; doi:10.1038/s41467-021-23339-x)
Supplement: Supplementary file 9 — Supplementary Software 1 [file 41467_2021_23339_MOESM9_ESM.zip › Supplementary Software 1/mkdocs.yml]

site_name: Reaction Network Documentation
site_description: Documentation for rxn_network
copyright: Built by The GENESIS EFRC

theme:
  name: 'material'

nav:
  - Home: index.md
  - Reference:
      - Core: core.md
      - Helpers: helpers.md
      - Analysis: analysis.md
      - Entries: entries.md
      - Reaction: reaction.md

site_url: https://github.com/GENESIS-EFRC/reaction-network
repo_url: https://github.com/GENESIS-EFRC/reaction-network/
markdown_extensions:
  - pymdownx.tabbed
  - admonition
  - codehilite
  - attr_list
  - pymdownx.details
  - pymdownx.superfences
  - pymdownx.inlinehilite
  - toc:
      permalink: true

plugins:
  - search
  - minify
  - mkdocstrings
