# Supplementary material for: A graph-based network for predicting chemical reaction pathways in solid-state materials synthesis
Source: Nat Commun. 2021 May 25;12:3097. doi: 10.1038/s41467-021-23339-x (PMC8149458; doi:10.1038/s41467-021-23339-x)
Supplement: Supplementary file 9 — Supplementary Software 1 [file 41467_2021_23339_MOESM9_ESM.zip › Supplementary Software 1/LICENSE]

reaction-network Copyright (c) 2021, The Regents of the University of
California, through Lawrence Berkeley National Laboratory (subject
to receipt of any required approvals from the U.S. Dept. of Energy).
All rights reserved.

Redistribution and use in source and binary forms, with or without
modification, are permitted provided that the following conditions
are met:

(1) Redistributions of source code must retain the above copyright
notice, this list of conditions and the following disclaimer.

(2) Redistributions in binary form must reproduce the above
copyright notice, this list of conditions and the following
disclaimer in the documentation and/or other materials provided with
the distribution.

(3) Neither the name of the University of California, Lawrence
Berkeley National Laboratory, U.S. Dept. of Energy nor the names of
its contributors may be used to endorse or promote products derived
from this software without specific prior written permission.

THIS SOFTWARE IS PROVIDED BY THE COPYRIGHT HOLDERS AND CONTRIBUTORS
"AS IS" AND ANY EXPRESS OR IMPLIED WARRANTIES, INCLUDING, BUT NOT
LIMITED TO, THE IMPLIED WARRANTIES OF MERCHANTABILITY AND FITNESS
FOR A PARTICULAR PURPOSE ARE DISCLAIMED. IN NO EVENT SHALL THE
COPYRIGHT OWNER OR CONTRIBUTORS BE LIABLE FOR ANY DIRECT, INDIRECT,
INCIDENTAL, SPECIAL, EXEMPLARY, OR CONSEQUENTIAL DAMAGES (INCLUDING,
BUT NOT LIMITED TO, PROCUREMENT OF SUBSTITUTE GOODS OR SERVICES;
LOSS OF USE, DATA, OR PROFITS; OR BUSINESS INTERRUPTION) HOWEVER
CAUSED AND ON ANY THEORY OF LIABILITY, WHETHER IN CONTRACT, STRICT
LIABILITY, OR TORT (INCLUDING NEGLIGENCE OR OTHERWISE) ARISING IN
ANY WAY OUT OF THE USE OF THIS SOFTWARE, EVEN IF ADVISED OF THE
POSSIBILITY OF SUCH DAMAGE.

You are under no obligation whatsoever to provide any bug fixes,
patches, or upgrades to the features, functionality or performance
of the source code ("Enhancements") to anyone; however, if you
choose to make your Enhancements available either publicly, or
directly to Lawrence Berkeley National Laboratory or its
contributors, without imposing a separate written license agreement
for such Enhancements, then you hereby grant the following license:
a  non-exclusive, royalty-free perpetual license to install, use,
modify, prepare derivative works, incorporate into other computer
software, distribute, and sublicense such enhancements or derivative
works thereof, in binary and source code form.
