# Supplementary material for: A graph-based network for predicting chemical reaction pathways in solid-state materials synthesis
Source: Nat Commun. 2021 May 25;12:3097. doi: 10.1038/s41467-021-23339-x (PMC8149458; doi:10.1038/s41467-021-23339-x)
Supplement: Supplementary file 9 — Supplementary Software 1 [file 41467_2021_23339_MOESM9_ESM.zip › Supplementary Software 1/environment.yml]

name: readthedocs
channels:
  - conda-forge
dependencies:
  - python=3.8
  - graph-tool==2.31
  - pip:
    - dask[complete]>=2.30.0
    - mkdocs-material>=7.0.0
    - mkdocs-minify-plugin>=0.4.0
    - mkdocstrings>=0.15.0
    - numba>=0.50.1
    - pymatgen==2021.2.8
    - tqdm>=4.56.0
