# Supplementary material for: A graph-based network for predicting chemical reaction pathways in solid-state materials synthesis
Source: Nat Commun. 2021 May 25;12:3097. doi: 10.1038/s41467-021-23339-x (PMC8149458; doi:10.1038/s41467-021-23339-x)
Supplement: Supplementary file 9 — Supplementary Software 1 [file 41467_2021_23339_MOESM9_ESM.zip › Supplementary Software 1/demo.ipynb]

# %% [markdown]
# reaction-network (Demo Notebook)
### Author: Matthew McDermott
### Updated: April 12,  2021

This notebook serves as a walkthrough for the basic use of the *reaction-network* code, which is imported as *rxn_network*. 

In the following examples, we also recreate the results/analysis originally presented in the manuscript:

*Matthew J. McDermott, Shyam Dwaraknath, and Kristin A. Persson. “A graph-based network for predicting chemical reaction pathways in solid-state materials synthesis” (2021)*.


***NOTE: The reaction-network code is undergoing a major refactor, and will likely change significantly in 2021. Please note that the usage patterns of future versions may significantly change.***

# %% [markdown]
## Imports
The following imports are required to access the Materials Project database and construct/analyze the networks.

# %% [code]
import logging
import pickle
import json
import numpy as np
import itertools
from datetime import date

from monty.json import MontyDecoder

import graph_tool.all as gt

from rxn_network.core import ReactionNetwork
from pymatgen.entries.computed_entries import GibbsComputedStructureEntry
from rxn_network.helpers import find_interdependent_rxns
from rxn_network.reaction import Reaction, ComputedReaction

from pymatgen import MPRester, Structure, Element, Composition
from pymatgen.analysis.phase_diagram import PhaseDiagram

logging.info("Logging initialized")
%load_ext autoreload
%autoreload 2

# %% [markdown]
This code uses Dask to parallelize the building of the reaction network graph. 

The client is initialized below, and the Dask web GUI can be accessed via a local HTTP server (see Dask documentation for further details).

# %% [code]
from dask.distributed import Client
client = Client()
print("Dask client initialized...")

# %% [markdown]
The following updated method is for backwards compatability with pymatgen's updated GibbsComputedStructureEntry class.

# %% [code]
@classmethod
def new_entry_from_dict(cls, d): 
    """
    Backwards compatability for loading old GibbsComputedStructureEntry objects.
    
    :param d: Dict representation.
    :return: GibbsComputedStructureEntry
    """
    dec = MontyDecoder()
    if "formation_enthalpy" in d:
        formation_enthalpy_per_atom = d["formation_enthalpy"] / Composition(d["composition"]).num_atoms
    else:
        formation_enthalpy_per_atom = d["formation_enthalpy_per_atom"]
        
    return cls(
        dec.process_decoded(d["structure"]),
        formation_enthalpy_per_atom,
        d["temp"],
        d["gibbs_model"],
        composition=d.get("composition", None),
        correction=d["correction"],
        energy_adjustments=[dec.process_decoded(e) for e in d.get("energy_adjustments", {})],
        parameters={k: dec.process_decoded(v) for k, v in d.get("parameters", {}).items()},
        data={k: dec.process_decoded(v) for k, v in d.get("data", {}).items()},
        entry_id=d.get("entry_id", None),
    )

GibbsComputedStructureEntry.from_dict = new_entry_from_dict

# %% [markdown]
## Main script
The following function's code can be run as a standalone script to generate the reaction network and perform pathfinding. In the first example that follows, we will break down each of these steps so it is clear what each section of the script is doing. In the following sections, we will only povide the input parameters and refer you to running the main script yourself.

# %% [code]
def run_reaction_network_analysis(entries, precursors, targets, temp, include_metastable, k, chempots, max_num_combos, interpolate_comps=[]):
    '''
    Args:
        entries ([ComputedStructureEntry]): list of ComputedStructureEntry-
                like objects to consider in network. These can be acquired
                from Materials Project (using MPRester) or created manually in
                pymatgen. Entries should have same compatability (e.g.
                MPCompability) for phase diagram generation.
        precursors ([str]): formulas for all phases which serve as the precursor reactants
        targets ([str]): formulas for all phases which are the final products
        temp (float):  Temperature (in Kelvin) used for estimating Gibbs
                free energy of formation, as well as scaling the cost function
                later during network generation. Must select from [300, 400,
                500, ... 2000] K.
        include_metastable (float): either a) the specified cutoff
                for energy per atom (eV/atom) above hull, or b) True/False
                if considering only stable vs. all entries. An energy cutoff of
                0.1 eV/atom is a reasonable starting threshold for thermodynamic
                stability. Defaults to False.
        k (int): Number of shortest paths to calculate to each target (i.e. if
                there are 3 targets and k=15, then 3x15 = 45 paths will be generated
                and the reactions from these will be combined.
        chempots (dict): Optional dictionary of elemental chemical potentials for calculating 
                predicted reactions from the grand potential phase diagram
        max_num_combos (int):  upper limit on how many reactions to consider at a
                time when combining possible reactions to form a total pathway. (default 4) 
        interpolate_comps ([str]): Optional lst of formulas of compositions which do not have 
                associated entries but should be included in the network construction with an 
                interpolated (hull) energy.

    Returns (tuple): ReactionNetwork object and resulting paths
    '''
            
    rn = ReactionNetwork(entries, temp=temp, interpolate_comps=interpolate_comps, 
                         include_metastable=include_metastable)

    precursors_comps = [Composition(s) for s in precursors]
    targets_comps = [Composition(t) for t in targets]

    precursor_entries = []
    target_entries = []

    for entry in rn._filtered_entries:
        if entry.composition.reduced_composition in precursors_comps:
            precursor_entries.append(entry)
        elif entry.composition.reduced_composition in targets_comps:
            target_entries.append(entry)

    rn.generate_rxn_network(precursor_entries,target_entries)
    paths = rn.find_all_rxn_pathways(k=k, precursors=precursor_entries, consider_crossover_rxns=True, 
                                         max_num_combos=max_num_combos, filter_interdependent=False,
                                        chempots=chempots)
    return rn, paths

# %% [markdown]
# Example 1: YMnO$_3$ assisted metathesis

# %% [markdown]
## Building the phase diagram entries

# %% [markdown]
First, we acquire Materials Project entries for the C-Cl-Li-Mn-O-Y chemical system via the MPRester API; please see materialsproject.org to create an account and get an API key.

Note: *You may also use your own thermodynamic database entries, but they must be initialized as ComputedStructureEntry objects in pymatgen*.

#### NOTE:  The Materials Project (MP) database is constantly improving, and so it is very likely that the results/predictions here will slightly change with updated data. The original manuscript results were created with MP database version V2020.09.08.

# %% [code]
chemsys = "C-Cl-Li-Mn-O-Y"
with MPRester() as mpr:  # requires API key from Materials Project
    all_entries = mpr.get_entries_in_chemsys(chemsys, inc_structure="final") 

# %% [markdown]
Let's first see how many of these entries are stable at T = 0 K by constructing a compositional phase diagram:

# %% [code]
pd_mp = PhaseDiagram(all_entries)
print(pd_mp)

# %% [markdown]
When we initialize the network in the next section, it will attempt to estimate the finite temperature phase diagram via a Gibbs estimation model, such as the SISSO model from Bartel et al. Let's see what that does to the phase diagram at T = 900 K:

# %% [code]
gibbs_entries = GibbsComputedStructureEntry.from_pd(pd_mp, temp=900)
pd_gibbs = PhaseDiagram(gibbs_entries)
print(pd_gibbs)

# %% [markdown]
It appears that many structures are destabilized at high temperature according to the Gibbs SISSO descriptor. This will affect how we filter entries to include in the network.

# %% [markdown]
## Creating the reaction network

# %% [markdown]
To create the reaction network, we must first initialize a ReactionNetwork object with a list of ComputedStructureEntry objects (at T = 0 K). This performs necessary preprocessing steps on the list of entries, such as converting them to *GibbsComputedStructureEntry* objects and filtering for thermodynamic stability. Please see the code documentation for more description on the input parameters. In the example below, we will be using a thermodynamic stability cutoff of +20 meV/atom above hull **(this is a tighter cutoff than the one in the manuscript, 30 meV/atom, to lessen the compute time)**

# %% [code]
rn = ReactionNetwork(all_entries, n=2, temp=900, include_metastable=0.020) # include entries <= 20 meV/atom above hull

# %% [markdown]
To actually create the reaction network graph, we must specify both a list of precursor entries and list of target entries. Either (or both) of these can also be empty; if so, the network will treat these precursor/target nodes as "dummy" nodes, meaning that they will link into/out of every node in the network.

The assisted metathesis reaction reported by Todd & Neilson (2019) we would like to study is the following:

$$ Mn_2O_3 + 2 YCl_3 + 3Li_2CO_3 \to 2YMnO_3 + 6LiCl + 3CO_2 $$

# %% [markdown]
We first identify the compositions of this reaction and verify that it is correct by having it automatically balanced:

# %% [code]
precursors = ["Mn2O3", "YCl3","Li2CO3"]
targets = ["YMnO3","CO2","LiCl"]

precursors = [Composition(s) for s in precursors]
targets = [Composition(t) for t in targets]

net_rxn = Reaction(precursors,targets)
print(f"Net RXN: {net_rxn}")

# %% [markdown]
We then need to select which entries correspond to the precursors and targets. If we only know the compositions we want, we need to iterate through all of the entries to find them:

# %% [code]
precursor_entries = []
target_entries = []

for entry in rn._filtered_entries:
    if entry.composition.reduced_composition in precursors:
        precursor_entries.append(entry)
    elif entry.composition.reduced_composition in targets:
        target_entries.append(entry)

# %% [markdown]
Finally, we generate the reaction network itself. This process iterates through all possible chemical reactions and creates weighted edges using the designated cost function. 

**IMPORTANT NOTE: this particular graph will likely take 3-5 minutes to generate, depending on your CPU specs.** The progress of the calculation can be checked via the Dask web GUI. We strongly recommend you use computing resources for performing these calculations if available to you.

# %% [code]
rn.generate_rxn_network(precursor_entries,target_entries,"softplus")

# %% [markdown]
## Finding shortest pathways

# %% [markdown]
Now that the graph is  constructed, we can look for shortest paths on the graph to a specific target. For example, we can look at the shortest paths from the precursors to YMnO$_3$ alone.

# %% [code]
ymno3_entry = [t for t in target_entries if t.composition.reduced_formula == "YMnO3"][0]
rn.set_target(ymno3_entry)

paths = rn.find_k_shortest_paths(10)

# %% [markdown]
While this is nice for understanding which reaction(s) lead to YMnO$_3$, this pathway identification contains no enformcent of conservation of mass. Since we know the stoichiometric coefficients of the **net** reaction, we need to combine these shortest paths in a logical way.

Thus net reaction pathways are identified by finding the k shortest paths to each target, and then attempting to combine identified reactions to form a set that satisifies the stoichiometry of the net reaction. 

You will see in the output below: 1) the k-shortest paths to each target, 2) a step showing the progress of identification of crossover reactions, and 3) a printed list of all reactions being considered during postprocessing.

**IMPORTANT NOTE: the k-shortest paths algorithm (Yen's algorithm) typically performs very quickly, but the postprocessing of combinations can take some time to generate and balance combinations. Even though it is parallelized, this step may take 5-10 mins depending on your computing specs.** We again strongly recommend the use of computing resources for this task.

# %% [code]
k = 20
max_num_combos = 5
chempots = {Element("O"):0}

paths = rn.find_all_rxn_pathways(k=k, precursors=precursor_entries, targets=target_entries,
                                 consider_crossover_rxns=True, max_num_combos=max_num_combos, 
                                 filter_interdependent=False, chempots=chempots)

# %% [markdown]
Let's check out the results. We should see several balanced pathways stored in the **paths** list object.

# %% [code]
for num, path in enumerate(paths):
    print(f"Path {num+1}:")
    print(path)

# %% [markdown]
In case this didn't work (or was taking too long), feel free to load the pre-computed path results from the paper, which also used a larger energy cutoff):

# %% [code]
# with open("results/ymno3_paths.json") as f:
#     paths = json.load(f, cls=MontyDecoder)

# %% [markdown]
### Filtering/ranking the candidates

# %% [markdown]
As discussed in the paper, several of these reaction pathways either involve interdependent steps or form hypothetical compounds that are like unsynthesizable. Hence it becomes advantageous to construct some filters to reduce the set of pathways down to the most reasonable candidates. We do that here:

# %% [code]
cleaned_paths = set()
for idx, p in enumerate(paths):
    interdependent, consolidated_rxn = find_interdependent_rxns(p, precursors, verbose=False)
    if interdependent:
        print(f"Path {idx+1} removed")
        continue
    cleaned_paths.add(p)

# %% [code]
hypothetical_phases = ["Li3MnO3","Li2MnCO5","Li2MnCO4"]
hypothetical_phases = {Composition(c) for c in hypothetical_phases}

for idx, p in enumerate(cleaned_paths.copy()):
    if set(p.all_comp) & hypothetical_phases:
        cleaned_paths.remove(p)
        
cleaned_paths = sorted(list(cleaned_paths), key=lambda x: x.total_cost)

# %% [markdown]
The final, filtered set of candidate reaction pathways is below:

# %% [code]
for num, path in enumerate(cleaned_paths):
    print(f"Path {num+1}:")
    print(path)

# %% [markdown]
## Plotting the network

There are many, many tools for plotting large graphs. One of the more useful approaches is to use an interactive interface such as the one provided by **Graphistry Hub**, which was also used to create the illustations in the paper. 

If you wish to use Graphistry Hub, you may sign up for an account and use their Python API (pygraphistry).

# %% [markdown]
Another option is to use the built-in drawing in graph-tool, atlhough it often requires more wrangling to get insightful results. For example, this might look like the following, where we generate and then draw a filtered graph where zero-weight edges have been removed. This essentially just shows the "sub-networks" of chemical reactions broken down by smaller systems within the bigger chemical system. These sub-networks are connceted to each other via the zero-weight edges.

# %% [code]
rn.g.ep["zero_cost"] = rn.g.new_edge_property("bool")
for s,t,weight in rn.g.iter_edges(eprops=[rn.g.ep["weight"]]):
    rn.g.ep["zero_cost"][rn.g.edge(s,t)] = (weight!=0)
    
filtered_graph = gt.GraphView(rn.g, efilt=rn.g.ep.zero_cost)

# %% [code]
gt.graph_draw(filtered_graph);

# %% [markdown]
There are many more insightful plots (e.g. histograms) you can make simply by using the built-in property maps of the graph-tool object. For example, you can plot the relative counts of the different sub-chemical systems represented in the graph (requires seaborn):

# %% [code]
import seaborn as sns
import matplotlib.pyplot as plt
plt.figure(figsize=(5,12))
sns.countplot(y=sorted(list(rn.g.vp["chemsys"])),orient="v");

# %% [markdown]
# Example 2: Y$_2$Mn$_2$O$_7$ assisted metathesis

Now that we have shown step-by-step how the process works for the YMnO$_3$ system, we will no longer walk through each step of the process for the other examples. Instead, see below for how to recreate the results presented in the manuscript.

# %% [code]
chemsys = "C-Cl-Mn-Na-O-Y"

precursors = ["Mn2O3", "YCl3","Na2CO3", "O2"]
targets = ["Y2Mn2O7","CO2","NaCl"]

hypothetical_phases = ["Na3MnO3", "Mn8Cl3O10", "Na2MnO3"]

temp = 900
include_metastable = 0.03
k=20
chempots={Element("O"):0}
max_num_combos=5

# %% [code]
with MPRester() as mpr:  # requires API key from Materials Project
    all_entries = mpr.get_entries_in_chemsys(chemsys, inc_structure="final") 

# %% [code]
rn, paths = run_reaction_network_analysis(all_entries, precursors, targets, temp, include_metastable, k,  chempots, max_num_combos)

# %% [markdown]
This analysis -- particularly path postprocessing -- can take a considerable amount of time to complete (3-4 hours depending on your setup). Instead, you can load the pre-computed results from the paper and process them:

# %% [code]
with open("results/y2mn2o7_paths.json") as f:
    paths = json.load(f, cls=MontyDecoder)

# %% [code]
cleaned_paths = set()
for idx, p in enumerate(paths):
    interdependent, consolidated_rxn = find_interdependent_rxns(p, precursors, verbose=False)
    if interdependent:
        print(f"Path {idx+1} removed")
        continue
    cleaned_paths.add(p)

# %% [code]
hypothetical_phases = {Composition(c) for c in hypothetical_phases}

for idx, p in enumerate(cleaned_paths.copy()):
    if set(p.all_comp) & hypothetical_phases:
        cleaned_paths.remove(p)
        
cleaned_paths = sorted(list(cleaned_paths), key=lambda x: x.total_cost)

# %% [code]
for num, path in enumerate(cleaned_paths):
    print(f"Path {num+1}:")
    print(path)

# %% [markdown]
### Pandas view

The function below (*create_total_path_df*), is useful for transforming the pathway results to a Pandas DataFrame for convenience.

# %% [code]
import pandas 

def create_total_path_df(paths, latex=False):
    path_dict = []
    for idx,p in enumerate(paths):
        rxn_dict_items = sorted(list(p.rxn_dict.items()), key=lambda x: x[1])
        for rxn,cost in rxn_dict_items:
            dG = rxn.calculated_reaction_energy / sum(
                [rxn.get_el_amount(elem) for elem in rxn.elements])
            if latex:
                path_dict.append({"Path":idx+1, r"Reactions":rf"\ce{{{str(rxn)}}}",
                                  r"$\Delta$G$_{rxn}$ (eV/atom)":dG,"Cost":cost,"Total Cost":round(p.total_cost,3)})
            else:
                path_dict.append({"path":idx+1,"rxn":rxn,"dG":round(dG,4),"cost":round(cost,4), "total_cost":round(p.total_cost,3)})
            
    df = pandas.DataFrame(path_dict)
    
    if latex:
        df = df.set_index(["Path","Total Cost","Reactions"])
    else:
        df = df.set_index(["path","total_cost","rxn"])
                     
    return df


# %% [code]
df = create_total_path_df(cleaned_paths)
df

# %% [markdown]
# Example 3: Fe$_2$SiS$_4$ synthesis from iron silicide precursors

# %% [code]
chemsys = "Fe-S-Si"

precursors = ["Fe3Si", "Fe5Si3", "S"]
targets = ["Fe2SiS4"]

hypothetical_phases = ["SiS","SiS4"]

temp = 900
include_metastable = 0.5
k=75
max_num_combos=6
chempots=None

# %% [code]
with MPRester() as mpr:  # requires API key from Materials Project
    all_entries = mpr.get_entries_in_chemsys(chemsys, inc_structure="final") 

# %% [code]
rn, paths = run_reaction_network_analysis(all_entries, precursors, targets, temp, include_metastable, k,  chempots, max_num_combos)

# %% [code]
with open("results/fe2sis4_paths.json") as f:
    paths = json.load(f, cls=MontyDecoder)

# %% [code]
cleaned_paths = set()
for idx, p in enumerate(paths):
    interdependent, consolidated_rxn = find_interdependent_rxns(p, precursors, verbose=False)
    if interdependent:
        print(f"Path {idx+1} removed")
        continue
    cleaned_paths.add(p)

# %% [code]
hypothetical_phases = {Composition(c) for c in hypothetical_phases}

for idx, p in enumerate(cleaned_paths.copy()):
    if set(p.all_comp) & hypothetical_phases:
        cleaned_paths.remove(p)
        
cleaned_paths = sorted(list(cleaned_paths), key=lambda x: x.total_cost)

# %% [code]
for num, path in enumerate(cleaned_paths):
    print(f"Path {num+1}:")
    print(path)

# %% [code]
df = create_total_path_df(cleaned_paths)
df

# %% [markdown]
# Example 4: YBCO synthesis from barium peroxide

# %% [code]
chemsys = "Ba-Cu-O-Y"

precursors = ["Y2O3", "BaO2", "CuO"]
targets = ["Y2Ba4Cu6O13", "O2"]

hypothetical_phases = ["Cu8O7","Ba8Cu8O19","Ba3Y2O6"]

temp = 1200
include_metastable = 0.1
k=20
chempots={Element("O"):0}
max_num_combos=5

# %% [code]
rn, paths = run_reaction_network_analysis(all_entries, precursors, targets, temp, include_metastable, k,  chempots, max_num_combos)

# %% [code]
with open("results/ybco_paths.json") as f:
    paths = json.load(f, cls=MontyDecoder)

# %% [code]
cleaned_paths = set()
for idx, p in enumerate(paths):
    interdependent, consolidated_rxn = find_interdependent_rxns(p, precursors, verbose=False)
    if interdependent:
        print(f"Path {idx+1} removed")
        continue
    cleaned_paths.add(p)

# %% [code]
hypothetical_phases = {Composition(c) for c in hypothetical_phases}

for idx, p in enumerate(cleaned_paths.copy()):
    if set(p.all_comp) & hypothetical_phases:
        cleaned_paths.remove(p)
        
cleaned_paths = sorted(list(cleaned_paths), key=lambda x: x.total_cost)

# %% [code]
for num, path in enumerate(cleaned_paths):
    print(f"Path {num+1}:")
    print(path)

# %% [code]
df = create_total_path_df(cleaned_paths)
df

# %% [markdown]
### Questions?

# %% [markdown]
That's it! For any questions/issues, please feel free to post an _Issue_ on the Github repository: https://github.com/GENESIS-EFRC/reaction-network
