# Supplementary material for: A graph-based network for predicting chemical reaction pathways in solid-state materials synthesis
Source: Nat Commun. 2021 May 25;12:3097. doi: 10.1038/s41467-021-23339-x (PMC8149458; doi:10.1038/s41467-021-23339-x)
Supplement: Supplementary file 9 — Supplementary Software 1 [file 41467_2021_23339_MOESM9_ESM.zip › Supplementary Software 1/results/mgmo3p3o13_paths.json]

[{"@module": "rxn_network.helpers", "@class": "RxnPathway", "@version": null, "rxns": [{"@module": "rxn_network.reaction", "@class": "ComputedReaction", "reactants": [{"@module": "rxn_network.entries", "@class": "GibbsComputedStructureEntry", "energy": -0.24118808097390199, "composition": {"Y": 4.0, "Mg": 2.0}, "energy_adjustments": [], "parameters": {}, "data": {"oxide_type": "None"}, "entry_id": "mp-865583", "correction": 0.0, "structure": {"@module": "pymatgen.core.structure", "@class": "Structure", "charge": null, "lattice": {"matrix": [[1.8514, -8.634808, 0.0], [1.8514, 8.634808, 0.0], [0.0, 0.0, 5.495571]], "a": 8.831058325980187, "b": 8.831058325980187, "c": 5.495571, "alpha": 90.0, "beta": 90.0, "gamma": 155.7967321232947, "volume": 175.7097105720806}, "sites": [{"species": [{"element": "Y", "occu": 1}], "abc": [0.591617, 0.408383, 0.75], "xyz": [1.8514, -1.5821904090719991, 4.12167825], "label": "Y", "properties": {"magmom": -0.001}}, {"species": [{"element": "Y", "occu": 1}], "abc": [0.273939, 0.726061, 0.75], "xyz": [1.8514, 3.9039866625759996, 4.12167825], "label": "Y", "properties": {"magmom": -0.001}}, {"species": [{"element": "Y", "occu": 1}], "abc": [0.408383, 0.591617, 0.25], "xyz": [1.8514, 1.5821904090719991, 1.37389275], "label": "Y", "properties": {"magmom": -0.001}}, {"species": [{"element": "Y", "occu": 1}], "abc": [0.726061, 0.273939, 0.25], "xyz": [1.8514, -3.9039866625759996, 1.37389275], "label": "Y", "properties": {"magmom": -0.001}}, {"species": [{"element": "Mg", "occu": 1}], "abc": [0.933816, 0.066184, 0.75], "xyz": [1.8514, -7.491835734656, 4.12167825], "label": "Mg", "properties": {"magmom": -0.0}}, {"species": [{"element": "Mg", "occu": 1}], "abc": [0.066184, 0.933816, 0.25], "xyz": [1.8514, 7.491835734656, 1.37389275], "label": "Mg", "properties": {"magmom": -0.0}}]}, "formation_enthalpy": -0.4096162999999997, "temp": 800, "gibbs_model": "SISSO", "interpolated": false}, {"@module": "rxn_network.entries", "@class": "GibbsComputedStructureEntry", "energy": -81.22750956342355, "composition": {"Mo": 6.0, "P": 6.0, "O": 32.0}, "energy_adjustments": [], "parameters": {}, "data": {"oxide_type": "oxide"}, "entry_id": "mp-25359", "correction": 0.0, "structure": {"@module": "pymatgen.core.structure", "@class": "Structure", "charge": null, "lattice": {"matrix": [[6.492694, 0.0, 0.0], [1.116568, -7.811146, 0.0], [2.832972, -1.725402, -12.401067]], "a": 6.492694, "b": 7.890546618070259, "c": 12.837024778073655, "alpha": 80.54432319322781, "beta": 77.25057861735388, "gamma": 81.864937691584, "volume": 628.9248348260963}, "sites": [{"species": [{"element": "Mo", "occu": 1}], "abc": [0.96922, 0.800533, 0.846891], "xyz": [9.585916899476, -7.7143075660000004, -10.502352032696999], "label": "Mo", "properties": {"magmom": 0.003}}, {"species": [{"element": "Mo", "occu": 1}], "abc": [0.793478, 0.784898, 0.470925], "xyz": [7.3623191788960005, -6.9434878099579995, -5.839972476974999], "label": "Mo", "properties": {"magmom": 0.75}}, {"species": [{"element": "Mo", "occu": 1}], "abc": [0.599884, 0.247343, 0.83913], "xyz": [6.54827032068, -3.3798688653380005, -10.40610735171], "label": "Mo", "properties": {"magmom": 0.502}}, {"species": [{"element": "Mo", "occu": 1}], "abc": [0.400116, 0.752657, 0.16087], "xyz": [3.89396367932, -6.156679134662, -1.99495964829], "label": "Mo", "properties": {"magmom": 0.502}}, {"species": [{"element": "Mo", "occu": 1}], "abc": [0.206522, 0.215102, 0.529075], "xyz": [3.0799148211039995, -2.593060190042, -6.561094523024999], "label": "Mo", "properties": {"magmom": 0.75}}, {"species": [{"element": "Mo", "occu": 1}], "abc": [0.03078, 0.199467, 0.153109], "xyz": [0.856317100524, -1.822240434, -1.898714967303], "label": "Mo", "properties": {"magmom": 0.003}}, {"species": [{"element": "P", "occu": 1}], "abc": [0.053647, 0.487412, 0.315727], "xyz": [1.786987947678, -4.352002291406, -3.9153516807089996], "label": "P", "properties": {"magmom": 0.006}}, {"species": [{"element": "P", "occu": 1}], "abc": [0.946353, 0.512588, 0.684273], "xyz": [8.655246052322001, -5.184545708594, -8.485715319291], "label": "P", "properties": {"magmom": 0.006}}, {"species": [{"element": "P", "occu": 1}], "abc": [0.557673, 0.15611, 0.108454], "xyz": [4.10235471683, -1.4065247505679999, -1.344945320418], "label": "P", "properties": {"magmom": 0.004}}, {"species": [{"element": "P", "occu": 1}], "abc": [0.309842, 0.849618, 0.423278], "xyz": [4.159500287587999, -7.366814949984, -5.249098837626], "label": "P", "properties": {"magmom": 0.007}}, {"species": [{"element": "P", "occu": 1}], "abc": [0.690158, 0.150382, 0.576722], "xyz": [6.282733712412, -2.1697330500159997, -7.151968162373999], "label": "P", "properties": {"magmom": 0.007}}, {"species": [{"element": "P", "occu": 1}], "abc": [0.442327, 0.84389, 0.891546], "xyz": [6.33987928317, -8.130023249432, -11.056121679581999], "label": "P", "properties": {"magmom": 0.004}}, {"species": [{"element": "O", "occu": 1}], "abc": [0.439838, 0.040564, 0.89168], "xyz": [5.427130480883999, -1.8553577817040001, -11.05778342256], "label": "O", "properties": {"magmom": -0.017}}, {"species": [{"element": "O", "occu": 1}], "abc": [0.834885, 0.388838, 0.782142], "xyz": [8.070603284198, -4.386779759432, -9.699395345513999], "label": "O", "properties": {"magmom": -0.017}}, {"species": [{"element": "O", "occu": 1}], "abc": [0.878612, 0.021019, 0.844172], "xyz": [8.119543642703999, -1.6207185349180002, -10.468633531524], "label": "O", "properties": {"magmom": -0.002}}, {"species": [{"element": "O", "occu": 1}], "abc": [0.895711, 0.230209, 0.520206], "xyz": [7.546350470378, -2.695760582326, -6.451109459801999], "label": "O", "properties": {"magmom": -0.03}}, {"species": [{"element": "O", "occu": 1}], "abc": [0.661552, 0.761884, 0.839655], "xyz": [7.52466909986, -7.399929575374, -10.412617911885], "label": "O", "properties": {"magmom": -0.001}}, {"species": [{"element": "O", "occu": 1}], "abc": [0.793313, 0.599503, 0.611921], "xyz": [7.553679480138, -5.73861517768, -7.588473319707], "label": "O", "properties": {"magmom": -0.007}}, {"species": [{"element": "O", "occu": 1}], "abc": [0.064401, 0.286884, 0.021399], "xyz": [0.7990842482339999, -2.277814686462, -0.265370432733], "label": "O", "properties": {"magmom": -0.001}}, {"species": [{"element": "O", "occu": 1}], "abc": [0.165115, 0.611161, 0.217858], "xyz": [2.3716295992339997, -5.149760429421999, -2.7016716544859998], "label": "O", "properties": {"magmom": -0.017}}, {"species": [{"element": "O", "occu": 1}], "abc": [0.121388, 0.978981, 0.155828], "xyz": [2.322690357296, -7.915829465082, -1.9324334684759998], "label": "O", "properties": {"magmom": -0.002}}, {"species": [{"element": "O", "occu": 1}], "abc": [0.104289, 0.769791, 0.479794], "xyz": [2.895883529622, -6.840787417674001, -5.949957540198], "label": "O", "properties": {"magmom": -0.03}}, {"species": [{"element": "O", "occu": 1}], "abc": [0.338448, 0.238116, 0.160345], "xyz": [2.91756490014, -2.136618424626, -1.9884490881149997], "label": "O", "properties": {"magmom": -0.001}}, {"species": [{"element": "O", "occu": 1}], "abc": [0.206687, 0.400497, 0.388079], "xyz": [2.8885545198619997, -3.79793282232, -4.812593680293], "label": "O", "properties": {"magmom": -0.007}}, {"species": [{"element": "O", "occu": 1}], "abc": [0.136908, 0.404858, 0.620298], "xyz": [3.098240103152, -4.232668357064, -7.6923570579659994], "label": "O", "properties": {"magmom": -0.01}}, {"species": [{"element": "O", "occu": 1}], "abc": [0.039185, 0.644857, 0.733539], "xyz": [3.0525383530739996, -6.3027218338, -9.096666286113], "label": "O", "properties": {"magmom": -0.004}}, {"species": [{"element": "O", "occu": 1}], "abc": [0.179721, 0.048507, 0.631803], "xyz": [3.0109150308659998, -1.469009418828, -7.835031333801], "label": "O", "properties": {"magmom": -0.075}}, {"species": [{"element": "O", "occu": 1}], "abc": [0.281927, 0.048051, 0.41709], "xyz": [3.065722241786, -1.0949812966260002, -5.17236103503], "label": "O", "properties": {"magmom": -0.011}}, {"species": [{"element": "O", "occu": 1}], "abc": [0.369231, 0.7583, 0.009475], "xyz": [3.270839822414, -5.939540195749999, -0.117500109825], "label": "O", "properties": {"magmom": -0.015}}, {"species": [{"element": "O", "occu": 1}], "abc": [0.378438, 0.807149, 0.306816], "xyz": [4.227520013756, -6.834139622785999, -3.8048457726719995], "label": "O", "properties": {"magmom": -0.025}}, {"species": [{"element": "O", "occu": 1}], "abc": [0.863092, 0.595142, 0.379702], "xyz": [7.3439938968480005, -5.303879642936, -4.708709942034], "label": "O", "properties": {"magmom": -0.01}}, {"species": [{"element": "O", "occu": 1}], "abc": [0.607361, 0.597532, 0.159474], "xyz": [5.062379607438, -4.94256645022, -1.977647758758], "label": "O", "properties": {"magmom": -0.051}}, {"species": [{"element": "O", "occu": 1}], "abc": [0.514386, 0.234029, 0.513994], "xyz": [5.057190798524, -2.714880962822, -6.374074031597999], "label": "O", "properties": {"magmom": -0.006}}, {"species": [{"element": "O", "occu": 1}], "abc": [0.560162, 0.959436, 0.10832], "xyz": [5.015103519116, -7.681190218295999, -1.3432835774399998], "label": "O", "properties": {"magmom": -0.017}}, {"species": [{"element": "O", "occu": 1}], "abc": [0.277707, 0.816869, 0.826416], "xyz": [5.056369746602, -7.806582841106, -10.248440185872], "label": "O", "properties": {"magmom": -0.004}}, {"species": [{"element": "O", "occu": 1}], "abc": [0.485614, 0.765971, 0.486006], "xyz": [5.385043201476, -6.821667037178, -6.026992968401999], "label": "O", "properties": {"magmom": -0.006}}, {"species": [{"element": "O", "occu": 1}], "abc": [0.392639, 0.402468, 0.840526], "xyz": [5.379854392562, -4.5939815497800005, -10.423419241242], "label": "O", "properties": {"magmom": -0.051}}, {"species": [{"element": "O", "occu": 1}], "abc": [0.722293, 0.183131, 0.173584], "xyz": [5.385864253397999, -1.729965158894, -2.152626814128], "label": "O", "properties": {"magmom": -0.004}}, {"species": [{"element": "O", "occu": 1}], "abc": [0.621562, 0.192851, 0.693184], "xyz": [6.214713986244, -2.7024083772139997, -8.596221227328], "label": "O", "properties": {"magmom": -0.025}}, {"species": [{"element": "O", "occu": 1}], "abc": [0.630769, 0.2417, 0.990525], "xyz": [7.171394177586, -3.5970078042500004, -12.283566890174999], "label": "O", "properties": {"magmom": -0.015}}, {"species": [{"element": "O", "occu": 1}], "abc": [0.718073, 0.951949, 0.58291], "xyz": [7.376511758214001, -8.441566703374, -7.2287059649700005], "label": "O", "properties": {"magmom": -0.011}}, {"species": [{"element": "O", "occu": 1}], "abc": [0.820279, 0.951493, 0.368197], "xyz": [7.431318969134, -8.067538581172, -4.566035666198999], "label": "O", "properties": {"magmom": -0.075}}, {"species": [{"element": "O", "occu": 1}], "abc": [0.960815, 0.355143, 0.266461], "xyz": [7.3896956469260004, -3.2338261662, -3.304400713887], "label": "O", "properties": {"magmom": -0.004}}, {"species": [{"element": "O", "occu": 1}], "abc": [0.935599, 0.713116, 0.978601], "xyz": [9.643149751766, -7.258733313537999, -12.135696567267], "label": "O", "properties": {"magmom": -0.001}}]}, "formation_enthalpy": -102.53214790142852, "temp": 800, "gibbs_model": "SISSO", "interpolated": false}], "products": [{"@module": "rxn_network.entries", "@class": "GibbsComputedStructureEntry", "energy": -141.59116568283605, "composition": {"Y": 16.0, "O": 24.0}, "energy_adjustments": [], "parameters": {}, "data": {"oxide_type": "oxide"}, "entry_id": "mp-2652", "correction": 0.0, "structure": {"@module": "pymatgen.core.structure", "@class": "Structure", "charge": null, "lattice": {"matrix": [[-5.351945, 5.351945, 5.351945], [5.351945, -5.351945, 5.351945], [5.351945, 5.351945, -5.351945]], "a": 9.269840659314214, "b": 9.269840659314214, "c": 9.269840659314214, "alpha": 109.47122063449069, "beta": 109.47122063449069, "gamma": 109.47122063449069, "volume": 613.1897920496368}, "sites": [{"species": [{"element": "Y", "occu": 1}], "abc": [0.717318, 0.75, 0.467318], "xyz": [2.6759725, 2.3261479670200003, 5.351944999999999], "label": "Y", "properties": {"magmom": 0.0}}, {"species": [{"element": "Y", "occu": 1}], "abc": [0.25, 0.032682, 0.782682], "xyz": [3.0257970329799995, 5.351944999999999, -2.6759724999999994], "label": "Y", "properties": {"magmom": 0.0}}, {"species": [{"element": "Y", "occu": 1}], "abc": [0.467318, 0.717318, 0.75], "xyz": [5.351944999999999, 2.6759725, 2.32614796702], "label": "Y", "properties": {"magmom": 0.0}}, {"species": [{"element": "Y", "occu": 1}], "abc": [0.75, 0.467318, 0.717318], "xyz": [2.3261479670200003, 5.351944999999999, 2.6759725000000003], "label": "Y", "properties": {"magmom": 0.0}}, {"species": [{"element": "Y", "occu": 1}], "abc": [0.032682, 0.782682, 0.25], "xyz": [5.351945, -2.6759724999999994, 3.025797032979999], "label": "Y", "properties": {"magmom": 0.0}}, {"species": [{"element": "Y", "occu": 1}], "abc": [0.782682, 0.25, 0.032682], "xyz": [-2.6759724999999994, 3.025797032979999, 5.351945], "label": "Y", "properties": {"magmom": 0.0}}, {"species": [{"element": "Y", "occu": 1}], "abc": [0.282682, 0.25, 0.532682], "xyz": [2.6759724999999994, 3.02579703298, 4.440892098500626e-16], "label": "Y", "properties": {"magmom": 0.0}}, {"species": [{"element": "Y", "occu": 1}], "abc": [0.75, 0.967318, 0.217318], "xyz": [2.3261479670200003, -4.440892098500626e-16, 8.027917500000001], "label": "Y", "properties": {"magmom": 0.0}}, {"species": [{"element": "Y", "occu": 1}], "abc": [0.532682, 0.282682, 0.25], "xyz": [2.220446049250313e-16, 2.6759724999999994, 3.02579703298], "label": "Y", "properties": {"magmom": 0.0}}, {"species": [{"element": "Y", "occu": 1}], "abc": [0.25, 0.532682, 0.282682], "xyz": [3.02579703298, 2.220446049250313e-16, 2.6759724999999994], "label": "Y", "properties": {"magmom": 0.0}}, {"species": [{"element": "Y", "occu": 1}], "abc": [0.967318, 0.217318, 0.75], "xyz": [-8.881784197001252e-16, 8.027917500000001, 2.32614796702], "label": "Y", "properties": {"magmom": 0.0}}, {"species": [{"element": "Y", "occu": 1}], "abc": [0.217318, 0.75, 0.967318], "xyz": [8.0279175, 2.3261479670200003, 0.0], "label": "Y", "properties": {"magmom": 0.0}}, {"species": [{"element": "Y", "occu": 1}], "abc": [0.5, 0.5, 0.0], "xyz": [0.0, 0.0, 5.351945], "label": "Y", "properties": {"magmom": 0.0}}, {"species": [{"element": "Y", "occu": 1}], "abc": [0.0, 0.0, 0.0], "xyz": [0.0, 0.0, 0.0], "label": "Y", "properties": {"magmom": 0.0}}, {"species": [{"element": "Y", "occu": 1}], "abc": [0.0, 0.5, 0.5], "xyz": [5.351945, 0.0, 0.0], "label": "Y", "properties": {"magmom": 0.0}}, {"species": [{"element": "Y", "occu": 1}], "abc": [0.5, 0.0, 0.5], "xyz": [0.0, 5.351945, 0.0], "label": "Y", "properties": {"magmom": 0.0}}, {"species": [{"element": "O", "occu": 1}], "abc": [0.229254, 0.271877, 0.760719], "xyz": [4.29944220019, 3.8432102967199997, -1.3893006986599996], "label": "O", "properties": {"magmom": -0.0}}, {"species": [{"element": "O", "occu": 1}], "abc": [0.011158, 0.468535, 0.739281], "xyz": [6.404447799809999, 1.50873470328, -1.3893006986599996], "label": "O", "properties": {"magmom": -0.0}}, {"species": [{"element": "O", "occu": 1}], "abc": [0.270746, 0.031465, 0.042623], "xyz": [-1.0525027998099998, 1.5087347032799998, 1.3893006986599998], "label": "O", "properties": {"magmom": -0.0}}, {"species": [{"element": "O", "occu": 1}], "abc": [0.739281, 0.011158, 0.468535], "xyz": [-1.3893006986599996, 6.404447799809999, 1.50873470328], "label": "O", "properties": {"magmom": -0.0}}, {"species": [{"element": "O", "occu": 1}], "abc": [0.271877, 0.760719, 0.229254], "xyz": [3.84321029672, -1.38930069866, 4.299442200189999], "label": "O", "properties": {"magmom": -0.0}}, {"species": [{"element": "O", "occu": 1}], "abc": [0.228123, 0.457377, 0.488842], "xyz": [3.8432102967199997, 1.3893006986599996, 1.05250279981], "label": "O", "properties": {"magmom": -0.0}}, {"species": [{"element": "O", "occu": 1}], "abc": [0.457377, 0.488842, 0.228123], "xyz": [1.3893006986599996, 1.05250279981, 3.8432102967199997], "label": "O", "properties": {"magmom": -0.0}}, {"species": [{"element": "O", "occu": 1}], "abc": [0.468535, 0.739281, 0.011158], "xyz": [1.5087347032799998, -1.3893006986599998, 6.404447799809999], "label": "O", "properties": {"magmom": -0.0}}, {"species": [{"element": "O", "occu": 1}], "abc": [0.042623, 0.270746, 0.031465], "xyz": [1.3893006986599998, -1.0525027998099998, 1.5087347032799998], "label": "O", "properties": {"magmom": -0.0}}, {"species": [{"element": "O", "occu": 1}], "abc": [0.031465, 0.042623, 0.270746], "xyz": [1.5087347032799998, 1.3893006986599998, -1.0525027998099998], "label": "O", "properties": {"magmom": -0.0}}, {"species": [{"element": "O", "occu": 1}], "abc": [0.760719, 0.229254, 0.271877], "xyz": [-1.3893006986599998, 4.29944220019, 3.8432102967200006], "label": "O", "properties": {"magmom": -0.0}}, {"species": [{"element": "O", "occu": 1}], "abc": [0.488842, 0.228123, 0.457377], "xyz": [1.05250279981, 3.8432102967199997, 1.3893006986599996], "label": "O", "properties": {"magmom": -0.0}}, {"species": [{"element": "O", "occu": 1}], "abc": [0.770746, 0.728123, 0.239281], "xyz": [1.0525027998099994, 1.5087347032800003, 6.741245698659999], "label": "O", "properties": {"magmom": -0.0}}, {"species": [{"element": "O", "occu": 1}], "abc": [0.988842, 0.531465, 0.260719], "xyz": [-1.05250279981, 3.8432102967199997, 6.74124569866], "label": "O", "properties": {"magmom": -0.0}}, {"species": [{"element": "O", "occu": 1}], "abc": [0.729254, 0.968535, 0.957377], "xyz": [6.404447799810001, 3.8432102967199993, 3.9626443013399992], "label": "O", "properties": {"magmom": -0.0}}, {"species": [{"element": "O", "occu": 1}], "abc": [0.260719, 0.988842, 0.531465], "xyz": [6.741245698659999, -1.05250279981, 3.84321029672], "label": "O", "properties": {"magmom": -0.0}}, {"species": [{"element": "O", "occu": 1}], "abc": [0.511158, 0.771877, 0.542623], "xyz": [4.29944220019, 1.50873470328, 3.9626443013400006], "label": "O", "properties": {"magmom": -0.0}}, {"species": [{"element": "O", "occu": 1}], "abc": [0.239281, 0.770746, 0.728123], "xyz": [6.74124569866, 1.0525027998099996, 1.5087347032800005], "label": "O", "properties": {"magmom": -0.0}}, {"species": [{"element": "O", "occu": 1}], "abc": [0.968535, 0.957377, 0.729254], "xyz": [3.8432102967199993, 3.9626443013399997, 6.404447799810001], "label": "O", "properties": {"magmom": -0.0}}, {"species": [{"element": "O", "occu": 1}], "abc": [0.957377, 0.729254, 0.968535], "xyz": [3.9626443013399997, 6.404447799810001, 3.843210296719999], "label": "O", "properties": {"magmom": -0.0}}, {"species": [{"element": "O", "occu": 1}], "abc": [0.531465, 0.260719, 0.988842], "xyz": [3.8432102967199997, 6.741245698659999, -1.05250279981], "label": "O", "properties": {"magmom": -0.0}}, {"species": [{"element": "O", "occu": 1}], "abc": [0.542623, 0.511158, 0.771877], "xyz": [3.96264430134, 4.29944220019, 1.50873470328], "label": "O", "properties": {"magmom": -0.0}}, {"species": [{"element": "O", "occu": 1}], "abc": [0.771877, 0.542623, 0.511158], "xyz": [1.50873470328, 3.96264430134, 4.299442200189999], "label": "O", "properties": {"magmom": -0.0}}, {"species": [{"element": "O", "occu": 1}], "abc": [0.728123, 0.239281, 0.770746], "xyz": [1.50873470328, 6.74124569866, 1.0525027998099992], "label": "O", "properties": {"magmom": -0.0}}]}, "formation_enthalpy": -159.21023927333334, "temp": 800, "gibbs_model": "SISSO", "interpolated": false}, {"@module": "rxn_network.entries", "@class": "GibbsComputedStructureEntry", "energy": -78.1834065640017, "composition": {"Mg": 2.0, "Mo": 6.0, "P": 6.0, "O": 26.0}, "energy_adjustments": [], "parameters": {}, "data": {"oxide_type": "oxide"}, "entry_id": "mvc-10538", "correction": 0.0, "structure": {"@module": "pymatgen.core.structure", "@class": "Structure", "charge": null, "lattice": {"matrix": [[6.656245, 0.0, 0.0], [0.0, 7.821982, 0.0], [0.0, 1.777664, 10.401534]], "a": 6.656245, "b": 7.821982, "c": 10.552345656300878, "alpha": 80.30162042332779, "beta": 90.0, "gamma": 90.0, "volume": 541.556164960774}, "sites": [{"species": [{"element": "Mg", "occu": 1}], "abc": [0.75, 0.394051, 0.17458], "xyz": [4.992183750000001, 3.392604410202, 1.8158998057200002], "label": "Mg", "properties": {"magmom": 0.0}}, {"species": [{"element": "Mg", "occu": 1}], "abc": [0.25, 0.605949, 0.82542], "xyz": [1.66406125, 6.207041589798, 8.58563419428], "label": "Mg", "properties": {"magmom": 0.0}}, {"species": [{"element": "Mo", "occu": 1}], "abc": [0.25, 0.640023, 0.20595], "xyz": [1.66406125, 5.3723582863859995, 2.1421959273], "label": "Mo", "properties": {"magmom": 0.89}}, {"species": [{"element": "Mo", "occu": 1}], "abc": [0.75, 0.359977, 0.79405], "xyz": [4.992183750000001, 4.227287713614, 8.2593380727], "label": "Mo", "properties": {"magmom": 0.89}}, {"species": [{"element": "Mo", "occu": 1}], "abc": [0.25, 0.230802, 0.437894], "xyz": [1.66406125, 2.58375748918, 4.554769329396], "label": "Mo", "properties": {"magmom": -2.732}}, {"species": [{"element": "Mo", "occu": 1}], "abc": [0.5, 0.0, 0.0], "xyz": [3.3281225, 0.0, 0.0], "label": "Mo", "properties": {"magmom": -0.909}}, {"species": [{"element": "Mo", "occu": 1}], "abc": [0.75, 0.769198, 0.562106], "xyz": [4.992183750000001, 7.015888510820001, 5.846764670604], "label": "Mo", "properties": {"magmom": -2.732}}, {"species": [{"element": "Mo", "occu": 1}], "abc": [0.0, 0.0, 0.0], "xyz": [0.0, 0.0, 0.0], "label": "Mo", "properties": {"magmom": -0.91}}, {"species": [{"element": "P", "occu": 1}], "abc": [0.25, 0.783423, 0.501046], "xyz": [1.66406125, 7.01861204093, 5.211647004564], "label": "P", "properties": {"magmom": -0.007}}, {"species": [{"element": "P", "occu": 1}], "abc": [0.75, 0.216577, 0.498954], "xyz": [4.992183750000001, 2.58103395907, 5.189886995436], "label": "P", "properties": {"magmom": -0.007}}, {"species": [{"element": "P", "occu": 1}], "abc": [0.25, 0.269461, 0.766181], "xyz": [1.66406125, 3.469731472886, 7.969457721654], "label": "P", "properties": {"magmom": 0.002}}, {"species": [{"element": "P", "occu": 1}], "abc": [0.75, 0.730539, 0.233819], "xyz": [4.992183750000001, 6.129914527114, 2.432076278346], "label": "P", "properties": {"magmom": 0.002}}, {"species": [{"element": "P", "occu": 1}], "abc": [0.75, 0.67933, 0.893834], "xyz": [4.992183750000001, 6.902643555836, 9.297244741356], "label": "P", "properties": {"magmom": -0.009}}, {"species": [{"element": "P", "occu": 1}], "abc": [0.25, 0.32067, 0.106166], "xyz": [1.66406125, 2.697002444164, 1.1042892586439998], "label": "P", "properties": {"magmom": -0.009}}, {"species": [{"element": "O", "occu": 1}], "abc": [0.75, 0.640619, 0.753046], "xyz": [4.992183750000001, 6.349573051402, 7.832833572564], "label": "O", "properties": {"magmom": -0.002}}, {"species": [{"element": "O", "occu": 1}], "abc": [0.567733, 0.253823, 0.405653], "xyz": [3.7789699425850003, 2.706513671778, 4.2194134717019995], "label": "O", "properties": {"magmom": -0.009}}, {"species": [{"element": "O", "occu": 1}], "abc": [0.25, 0.205065, 0.639471], "xyz": [1.66406125, 2.740779314574, 6.651479348514], "label": "O", "properties": {"magmom": -0.022}}, {"species": [{"element": "O", "occu": 1}], "abc": [0.549668, 0.774429, 0.908442], "xyz": [3.6587248766600005, 7.672474337766, 9.449190350028], "label": "O", "properties": {"magmom": 0.0}}, {"species": [{"element": "O", "occu": 1}], "abc": [0.75, 0.346072, 0.595604], "xyz": [4.992183750000001, 3.7657527437600002, 6.1951952565360004], "label": "O", "properties": {"magmom": 0.021}}, {"species": [{"element": "O", "occu": 1}], "abc": [0.75, 0.114228, 0.8969], "xyz": [4.992183750000001, 2.487876201496, 9.3291358446], "label": "O", "properties": {"magmom": -0.013}}, {"species": [{"element": "O", "occu": 1}], "abc": [0.25, 0.653928, 0.404396], "xyz": [1.66406125, 5.83389325624, 4.206338743463999], "label": "O", "properties": {"magmom": 0.021}}, {"species": [{"element": "O", "occu": 1}], "abc": [0.049668, 0.225571, 0.091558], "xyz": [0.33060237666, 1.9271716622339998, 0.9523436499719999], "label": "O", "properties": {"magmom": 0.0}}, {"species": [{"element": "O", "occu": 1}], "abc": [0.25, 0.969316, 0.423182], "xyz": [1.66406125, 8.33424771116, 4.401741961188], "label": "O", "properties": {"magmom": -0.018}}, {"species": [{"element": "O", "occu": 1}], "abc": [0.75, 0.030684, 0.576818], "xyz": [4.992183750000001, 1.2653982888400002, 5.999792038812], "label": "O", "properties": {"magmom": -0.018}}, {"species": [{"element": "O", "occu": 1}], "abc": [0.072273, 0.391134, 0.787692], "xyz": [0.48106679488500004, 4.459694819076, 8.193205119527999], "label": "O", "properties": {"magmom": -0.008}}, {"species": [{"element": "O", "occu": 1}], "abc": [0.25, 0.885772, 0.1031], "xyz": [1.66406125, 7.1117697985040005, 1.0723981554], "label": "O", "properties": {"magmom": -0.013}}, {"species": [{"element": "O", "occu": 1}], "abc": [0.572273, 0.608866, 0.212308], "xyz": [3.8091892948850004, 5.139951180924, 2.208328880472], "label": "O", "properties": {"magmom": -0.008}}, {"species": [{"element": "O", "occu": 1}], "abc": [0.75, 0.492521, 0.975374], "xyz": [4.992183750000001, 5.586377642958, 10.145385823716], "label": "O", "properties": {"magmom": 0.009}}, {"species": [{"element": "O", "occu": 1}], "abc": [0.75, 0.794935, 0.360529], "xyz": [4.992183750000001, 6.858866685426, 3.750054651486], "label": "O", "properties": {"magmom": -0.022}}, {"species": [{"element": "O", "occu": 1}], "abc": [0.450332, 0.225571, 0.091558], "xyz": [2.99752012334, 1.9271716622339998, 0.9523436499719999], "label": "O", "properties": {"magmom": 0.0}}, {"species": [{"element": "O", "occu": 1}], "abc": [0.932267, 0.253823, 0.405653], "xyz": [6.205397557415, 2.706513671778, 4.2194134717019995], "label": "O", "properties": {"magmom": -0.009}}, {"species": [{"element": "O", "occu": 1}], "abc": [0.432267, 0.746177, 0.594347], "xyz": [2.8772750574150003, 6.893132328222, 6.182120528297999], "label": "O", "properties": {"magmom": -0.009}}, {"species": [{"element": "O", "occu": 1}], "abc": [0.427727, 0.391134, 0.787692], "xyz": [2.8470557051150003, 4.459694819076, 8.193205119527999], "label": "O", "properties": {"magmom": -0.008}}, {"species": [{"element": "O", "occu": 1}], "abc": [0.25, 0.359381, 0.246954], "xyz": [1.66406125, 3.2500729485980004, 2.568700427436], "label": "O", "properties": {"magmom": -0.002}}, {"species": [{"element": "O", "occu": 1}], "abc": [0.75, 0.89529, 0.125381], "xyz": [4.992183750000001, 7.225827554764001, 1.3041547344539999], "label": "O", "properties": {"magmom": -0.014}}, {"species": [{"element": "O", "occu": 1}], "abc": [0.25, 0.10471, 0.874619], "xyz": [1.66406125, 2.373818445236, 9.097379265546], "label": "O", "properties": {"magmom": -0.014}}, {"species": [{"element": "O", "occu": 1}], "abc": [0.927727, 0.608866, 0.212308], "xyz": [6.175178205115, 5.139951180924, 2.208328880472], "label": "O", "properties": {"magmom": -0.008}}, {"species": [{"element": "O", "occu": 1}], "abc": [0.950332, 0.774429, 0.908442], "xyz": [6.32564262334, 7.672474337766, 9.449190350028], "label": "O", "properties": {"magmom": 0.0}}, {"species": [{"element": "O", "occu": 1}], "abc": [0.067733, 0.746177, 0.594347], "xyz": [0.45084744258500004, 6.893132328222, 6.182120528297999], "label": "O", "properties": {"magmom": -0.009}}, {"species": [{"element": "O", "occu": 1}], "abc": [0.25, 0.507479, 0.024626], "xyz": [1.66406125, 4.0132683570420005, 0.256148176284], "label": "O", "properties": {"magmom": 0.009}}]}, "formation_enthalpy": -96.25128789059522, "temp": 800, "gibbs_model": "SISSO", "interpolated": false}]}], "costs": [0.1651195570445486]}, {"@module": "rxn_network.helpers", "@class": "RxnPathway", "@version": null, "rxns": [{"@module": "rxn_network.reaction", "@class": "ComputedReaction", "reactants": [{"@module": "rxn_network.entries", "@class": "GibbsComputedStructureEntry", "energy": -0.16554754397825988, "composition": {"Mg": 2.0, "Sc": 4.0}, "energy_adjustments": [], "parameters": {}, "data": {"oxide_type": "None"}, "entry_id": "mp-864941", "correction": 0.0, "structure": {"@module": "pymatgen.core.structure", "@class": "Structure", "charge": null, "lattice": {"matrix": [[1.664708, -8.335586, 0.0], [1.664708, 8.335586, 0.0], [0.0, 0.0, 5.151516]], "a": 8.5001909795404, "b": 8.5001909795404, "c": 5.151516, "alpha": 90.0, "beta": 90.0, "gamma": 157.411982903133, "volume": 142.96813499077743}, "sites": [{"species": [{"element": "Mg", "occu": 1}], "abc": [0.940849, 0.059151, 0.75], "xyz": [1.664708, -7.349469505028, 3.8636369999999998], "label": "Mg", "properties": {"magmom": -0.0}}, {"species": [{"element": "Mg", "occu": 1}], "abc": [0.059151, 0.940849, 0.25], "xyz": [1.664708, 7.349469505028, 1.287879], "label": "Mg", "properties": {"magmom": -0.0}}, {"species": [{"element": "Sc", "occu": 1}], "abc": [0.605352, 0.394648, 0.75], "xyz": [1.664708, -1.756341312544, 3.8636369999999998], "label": "Sc", "properties": {"magmom": -0.017}}, {"species": [{"element": "Sc", "occu": 1}], "abc": [0.27553, 0.72447, 0.75], "xyz": [1.664708, 3.7421779788399996, 3.8636369999999998], "label": "Sc", "properties": {"magmom": -0.012}}, {"species": [{"element": "Sc", "occu": 1}], "abc": [0.394648, 0.605352, 0.25], "xyz": [1.664708, 1.756341312544, 1.287879], "label": "Sc", "properties": {"magmom": -0.017}}, {"species": [{"element": "Sc", "occu": 1}], "abc": [0.72447, 0.27553, 0.25], "xyz": [1.664708, -3.7421779788399996, 1.287879], "label": "Sc", "properties": {"magmom": -0.012}}]}, "formation_enthalpy": -0.2388097766666668, "temp": 800, "gibbs_model": "SISSO", "interpolated": false}, {"@module": "rxn_network.entries", "@class": "GibbsComputedStructureEntry", "energy": -81.22750956342355, "composition": {"Mo": 6.0, "P": 6.0, "O": 32.0}, "energy_adjustments": [], "parameters": {}, "data": {"oxide_type": "oxide"}, "entry_id": "mp-25359", "correction": 0.0, "structure": {"@module": "pymatgen.core.structure", "@class": "Structure", "charge": null, "lattice": {"matrix": [[6.492694, 0.0, 0.0], [1.116568, -7.811146, 0.0], [2.832972, -1.725402, -12.401067]], "a": 6.492694, "b": 7.890546618070259, "c": 12.837024778073655, "alpha": 80.54432319322781, "beta": 77.25057861735388, "gamma": 81.864937691584, "volume": 628.9248348260963}, "sites": [{"species": [{"element": "Mo", "occu": 1}], "abc": [0.96922, 0.800533, 0.846891], "xyz": [9.585916899476, -7.7143075660000004, -10.502352032696999], "label": "Mo", "properties": {"magmom": 0.003}}, {"species": [{"element": "Mo", "occu": 1}], "abc": [0.793478, 0.784898, 0.470925], "xyz": [7.3623191788960005, -6.9434878099579995, -5.839972476974999], "label": "Mo", "properties": {"magmom": 0.75}}, {"species": [{"element": "Mo", "occu": 1}], "abc": [0.599884, 0.247343, 0.83913], "xyz": [6.54827032068, -3.3798688653380005, -10.40610735171], "label": "Mo", "properties": {"magmom": 0.502}}, {"species": [{"element": "Mo", "occu": 1}], "abc": [0.400116, 0.752657, 0.16087], "xyz": [3.89396367932, -6.156679134662, -1.99495964829], "label": "Mo", "properties": {"magmom": 0.502}}, {"species": [{"element": "Mo", "occu": 1}], "abc": [0.206522, 0.215102, 0.529075], "xyz": [3.0799148211039995, -2.593060190042, -6.561094523024999], "label": "Mo", "properties": {"magmom": 0.75}}, {"species": [{"element": "Mo", "occu": 1}], "abc": [0.03078, 0.199467, 0.153109], "xyz": [0.856317100524, -1.822240434, -1.898714967303], "label": "Mo", "properties": {"magmom": 0.003}}, {"species": [{"element": "P", "occu": 1}], "abc": [0.053647, 0.487412, 0.315727], "xyz": [1.786987947678, -4.352002291406, -3.9153516807089996], "label": "P", "properties": {"magmom": 0.006}}, {"species": [{"element": "P", "occu": 1}], "abc": [0.946353, 0.512588, 0.684273], "xyz": [8.655246052322001, -5.184545708594, -8.485715319291], "label": "P", "properties": {"magmom": 0.006}}, {"species": [{"element": "P", "occu": 1}], "abc": [0.557673, 0.15611, 0.108454], "xyz": [4.10235471683, -1.4065247505679999, -1.344945320418], "label": "P", "properties": {"magmom": 0.004}}, {"species": [{"element": "P", "occu": 1}], "abc": [0.309842, 0.849618, 0.423278], "xyz": [4.159500287587999, -7.366814949984, -5.249098837626], "label": "P", "properties": {"magmom": 0.007}}, {"species": [{"element": "P", "occu": 1}], "abc": [0.690158, 0.150382, 0.576722], "xyz": [6.282733712412, -2.1697330500159997, -7.151968162373999], "label": "P", "properties": {"magmom": 0.007}}, {"species": [{"element": "P", "occu": 1}], "abc": [0.442327, 0.84389, 0.891546], "xyz": [6.33987928317, -8.130023249432, -11.056121679581999], "label": "P", "properties": {"magmom": 0.004}}, {"species": [{"element": "O", "occu": 1}], "abc": [0.439838, 0.040564, 0.89168], "xyz": [5.427130480883999, -1.8553577817040001, -11.05778342256], "label": "O", "properties": {"magmom": -0.017}}, {"species": [{"element": "O", "occu": 1}], "abc": [0.834885, 0.388838, 0.782142], "xyz": [8.070603284198, -4.386779759432, -9.699395345513999], "label": "O", "properties": {"magmom": -0.017}}, {"species": [{"element": "O", "occu": 1}], "abc": [0.878612, 0.021019, 0.844172], "xyz": [8.119543642703999, -1.6207185349180002, -10.468633531524], "label": "O", "properties": {"magmom": -0.002}}, {"species": [{"element": "O", "occu": 1}], "abc": [0.895711, 0.230209, 0.520206], "xyz": [7.546350470378, -2.695760582326, -6.451109459801999], "label": "O", "properties": {"magmom": -0.03}}, {"species": [{"element": "O", "occu": 1}], "abc": [0.661552, 0.761884, 0.839655], "xyz": [7.52466909986, -7.399929575374, -10.412617911885], "label": "O", "properties": {"magmom": -0.001}}, {"species": [{"element": "O", "occu": 1}], "abc": [0.793313, 0.599503, 0.611921], "xyz": [7.553679480138, -5.73861517768, -7.588473319707], "label": "O", "properties": {"magmom": -0.007}}, {"species": [{"element": "O", "occu": 1}], "abc": [0.064401, 0.286884, 0.021399], "xyz": [0.7990842482339999, -2.277814686462, -0.265370432733], "label": "O", "properties": {"magmom": -0.001}}, {"species": [{"element": "O", "occu": 1}], "abc": [0.165115, 0.611161, 0.217858], "xyz": [2.3716295992339997, -5.149760429421999, -2.7016716544859998], "label": "O", "properties": {"magmom": -0.017}}, {"species": [{"element": "O", "occu": 1}], "abc": [0.121388, 0.978981, 0.155828], "xyz": [2.322690357296, -7.915829465082, -1.9324334684759998], "label": "O", "properties": {"magmom": -0.002}}, {"species": [{"element": "O", "occu": 1}], "abc": [0.104289, 0.769791, 0.479794], "xyz": [2.895883529622, -6.840787417674001, -5.949957540198], "label": "O", "properties": {"magmom": -0.03}}, {"species": [{"element": "O", "occu": 1}], "abc": [0.338448, 0.238116, 0.160345], "xyz": [2.91756490014, -2.136618424626, -1.9884490881149997], "label": "O", "properties": {"magmom": -0.001}}, {"species": [{"element": "O", "occu": 1}], "abc": [0.206687, 0.400497, 0.388079], "xyz": [2.8885545198619997, -3.79793282232, -4.812593680293], "label": "O", "properties": {"magmom": -0.007}}, {"species": [{"element": "O", "occu": 1}], "abc": [0.136908, 0.404858, 0.620298], "xyz": [3.098240103152, -4.232668357064, -7.6923570579659994], "label": "O", "properties": {"magmom": -0.01}}, {"species": [{"element": "O", "occu": 1}], "abc": [0.039185, 0.644857, 0.733539], "xyz": [3.0525383530739996, -6.3027218338, -9.096666286113], "label": "O", "properties": {"magmom": -0.004}}, {"species": [{"element": "O", "occu": 1}], "abc": [0.179721, 0.048507, 0.631803], "xyz": [3.0109150308659998, -1.469009418828, -7.835031333801], "label": "O", "properties": {"magmom": -0.075}}, {"species": [{"element": "O", "occu": 1}], "abc": [0.281927, 0.048051, 0.41709], "xyz": [3.065722241786, -1.0949812966260002, -5.17236103503], "label": "O", "properties": {"magmom": -0.011}}, {"species": [{"element": "O", "occu": 1}], "abc": [0.369231, 0.7583, 0.009475], "xyz": [3.270839822414, -5.939540195749999, -0.117500109825], "label": "O", "properties": {"magmom": -0.015}}, {"species": [{"element": "O", "occu": 1}], "abc": [0.378438, 0.807149, 0.306816], "xyz": [4.227520013756, -6.834139622785999, -3.8048457726719995], "label": "O", "properties": {"magmom": -0.025}}, {"species": [{"element": "O", "occu": 1}], "abc": [0.863092, 0.595142, 0.379702], "xyz": [7.3439938968480005, -5.303879642936, -4.708709942034], "label": "O", "properties": {"magmom": -0.01}}, {"species": [{"element": "O", "occu": 1}], "abc": [0.607361, 0.597532, 0.159474], "xyz": [5.062379607438, -4.94256645022, -1.977647758758], "label": "O", "properties": {"magmom": -0.051}}, {"species": [{"element": "O", "occu": 1}], "abc": [0.514386, 0.234029, 0.513994], "xyz": [5.057190798524, -2.714880962822, -6.374074031597999], "label": "O", "properties": {"magmom": -0.006}}, {"species": [{"element": "O", "occu": 1}], "abc": [0.560162, 0.959436, 0.10832], "xyz": [5.015103519116, -7.681190218295999, -1.3432835774399998], "label": "O", "properties": {"magmom": -0.017}}, {"species": [{"element": "O", "occu": 1}], "abc": [0.277707, 0.816869, 0.826416], "xyz": [5.056369746602, -7.806582841106, -10.248440185872], "label": "O", "properties": {"magmom": -0.004}}, {"species": [{"element": "O", "occu": 1}], "abc": [0.485614, 0.765971, 0.486006], "xyz": [5.385043201476, -6.821667037178, -6.026992968401999], "label": "O", "properties": {"magmom": -0.006}}, {"species": [{"element": "O", "occu": 1}], "abc": [0.392639, 0.402468, 0.840526], "xyz": [5.379854392562, -4.5939815497800005, -10.423419241242], "label": "O", "properties": {"magmom": -0.051}}, {"species": [{"element": "O", "occu": 1}], "abc": [0.722293, 0.183131, 0.173584], "xyz": [5.385864253397999, -1.729965158894, -2.152626814128], "label": "O", "properties": {"magmom": -0.004}}, {"species": [{"element": "O", "occu": 1}], "abc": [0.621562, 0.192851, 0.693184], "xyz": [6.214713986244, -2.7024083772139997, -8.596221227328], "label": "O", "properties": {"magmom": -0.025}}, {"species": [{"element": "O", "occu": 1}], "abc": [0.630769, 0.2417, 0.990525], "xyz": [7.171394177586, -3.5970078042500004, -12.283566890174999], "label": "O", "properties": {"magmom": -0.015}}, {"species": [{"element": "O", "occu": 1}], "abc": [0.718073, 0.951949, 0.58291], "xyz": [7.376511758214001, -8.441566703374, -7.2287059649700005], "label": "O", "properties": {"magmom": -0.011}}, {"species": [{"element": "O", "occu": 1}], "abc": [0.820279, 0.951493, 0.368197], "xyz": [7.431318969134, -8.067538581172, -4.566035666198999], "label": "O", "properties": {"magmom": -0.075}}, {"species": [{"element": "O", "occu": 1}], "abc": [0.960815, 0.355143, 0.266461], "xyz": [7.3896956469260004, -3.2338261662, -3.304400713887], "label": "O", "properties": {"magmom": -0.004}}, {"species": [{"element": "O", "occu": 1}], "abc": [0.935599, 0.713116, 0.978601], "xyz": [9.643149751766, -7.258733313537999, -12.135696567267], "label": "O", "properties": {"magmom": -0.001}}]}, "formation_enthalpy": -102.53214790142852, "temp": 800, "gibbs_model": "SISSO", "interpolated": false}], "products": [{"@module": "rxn_network.entries", "@class": "GibbsComputedStructureEntry", "energy": -141.27071253993404, "composition": {"Sc": 16.0, "O": 24.0}, "energy_adjustments": [], "parameters": {}, "data": {"oxide_type": "oxide"}, "entry_id": "mp-216", "correction": 0.0, "structure": {"@module": "pymatgen.core.structure", "@class": "Structure", "charge": null, "lattice": {"matrix": [[-4.961171, 4.961171, 4.961171], [4.961171, -4.961171, 4.961171], [4.961171, 4.961171, -4.961171]], "a": 8.593000237037295, "b": 8.593000237037295, "c": 8.593000237037295, "alpha": 109.47122063449069, "beta": 109.47122063449069, "gamma": 109.47122063449069, "volume": 488.44152730588723}, "sites": [{"species": [{"element": "Sc", "occu": 1}], "abc": [0.5, 0.0, 0.5], "xyz": [0.0, 4.961171, 0.0], "label": "Sc", "properties": {"magmom": -0.0}}, {"species": [{"element": "Sc", "occu": 1}], "abc": [0.5, 0.5, 0.0], "xyz": [0.0, 0.0, 4.961171], "label": "Sc", "properties": {"magmom": -0.0}}, {"species": [{"element": "Sc", "occu": 1}], "abc": [0.0, 0.5, 0.5], "xyz": [4.961171, 0.0, 0.0], "label": "Sc", "properties": {"magmom": -0.0}}, {"species": [{"element": "Sc", "occu": 1}], "abc": [0.0, 0.0, 0.0], "xyz": [0.0, 0.0, 0.0], "label": "Sc", "properties": {"magmom": -0.0}}, {"species": [{"element": "Sc", "occu": 1}], "abc": [0.78568, 0.25, 0.03568], "xyz": [-2.4805855000000006, 2.8346146625600004, 4.961171], "label": "Sc", "properties": {"magmom": -0.0}}, {"species": [{"element": "Sc", "occu": 1}], "abc": [0.71432, 0.75, 0.46432], "xyz": [2.4805855000000006, 2.12655633744, 4.961171], "label": "Sc", "properties": {"magmom": -0.0}}, {"species": [{"element": "Sc", "occu": 1}], "abc": [0.25, 0.03568, 0.78568], "xyz": [2.8346146625600004, 4.961171, -2.4805855000000006], "label": "Sc", "properties": {"magmom": -0.0}}, {"species": [{"element": "Sc", "occu": 1}], "abc": [0.75, 0.46432, 0.71432], "xyz": [2.12655633744, 4.961171, 2.4805855000000006], "label": "Sc", "properties": {"magmom": -0.0}}, {"species": [{"element": "Sc", "occu": 1}], "abc": [0.03568, 0.78568, 0.25], "xyz": [4.961171, -2.4805855000000006, 2.834614662560001], "label": "Sc", "properties": {"magmom": -0.0}}, {"species": [{"element": "Sc", "occu": 1}], "abc": [0.46432, 0.71432, 0.75], "xyz": [4.961171, 2.4805855000000006, 2.1265563374400003], "label": "Sc", "properties": {"magmom": -0.0}}, {"species": [{"element": "Sc", "occu": 1}], "abc": [0.21432, 0.75, 0.96432], "xyz": [7.4417565, 2.1265563374400003, 0.0], "label": "Sc", "properties": {"magmom": -0.0}}, {"species": [{"element": "Sc", "occu": 1}], "abc": [0.28568, 0.25, 0.53568], "xyz": [2.4805855000000006, 2.8346146625600004, -4.440892098500626e-16], "label": "Sc", "properties": {"magmom": -0.0}}, {"species": [{"element": "Sc", "occu": 1}], "abc": [0.75, 0.96432, 0.21432], "xyz": [2.1265563374400003, 0.0, 7.4417565], "label": "Sc", "properties": {"magmom": -0.0}}, {"species": [{"element": "Sc", "occu": 1}], "abc": [0.25, 0.53568, 0.28568], "xyz": [2.8346146625600004, -4.440892098500626e-16, 2.4805855000000006], "label": "Sc", "properties": {"magmom": -0.0}}, {"species": [{"element": "Sc", "occu": 1}], "abc": [0.96432, 0.21432, 0.75], "xyz": [0.0, 7.4417565, 2.1265563374400003], "label": "Sc", "properties": {"magmom": -0.0}}, {"species": [{"element": "Sc", "occu": 1}], "abc": [0.53568, 0.28568, 0.25], "xyz": [-4.440892098500626e-16, 2.4805855000000006, 2.83461466256], "label": "Sc", "properties": {"magmom": -0.0}}, {"species": [{"element": "O", "occu": 1}], "abc": [0.489026, 0.226452, 0.454213], "xyz": [0.950753849269, 3.5561028775770005, 1.2961803413150004], "label": "O", "properties": {"magmom": 0.0}}, {"species": [{"element": "O", "occu": 1}], "abc": [0.227761, 0.273548, 0.762574], "xyz": [4.010417150731, 3.556102877577, -1.296180341315], "label": "O", "properties": {"magmom": 0.0}}, {"species": [{"element": "O", "occu": 1}], "abc": [0.010974, 0.465187, 0.737426], "xyz": [5.911924849269001, 1.4050681224230002, -1.2961803413150004], "label": "O", "properties": {"magmom": 0.0}}, {"species": [{"element": "O", "occu": 1}], "abc": [0.272239, 0.034813, 0.045787], "xyz": [-0.9507538492690002, 1.4050681224230002, 1.296180341315], "label": "O", "properties": {"magmom": 0.0}}, {"species": [{"element": "O", "occu": 1}], "abc": [0.226452, 0.454213, 0.489026], "xyz": [3.5561028775770005, 1.2961803413150002, 0.9507538492690002], "label": "O", "properties": {"magmom": 0.0}}, {"species": [{"element": "O", "occu": 1}], "abc": [0.273548, 0.762574, 0.227761], "xyz": [3.5561028775769996, -1.2961803413149997, 4.0104171507310005], "label": "O", "properties": {"magmom": 0.0}}, {"species": [{"element": "O", "occu": 1}], "abc": [0.465187, 0.737426, 0.010974], "xyz": [1.4050681224230002, -1.2961803413150004, 5.911924849269], "label": "O", "properties": {"magmom": 0.0}}, {"species": [{"element": "O", "occu": 1}], "abc": [0.034813, 0.045787, 0.272239], "xyz": [1.4050681224230002, 1.296180341315, -0.9507538492690001], "label": "O", "properties": {"magmom": 0.0}}, {"species": [{"element": "O", "occu": 1}], "abc": [0.454213, 0.489026, 0.226452], "xyz": [1.2961803413150002, 0.950753849269, 3.5561028775770005], "label": "O", "properties": {"magmom": 0.0}}, {"species": [{"element": "O", "occu": 1}], "abc": [0.762574, 0.227761, 0.273548], "xyz": [-1.2961803413150002, 4.0104171507310005, 3.5561028775769996], "label": "O", "properties": {"magmom": 0.0}}, {"species": [{"element": "O", "occu": 1}], "abc": [0.737426, 0.010974, 0.465187], "xyz": [-1.2961803413150004, 5.911924849269001, 1.4050681224230002], "label": "O", "properties": {"magmom": 0.0}}, {"species": [{"element": "O", "occu": 1}], "abc": [0.045787, 0.272239, 0.034813], "xyz": [1.296180341315, -0.9507538492690001, 1.4050681224230002], "label": "O", "properties": {"magmom": 0.0}}, {"species": [{"element": "O", "occu": 1}], "abc": [0.510974, 0.773548, 0.545787], "xyz": [4.010417150731, 1.4050681224230002, 3.6649906586850007], "label": "O", "properties": {"magmom": 0.0}}, {"species": [{"element": "O", "occu": 1}], "abc": [0.772239, 0.726452, 0.237426], "xyz": [0.9507538492689995, 1.4050681224230004, 6.257351341315], "label": "O", "properties": {"magmom": 0.0}}, {"species": [{"element": "O", "occu": 1}], "abc": [0.989026, 0.534813, 0.262574], "xyz": [-0.9507538492689998, 3.5561028775769996, 6.257351341315], "label": "O", "properties": {"magmom": 0.0}}, {"species": [{"element": "O", "occu": 1}], "abc": [0.727761, 0.965187, 0.954213], "xyz": [5.911924849269, 3.5561028775769996, 3.664990658685001], "label": "O", "properties": {"magmom": 0.0}}, {"species": [{"element": "O", "occu": 1}], "abc": [0.773548, 0.545787, 0.510974], "xyz": [1.4050681224230002, 3.6649906586850007, 4.0104171507310005], "label": "O", "properties": {"magmom": 0.0}}, {"species": [{"element": "O", "occu": 1}], "abc": [0.726452, 0.237426, 0.772239], "xyz": [1.4050681224230006, 6.257351341315, 0.9507538492689998], "label": "O", "properties": {"magmom": 0.0}}, {"species": [{"element": "O", "occu": 1}], "abc": [0.534813, 0.262574, 0.989026], "xyz": [3.5561028775769996, 6.257351341315, -0.9507538492689998], "label": "O", "properties": {"magmom": 0.0}}, {"species": [{"element": "O", "occu": 1}], "abc": [0.965187, 0.954213, 0.727761], "xyz": [3.5561028775769996, 3.6649906586850003, 5.911924849269001], "label": "O", "properties": {"magmom": 0.0}}, {"species": [{"element": "O", "occu": 1}], "abc": [0.545787, 0.510974, 0.773548], "xyz": [3.6649906586850007, 4.010417150731, 1.4050681224229997], "label": "O", "properties": {"magmom": 0.0}}, {"species": [{"element": "O", "occu": 1}], "abc": [0.237426, 0.772239, 0.726452], "xyz": [6.257351341315, 0.9507538492689998, 1.4050681224230006], "label": "O", "properties": {"magmom": 0.0}}, {"species": [{"element": "O", "occu": 1}], "abc": [0.262574, 0.989026, 0.534813], "xyz": [6.257351341315, -0.9507538492689998, 3.5561028775769996], "label": "O", "properties": {"magmom": 0.0}}, {"species": [{"element": "O", "occu": 1}], "abc": [0.954213, 0.727761, 0.965187], "xyz": [3.6649906586850003, 5.911924849269, 3.5561028775769996], "label": "O", "properties": {"magmom": 0.0}}]}, "formation_enthalpy": -159.11591325, "temp": 800, "gibbs_model": "SISSO", "interpolated": false}, {"@module": "rxn_network.entries", "@class": "GibbsComputedStructureEntry", "energy": -78.1834065640017, "composition": {"Mg": 2.0, "Mo": 6.0, "P": 6.0, "O": 26.0}, "energy_adjustments": [], "parameters": {}, "data": {"oxide_type": "oxide"}, "entry_id": "mvc-10538", "correction": 0.0, "structure": {"@module": "pymatgen.core.structure", "@class": "Structure", "charge": null, "lattice": {"matrix": [[6.656245, 0.0, 0.0], [0.0, 7.821982, 0.0], [0.0, 1.777664, 10.401534]], "a": 6.656245, "b": 7.821982, "c": 10.552345656300878, "alpha": 80.30162042332779, "beta": 90.0, "gamma": 90.0, "volume": 541.556164960774}, "sites": [{"species": [{"element": "Mg", "occu": 1}], "abc": [0.75, 0.394051, 0.17458], "xyz": [4.992183750000001, 3.392604410202, 1.8158998057200002], "label": "Mg", "properties": {"magmom": 0.0}}, {"species": [{"element": "Mg", "occu": 1}], "abc": [0.25, 0.605949, 0.82542], "xyz": [1.66406125, 6.207041589798, 8.58563419428], "label": "Mg", "properties": {"magmom": 0.0}}, {"species": [{"element": "Mo", "occu": 1}], "abc": [0.25, 0.640023, 0.20595], "xyz": [1.66406125, 5.3723582863859995, 2.1421959273], "label": "Mo", "properties": {"magmom": 0.89}}, {"species": [{"element": "Mo", "occu": 1}], "abc": [0.75, 0.359977, 0.79405], "xyz": [4.992183750000001, 4.227287713614, 8.2593380727], "label": "Mo", "properties": {"magmom": 0.89}}, {"species": [{"element": "Mo", "occu": 1}], "abc": [0.25, 0.230802, 0.437894], "xyz": [1.66406125, 2.58375748918, 4.554769329396], "label": "Mo", "properties": {"magmom": -2.732}}, {"species": [{"element": "Mo", "occu": 1}], "abc": [0.5, 0.0, 0.0], "xyz": [3.3281225, 0.0, 0.0], "label": "Mo", "properties": {"magmom": -0.909}}, {"species": [{"element": "Mo", "occu": 1}], "abc": [0.75, 0.769198, 0.562106], "xyz": [4.992183750000001, 7.015888510820001, 5.846764670604], "label": "Mo", "properties": {"magmom": -2.732}}, {"species": [{"element": "Mo", "occu": 1}], "abc": [0.0, 0.0, 0.0], "xyz": [0.0, 0.0, 0.0], "label": "Mo", "properties": {"magmom": -0.91}}, {"species": [{"element": "P", "occu": 1}], "abc": [0.25, 0.783423, 0.501046], "xyz": [1.66406125, 7.01861204093, 5.211647004564], "label": "P", "properties": {"magmom": -0.007}}, {"species": [{"element": "P", "occu": 1}], "abc": [0.75, 0.216577, 0.498954], "xyz": [4.992183750000001, 2.58103395907, 5.189886995436], "label": "P", "properties": {"magmom": -0.007}}, {"species": [{"element": "P", "occu": 1}], "abc": [0.25, 0.269461, 0.766181], "xyz": [1.66406125, 3.469731472886, 7.969457721654], "label": "P", "properties": {"magmom": 0.002}}, {"species": [{"element": "P", "occu": 1}], "abc": [0.75, 0.730539, 0.233819], "xyz": [4.992183750000001, 6.129914527114, 2.432076278346], "label": "P", "properties": {"magmom": 0.002}}, {"species": [{"element": "P", "occu": 1}], "abc": [0.75, 0.67933, 0.893834], "xyz": [4.992183750000001, 6.902643555836, 9.297244741356], "label": "P", "properties": {"magmom": -0.009}}, {"species": [{"element": "P", "occu": 1}], "abc": [0.25, 0.32067, 0.106166], "xyz": [1.66406125, 2.697002444164, 1.1042892586439998], "label": "P", "properties": {"magmom": -0.009}}, {"species": [{"element": "O", "occu": 1}], "abc": [0.75, 0.640619, 0.753046], "xyz": [4.992183750000001, 6.349573051402, 7.832833572564], "label": "O", "properties": {"magmom": -0.002}}, {"species": [{"element": "O", "occu": 1}], "abc": [0.567733, 0.253823, 0.405653], "xyz": [3.7789699425850003, 2.706513671778, 4.2194134717019995], "label": "O", "properties": {"magmom": -0.009}}, {"species": [{"element": "O", "occu": 1}], "abc": [0.25, 0.205065, 0.639471], "xyz": [1.66406125, 2.740779314574, 6.651479348514], "label": "O", "properties": {"magmom": -0.022}}, {"species": [{"element": "O", "occu": 1}], "abc": [0.549668, 0.774429, 0.908442], "xyz": [3.6587248766600005, 7.672474337766, 9.449190350028], "label": "O", "properties": {"magmom": 0.0}}, {"species": [{"element": "O", "occu": 1}], "abc": [0.75, 0.346072, 0.595604], "xyz": [4.992183750000001, 3.7657527437600002, 6.1951952565360004], "label": "O", "properties": {"magmom": 0.021}}, {"species": [{"element": "O", "occu": 1}], "abc": [0.75, 0.114228, 0.8969], "xyz": [4.992183750000001, 2.487876201496, 9.3291358446], "label": "O", "properties": {"magmom": -0.013}}, {"species": [{"element": "O", "occu": 1}], "abc": [0.25, 0.653928, 0.404396], "xyz": [1.66406125, 5.83389325624, 4.206338743463999], "label": "O", "properties": {"magmom": 0.021}}, {"species": [{"element": "O", "occu": 1}], "abc": [0.049668, 0.225571, 0.091558], "xyz": [0.33060237666, 1.9271716622339998, 0.9523436499719999], "label": "O", "properties": {"magmom": 0.0}}, {"species": [{"element": "O", "occu": 1}], "abc": [0.25, 0.969316, 0.423182], "xyz": [1.66406125, 8.33424771116, 4.401741961188], "label": "O", "properties": {"magmom": -0.018}}, {"species": [{"element": "O", "occu": 1}], "abc": [0.75, 0.030684, 0.576818], "xyz": [4.992183750000001, 1.2653982888400002, 5.999792038812], "label": "O", "properties": {"magmom": -0.018}}, {"species": [{"element": "O", "occu": 1}], "abc": [0.072273, 0.391134, 0.787692], "xyz": [0.48106679488500004, 4.459694819076, 8.193205119527999], "label": "O", "properties": {"magmom": -0.008}}, {"species": [{"element": "O", "occu": 1}], "abc": [0.25, 0.885772, 0.1031], "xyz": [1.66406125, 7.1117697985040005, 1.0723981554], "label": "O", "properties": {"magmom": -0.013}}, {"species": [{"element": "O", "occu": 1}], "abc": [0.572273, 0.608866, 0.212308], "xyz": [3.8091892948850004, 5.139951180924, 2.208328880472], "label": "O", "properties": {"magmom": -0.008}}, {"species": [{"element": "O", "occu": 1}], "abc": [0.75, 0.492521, 0.975374], "xyz": [4.992183750000001, 5.586377642958, 10.145385823716], "label": "O", "properties": {"magmom": 0.009}}, {"species": [{"element": "O", "occu": 1}], "abc": [0.75, 0.794935, 0.360529], "xyz": [4.992183750000001, 6.858866685426, 3.750054651486], "label": "O", "properties": {"magmom": -0.022}}, {"species": [{"element": "O", "occu": 1}], "abc": [0.450332, 0.225571, 0.091558], "xyz": [2.99752012334, 1.9271716622339998, 0.9523436499719999], "label": "O", "properties": {"magmom": 0.0}}, {"species": [{"element": "O", "occu": 1}], "abc": [0.932267, 0.253823, 0.405653], "xyz": [6.205397557415, 2.706513671778, 4.2194134717019995], "label": "O", "properties": {"magmom": -0.009}}, {"species": [{"element": "O", "occu": 1}], "abc": [0.432267, 0.746177, 0.594347], "xyz": [2.8772750574150003, 6.893132328222, 6.182120528297999], "label": "O", "properties": {"magmom": -0.009}}, {"species": [{"element": "O", "occu": 1}], "abc": [0.427727, 0.391134, 0.787692], "xyz": [2.8470557051150003, 4.459694819076, 8.193205119527999], "label": "O", "properties": {"magmom": -0.008}}, {"species": [{"element": "O", "occu": 1}], "abc": [0.25, 0.359381, 0.246954], "xyz": [1.66406125, 3.2500729485980004, 2.568700427436], "label": "O", "properties": {"magmom": -0.002}}, {"species": [{"element": "O", "occu": 1}], "abc": [0.75, 0.89529, 0.125381], "xyz": [4.992183750000001, 7.225827554764001, 1.3041547344539999], "label": "O", "properties": {"magmom": -0.014}}, {"species": [{"element": "O", "occu": 1}], "abc": [0.25, 0.10471, 0.874619], "xyz": [1.66406125, 2.373818445236, 9.097379265546], "label": "O", "properties": {"magmom": -0.014}}, {"species": [{"element": "O", "occu": 1}], "abc": [0.927727, 0.608866, 0.212308], "xyz": [6.175178205115, 5.139951180924, 2.208328880472], "label": "O", "properties": {"magmom": -0.008}}, {"species": [{"element": "O", "occu": 1}], "abc": [0.950332, 0.774429, 0.908442], "xyz": [6.32564262334, 7.672474337766, 9.449190350028], "label": "O", "properties": {"magmom": 0.0}}, {"species": [{"element": "O", "occu": 1}], "abc": [0.067733, 0.746177, 0.594347], "xyz": [0.45084744258500004, 6.893132328222, 6.182120528297999], "label": "O", "properties": {"magmom": -0.009}}, {"species": [{"element": "O", "occu": 1}], "abc": [0.25, 0.507479, 0.024626], "xyz": [1.66406125, 4.0132683570420005, 0.256148176284], "label": "O", "properties": {"magmom": 0.009}}]}, "formation_enthalpy": -96.25128789059522, "temp": 800, "gibbs_model": "SISSO", "interpolated": false}]}], "costs": [0.16513317329335755]}, {"@module": "rxn_network.helpers", "@class": "RxnPathway", "@version": null, "rxns": [{"@module": "rxn_network.reaction", "@class": "ComputedReaction", "reactants": [{"@module": "rxn_network.entries", "@class": "GibbsComputedStructureEntry", "energy": -81.22750956342355, "composition": {"Mo": 6.0, "P": 6.0, "O": 32.0}, "energy_adjustments": [], "parameters": {}, "data": {"oxide_type": "oxide"}, "entry_id": "mp-25359", "correction": 0.0, "structure": {"@module": "pymatgen.core.structure", "@class": "Structure", "charge": null, "lattice": {"matrix": [[6.492694, 0.0, 0.0], [1.116568, -7.811146, 0.0], [2.832972, -1.725402, -12.401067]], "a": 6.492694, "b": 7.890546618070259, "c": 12.837024778073655, "alpha": 80.54432319322781, "beta": 77.25057861735388, "gamma": 81.864937691584, "volume": 628.9248348260963}, "sites": [{"species": [{"element": "Mo", "occu": 1}], "abc": [0.96922, 0.800533, 0.846891], "xyz": [9.585916899476, -7.7143075660000004, -10.502352032696999], "label": "Mo", "properties": {"magmom": 0.003}}, {"species": [{"element": "Mo", "occu": 1}], "abc": [0.793478, 0.784898, 0.470925], "xyz": [7.3623191788960005, -6.9434878099579995, -5.839972476974999], "label": "Mo", "properties": {"magmom": 0.75}}, {"species": [{"element": "Mo", "occu": 1}], "abc": [0.599884, 0.247343, 0.83913], "xyz": [6.54827032068, -3.3798688653380005, -10.40610735171], "label": "Mo", "properties": {"magmom": 0.502}}, {"species": [{"element": "Mo", "occu": 1}], "abc": [0.400116, 0.752657, 0.16087], "xyz": [3.89396367932, -6.156679134662, -1.99495964829], "label": "Mo", "properties": {"magmom": 0.502}}, {"species": [{"element": "Mo", "occu": 1}], "abc": [0.206522, 0.215102, 0.529075], "xyz": [3.0799148211039995, -2.593060190042, -6.561094523024999], "label": "Mo", "properties": {"magmom": 0.75}}, {"species": [{"element": "Mo", "occu": 1}], "abc": [0.03078, 0.199467, 0.153109], "xyz": [0.856317100524, -1.822240434, -1.898714967303], "label": "Mo", "properties": {"magmom": 0.003}}, {"species": [{"element": "P", "occu": 1}], "abc": [0.053647, 0.487412, 0.315727], "xyz": [1.786987947678, -4.352002291406, -3.9153516807089996], "label": "P", "properties": {"magmom": 0.006}}, {"species": [{"element": "P", "occu": 1}], "abc": [0.946353, 0.512588, 0.684273], "xyz": [8.655246052322001, -5.184545708594, -8.485715319291], "label": "P", "properties": {"magmom": 0.006}}, {"species": [{"element": "P", "occu": 1}], "abc": [0.557673, 0.15611, 0.108454], "xyz": [4.10235471683, -1.4065247505679999, -1.344945320418], "label": "P", "properties": {"magmom": 0.004}}, {"species": [{"element": "P", "occu": 1}], "abc": [0.309842, 0.849618, 0.423278], "xyz": [4.159500287587999, -7.366814949984, -5.249098837626], "label": "P", "properties": {"magmom": 0.007}}, {"species": [{"element": "P", "occu": 1}], "abc": [0.690158, 0.150382, 0.576722], "xyz": [6.282733712412, -2.1697330500159997, -7.151968162373999], "label": "P", "properties": {"magmom": 0.007}}, {"species": [{"element": "P", "occu": 1}], "abc": [0.442327, 0.84389, 0.891546], "xyz": [6.33987928317, -8.130023249432, -11.056121679581999], "label": "P", "properties": {"magmom": 0.004}}, {"species": [{"element": "O", "occu": 1}], "abc": [0.439838, 0.040564, 0.89168], "xyz": [5.427130480883999, -1.8553577817040001, -11.05778342256], "label": "O", "properties": {"magmom": -0.017}}, {"species": [{"element": "O", "occu": 1}], "abc": [0.834885, 0.388838, 0.782142], "xyz": [8.070603284198, -4.386779759432, -9.699395345513999], "label": "O", "properties": {"magmom": -0.017}}, {"species": [{"element": "O", "occu": 1}], "abc": [0.878612, 0.021019, 0.844172], "xyz": [8.119543642703999, -1.6207185349180002, -10.468633531524], "label": "O", "properties": {"magmom": -0.002}}, {"species": [{"element": "O", "occu": 1}], "abc": [0.895711, 0.230209, 0.520206], "xyz": [7.546350470378, -2.695760582326, -6.451109459801999], "label": "O", "properties": {"magmom": -0.03}}, {"species": [{"element": "O", "occu": 1}], "abc": [0.661552, 0.761884, 0.839655], "xyz": [7.52466909986, -7.399929575374, -10.412617911885], "label": "O", "properties": {"magmom": -0.001}}, {"species": [{"element": "O", "occu": 1}], "abc": [0.793313, 0.599503, 0.611921], "xyz": [7.553679480138, -5.73861517768, -7.588473319707], "label": "O", "properties": {"magmom": -0.007}}, {"species": [{"element": "O", "occu": 1}], "abc": [0.064401, 0.286884, 0.021399], "xyz": [0.7990842482339999, -2.277814686462, -0.265370432733], "label": "O", "properties": {"magmom": -0.001}}, {"species": [{"element": "O", "occu": 1}], "abc": [0.165115, 0.611161, 0.217858], "xyz": [2.3716295992339997, -5.149760429421999, -2.7016716544859998], "label": "O", "properties": {"magmom": -0.017}}, {"species": [{"element": "O", "occu": 1}], "abc": [0.121388, 0.978981, 0.155828], "xyz": [2.322690357296, -7.915829465082, -1.9324334684759998], "label": "O", "properties": {"magmom": -0.002}}, {"species": [{"element": "O", "occu": 1}], "abc": [0.104289, 0.769791, 0.479794], "xyz": [2.895883529622, -6.840787417674001, -5.949957540198], "label": "O", "properties": {"magmom": -0.03}}, {"species": [{"element": "O", "occu": 1}], "abc": [0.338448, 0.238116, 0.160345], "xyz": [2.91756490014, -2.136618424626, -1.9884490881149997], "label": "O", "properties": {"magmom": -0.001}}, {"species": [{"element": "O", "occu": 1}], "abc": [0.206687, 0.400497, 0.388079], "xyz": [2.8885545198619997, -3.79793282232, -4.812593680293], "label": "O", "properties": {"magmom": -0.007}}, {"species": [{"element": "O", "occu": 1}], "abc": [0.136908, 0.404858, 0.620298], "xyz": [3.098240103152, -4.232668357064, -7.6923570579659994], "label": "O", "properties": {"magmom": -0.01}}, {"species": [{"element": "O", "occu": 1}], "abc": [0.039185, 0.644857, 0.733539], "xyz": [3.0525383530739996, -6.3027218338, -9.096666286113], "label": "O", "properties": {"magmom": -0.004}}, {"species": [{"element": "O", "occu": 1}], "abc": [0.179721, 0.048507, 0.631803], "xyz": [3.0109150308659998, -1.469009418828, -7.835031333801], "label": "O", "properties": {"magmom": -0.075}}, {"species": [{"element": "O", "occu": 1}], "abc": [0.281927, 0.048051, 0.41709], "xyz": [3.065722241786, -1.0949812966260002, -5.17236103503], "label": "O", "properties": {"magmom": -0.011}}, {"species": [{"element": "O", "occu": 1}], "abc": [0.369231, 0.7583, 0.009475], "xyz": [3.270839822414, -5.939540195749999, -0.117500109825], "label": "O", "properties": {"magmom": -0.015}}, {"species": [{"element": "O", "occu": 1}], "abc": [0.378438, 0.807149, 0.306816], "xyz": [4.227520013756, -6.834139622785999, -3.8048457726719995], "label": "O", "properties": {"magmom": -0.025}}, {"species": [{"element": "O", "occu": 1}], "abc": [0.863092, 0.595142, 0.379702], "xyz": [7.3439938968480005, -5.303879642936, -4.708709942034], "label": "O", "properties": {"magmom": -0.01}}, {"species": [{"element": "O", "occu": 1}], "abc": [0.607361, 0.597532, 0.159474], "xyz": [5.062379607438, -4.94256645022, -1.977647758758], "label": "O", "properties": {"magmom": -0.051}}, {"species": [{"element": "O", "occu": 1}], "abc": [0.514386, 0.234029, 0.513994], "xyz": [5.057190798524, -2.714880962822, -6.374074031597999], "label": "O", "properties": {"magmom": -0.006}}, {"species": [{"element": "O", "occu": 1}], "abc": [0.560162, 0.959436, 0.10832], "xyz": [5.015103519116, -7.681190218295999, -1.3432835774399998], "label": "O", "properties": {"magmom": -0.017}}, {"species": [{"element": "O", "occu": 1}], "abc": [0.277707, 0.816869, 0.826416], "xyz": [5.056369746602, -7.806582841106, -10.248440185872], "label": "O", "properties": {"magmom": -0.004}}, {"species": [{"element": "O", "occu": 1}], "abc": [0.485614, 0.765971, 0.486006], "xyz": [5.385043201476, -6.821667037178, -6.026992968401999], "label": "O", "properties": {"magmom": -0.006}}, {"species": [{"element": "O", "occu": 1}], "abc": [0.392639, 0.402468, 0.840526], "xyz": [5.379854392562, -4.5939815497800005, -10.423419241242], "label": "O", "properties": {"magmom": -0.051}}, {"species": [{"element": "O", "occu": 1}], "abc": [0.722293, 0.183131, 0.173584], "xyz": [5.385864253397999, -1.729965158894, -2.152626814128], "label": "O", "properties": {"magmom": -0.004}}, {"species": [{"element": "O", "occu": 1}], "abc": [0.621562, 0.192851, 0.693184], "xyz": [6.214713986244, -2.7024083772139997, -8.596221227328], "label": "O", "properties": {"magmom": -0.025}}, {"species": [{"element": "O", "occu": 1}], "abc": [0.630769, 0.2417, 0.990525], "xyz": [7.171394177586, -3.5970078042500004, -12.283566890174999], "label": "O", "properties": {"magmom": -0.015}}, {"species": [{"element": "O", "occu": 1}], "abc": [0.718073, 0.951949, 0.58291], "xyz": [7.376511758214001, -8.441566703374, -7.2287059649700005], "label": "O", "properties": {"magmom": -0.011}}, {"species": [{"element": "O", "occu": 1}], "abc": [0.820279, 0.951493, 0.368197], "xyz": [7.431318969134, -8.067538581172, -4.566035666198999], "label": "O", "properties": {"magmom": -0.075}}, {"species": [{"element": "O", "occu": 1}], "abc": [0.960815, 0.355143, 0.266461], "xyz": [7.3896956469260004, -3.2338261662, -3.304400713887], "label": "O", "properties": {"magmom": -0.004}}, {"species": [{"element": "O", "occu": 1}], "abc": [0.935599, 0.713116, 0.978601], "xyz": [9.643149751766, -7.258733313537999, -12.135696567267], "label": "O", "properties": {"magmom": -0.001}}]}, "formation_enthalpy": -102.53214790142852, "temp": 800, "gibbs_model": "SISSO", "interpolated": false}, {"@module": "rxn_network.entries", "@class": "GibbsComputedStructureEntry", "energy": 0.18716473213754048, "composition": {"La": 4.0, "Mg": 2.0}, "energy_adjustments": [], "parameters": {}, "data": {"oxide_type": "None"}, "entry_id": "mp-1094177", "correction": 0.0, "structure": {"@module": "pymatgen.core.structure", "@class": "Structure", "charge": null, "lattice": {"matrix": [[1.966734, 6.616, 0.0], [-1.966734, 6.616, 0.0], [0.0, 2.274254, 7.636844]], "a": 6.902137250646063, "b": 6.902137250646063, "c": 7.968288243835811, "alpha": 74.1225347279256, "beta": 74.1225347279256, "gamma": 33.11119996329871, "volume": 198.73988637086708}, "sites": [{"species": [{"element": "La", "occu": 1}], "abc": [0.854297, 0.854297, 0.556578], "xyz": [0.0, 12.569857646811998, 4.250499359832], "label": "La", "properties": {"magmom": -0.014}}, {"species": [{"element": "La", "occu": 1}], "abc": [0.145703, 0.145703, 0.443422], "xyz": [0.0, 2.936396353188, 3.3863446401679997], "label": "La", "properties": {"magmom": -0.014}}, {"species": [{"element": "La", "occu": 1}], "abc": [0.832932, 0.832932, 0.09729], "xyz": [0.0, 11.24261839566, 0.74298855276], "label": "La", "properties": {"magmom": -0.003}}, {"species": [{"element": "La", "occu": 1}], "abc": [0.167068, 0.167068, 0.90271], "xyz": [0.0, 4.26363560434, 6.89385544724], "label": "La", "properties": {"magmom": -0.003}}, {"species": [{"element": "Mg", "occu": 1}], "abc": [0.488043, 0.488043, 0.77612], "xyz": [0.0, 8.22287899048, 5.92710736528], "label": "Mg", "properties": {"magmom": 0.0}}, {"species": [{"element": "Mg", "occu": 1}], "abc": [0.511957, 0.511957, 0.22388], "xyz": [0.0, 7.283375009519999, 1.70973663472], "label": "Mg", "properties": {"magmom": 0.0}}]}, "formation_enthalpy": -0.267618116666668, "temp": 800, "gibbs_model": "SISSO", "interpolated": false}], "products": [{"@module": "rxn_network.entries", "@class": "GibbsComputedStructureEntry", "energy": -78.1834065640017, "composition": {"Mg": 2.0, "Mo": 6.0, "P": 6.0, "O": 26.0}, "energy_adjustments": [], "parameters": {}, "data": {"oxide_type": "oxide"}, "entry_id": "mvc-10538", "correction": 0.0, "structure": {"@module": "pymatgen.core.structure", "@class": "Structure", "charge": null, "lattice": {"matrix": [[6.656245, 0.0, 0.0], [0.0, 7.821982, 0.0], [0.0, 1.777664, 10.401534]], "a": 6.656245, "b": 7.821982, "c": 10.552345656300878, "alpha": 80.30162042332779, "beta": 90.0, "gamma": 90.0, "volume": 541.556164960774}, "sites": [{"species": [{"element": "Mg", "occu": 1}], "abc": [0.75, 0.394051, 0.17458], "xyz": [4.992183750000001, 3.392604410202, 1.8158998057200002], "label": "Mg", "properties": {"magmom": 0.0}}, {"species": [{"element": "Mg", "occu": 1}], "abc": [0.25, 0.605949, 0.82542], "xyz": [1.66406125, 6.207041589798, 8.58563419428], "label": "Mg", "properties": {"magmom": 0.0}}, {"species": [{"element": "Mo", "occu": 1}], "abc": [0.25, 0.640023, 0.20595], "xyz": [1.66406125, 5.3723582863859995, 2.1421959273], "label": "Mo", "properties": {"magmom": 0.89}}, {"species": [{"element": "Mo", "occu": 1}], "abc": [0.75, 0.359977, 0.79405], "xyz": [4.992183750000001, 4.227287713614, 8.2593380727], "label": "Mo", "properties": {"magmom": 0.89}}, {"species": [{"element": "Mo", "occu": 1}], "abc": [0.25, 0.230802, 0.437894], "xyz": [1.66406125, 2.58375748918, 4.554769329396], "label": "Mo", "properties": {"magmom": -2.732}}, {"species": [{"element": "Mo", "occu": 1}], "abc": [0.5, 0.0, 0.0], "xyz": [3.3281225, 0.0, 0.0], "label": "Mo", "properties": {"magmom": -0.909}}, {"species": [{"element": "Mo", "occu": 1}], "abc": [0.75, 0.769198, 0.562106], "xyz": [4.992183750000001, 7.015888510820001, 5.846764670604], "label": "Mo", "properties": {"magmom": -2.732}}, {"species": [{"element": "Mo", "occu": 1}], "abc": [0.0, 0.0, 0.0], "xyz": [0.0, 0.0, 0.0], "label": "Mo", "properties": {"magmom": -0.91}}, {"species": [{"element": "P", "occu": 1}], "abc": [0.25, 0.783423, 0.501046], "xyz": [1.66406125, 7.01861204093, 5.211647004564], "label": "P", "properties": {"magmom": -0.007}}, {"species": [{"element": "P", "occu": 1}], "abc": [0.75, 0.216577, 0.498954], "xyz": [4.992183750000001, 2.58103395907, 5.189886995436], "label": "P", "properties": {"magmom": -0.007}}, {"species": [{"element": "P", "occu": 1}], "abc": [0.25, 0.269461, 0.766181], "xyz": [1.66406125, 3.469731472886, 7.969457721654], "label": "P", "properties": {"magmom": 0.002}}, {"species": [{"element": "P", "occu": 1}], "abc": [0.75, 0.730539, 0.233819], "xyz": [4.992183750000001, 6.129914527114, 2.432076278346], "label": "P", "properties": {"magmom": 0.002}}, {"species": [{"element": "P", "occu": 1}], "abc": [0.75, 0.67933, 0.893834], "xyz": [4.992183750000001, 6.902643555836, 9.297244741356], "label": "P", "properties": {"magmom": -0.009}}, {"species": [{"element": "P", "occu": 1}], "abc": [0.25, 0.32067, 0.106166], "xyz": [1.66406125, 2.697002444164, 1.1042892586439998], "label": "P", "properties": {"magmom": -0.009}}, {"species": [{"element": "O", "occu": 1}], "abc": [0.75, 0.640619, 0.753046], "xyz": [4.992183750000001, 6.349573051402, 7.832833572564], "label": "O", "properties": {"magmom": -0.002}}, {"species": [{"element": "O", "occu": 1}], "abc": [0.567733, 0.253823, 0.405653], "xyz": [3.7789699425850003, 2.706513671778, 4.2194134717019995], "label": "O", "properties": {"magmom": -0.009}}, {"species": [{"element": "O", "occu": 1}], "abc": [0.25, 0.205065, 0.639471], "xyz": [1.66406125, 2.740779314574, 6.651479348514], "label": "O", "properties": {"magmom": -0.022}}, {"species": [{"element": "O", "occu": 1}], "abc": [0.549668, 0.774429, 0.908442], "xyz": [3.6587248766600005, 7.672474337766, 9.449190350028], "label": "O", "properties": {"magmom": 0.0}}, {"species": [{"element": "O", "occu": 1}], "abc": [0.75, 0.346072, 0.595604], "xyz": [4.992183750000001, 3.7657527437600002, 6.1951952565360004], "label": "O", "properties": {"magmom": 0.021}}, {"species": [{"element": "O", "occu": 1}], "abc": [0.75, 0.114228, 0.8969], "xyz": [4.992183750000001, 2.487876201496, 9.3291358446], "label": "O", "properties": {"magmom": -0.013}}, {"species": [{"element": "O", "occu": 1}], "abc": [0.25, 0.653928, 0.404396], "xyz": [1.66406125, 5.83389325624, 4.206338743463999], "label": "O", "properties": {"magmom": 0.021}}, {"species": [{"element": "O", "occu": 1}], "abc": [0.049668, 0.225571, 0.091558], "xyz": [0.33060237666, 1.9271716622339998, 0.9523436499719999], "label": "O", "properties": {"magmom": 0.0}}, {"species": [{"element": "O", "occu": 1}], "abc": [0.25, 0.969316, 0.423182], "xyz": [1.66406125, 8.33424771116, 4.401741961188], "label": "O", "properties": {"magmom": -0.018}}, {"species": [{"element": "O", "occu": 1}], "abc": [0.75, 0.030684, 0.576818], "xyz": [4.992183750000001, 1.2653982888400002, 5.999792038812], "label": "O", "properties": {"magmom": -0.018}}, {"species": [{"element": "O", "occu": 1}], "abc": [0.072273, 0.391134, 0.787692], "xyz": [0.48106679488500004, 4.459694819076, 8.193205119527999], "label": "O", "properties": {"magmom": -0.008}}, {"species": [{"element": "O", "occu": 1}], "abc": [0.25, 0.885772, 0.1031], "xyz": [1.66406125, 7.1117697985040005, 1.0723981554], "label": "O", "properties": {"magmom": -0.013}}, {"species": [{"element": "O", "occu": 1}], "abc": [0.572273, 0.608866, 0.212308], "xyz": [3.8091892948850004, 5.139951180924, 2.208328880472], "label": "O", "properties": {"magmom": -0.008}}, {"species": [{"element": "O", "occu": 1}], "abc": [0.75, 0.492521, 0.975374], "xyz": [4.992183750000001, 5.586377642958, 10.145385823716], "label": "O", "properties": {"magmom": 0.009}}, {"species": [{"element": "O", "occu": 1}], "abc": [0.75, 0.794935, 0.360529], "xyz": [4.992183750000001, 6.858866685426, 3.750054651486], "label": "O", "properties": {"magmom": -0.022}}, {"species": [{"element": "O", "occu": 1}], "abc": [0.450332, 0.225571, 0.091558], "xyz": [2.99752012334, 1.9271716622339998, 0.9523436499719999], "label": "O", "properties": {"magmom": 0.0}}, {"species": [{"element": "O", "occu": 1}], "abc": [0.932267, 0.253823, 0.405653], "xyz": [6.205397557415, 2.706513671778, 4.2194134717019995], "label": "O", "properties": {"magmom": -0.009}}, {"species": [{"element": "O", "occu": 1}], "abc": [0.432267, 0.746177, 0.594347], "xyz": [2.8772750574150003, 6.893132328222, 6.182120528297999], "label": "O", "properties": {"magmom": -0.009}}, {"species": [{"element": "O", "occu": 1}], "abc": [0.427727, 0.391134, 0.787692], "xyz": [2.8470557051150003, 4.459694819076, 8.193205119527999], "label": "O", "properties": {"magmom": -0.008}}, {"species": [{"element": "O", "occu": 1}], "abc": [0.25, 0.359381, 0.246954], "xyz": [1.66406125, 3.2500729485980004, 2.568700427436], "label": "O", "properties": {"magmom": -0.002}}, {"species": [{"element": "O", "occu": 1}], "abc": [0.75, 0.89529, 0.125381], "xyz": [4.992183750000001, 7.225827554764001, 1.3041547344539999], "label": "O", "properties": {"magmom": -0.014}}, {"species": [{"element": "O", "occu": 1}], "abc": [0.25, 0.10471, 0.874619], "xyz": [1.66406125, 2.373818445236, 9.097379265546], "label": "O", "properties": {"magmom": -0.014}}, {"species": [{"element": "O", "occu": 1}], "abc": [0.927727, 0.608866, 0.212308], "xyz": [6.175178205115, 5.139951180924, 2.208328880472], "label": "O", "properties": {"magmom": -0.008}}, {"species": [{"element": "O", "occu": 1}], "abc": [0.950332, 0.774429, 0.908442], "xyz": [6.32564262334, 7.672474337766, 9.449190350028], "label": "O", "properties": {"magmom": 0.0}}, {"species": [{"element": "O", "occu": 1}], "abc": [0.067733, 0.746177, 0.594347], "xyz": [0.45084744258500004, 6.893132328222, 6.182120528297999], "label": "O", "properties": {"magmom": -0.009}}, {"species": [{"element": "O", "occu": 1}], "abc": [0.25, 0.507479, 0.024626], "xyz": [1.66406125, 4.0132683570420005, 0.256148176284], "label": "O", "properties": {"magmom": 0.009}}]}, "formation_enthalpy": -96.25128789059522, "temp": 800, "gibbs_model": "SISSO", "interpolated": false}, {"@module": "rxn_network.entries", "@class": "GibbsComputedStructureEntry", "energy": -137.21661979050833, "composition": {"La": 16.0, "O": 24.0}, "energy_adjustments": [], "parameters": {}, "data": {"oxide_type": "oxide"}, "entry_id": "mp-2292", "correction": 0.0, "structure": {"@module": "pymatgen.core.structure", "@class": "Structure", "charge": null, "lattice": {"matrix": [[-5.700929, 5.700929, 5.700929], [5.700929, -5.700929, 5.700929], [5.700929, 5.700929, -5.700929]], "a": 9.874298678342832, "b": 9.874298678342832, "c": 9.874298678342832, "alpha": 109.47122063449069, "beta": 109.47122063449069, "gamma": 109.47122063449069, "volume": 741.1342575552117}, "sites": [{"species": [{"element": "La", "occu": 1}], "abc": [0.720958, 0.470958, 0.25], "xyz": [-4.440892098500626e-16, 2.8504645000000006, 5.369796239964], "label": "La", "properties": {"magmom": 0.0}}, {"species": [{"element": "La", "occu": 1}], "abc": [0.75, 0.779042, 0.029042], "xyz": [0.3311327600360003, -2.7755575615628914e-16, 8.5513935], "label": "La", "properties": {"magmom": 0.0}}, {"species": [{"element": "La", "occu": 1}], "abc": [0.029042, 0.75, 0.779042], "xyz": [8.5513935, 0.33113276003600056, 0.0], "label": "La", "properties": {"magmom": 0.0}}, {"species": [{"element": "La", "occu": 1}], "abc": [0.25, 0.720958, 0.470958], "xyz": [5.369796239964, -4.440892098500626e-16, 2.850464500000001], "label": "La", "properties": {"magmom": 0.0}}, {"species": [{"element": "La", "occu": 1}], "abc": [0.470958, 0.25, 0.720958], "xyz": [2.8504645000000006, 5.369796239964, 0.0], "label": "La", "properties": {"magmom": 0.0}}, {"species": [{"element": "La", "occu": 1}], "abc": [0.779042, 0.029042, 0.75], "xyz": [0.0, 8.5513935, 0.33113276003600056], "label": "La", "properties": {"magmom": 0.0}}, {"species": [{"element": "La", "occu": 1}], "abc": [0.279042, 0.529042, 0.75], "xyz": [5.700929, 2.8504644999999993, 0.33113276003600056], "label": "La", "properties": {"magmom": 0.0}}, {"species": [{"element": "La", "occu": 1}], "abc": [0.25, 0.220958, 0.970958], "xyz": [5.369796239964, 5.700929, -2.8504645], "label": "La", "properties": {"magmom": 0.0}}, {"species": [{"element": "La", "occu": 1}], "abc": [0.970958, 0.25, 0.220958], "xyz": [-2.8504645, 5.369796239964001, 5.7009289999999995], "label": "La", "properties": {"magmom": 0.0}}, {"species": [{"element": "La", "occu": 1}], "abc": [0.75, 0.279042, 0.529042], "xyz": [0.33113276003600056, 5.700929, 2.8504644999999993], "label": "La", "properties": {"magmom": 0.0}}, {"species": [{"element": "La", "occu": 1}], "abc": [0.529042, 0.75, 0.279042], "xyz": [2.8504644999999993, 0.3311327600360008, 5.700929], "label": "La", "properties": {"magmom": 0.0}}, {"species": [{"element": "La", "occu": 1}], "abc": [0.220958, 0.970958, 0.25], "xyz": [5.700929, -2.8504644999999997, 5.369796239964], "label": "La", "properties": {"magmom": 0.0}}, {"species": [{"element": "La", "occu": 1}], "abc": [0.5, 0.0, 0.0], "xyz": [-2.8504645, 2.8504645, 2.8504645], "label": "La", "properties": {"magmom": 0.0}}, {"species": [{"element": "La", "occu": 1}], "abc": [0.0, 0.0, 0.5], "xyz": [2.8504645, 2.8504645, -2.8504645], "label": "La", "properties": {"magmom": 0.0}}, {"species": [{"element": "La", "occu": 1}], "abc": [0.0, 0.5, 0.0], "xyz": [2.8504645, -2.8504645, 2.8504645], "label": "La", "properties": {"magmom": 0.0}}, {"species": [{"element": "La", "occu": 1}], "abc": [0.5, 0.5, 0.5], "xyz": [2.8504645, 2.8504645, 2.8504645], "label": "La", "properties": {"magmom": 0.0}}, {"species": [{"element": "O", "occu": 1}], "abc": [0.489462, 0.758888, 0.026684], "xyz": [1.6881020861899998, -1.3838549073179998, 6.964631127714], "label": "O", "properties": {"magmom": -0.0}}, {"species": [{"element": "O", "occu": 1}], "abc": [0.267796, 0.741112, 0.230574], "xyz": [4.012826913810001, -1.3838549073180004, 4.437226872286], "label": "O", "properties": {"magmom": -0.0}}, {"species": [{"element": "O", "occu": 1}], "abc": [0.010538, 0.037222, 0.269426], "xyz": [1.68810208619, 1.383854907318, -1.263702127714], "label": "O", "properties": {"magmom": -0.0}}, {"species": [{"element": "O", "occu": 1}], "abc": [0.462778, 0.473316, 0.232204], "xyz": [1.383854907318, 1.263702127714, 4.012826913810001], "label": "O", "properties": {"magmom": -0.0}}, {"species": [{"element": "O", "occu": 1}], "abc": [0.473316, 0.232204, 0.462778], "xyz": [1.263702127714, 4.012826913810001, 1.3838549073179998], "label": "O", "properties": {"magmom": -0.0}}, {"species": [{"element": "O", "occu": 1}], "abc": [0.026684, 0.489462, 0.758888], "xyz": [6.964631127714, 1.6881020861899998, -1.3838549073179998], "label": "O", "properties": {"magmom": -0.0}}, {"species": [{"element": "O", "occu": 1}], "abc": [0.741112, 0.230574, 0.267796], "xyz": [-1.3838549073180002, 4.437226872286001, 4.012826913810001], "label": "O", "properties": {"magmom": -0.0}}, {"species": [{"element": "O", "occu": 1}], "abc": [0.269426, 0.010538, 0.037222], "xyz": [-1.263702127714, 1.68810208619, 1.383854907318], "label": "O", "properties": {"magmom": -0.0}}, {"species": [{"element": "O", "occu": 1}], "abc": [0.758888, 0.026684, 0.489462], "xyz": [-1.3838549073179998, 6.964631127714, 1.6881020861899998], "label": "O", "properties": {"magmom": -0.0}}, {"species": [{"element": "O", "occu": 1}], "abc": [0.230574, 0.267796, 0.741112], "xyz": [4.437226872286001, 4.012826913810001, -1.3838549073180006], "label": "O", "properties": {"magmom": -0.0}}, {"species": [{"element": "O", "occu": 1}], "abc": [0.037222, 0.269426, 0.010538], "xyz": [1.383854907318, -1.263702127714, 1.68810208619], "label": "O", "properties": {"magmom": -0.0}}, {"species": [{"element": "O", "occu": 1}], "abc": [0.232204, 0.462778, 0.473316], "xyz": [4.012826913810001, 1.383854907318, 1.2637021277139997], "label": "O", "properties": {"magmom": -0.0}}, {"species": [{"element": "O", "occu": 1}], "abc": [0.510538, 0.241112, 0.973316], "xyz": [4.01282691381, 7.084783907318001, -1.2637021277139997], "label": "O", "properties": {"magmom": -0.0}}, {"species": [{"element": "O", "occu": 1}], "abc": [0.732204, 0.258888, 0.769426], "xyz": [1.6881020861900011, 7.084783907318, 1.2637021277139997], "label": "O", "properties": {"magmom": -0.0}}, {"species": [{"element": "O", "occu": 1}], "abc": [0.989462, 0.962778, 0.730574], "xyz": [4.01282691381, 4.317074092682, 6.964631127714001], "label": "O", "properties": {"magmom": -0.0}}, {"species": [{"element": "O", "occu": 1}], "abc": [0.537222, 0.526684, 0.767796], "xyz": [4.317074092682001, 4.437226872286001, 1.6881020861900007], "label": "O", "properties": {"magmom": -0.0}}, {"species": [{"element": "O", "occu": 1}], "abc": [0.767796, 0.537222, 0.526684], "xyz": [1.6881020861900002, 4.317074092682001, 4.437226872286001], "label": "O", "properties": {"magmom": -0.0}}, {"species": [{"element": "O", "occu": 1}], "abc": [0.962778, 0.730574, 0.989462], "xyz": [4.317074092682, 6.964631127714001, 4.01282691381], "label": "O", "properties": {"magmom": -0.0}}, {"species": [{"element": "O", "occu": 1}], "abc": [0.769426, 0.732204, 0.258888], "xyz": [1.2637021277139993, 1.6881020861900011, 7.084783907318], "label": "O", "properties": {"magmom": -0.0}}, {"species": [{"element": "O", "occu": 1}], "abc": [0.241112, 0.973316, 0.510538], "xyz": [7.084783907318, -1.2637021277139993, 4.012826913810001], "label": "O", "properties": {"magmom": -0.0}}, {"species": [{"element": "O", "occu": 1}], "abc": [0.730574, 0.989462, 0.962778], "xyz": [6.964631127714001, 4.01282691381, 4.317074092682], "label": "O", "properties": {"magmom": -0.0}}, {"species": [{"element": "O", "occu": 1}], "abc": [0.258888, 0.769426, 0.732204], "xyz": [7.084783907318, 1.2637021277139993, 1.6881020861900016], "label": "O", "properties": {"magmom": -0.0}}, {"species": [{"element": "O", "occu": 1}], "abc": [0.973316, 0.510538, 0.241112], "xyz": [-1.2637021277139997, 4.01282691381, 7.084783907318], "label": "O", "properties": {"magmom": -0.0}}, {"species": [{"element": "O", "occu": 1}], "abc": [0.526684, 0.767796, 0.537222], "xyz": [4.437226872286001, 1.6881020861900002, 4.317074092682001], "label": "O", "properties": {"magmom": -0.0}}]}, "formation_enthalpy": -155.33205719999998, "temp": 800, "gibbs_model": "SISSO", "interpolated": false}]}], "costs": [0.1671562404496926]}, {"@module": "rxn_network.helpers", "@class": "RxnPathway", "@version": null, "rxns": [{"@module": "rxn_network.reaction", "@class": "ComputedReaction", "reactants": [{"@module": "rxn_network.entries", "@class": "GibbsComputedStructureEntry", "energy": -0.09121068420437961, "composition": {"Ca": 3.0, "Mg": 1.0}, "energy_adjustments": [], "parameters": {}, "data": {"oxide_type": "None"}, "entry_id": "mp-1094857", "correction": 0.0, "structure": {"@module": "pymatgen.core.structure", "@class": "Structure", "charge": null, "lattice": {"matrix": [[5.259246, 0.0, 0.0], [0.0, 5.259246, 0.0], [0.0, 0.0, 5.259246]], "a": 5.259246, "b": 5.259246, "c": 5.259246, "alpha": 90.0, "beta": 90.0, "gamma": 90.0, "volume": 145.46900085955383}, "sites": [{"species": [{"element": "Ca", "occu": 1}], "abc": [0.5, 0.5, 0.0], "xyz": [2.629623, 2.629623, 0.0], "label": "Ca", "properties": {"magmom": 0.008}}, {"species": [{"element": "Ca", "occu": 1}], "abc": [0.5, 0.0, 0.5], "xyz": [2.629623, 0.0, 2.629623], "label": "Ca", "properties": {"magmom": 0.007}}, {"species": [{"element": "Ca", "occu": 1}], "abc": [0.0, 0.5, 0.5], "xyz": [0.0, 2.629623, 2.629623], "label": "Ca", "properties": {"magmom": 0.004}}, {"species": [{"element": "Mg", "occu": 1}], "abc": [0.0, 0.0, 0.0], "xyz": [0.0, 0.0, 0.0], "label": "Mg", "properties": {"magmom": 0.002}}]}, "formation_enthalpy": -0.06727744833333293, "temp": 800, "gibbs_model": "SISSO", "interpolated": false}, {"@module": "rxn_network.entries", "@class": "GibbsComputedStructureEntry", "energy": -81.22750956342355, "composition": {"Mo": 6.0, "P": 6.0, "O": 32.0}, "energy_adjustments": [], "parameters": {}, "data": {"oxide_type": "oxide"}, "entry_id": "mp-25359", "correction": 0.0, "structure": {"@module": "pymatgen.core.structure", "@class": "Structure", "charge": null, "lattice": {"matrix": [[6.492694, 0.0, 0.0], [1.116568, -7.811146, 0.0], [2.832972, -1.725402, -12.401067]], "a": 6.492694, "b": 7.890546618070259, "c": 12.837024778073655, "alpha": 80.54432319322781, "beta": 77.25057861735388, "gamma": 81.864937691584, "volume": 628.9248348260963}, "sites": [{"species": [{"element": "Mo", "occu": 1}], "abc": [0.96922, 0.800533, 0.846891], "xyz": [9.585916899476, -7.7143075660000004, -10.502352032696999], "label": "Mo", "properties": {"magmom": 0.003}}, {"species": [{"element": "Mo", "occu": 1}], "abc": [0.793478, 0.784898, 0.470925], "xyz": [7.3623191788960005, -6.9434878099579995, -5.839972476974999], "label": "Mo", "properties": {"magmom": 0.75}}, {"species": [{"element": "Mo", "occu": 1}], "abc": [0.599884, 0.247343, 0.83913], "xyz": [6.54827032068, -3.3798688653380005, -10.40610735171], "label": "Mo", "properties": {"magmom": 0.502}}, {"species": [{"element": "Mo", "occu": 1}], "abc": [0.400116, 0.752657, 0.16087], "xyz": [3.89396367932, -6.156679134662, -1.99495964829], "label": "Mo", "properties": {"magmom": 0.502}}, {"species": [{"element": "Mo", "occu": 1}], "abc": [0.206522, 0.215102, 0.529075], "xyz": [3.0799148211039995, -2.593060190042, -6.561094523024999], "label": "Mo", "properties": {"magmom": 0.75}}, {"species": [{"element": "Mo", "occu": 1}], "abc": [0.03078, 0.199467, 0.153109], "xyz": [0.856317100524, -1.822240434, -1.898714967303], "label": "Mo", "properties": {"magmom": 0.003}}, {"species": [{"element": "P", "occu": 1}], "abc": [0.053647, 0.487412, 0.315727], "xyz": [1.786987947678, -4.352002291406, -3.9153516807089996], "label": "P", "properties": {"magmom": 0.006}}, {"species": [{"element": "P", "occu": 1}], "abc": [0.946353, 0.512588, 0.684273], "xyz": [8.655246052322001, -5.184545708594, -8.485715319291], "label": "P", "properties": {"magmom": 0.006}}, {"species": [{"element": "P", "occu": 1}], "abc": [0.557673, 0.15611, 0.108454], "xyz": [4.10235471683, -1.4065247505679999, -1.344945320418], "label": "P", "properties": {"magmom": 0.004}}, {"species": [{"element": "P", "occu": 1}], "abc": [0.309842, 0.849618, 0.423278], "xyz": [4.159500287587999, -7.366814949984, -5.249098837626], "label": "P", "properties": {"magmom": 0.007}}, {"species": [{"element": "P", "occu": 1}], "abc": [0.690158, 0.150382, 0.576722], "xyz": [6.282733712412, -2.1697330500159997, -7.151968162373999], "label": "P", "properties": {"magmom": 0.007}}, {"species": [{"element": "P", "occu": 1}], "abc": [0.442327, 0.84389, 0.891546], "xyz": [6.33987928317, -8.130023249432, -11.056121679581999], "label": "P", "properties": {"magmom": 0.004}}, {"species": [{"element": "O", "occu": 1}], "abc": [0.439838, 0.040564, 0.89168], "xyz": [5.427130480883999, -1.8553577817040001, -11.05778342256], "label": "O", "properties": {"magmom": -0.017}}, {"species": [{"element": "O", "occu": 1}], "abc": [0.834885, 0.388838, 0.782142], "xyz": [8.070603284198, -4.386779759432, -9.699395345513999], "label": "O", "properties": {"magmom": -0.017}}, {"species": [{"element": "O", "occu": 1}], "abc": [0.878612, 0.021019, 0.844172], "xyz": [8.119543642703999, -1.6207185349180002, -10.468633531524], "label": "O", "properties": {"magmom": -0.002}}, {"species": [{"element": "O", "occu": 1}], "abc": [0.895711, 0.230209, 0.520206], "xyz": [7.546350470378, -2.695760582326, -6.451109459801999], "label": "O", "properties": {"magmom": -0.03}}, {"species": [{"element": "O", "occu": 1}], "abc": [0.661552, 0.761884, 0.839655], "xyz": [7.52466909986, -7.399929575374, -10.412617911885], "label": "O", "properties": {"magmom": -0.001}}, {"species": [{"element": "O", "occu": 1}], "abc": [0.793313, 0.599503, 0.611921], "xyz": [7.553679480138, -5.73861517768, -7.588473319707], "label": "O", "properties": {"magmom": -0.007}}, {"species": [{"element": "O", "occu": 1}], "abc": [0.064401, 0.286884, 0.021399], "xyz": [0.7990842482339999, -2.277814686462, -0.265370432733], "label": "O", "properties": {"magmom": -0.001}}, {"species": [{"element": "O", "occu": 1}], "abc": [0.165115, 0.611161, 0.217858], "xyz": [2.3716295992339997, -5.149760429421999, -2.7016716544859998], "label": "O", "properties": {"magmom": -0.017}}, {"species": [{"element": "O", "occu": 1}], "abc": [0.121388, 0.978981, 0.155828], "xyz": [2.322690357296, -7.915829465082, -1.9324334684759998], "label": "O", "properties": {"magmom": -0.002}}, {"species": [{"element": "O", "occu": 1}], "abc": [0.104289, 0.769791, 0.479794], "xyz": [2.895883529622, -6.840787417674001, -5.949957540198], "label": "O", "properties": {"magmom": -0.03}}, {"species": [{"element": "O", "occu": 1}], "abc": [0.338448, 0.238116, 0.160345], "xyz": [2.91756490014, -2.136618424626, -1.9884490881149997], "label": "O", "properties": {"magmom": -0.001}}, {"species": [{"element": "O", "occu": 1}], "abc": [0.206687, 0.400497, 0.388079], "xyz": [2.8885545198619997, -3.79793282232, -4.812593680293], "label": "O", "properties": {"magmom": -0.007}}, {"species": [{"element": "O", "occu": 1}], "abc": [0.136908, 0.404858, 0.620298], "xyz": [3.098240103152, -4.232668357064, -7.6923570579659994], "label": "O", "properties": {"magmom": -0.01}}, {"species": [{"element": "O", "occu": 1}], "abc": [0.039185, 0.644857, 0.733539], "xyz": [3.0525383530739996, -6.3027218338, -9.096666286113], "label": "O", "properties": {"magmom": -0.004}}, {"species": [{"element": "O", "occu": 1}], "abc": [0.179721, 0.048507, 0.631803], "xyz": [3.0109150308659998, -1.469009418828, -7.835031333801], "label": "O", "properties": {"magmom": -0.075}}, {"species": [{"element": "O", "occu": 1}], "abc": [0.281927, 0.048051, 0.41709], "xyz": [3.065722241786, -1.0949812966260002, -5.17236103503], "label": "O", "properties": {"magmom": -0.011}}, {"species": [{"element": "O", "occu": 1}], "abc": [0.369231, 0.7583, 0.009475], "xyz": [3.270839822414, -5.939540195749999, -0.117500109825], "label": "O", "properties": {"magmom": -0.015}}, {"species": [{"element": "O", "occu": 1}], "abc": [0.378438, 0.807149, 0.306816], "xyz": [4.227520013756, -6.834139622785999, -3.8048457726719995], "label": "O", "properties": {"magmom": -0.025}}, {"species": [{"element": "O", "occu": 1}], "abc": [0.863092, 0.595142, 0.379702], "xyz": [7.3439938968480005, -5.303879642936, -4.708709942034], "label": "O", "properties": {"magmom": -0.01}}, {"species": [{"element": "O", "occu": 1}], "abc": [0.607361, 0.597532, 0.159474], "xyz": [5.062379607438, -4.94256645022, -1.977647758758], "label": "O", "properties": {"magmom": -0.051}}, {"species": [{"element": "O", "occu": 1}], "abc": [0.514386, 0.234029, 0.513994], "xyz": [5.057190798524, -2.714880962822, -6.374074031597999], "label": "O", "properties": {"magmom": -0.006}}, {"species": [{"element": "O", "occu": 1}], "abc": [0.560162, 0.959436, 0.10832], "xyz": [5.015103519116, -7.681190218295999, -1.3432835774399998], "label": "O", "properties": {"magmom": -0.017}}, {"species": [{"element": "O", "occu": 1}], "abc": [0.277707, 0.816869, 0.826416], "xyz": [5.056369746602, -7.806582841106, -10.248440185872], "label": "O", "properties": {"magmom": -0.004}}, {"species": [{"element": "O", "occu": 1}], "abc": [0.485614, 0.765971, 0.486006], "xyz": [5.385043201476, -6.821667037178, -6.026992968401999], "label": "O", "properties": {"magmom": -0.006}}, {"species": [{"element": "O", "occu": 1}], "abc": [0.392639, 0.402468, 0.840526], "xyz": [5.379854392562, -4.5939815497800005, -10.423419241242], "label": "O", "properties": {"magmom": -0.051}}, {"species": [{"element": "O", "occu": 1}], "abc": [0.722293, 0.183131, 0.173584], "xyz": [5.385864253397999, -1.729965158894, -2.152626814128], "label": "O", "properties": {"magmom": -0.004}}, {"species": [{"element": "O", "occu": 1}], "abc": [0.621562, 0.192851, 0.693184], "xyz": [6.214713986244, -2.7024083772139997, -8.596221227328], "label": "O", "properties": {"magmom": -0.025}}, {"species": [{"element": "O", "occu": 1}], "abc": [0.630769, 0.2417, 0.990525], "xyz": [7.171394177586, -3.5970078042500004, -12.283566890174999], "label": "O", "properties": {"magmom": -0.015}}, {"species": [{"element": "O", "occu": 1}], "abc": [0.718073, 0.951949, 0.58291], "xyz": [7.376511758214001, -8.441566703374, -7.2287059649700005], "label": "O", "properties": {"magmom": -0.011}}, {"species": [{"element": "O", "occu": 1}], "abc": [0.820279, 0.951493, 0.368197], "xyz": [7.431318969134, -8.067538581172, -4.566035666198999], "label": "O", "properties": {"magmom": -0.075}}, {"species": [{"element": "O", "occu": 1}], "abc": [0.960815, 0.355143, 0.266461], "xyz": [7.3896956469260004, -3.2338261662, -3.304400713887], "label": "O", "properties": {"magmom": -0.004}}, {"species": [{"element": "O", "occu": 1}], "abc": [0.935599, 0.713116, 0.978601], "xyz": [9.643149751766, -7.258733313537999, -12.135696567267], "label": "O", "properties": {"magmom": -0.001}}]}, "formation_enthalpy": -102.53214790142852, "temp": 800, "gibbs_model": "SISSO", "interpolated": false}], "products": [{"@module": "rxn_network.entries", "@class": "GibbsComputedStructureEntry", "energy": -5.820265045697228, "composition": {"Ca": 1.0, "O": 1.0}, "energy_adjustments": [], "parameters": {}, "data": {"oxide_type": "oxide"}, "entry_id": "mp-2605", "correction": 0.0, "structure": {"@module": "pymatgen.core.structure", "@class": "Structure", "charge": null, "lattice": {"matrix": [[0.0, 2.419633, 2.419633], [2.419633, 0.0, 2.419633], [2.419633, 2.419633, 0.0]], "a": 3.4218778045654994, "b": 3.4218778045654994, "c": 3.4218778045654994, "alpha": 59.99999999999999, "beta": 59.99999999999999, "gamma": 59.99999999999999, "volume": 28.332082162785422}, "sites": [{"species": [{"element": "Ca", "occu": 1}], "abc": [0.0, 0.0, 0.0], "xyz": [0.0, 0.0, 0.0], "label": "Ca", "properties": {"magmom": 0.0}}, {"species": [{"element": "O", "occu": 1}], "abc": [0.5, 0.5, 0.5], "xyz": [2.419633, 2.419633, 2.419633], "label": "O", "properties": {"magmom": -0.0}}]}, "formation_enthalpy": -6.632804866249999, "temp": 800, "gibbs_model": "SISSO", "interpolated": false}, {"@module": "rxn_network.entries", "@class": "GibbsComputedStructureEntry", "energy": -78.1834065640017, "composition": {"Mg": 2.0, "Mo": 6.0, "P": 6.0, "O": 26.0}, "energy_adjustments": [], "parameters": {}, "data": {"oxide_type": "oxide"}, "entry_id": "mvc-10538", "correction": 0.0, "structure": {"@module": "pymatgen.core.structure", "@class": "Structure", "charge": null, "lattice": {"matrix": [[6.656245, 0.0, 0.0], [0.0, 7.821982, 0.0], [0.0, 1.777664, 10.401534]], "a": 6.656245, "b": 7.821982, "c": 10.552345656300878, "alpha": 80.30162042332779, "beta": 90.0, "gamma": 90.0, "volume": 541.556164960774}, "sites": [{"species": [{"element": "Mg", "occu": 1}], "abc": [0.75, 0.394051, 0.17458], "xyz": [4.992183750000001, 3.392604410202, 1.8158998057200002], "label": "Mg", "properties": {"magmom": 0.0}}, {"species": [{"element": "Mg", "occu": 1}], "abc": [0.25, 0.605949, 0.82542], "xyz": [1.66406125, 6.207041589798, 8.58563419428], "label": "Mg", "properties": {"magmom": 0.0}}, {"species": [{"element": "Mo", "occu": 1}], "abc": [0.25, 0.640023, 0.20595], "xyz": [1.66406125, 5.3723582863859995, 2.1421959273], "label": "Mo", "properties": {"magmom": 0.89}}, {"species": [{"element": "Mo", "occu": 1}], "abc": [0.75, 0.359977, 0.79405], "xyz": [4.992183750000001, 4.227287713614, 8.2593380727], "label": "Mo", "properties": {"magmom": 0.89}}, {"species": [{"element": "Mo", "occu": 1}], "abc": [0.25, 0.230802, 0.437894], "xyz": [1.66406125, 2.58375748918, 4.554769329396], "label": "Mo", "properties": {"magmom": -2.732}}, {"species": [{"element": "Mo", "occu": 1}], "abc": [0.5, 0.0, 0.0], "xyz": [3.3281225, 0.0, 0.0], "label": "Mo", "properties": {"magmom": -0.909}}, {"species": [{"element": "Mo", "occu": 1}], "abc": [0.75, 0.769198, 0.562106], "xyz": [4.992183750000001, 7.015888510820001, 5.846764670604], "label": "Mo", "properties": {"magmom": -2.732}}, {"species": [{"element": "Mo", "occu": 1}], "abc": [0.0, 0.0, 0.0], "xyz": [0.0, 0.0, 0.0], "label": "Mo", "properties": {"magmom": -0.91}}, {"species": [{"element": "P", "occu": 1}], "abc": [0.25, 0.783423, 0.501046], "xyz": [1.66406125, 7.01861204093, 5.211647004564], "label": "P", "properties": {"magmom": -0.007}}, {"species": [{"element": "P", "occu": 1}], "abc": [0.75, 0.216577, 0.498954], "xyz": [4.992183750000001, 2.58103395907, 5.189886995436], "label": "P", "properties": {"magmom": -0.007}}, {"species": [{"element": "P", "occu": 1}], "abc": [0.25, 0.269461, 0.766181], "xyz": [1.66406125, 3.469731472886, 7.969457721654], "label": "P", "properties": {"magmom": 0.002}}, {"species": [{"element": "P", "occu": 1}], "abc": [0.75, 0.730539, 0.233819], "xyz": [4.992183750000001, 6.129914527114, 2.432076278346], "label": "P", "properties": {"magmom": 0.002}}, {"species": [{"element": "P", "occu": 1}], "abc": [0.75, 0.67933, 0.893834], "xyz": [4.992183750000001, 6.902643555836, 9.297244741356], "label": "P", "properties": {"magmom": -0.009}}, {"species": [{"element": "P", "occu": 1}], "abc": [0.25, 0.32067, 0.106166], "xyz": [1.66406125, 2.697002444164, 1.1042892586439998], "label": "P", "properties": {"magmom": -0.009}}, {"species": [{"element": "O", "occu": 1}], "abc": [0.75, 0.640619, 0.753046], "xyz": [4.992183750000001, 6.349573051402, 7.832833572564], "label": "O", "properties": {"magmom": -0.002}}, {"species": [{"element": "O", "occu": 1}], "abc": [0.567733, 0.253823, 0.405653], "xyz": [3.7789699425850003, 2.706513671778, 4.2194134717019995], "label": "O", "properties": {"magmom": -0.009}}, {"species": [{"element": "O", "occu": 1}], "abc": [0.25, 0.205065, 0.639471], "xyz": [1.66406125, 2.740779314574, 6.651479348514], "label": "O", "properties": {"magmom": -0.022}}, {"species": [{"element": "O", "occu": 1}], "abc": [0.549668, 0.774429, 0.908442], "xyz": [3.6587248766600005, 7.672474337766, 9.449190350028], "label": "O", "properties": {"magmom": 0.0}}, {"species": [{"element": "O", "occu": 1}], "abc": [0.75, 0.346072, 0.595604], "xyz": [4.992183750000001, 3.7657527437600002, 6.1951952565360004], "label": "O", "properties": {"magmom": 0.021}}, {"species": [{"element": "O", "occu": 1}], "abc": [0.75, 0.114228, 0.8969], "xyz": [4.992183750000001, 2.487876201496, 9.3291358446], "label": "O", "properties": {"magmom": -0.013}}, {"species": [{"element": "O", "occu": 1}], "abc": [0.25, 0.653928, 0.404396], "xyz": [1.66406125, 5.83389325624, 4.206338743463999], "label": "O", "properties": {"magmom": 0.021}}, {"species": [{"element": "O", "occu": 1}], "abc": [0.049668, 0.225571, 0.091558], "xyz": [0.33060237666, 1.9271716622339998, 0.9523436499719999], "label": "O", "properties": {"magmom": 0.0}}, {"species": [{"element": "O", "occu": 1}], "abc": [0.25, 0.969316, 0.423182], "xyz": [1.66406125, 8.33424771116, 4.401741961188], "label": "O", "properties": {"magmom": -0.018}}, {"species": [{"element": "O", "occu": 1}], "abc": [0.75, 0.030684, 0.576818], "xyz": [4.992183750000001, 1.2653982888400002, 5.999792038812], "label": "O", "properties": {"magmom": -0.018}}, {"species": [{"element": "O", "occu": 1}], "abc": [0.072273, 0.391134, 0.787692], "xyz": [0.48106679488500004, 4.459694819076, 8.193205119527999], "label": "O", "properties": {"magmom": -0.008}}, {"species": [{"element": "O", "occu": 1}], "abc": [0.25, 0.885772, 0.1031], "xyz": [1.66406125, 7.1117697985040005, 1.0723981554], "label": "O", "properties": {"magmom": -0.013}}, {"species": [{"element": "O", "occu": 1}], "abc": [0.572273, 0.608866, 0.212308], "xyz": [3.8091892948850004, 5.139951180924, 2.208328880472], "label": "O", "properties": {"magmom": -0.008}}, {"species": [{"element": "O", "occu": 1}], "abc": [0.75, 0.492521, 0.975374], "xyz": [4.992183750000001, 5.586377642958, 10.145385823716], "label": "O", "properties": {"magmom": 0.009}}, {"species": [{"element": "O", "occu": 1}], "abc": [0.75, 0.794935, 0.360529], "xyz": [4.992183750000001, 6.858866685426, 3.750054651486], "label": "O", "properties": {"magmom": -0.022}}, {"species": [{"element": "O", "occu": 1}], "abc": [0.450332, 0.225571, 0.091558], "xyz": [2.99752012334, 1.9271716622339998, 0.9523436499719999], "label": "O", "properties": {"magmom": 0.0}}, {"species": [{"element": "O", "occu": 1}], "abc": [0.932267, 0.253823, 0.405653], "xyz": [6.205397557415, 2.706513671778, 4.2194134717019995], "label": "O", "properties": {"magmom": -0.009}}, {"species": [{"element": "O", "occu": 1}], "abc": [0.432267, 0.746177, 0.594347], "xyz": [2.8772750574150003, 6.893132328222, 6.182120528297999], "label": "O", "properties": {"magmom": -0.009}}, {"species": [{"element": "O", "occu": 1}], "abc": [0.427727, 0.391134, 0.787692], "xyz": [2.8470557051150003, 4.459694819076, 8.193205119527999], "label": "O", "properties": {"magmom": -0.008}}, {"species": [{"element": "O", "occu": 1}], "abc": [0.25, 0.359381, 0.246954], "xyz": [1.66406125, 3.2500729485980004, 2.568700427436], "label": "O", "properties": {"magmom": -0.002}}, {"species": [{"element": "O", "occu": 1}], "abc": [0.75, 0.89529, 0.125381], "xyz": [4.992183750000001, 7.225827554764001, 1.3041547344539999], "label": "O", "properties": {"magmom": -0.014}}, {"species": [{"element": "O", "occu": 1}], "abc": [0.25, 0.10471, 0.874619], "xyz": [1.66406125, 2.373818445236, 9.097379265546], "label": "O", "properties": {"magmom": -0.014}}, {"species": [{"element": "O", "occu": 1}], "abc": [0.927727, 0.608866, 0.212308], "xyz": [6.175178205115, 5.139951180924, 2.208328880472], "label": "O", "properties": {"magmom": -0.008}}, {"species": [{"element": "O", "occu": 1}], "abc": [0.950332, 0.774429, 0.908442], "xyz": [6.32564262334, 7.672474337766, 9.449190350028], "label": "O", "properties": {"magmom": 0.0}}, {"species": [{"element": "O", "occu": 1}], "abc": [0.067733, 0.746177, 0.594347], "xyz": [0.45084744258500004, 6.893132328222, 6.182120528297999], "label": "O", "properties": {"magmom": -0.009}}, {"species": [{"element": "O", "occu": 1}], "abc": [0.25, 0.507479, 0.024626], "xyz": [1.66406125, 4.0132683570420005, 0.256148176284], "label": "O", "properties": {"magmom": 0.009}}]}, "formation_enthalpy": -96.25128789059522, "temp": 800, "gibbs_model": "SISSO", "interpolated": false}]}], "costs": [0.1701708803106063]}, {"@module": "rxn_network.helpers", "@class": "RxnPathway", "@version": null, "rxns": [{"@module": "rxn_network.reaction", "@class": "ComputedReaction", "reactants": [{"@module": "rxn_network.entries", "@class": "GibbsComputedStructureEntry", "energy": 0.1251310736715019, "composition": {"Mg": 1.0, "Sc": 3.0}, "energy_adjustments": [], "parameters": {}, "data": {"oxide_type": "None"}, "entry_id": "mp-1185968", "correction": 0.0, "structure": {"@module": "pymatgen.core.structure", "@class": "Structure", "charge": null, "lattice": {"matrix": [[-1.638478, 2.797741, 5.272837], [1.638478, -2.797741, 5.272837], [1.638478, 2.797741, -5.272837]], "a": 6.189892962574878, "b": 6.189892962574878, "c": 6.189892962574878, "alpha": 149.3014890114503, "beta": 126.25773176245796, "gamma": 63.17390555759323, "volume": 96.68352126117723}, "sites": [{"species": [{"element": "Mg", "occu": 1}], "abc": [0.171363, 0.5, 0.671363], "xyz": [1.638478, 0.9588585819659999, 0.0], "label": "Mg", "properties": {"magmom": 0.001}}, {"species": [{"element": "Sc", "occu": 1}], "abc": [0.753051, 0.751957, 0.001094], "xyz": [-6.613633252161577e-17, 0.0061214573080003104, 7.929893384018], "label": "Sc", "properties": {"magmom": 0.001}}, {"species": [{"element": "Sc", "occu": 1}], "abc": [0.249138, 0.248043, 0.001094], "xyz": [-1.6384780000095692e-06, 0.006124255048999849, 2.615785888819], "label": "Sc", "properties": {"magmom": 0.001}}, {"species": [{"element": "Sc", "occu": 1}], "abc": [0.659829, 0.0, 0.659829], "xyz": [0.0, 3.692061292578, 0.0], "label": "Sc", "properties": {"magmom": 0.016}}]}, "formation_enthalpy": 0.07951792166666749, "temp": 800, "gibbs_model": "SISSO", "interpolated": false}, {"@module": "rxn_network.entries", "@class": "GibbsComputedStructureEntry", "energy": -81.22750956342355, "composition": {"Mo": 6.0, "P": 6.0, "O": 32.0}, "energy_adjustments": [], "parameters": {}, "data": {"oxide_type": "oxide"}, "entry_id": "mp-25359", "correction": 0.0, "structure": {"@module": "pymatgen.core.structure", "@class": "Structure", "charge": null, "lattice": {"matrix": [[6.492694, 0.0, 0.0], [1.116568, -7.811146, 0.0], [2.832972, -1.725402, -12.401067]], "a": 6.492694, "b": 7.890546618070259, "c": 12.837024778073655, "alpha": 80.54432319322781, "beta": 77.25057861735388, "gamma": 81.864937691584, "volume": 628.9248348260963}, "sites": [{"species": [{"element": "Mo", "occu": 1}], "abc": [0.96922, 0.800533, 0.846891], "xyz": [9.585916899476, -7.7143075660000004, -10.502352032696999], "label": "Mo", "properties": {"magmom": 0.003}}, {"species": [{"element": "Mo", "occu": 1}], "abc": [0.793478, 0.784898, 0.470925], "xyz": [7.3623191788960005, -6.9434878099579995, -5.839972476974999], "label": "Mo", "properties": {"magmom": 0.75}}, {"species": [{"element": "Mo", "occu": 1}], "abc": [0.599884, 0.247343, 0.83913], "xyz": [6.54827032068, -3.3798688653380005, -10.40610735171], "label": "Mo", "properties": {"magmom": 0.502}}, {"species": [{"element": "Mo", "occu": 1}], "abc": [0.400116, 0.752657, 0.16087], "xyz": [3.89396367932, -6.156679134662, -1.99495964829], "label": "Mo", "properties": {"magmom": 0.502}}, {"species": [{"element": "Mo", "occu": 1}], "abc": [0.206522, 0.215102, 0.529075], "xyz": [3.0799148211039995, -2.593060190042, -6.561094523024999], "label": "Mo", "properties": {"magmom": 0.75}}, {"species": [{"element": "Mo", "occu": 1}], "abc": [0.03078, 0.199467, 0.153109], "xyz": [0.856317100524, -1.822240434, -1.898714967303], "label": "Mo", "properties": {"magmom": 0.003}}, {"species": [{"element": "P", "occu": 1}], "abc": [0.053647, 0.487412, 0.315727], "xyz": [1.786987947678, -4.352002291406, -3.9153516807089996], "label": "P", "properties": {"magmom": 0.006}}, {"species": [{"element": "P", "occu": 1}], "abc": [0.946353, 0.512588, 0.684273], "xyz": [8.655246052322001, -5.184545708594, -8.485715319291], "label": "P", "properties": {"magmom": 0.006}}, {"species": [{"element": "P", "occu": 1}], "abc": [0.557673, 0.15611, 0.108454], "xyz": [4.10235471683, -1.4065247505679999, -1.344945320418], "label": "P", "properties": {"magmom": 0.004}}, {"species": [{"element": "P", "occu": 1}], "abc": [0.309842, 0.849618, 0.423278], "xyz": [4.159500287587999, -7.366814949984, -5.249098837626], "label": "P", "properties": {"magmom": 0.007}}, {"species": [{"element": "P", "occu": 1}], "abc": [0.690158, 0.150382, 0.576722], "xyz": [6.282733712412, -2.1697330500159997, -7.151968162373999], "label": "P", "properties": {"magmom": 0.007}}, {"species": [{"element": "P", "occu": 1}], "abc": [0.442327, 0.84389, 0.891546], "xyz": [6.33987928317, -8.130023249432, -11.056121679581999], "label": "P", "properties": {"magmom": 0.004}}, {"species": [{"element": "O", "occu": 1}], "abc": [0.439838, 0.040564, 0.89168], "xyz": [5.427130480883999, -1.8553577817040001, -11.05778342256], "label": "O", "properties": {"magmom": -0.017}}, {"species": [{"element": "O", "occu": 1}], "abc": [0.834885, 0.388838, 0.782142], "xyz": [8.070603284198, -4.386779759432, -9.699395345513999], "label": "O", "properties": {"magmom": -0.017}}, {"species": [{"element": "O", "occu": 1}], "abc": [0.878612, 0.021019, 0.844172], "xyz": [8.119543642703999, -1.6207185349180002, -10.468633531524], "label": "O", "properties": {"magmom": -0.002}}, {"species": [{"element": "O", "occu": 1}], "abc": [0.895711, 0.230209, 0.520206], "xyz": [7.546350470378, -2.695760582326, -6.451109459801999], "label": "O", "properties": {"magmom": -0.03}}, {"species": [{"element": "O", "occu": 1}], "abc": [0.661552, 0.761884, 0.839655], "xyz": [7.52466909986, -7.399929575374, -10.412617911885], "label": "O", "properties": {"magmom": -0.001}}, {"species": [{"element": "O", "occu": 1}], "abc": [0.793313, 0.599503, 0.611921], "xyz": [7.553679480138, -5.73861517768, -7.588473319707], "label": "O", "properties": {"magmom": -0.007}}, {"species": [{"element": "O", "occu": 1}], "abc": [0.064401, 0.286884, 0.021399], "xyz": [0.7990842482339999, -2.277814686462, -0.265370432733], "label": "O", "properties": {"magmom": -0.001}}, {"species": [{"element": "O", "occu": 1}], "abc": [0.165115, 0.611161, 0.217858], "xyz": [2.3716295992339997, -5.149760429421999, -2.7016716544859998], "label": "O", "properties": {"magmom": -0.017}}, {"species": [{"element": "O", "occu": 1}], "abc": [0.121388, 0.978981, 0.155828], "xyz": [2.322690357296, -7.915829465082, -1.9324334684759998], "label": "O", "properties": {"magmom": -0.002}}, {"species": [{"element": "O", "occu": 1}], "abc": [0.104289, 0.769791, 0.479794], "xyz": [2.895883529622, -6.840787417674001, -5.949957540198], "label": "O", "properties": {"magmom": -0.03}}, {"species": [{"element": "O", "occu": 1}], "abc": [0.338448, 0.238116, 0.160345], "xyz": [2.91756490014, -2.136618424626, -1.9884490881149997], "label": "O", "properties": {"magmom": -0.001}}, {"species": [{"element": "O", "occu": 1}], "abc": [0.206687, 0.400497, 0.388079], "xyz": [2.8885545198619997, -3.79793282232, -4.812593680293], "label": "O", "properties": {"magmom": -0.007}}, {"species": [{"element": "O", "occu": 1}], "abc": [0.136908, 0.404858, 0.620298], "xyz": [3.098240103152, -4.232668357064, -7.6923570579659994], "label": "O", "properties": {"magmom": -0.01}}, {"species": [{"element": "O", "occu": 1}], "abc": [0.039185, 0.644857, 0.733539], "xyz": [3.0525383530739996, -6.3027218338, -9.096666286113], "label": "O", "properties": {"magmom": -0.004}}, {"species": [{"element": "O", "occu": 1}], "abc": [0.179721, 0.048507, 0.631803], "xyz": [3.0109150308659998, -1.469009418828, -7.835031333801], "label": "O", "properties": {"magmom": -0.075}}, {"species": [{"element": "O", "occu": 1}], "abc": [0.281927, 0.048051, 0.41709], "xyz": [3.065722241786, -1.0949812966260002, -5.17236103503], "label": "O", "properties": {"magmom": -0.011}}, {"species": [{"element": "O", "occu": 1}], "abc": [0.369231, 0.7583, 0.009475], "xyz": [3.270839822414, -5.939540195749999, -0.117500109825], "label": "O", "properties": {"magmom": -0.015}}, {"species": [{"element": "O", "occu": 1}], "abc": [0.378438, 0.807149, 0.306816], "xyz": [4.227520013756, -6.834139622785999, -3.8048457726719995], "label": "O", "properties": {"magmom": -0.025}}, {"species": [{"element": "O", "occu": 1}], "abc": [0.863092, 0.595142, 0.379702], "xyz": [7.3439938968480005, -5.303879642936, -4.708709942034], "label": "O", "properties": {"magmom": -0.01}}, {"species": [{"element": "O", "occu": 1}], "abc": [0.607361, 0.597532, 0.159474], "xyz": [5.062379607438, -4.94256645022, -1.977647758758], "label": "O", "properties": {"magmom": -0.051}}, {"species": [{"element": "O", "occu": 1}], "abc": [0.514386, 0.234029, 0.513994], "xyz": [5.057190798524, -2.714880962822, -6.374074031597999], "label": "O", "properties": {"magmom": -0.006}}, {"species": [{"element": "O", "occu": 1}], "abc": [0.560162, 0.959436, 0.10832], "xyz": [5.015103519116, -7.681190218295999, -1.3432835774399998], "label": "O", "properties": {"magmom": -0.017}}, {"species": [{"element": "O", "occu": 1}], "abc": [0.277707, 0.816869, 0.826416], "xyz": [5.056369746602, -7.806582841106, -10.248440185872], "label": "O", "properties": {"magmom": -0.004}}, {"species": [{"element": "O", "occu": 1}], "abc": [0.485614, 0.765971, 0.486006], "xyz": [5.385043201476, -6.821667037178, -6.026992968401999], "label": "O", "properties": {"magmom": -0.006}}, {"species": [{"element": "O", "occu": 1}], "abc": [0.392639, 0.402468, 0.840526], "xyz": [5.379854392562, -4.5939815497800005, -10.423419241242], "label": "O", "properties": {"magmom": -0.051}}, {"species": [{"element": "O", "occu": 1}], "abc": [0.722293, 0.183131, 0.173584], "xyz": [5.385864253397999, -1.729965158894, -2.152626814128], "label": "O", "properties": {"magmom": -0.004}}, {"species": [{"element": "O", "occu": 1}], "abc": [0.621562, 0.192851, 0.693184], "xyz": [6.214713986244, -2.7024083772139997, -8.596221227328], "label": "O", "properties": {"magmom": -0.025}}, {"species": [{"element": "O", "occu": 1}], "abc": [0.630769, 0.2417, 0.990525], "xyz": [7.171394177586, -3.5970078042500004, -12.283566890174999], "label": "O", "properties": {"magmom": -0.015}}, {"species": [{"element": "O", "occu": 1}], "abc": [0.718073, 0.951949, 0.58291], "xyz": [7.376511758214001, -8.441566703374, -7.2287059649700005], "label": "O", "properties": {"magmom": -0.011}}, {"species": [{"element": "O", "occu": 1}], "abc": [0.820279, 0.951493, 0.368197], "xyz": [7.431318969134, -8.067538581172, -4.566035666198999], "label": "O", "properties": {"magmom": -0.075}}, {"species": [{"element": "O", "occu": 1}], "abc": [0.960815, 0.355143, 0.266461], "xyz": [7.3896956469260004, -3.2338261662, -3.304400713887], "label": "O", "properties": {"magmom": -0.004}}, {"species": [{"element": "O", "occu": 1}], "abc": [0.935599, 0.713116, 0.978601], "xyz": [9.643149751766, -7.258733313537999, -12.135696567267], "label": "O", "properties": {"magmom": -0.001}}]}, "formation_enthalpy": -102.53214790142852, "temp": 800, "gibbs_model": "SISSO", "interpolated": false}], "products": [{"@module": "rxn_network.entries", "@class": "GibbsComputedStructureEntry", "energy": -5.6889111295093056, "composition": {"Sc": 1.0, "O": 1.0}, "energy_adjustments": [], "parameters": {}, "data": {"oxide_type": "oxide"}, "entry_id": "mp-644481", "correction": 0.0, "structure": {"@module": "pymatgen.core.structure", "@class": "Structure", "charge": null, "lattice": {"matrix": [[0.0, 2.239917, 2.239917], [2.239917, 0.0, 2.239917], [2.239917, 2.239917, 0.0]], "a": 3.167720999990056, "b": 3.167720999990056, "c": 3.167720999990056, "alpha": 59.99999999999999, "beta": 59.99999999999999, "gamma": 59.99999999999999, "volume": 22.47634932778702}, "sites": [{"species": [{"element": "Sc", "occu": 1}], "abc": [0.0, 0.0, 0.0], "xyz": [0.0, 0.0, 0.0], "label": "Sc", "properties": {"magmom": 0.0}}, {"species": [{"element": "O", "occu": 1}], "abc": [0.5, 0.5, 0.5], "xyz": [2.239917, 2.239917, 2.239917], "label": "O", "properties": {"magmom": -0.0}}]}, "formation_enthalpy": -6.496275006250002, "temp": 800, "gibbs_model": "SISSO", "interpolated": false}, {"@module": "rxn_network.entries", "@class": "GibbsComputedStructureEntry", "energy": -78.1834065640017, "composition": {"Mg": 2.0, "Mo": 6.0, "P": 6.0, "O": 26.0}, "energy_adjustments": [], "parameters": {}, "data": {"oxide_type": "oxide"}, "entry_id": "mvc-10538", "correction": 0.0, "structure": {"@module": "pymatgen.core.structure", "@class": "Structure", "charge": null, "lattice": {"matrix": [[6.656245, 0.0, 0.0], [0.0, 7.821982, 0.0], [0.0, 1.777664, 10.401534]], "a": 6.656245, "b": 7.821982, "c": 10.552345656300878, "alpha": 80.30162042332779, "beta": 90.0, "gamma": 90.0, "volume": 541.556164960774}, "sites": [{"species": [{"element": "Mg", "occu": 1}], "abc": [0.75, 0.394051, 0.17458], "xyz": [4.992183750000001, 3.392604410202, 1.8158998057200002], "label": "Mg", "properties": {"magmom": 0.0}}, {"species": [{"element": "Mg", "occu": 1}], "abc": [0.25, 0.605949, 0.82542], "xyz": [1.66406125, 6.207041589798, 8.58563419428], "label": "Mg", "properties": {"magmom": 0.0}}, {"species": [{"element": "Mo", "occu": 1}], "abc": [0.25, 0.640023, 0.20595], "xyz": [1.66406125, 5.3723582863859995, 2.1421959273], "label": "Mo", "properties": {"magmom": 0.89}}, {"species": [{"element": "Mo", "occu": 1}], "abc": [0.75, 0.359977, 0.79405], "xyz": [4.992183750000001, 4.227287713614, 8.2593380727], "label": "Mo", "properties": {"magmom": 0.89}}, {"species": [{"element": "Mo", "occu": 1}], "abc": [0.25, 0.230802, 0.437894], "xyz": [1.66406125, 2.58375748918, 4.554769329396], "label": "Mo", "properties": {"magmom": -2.732}}, {"species": [{"element": "Mo", "occu": 1}], "abc": [0.5, 0.0, 0.0], "xyz": [3.3281225, 0.0, 0.0], "label": "Mo", "properties": {"magmom": -0.909}}, {"species": [{"element": "Mo", "occu": 1}], "abc": [0.75, 0.769198, 0.562106], "xyz": [4.992183750000001, 7.015888510820001, 5.846764670604], "label": "Mo", "properties": {"magmom": -2.732}}, {"species": [{"element": "Mo", "occu": 1}], "abc": [0.0, 0.0, 0.0], "xyz": [0.0, 0.0, 0.0], "label": "Mo", "properties": {"magmom": -0.91}}, {"species": [{"element": "P", "occu": 1}], "abc": [0.25, 0.783423, 0.501046], "xyz": [1.66406125, 7.01861204093, 5.211647004564], "label": "P", "properties": {"magmom": -0.007}}, {"species": [{"element": "P", "occu": 1}], "abc": [0.75, 0.216577, 0.498954], "xyz": [4.992183750000001, 2.58103395907, 5.189886995436], "label": "P", "properties": {"magmom": -0.007}}, {"species": [{"element": "P", "occu": 1}], "abc": [0.25, 0.269461, 0.766181], "xyz": [1.66406125, 3.469731472886, 7.969457721654], "label": "P", "properties": {"magmom": 0.002}}, {"species": [{"element": "P", "occu": 1}], "abc": [0.75, 0.730539, 0.233819], "xyz": [4.992183750000001, 6.129914527114, 2.432076278346], "label": "P", "properties": {"magmom": 0.002}}, {"species": [{"element": "P", "occu": 1}], "abc": [0.75, 0.67933, 0.893834], "xyz": [4.992183750000001, 6.902643555836, 9.297244741356], "label": "P", "properties": {"magmom": -0.009}}, {"species": [{"element": "P", "occu": 1}], "abc": [0.25, 0.32067, 0.106166], "xyz": [1.66406125, 2.697002444164, 1.1042892586439998], "label": "P", "properties": {"magmom": -0.009}}, {"species": [{"element": "O", "occu": 1}], "abc": [0.75, 0.640619, 0.753046], "xyz": [4.992183750000001, 6.349573051402, 7.832833572564], "label": "O", "properties": {"magmom": -0.002}}, {"species": [{"element": "O", "occu": 1}], "abc": [0.567733, 0.253823, 0.405653], "xyz": [3.7789699425850003, 2.706513671778, 4.2194134717019995], "label": "O", "properties": {"magmom": -0.009}}, {"species": [{"element": "O", "occu": 1}], "abc": [0.25, 0.205065, 0.639471], "xyz": [1.66406125, 2.740779314574, 6.651479348514], "label": "O", "properties": {"magmom": -0.022}}, {"species": [{"element": "O", "occu": 1}], "abc": [0.549668, 0.774429, 0.908442], "xyz": [3.6587248766600005, 7.672474337766, 9.449190350028], "label": "O", "properties": {"magmom": 0.0}}, {"species": [{"element": "O", "occu": 1}], "abc": [0.75, 0.346072, 0.595604], "xyz": [4.992183750000001, 3.7657527437600002, 6.1951952565360004], "label": "O", "properties": {"magmom": 0.021}}, {"species": [{"element": "O", "occu": 1}], "abc": [0.75, 0.114228, 0.8969], "xyz": [4.992183750000001, 2.487876201496, 9.3291358446], "label": "O", "properties": {"magmom": -0.013}}, {"species": [{"element": "O", "occu": 1}], "abc": [0.25, 0.653928, 0.404396], "xyz": [1.66406125, 5.83389325624, 4.206338743463999], "label": "O", "properties": {"magmom": 0.021}}, {"species": [{"element": "O", "occu": 1}], "abc": [0.049668, 0.225571, 0.091558], "xyz": [0.33060237666, 1.9271716622339998, 0.9523436499719999], "label": "O", "properties": {"magmom": 0.0}}, {"species": [{"element": "O", "occu": 1}], "abc": [0.25, 0.969316, 0.423182], "xyz": [1.66406125, 8.33424771116, 4.401741961188], "label": "O", "properties": {"magmom": -0.018}}, {"species": [{"element": "O", "occu": 1}], "abc": [0.75, 0.030684, 0.576818], "xyz": [4.992183750000001, 1.2653982888400002, 5.999792038812], "label": "O", "properties": {"magmom": -0.018}}, {"species": [{"element": "O", "occu": 1}], "abc": [0.072273, 0.391134, 0.787692], "xyz": [0.48106679488500004, 4.459694819076, 8.193205119527999], "label": "O", "properties": {"magmom": -0.008}}, {"species": [{"element": "O", "occu": 1}], "abc": [0.25, 0.885772, 0.1031], "xyz": [1.66406125, 7.1117697985040005, 1.0723981554], "label": "O", "properties": {"magmom": -0.013}}, {"species": [{"element": "O", "occu": 1}], "abc": [0.572273, 0.608866, 0.212308], "xyz": [3.8091892948850004, 5.139951180924, 2.208328880472], "label": "O", "properties": {"magmom": -0.008}}, {"species": [{"element": "O", "occu": 1}], "abc": [0.75, 0.492521, 0.975374], "xyz": [4.992183750000001, 5.586377642958, 10.145385823716], "label": "O", "properties": {"magmom": 0.009}}, {"species": [{"element": "O", "occu": 1}], "abc": [0.75, 0.794935, 0.360529], "xyz": [4.992183750000001, 6.858866685426, 3.750054651486], "label": "O", "properties": {"magmom": -0.022}}, {"species": [{"element": "O", "occu": 1}], "abc": [0.450332, 0.225571, 0.091558], "xyz": [2.99752012334, 1.9271716622339998, 0.9523436499719999], "label": "O", "properties": {"magmom": 0.0}}, {"species": [{"element": "O", "occu": 1}], "abc": [0.932267, 0.253823, 0.405653], "xyz": [6.205397557415, 2.706513671778, 4.2194134717019995], "label": "O", "properties": {"magmom": -0.009}}, {"species": [{"element": "O", "occu": 1}], "abc": [0.432267, 0.746177, 0.594347], "xyz": [2.8772750574150003, 6.893132328222, 6.182120528297999], "label": "O", "properties": {"magmom": -0.009}}, {"species": [{"element": "O", "occu": 1}], "abc": [0.427727, 0.391134, 0.787692], "xyz": [2.8470557051150003, 4.459694819076, 8.193205119527999], "label": "O", "properties": {"magmom": -0.008}}, {"species": [{"element": "O", "occu": 1}], "abc": [0.25, 0.359381, 0.246954], "xyz": [1.66406125, 3.2500729485980004, 2.568700427436], "label": "O", "properties": {"magmom": -0.002}}, {"species": [{"element": "O", "occu": 1}], "abc": [0.75, 0.89529, 0.125381], "xyz": [4.992183750000001, 7.225827554764001, 1.3041547344539999], "label": "O", "properties": {"magmom": -0.014}}, {"species": [{"element": "O", "occu": 1}], "abc": [0.25, 0.10471, 0.874619], "xyz": [1.66406125, 2.373818445236, 9.097379265546], "label": "O", "properties": {"magmom": -0.014}}, {"species": [{"element": "O", "occu": 1}], "abc": [0.927727, 0.608866, 0.212308], "xyz": [6.175178205115, 5.139951180924, 2.208328880472], "label": "O", "properties": {"magmom": -0.008}}, {"species": [{"element": "O", "occu": 1}], "abc": [0.950332, 0.774429, 0.908442], "xyz": [6.32564262334, 7.672474337766, 9.449190350028], "label": "O", "properties": {"magmom": 0.0}}, {"species": [{"element": "O", "occu": 1}], "abc": [0.067733, 0.746177, 0.594347], "xyz": [0.45084744258500004, 6.893132328222, 6.182120528297999], "label": "O", "properties": {"magmom": -0.009}}, {"species": [{"element": "O", "occu": 1}], "abc": [0.25, 0.507479, 0.024626], "xyz": [1.66406125, 4.0132683570420005, 0.256148176284], "label": "O", "properties": {"magmom": 0.009}}]}, "formation_enthalpy": -96.25128789059522, "temp": 800, "gibbs_model": "SISSO", "interpolated": false}]}], "costs": [0.171243565068302]}, {"@module": "rxn_network.helpers", "@class": "RxnPathway", "@version": null, "rxns": [{"@module": "rxn_network.reaction", "@class": "ComputedReaction", "reactants": [{"@module": "rxn_network.entries", "@class": "GibbsComputedStructureEntry", "energy": -55.0194937497381, "composition": {"Mo": 4.0, "P": 4.0, "O": 22.0}, "energy_adjustments": [], "parameters": {}, "data": {"oxide_type": "oxide"}, "entry_id": "mp-504196", "correction": 0.0, "structure": {"@module": "pymatgen.core.structure", "@class": "Structure", "charge": null, "lattice": {"matrix": [[6.438022, 0.0, 0.0], [0.0, 7.632064, 0.0], [0.0, 2.362558, 8.841467]], "a": 6.438022, "b": 7.632064, "c": 9.151678480773512, "alpha": 75.03934376479283, "beta": 90.0, "gamma": 90.0, "volume": 434.4289817125269}, "sites": [{"species": [{"element": "Mo", "occu": 1}], "abc": [0.75, 0.820142, 0.856897], "xyz": [4.8285165, 8.283845095614, 7.576226547899], "label": "Mo", "properties": {"magmom": -0.0}}, {"species": [{"element": "Mo", "occu": 1}], "abc": [0.75, 0.60725, 0.291368], "xyz": [4.8285165, 5.322944663344, 2.576120556856], "label": "Mo", "properties": {"magmom": -0.0}}, {"species": [{"element": "Mo", "occu": 1}], "abc": [0.25, 0.39275, 0.708632], "xyz": [1.6095055, 4.671677336656, 6.265346443144], "label": "Mo", "properties": {"magmom": -0.0}}, {"species": [{"element": "Mo", "occu": 1}], "abc": [0.25, 0.179858, 0.143103], "xyz": [1.6095055, 1.710776904386, 1.2652404521010001], "label": "Mo", "properties": {"magmom": -0.0}}, {"species": [{"element": "P", "occu": 1}], "abc": [0.25, 0.932297, 0.881891], "xyz": [1.6095055, 9.198869008186, 7.797210174097], "label": "P", "properties": {"magmom": -0.0}}, {"species": [{"element": "P", "occu": 1}], "abc": [0.75, 0.491443, 0.669467], "xyz": [4.8285165, 5.3323790449379995, 5.9190703880890005], "label": "P", "properties": {"magmom": -0.0}}, {"species": [{"element": "P", "occu": 1}], "abc": [0.25, 0.508557, 0.330533], "xyz": [1.6095055, 4.662242955062, 2.922396611911], "label": "P", "properties": {"magmom": -0.0}}, {"species": [{"element": "P", "occu": 1}], "abc": [0.75, 0.067703, 0.118109], "xyz": [4.8285165, 0.795752991814, 1.044256825903], "label": "P", "properties": {"magmom": -0.0}}, {"species": [{"element": "O", "occu": 1}], "abc": [0.75, 0.962674, 0.681216], "xyz": [4.8285165, 8.956601889664, 6.022948783872001], "label": "O", "properties": {"magmom": 0.0}}, {"species": [{"element": "O", "occu": 1}], "abc": [0.057146, 0.807604, 0.886221], "xyz": [0.36790720521200004, 8.257433927973999, 7.835493726207], "label": "O", "properties": {"magmom": -0.0}}, {"species": [{"element": "O", "occu": 1}], "abc": [0.442854, 0.807604, 0.886221], "xyz": [2.851103794788, 8.257433927973999, 7.835493726207], "label": "O", "properties": {"magmom": -0.0}}, {"species": [{"element": "O", "occu": 1}], "abc": [0.75, 0.90394, 0.252126], "xyz": [4.8285165, 7.494590230467999, 2.229163708842], "label": "O", "properties": {"magmom": -0.0}}, {"species": [{"element": "O", "occu": 1}], "abc": [0.25, 0.98254, 0.037122], "xyz": [1.6095055, 7.586511040635999, 0.32821293797400003], "label": "O", "properties": {"magmom": -0.0}}, {"species": [{"element": "O", "occu": 1}], "abc": [0.75, 0.592965, 0.800079], "xyz": [4.8285165, 6.415779871842, 7.073872075893], "label": "O", "properties": {"magmom": -0.0}}, {"species": [{"element": "O", "occu": 1}], "abc": [0.25, 0.624408, 0.649697], "xyz": [1.6095055, 6.300468663037999, 5.744274585498999], "label": "O", "properties": {"magmom": 0.0}}, {"species": [{"element": "O", "occu": 1}], "abc": [0.75, 0.632361, 0.517594], "xyz": [4.8285165, 6.049065468556, 4.576290270398], "label": "O", "properties": {"magmom": 0.0}}, {"species": [{"element": "O", "occu": 1}], "abc": [0.060964, 0.636217, 0.30424], "xyz": [0.392487573208, 5.574433507808001, 2.68992792008], "label": "O", "properties": {"magmom": 0.0}}, {"species": [{"element": "O", "occu": 1}], "abc": [0.439036, 0.636217, 0.30424], "xyz": [2.826523426792, 5.574433507808001, 2.68992792008], "label": "O", "properties": {"magmom": 0.0}}, {"species": [{"element": "O", "occu": 1}], "abc": [0.75, 0.64582, 0.09], "xyz": [4.8285165, 5.1415697924799995, 0.7957320299999999], "label": "O", "properties": {"magmom": 0.0}}, {"species": [{"element": "O", "occu": 1}], "abc": [0.25, 0.35418, 0.91], "xyz": [1.6095055, 4.853052207519999, 8.04573497], "label": "O", "properties": {"magmom": 0.0}}, {"species": [{"element": "O", "occu": 1}], "abc": [0.560964, 0.363783, 0.69576], "xyz": [3.6114985732080003, 4.4201884921920005, 6.15153907992], "label": "O", "properties": {"magmom": 0.0}}, {"species": [{"element": "O", "occu": 1}], "abc": [0.939036, 0.363783, 0.69576], "xyz": [6.045534426792, 4.4201884921920005, 6.15153907992], "label": "O", "properties": {"magmom": 0.0}}, {"species": [{"element": "O", "occu": 1}], "abc": [0.25, 0.367639, 0.482406], "xyz": [1.6095055, 3.9455565314439998, 4.265176729602], "label": "O", "properties": {"magmom": 0.0}}, {"species": [{"element": "O", "occu": 1}], "abc": [0.75, 0.375592, 0.350303], "xyz": [4.8285165, 3.6941533369619997, 3.097192414501], "label": "O", "properties": {"magmom": 0.0}}, {"species": [{"element": "O", "occu": 1}], "abc": [0.25, 0.407035, 0.199921], "xyz": [1.6095055, 3.5788421281579996, 1.767594924107], "label": "O", "properties": {"magmom": -0.0}}, {"species": [{"element": "O", "occu": 1}], "abc": [0.75, 0.01746, 0.962878], "xyz": [4.8285165, 2.408110959364, 8.513254062026], "label": "O", "properties": {"magmom": -0.0}}, {"species": [{"element": "O", "occu": 1}], "abc": [0.25, 0.09606, 0.747874], "xyz": [1.6095055, 2.500031769532, 6.612303291158], "label": "O", "properties": {"magmom": -0.0}}, {"species": [{"element": "O", "occu": 1}], "abc": [0.557146, 0.192396, 0.113779], "xyz": [3.586918205212, 1.737188072026, 1.005973273793], "label": "O", "properties": {"magmom": -0.0}}, {"species": [{"element": "O", "occu": 1}], "abc": [0.942854, 0.192396, 0.113779], "xyz": [6.070114794788, 1.737188072026, 1.005973273793], "label": "O", "properties": {"magmom": -0.0}}, {"species": [{"element": "O", "occu": 1}], "abc": [0.25, 0.037326, 0.318784], "xyz": [1.6095055, 1.038020110336, 2.818518216128], "label": "O", "properties": {"magmom": 0.0}}]}, "formation_enthalpy": -69.5949596917857, "temp": 800, "gibbs_model": "SISSO", "interpolated": false}, {"@module": "rxn_network.entries", "@class": "GibbsComputedStructureEntry", "energy": 0.0, "composition": {"Mg": 3.0}, "energy_adjustments": [], "parameters": {}, "data": {"oxide_type": "None"}, "entry_id": "mp-1094122", "correction": 0.0, "structure": {"@module": "pymatgen.core.structure", "@class": "Structure", "charge": null, "lattice": {"matrix": [[7.698262, -1.605623, 0.0], [7.698262, 1.605623, 0.0], [7.363377, 0.0, 2.760785]], "a": 7.863921606855767, "b": 7.863921606855767, "c": 7.863921074143229, "alpha": 23.562526422242087, "beta": 23.562526422242087, "gamma": 23.562518514708394, "volume": 68.24940202553526}, "sites": [{"species": [{"element": "Mg", "occu": 1}], "abc": [0.0, 0.0, 0.0], "xyz": [0.0, 0.0, 0.0], "label": "Mg", "properties": {"magmom": -0.0}}, {"species": [{"element": "Mg", "occu": 1}], "abc": [0.222208, 0.222208, 0.222208], "xyz": [5.057432081408, 0.0, 0.61346851328], "label": "Mg", "properties": {"magmom": -0.0}}, {"species": [{"element": "Mg", "occu": 1}], "abc": [0.777792, 0.777792, 0.777792], "xyz": [17.702468918592, 0.0, 2.14731648672], "label": "Mg", "properties": {"magmom": -0.0}}]}, "formation_enthalpy": 0.0, "temp": 800, "gibbs_model": "SISSO", "interpolated": false}], "products": [{"@module": "rxn_network.entries", "@class": "GibbsComputedStructureEntry", "energy": -5.2658605243951175, "composition": {"Mg": 1.0, "O": 1.0}, "energy_adjustments": [], "parameters": {}, "data": {"oxide_type": "oxide"}, "entry_id": "mp-1265", "correction": 0.0, "structure": {"@module": "pymatgen.core.structure", "@class": "Structure", "charge": null, "lattice": {"matrix": [[0.0, 2.128242, 2.128242], [2.128242, 0.0, 2.128242], [2.128242, 2.128242, 0.0]], "a": 3.0097887004120407, "b": 3.0097887004120407, "c": 3.0097887004120407, "alpha": 59.99999999999999, "beta": 59.99999999999999, "gamma": 59.99999999999999, "volume": 19.2793782653415}, "sites": [{"species": [{"element": "Mg", "occu": 1}], "abc": [0.0, 0.0, 0.0], "xyz": [0.0, 0.0, 0.0], "label": "Mg", "properties": {"magmom": 0.0}}, {"species": [{"element": "O", "occu": 1}], "abc": [0.5, 0.5, 0.5], "xyz": [2.128242, 2.128242, 2.128242], "label": "O", "properties": {"magmom": -0.0}}]}, "formation_enthalpy": -6.124860054583333, "temp": 800, "gibbs_model": "SISSO", "interpolated": false}, {"@module": "rxn_network.entries", "@class": "GibbsComputedStructureEntry", "energy": -78.1834065640017, "composition": {"Mg": 2.0, "Mo": 6.0, "P": 6.0, "O": 26.0}, "energy_adjustments": [], "parameters": {}, "data": {"oxide_type": "oxide"}, "entry_id": "mvc-10538", "correction": 0.0, "structure": {"@module": "pymatgen.core.structure", "@class": "Structure", "charge": null, "lattice": {"matrix": [[6.656245, 0.0, 0.0], [0.0, 7.821982, 0.0], [0.0, 1.777664, 10.401534]], "a": 6.656245, "b": 7.821982, "c": 10.552345656300878, "alpha": 80.30162042332779, "beta": 90.0, "gamma": 90.0, "volume": 541.556164960774}, "sites": [{"species": [{"element": "Mg", "occu": 1}], "abc": [0.75, 0.394051, 0.17458], "xyz": [4.992183750000001, 3.392604410202, 1.8158998057200002], "label": "Mg", "properties": {"magmom": 0.0}}, {"species": [{"element": "Mg", "occu": 1}], "abc": [0.25, 0.605949, 0.82542], "xyz": [1.66406125, 6.207041589798, 8.58563419428], "label": "Mg", "properties": {"magmom": 0.0}}, {"species": [{"element": "Mo", "occu": 1}], "abc": [0.25, 0.640023, 0.20595], "xyz": [1.66406125, 5.3723582863859995, 2.1421959273], "label": "Mo", "properties": {"magmom": 0.89}}, {"species": [{"element": "Mo", "occu": 1}], "abc": [0.75, 0.359977, 0.79405], "xyz": [4.992183750000001, 4.227287713614, 8.2593380727], "label": "Mo", "properties": {"magmom": 0.89}}, {"species": [{"element": "Mo", "occu": 1}], "abc": [0.25, 0.230802, 0.437894], "xyz": [1.66406125, 2.58375748918, 4.554769329396], "label": "Mo", "properties": {"magmom": -2.732}}, {"species": [{"element": "Mo", "occu": 1}], "abc": [0.5, 0.0, 0.0], "xyz": [3.3281225, 0.0, 0.0], "label": "Mo", "properties": {"magmom": -0.909}}, {"species": [{"element": "Mo", "occu": 1}], "abc": [0.75, 0.769198, 0.562106], "xyz": [4.992183750000001, 7.015888510820001, 5.846764670604], "label": "Mo", "properties": {"magmom": -2.732}}, {"species": [{"element": "Mo", "occu": 1}], "abc": [0.0, 0.0, 0.0], "xyz": [0.0, 0.0, 0.0], "label": "Mo", "properties": {"magmom": -0.91}}, {"species": [{"element": "P", "occu": 1}], "abc": [0.25, 0.783423, 0.501046], "xyz": [1.66406125, 7.01861204093, 5.211647004564], "label": "P", "properties": {"magmom": -0.007}}, {"species": [{"element": "P", "occu": 1}], "abc": [0.75, 0.216577, 0.498954], "xyz": [4.992183750000001, 2.58103395907, 5.189886995436], "label": "P", "properties": {"magmom": -0.007}}, {"species": [{"element": "P", "occu": 1}], "abc": [0.25, 0.269461, 0.766181], "xyz": [1.66406125, 3.469731472886, 7.969457721654], "label": "P", "properties": {"magmom": 0.002}}, {"species": [{"element": "P", "occu": 1}], "abc": [0.75, 0.730539, 0.233819], "xyz": [4.992183750000001, 6.129914527114, 2.432076278346], "label": "P", "properties": {"magmom": 0.002}}, {"species": [{"element": "P", "occu": 1}], "abc": [0.75, 0.67933, 0.893834], "xyz": [4.992183750000001, 6.902643555836, 9.297244741356], "label": "P", "properties": {"magmom": -0.009}}, {"species": [{"element": "P", "occu": 1}], "abc": [0.25, 0.32067, 0.106166], "xyz": [1.66406125, 2.697002444164, 1.1042892586439998], "label": "P", "properties": {"magmom": -0.009}}, {"species": [{"element": "O", "occu": 1}], "abc": [0.75, 0.640619, 0.753046], "xyz": [4.992183750000001, 6.349573051402, 7.832833572564], "label": "O", "properties": {"magmom": -0.002}}, {"species": [{"element": "O", "occu": 1}], "abc": [0.567733, 0.253823, 0.405653], "xyz": [3.7789699425850003, 2.706513671778, 4.2194134717019995], "label": "O", "properties": {"magmom": -0.009}}, {"species": [{"element": "O", "occu": 1}], "abc": [0.25, 0.205065, 0.639471], "xyz": [1.66406125, 2.740779314574, 6.651479348514], "label": "O", "properties": {"magmom": -0.022}}, {"species": [{"element": "O", "occu": 1}], "abc": [0.549668, 0.774429, 0.908442], "xyz": [3.6587248766600005, 7.672474337766, 9.449190350028], "label": "O", "properties": {"magmom": 0.0}}, {"species": [{"element": "O", "occu": 1}], "abc": [0.75, 0.346072, 0.595604], "xyz": [4.992183750000001, 3.7657527437600002, 6.1951952565360004], "label": "O", "properties": {"magmom": 0.021}}, {"species": [{"element": "O", "occu": 1}], "abc": [0.75, 0.114228, 0.8969], "xyz": [4.992183750000001, 2.487876201496, 9.3291358446], "label": "O", "properties": {"magmom": -0.013}}, {"species": [{"element": "O", "occu": 1}], "abc": [0.25, 0.653928, 0.404396], "xyz": [1.66406125, 5.83389325624, 4.206338743463999], "label": "O", "properties": {"magmom": 0.021}}, {"species": [{"element": "O", "occu": 1}], "abc": [0.049668, 0.225571, 0.091558], "xyz": [0.33060237666, 1.9271716622339998, 0.9523436499719999], "label": "O", "properties": {"magmom": 0.0}}, {"species": [{"element": "O", "occu": 1}], "abc": [0.25, 0.969316, 0.423182], "xyz": [1.66406125, 8.33424771116, 4.401741961188], "label": "O", "properties": {"magmom": -0.018}}, {"species": [{"element": "O", "occu": 1}], "abc": [0.75, 0.030684, 0.576818], "xyz": [4.992183750000001, 1.2653982888400002, 5.999792038812], "label": "O", "properties": {"magmom": -0.018}}, {"species": [{"element": "O", "occu": 1}], "abc": [0.072273, 0.391134, 0.787692], "xyz": [0.48106679488500004, 4.459694819076, 8.193205119527999], "label": "O", "properties": {"magmom": -0.008}}, {"species": [{"element": "O", "occu": 1}], "abc": [0.25, 0.885772, 0.1031], "xyz": [1.66406125, 7.1117697985040005, 1.0723981554], "label": "O", "properties": {"magmom": -0.013}}, {"species": [{"element": "O", "occu": 1}], "abc": [0.572273, 0.608866, 0.212308], "xyz": [3.8091892948850004, 5.139951180924, 2.208328880472], "label": "O", "properties": {"magmom": -0.008}}, {"species": [{"element": "O", "occu": 1}], "abc": [0.75, 0.492521, 0.975374], "xyz": [4.992183750000001, 5.586377642958, 10.145385823716], "label": "O", "properties": {"magmom": 0.009}}, {"species": [{"element": "O", "occu": 1}], "abc": [0.75, 0.794935, 0.360529], "xyz": [4.992183750000001, 6.858866685426, 3.750054651486], "label": "O", "properties": {"magmom": -0.022}}, {"species": [{"element": "O", "occu": 1}], "abc": [0.450332, 0.225571, 0.091558], "xyz": [2.99752012334, 1.9271716622339998, 0.9523436499719999], "label": "O", "properties": {"magmom": 0.0}}, {"species": [{"element": "O", "occu": 1}], "abc": [0.932267, 0.253823, 0.405653], "xyz": [6.205397557415, 2.706513671778, 4.2194134717019995], "label": "O", "properties": {"magmom": -0.009}}, {"species": [{"element": "O", "occu": 1}], "abc": [0.432267, 0.746177, 0.594347], "xyz": [2.8772750574150003, 6.893132328222, 6.182120528297999], "label": "O", "properties": {"magmom": -0.009}}, {"species": [{"element": "O", "occu": 1}], "abc": [0.427727, 0.391134, 0.787692], "xyz": [2.8470557051150003, 4.459694819076, 8.193205119527999], "label": "O", "properties": {"magmom": -0.008}}, {"species": [{"element": "O", "occu": 1}], "abc": [0.25, 0.359381, 0.246954], "xyz": [1.66406125, 3.2500729485980004, 2.568700427436], "label": "O", "properties": {"magmom": -0.002}}, {"species": [{"element": "O", "occu": 1}], "abc": [0.75, 0.89529, 0.125381], "xyz": [4.992183750000001, 7.225827554764001, 1.3041547344539999], "label": "O", "properties": {"magmom": -0.014}}, {"species": [{"element": "O", "occu": 1}], "abc": [0.25, 0.10471, 0.874619], "xyz": [1.66406125, 2.373818445236, 9.097379265546], "label": "O", "properties": {"magmom": -0.014}}, {"species": [{"element": "O", "occu": 1}], "abc": [0.927727, 0.608866, 0.212308], "xyz": [6.175178205115, 5.139951180924, 2.208328880472], "label": "O", "properties": {"magmom": -0.008}}, {"species": [{"element": "O", "occu": 1}], "abc": [0.950332, 0.774429, 0.908442], "xyz": [6.32564262334, 7.672474337766, 9.449190350028], "label": "O", "properties": {"magmom": 0.0}}, {"species": [{"element": "O", "occu": 1}], "abc": [0.067733, 0.746177, 0.594347], "xyz": [0.45084744258500004, 6.893132328222, 6.182120528297999], "label": "O", "properties": {"magmom": -0.009}}, {"species": [{"element": "O", "occu": 1}], "abc": [0.25, 0.507479, 0.024626], "xyz": [1.66406125, 4.0132683570420005, 0.256148176284], "label": "O", "properties": {"magmom": 0.009}}]}, "formation_enthalpy": -96.25128789059522, "temp": 800, "gibbs_model": "SISSO", "interpolated": false}]}], "costs": [0.1713304568188233]}, {"@module": "rxn_network.helpers", "@class": "RxnPathway", "@version": null, "rxns": [{"@module": "rxn_network.reaction", "@class": "ComputedReaction", "reactants": [{"@module": "rxn_network.entries", "@class": "GibbsComputedStructureEntry", "energy": 0.24517236344147197, "composition": {"Sr": 3.0, "Mg": 1.0}, "energy_adjustments": [], "parameters": {}, "data": {"oxide_type": "None"}, "entry_id": "mp-1094297", "correction": 0.0, "structure": {"@module": "pymatgen.core.structure", "@class": "Structure", "charge": null, "lattice": {"matrix": [[-2.158975, 3.338585, 6.455292], [2.158975, -3.338585, 6.455292], [2.158975, 3.338585, -6.455292]], "a": 7.581432427853855, "b": 7.581432427853855, "c": 7.581432427853855, "alpha": 146.90963288602757, "beta": 127.74586650948869, "gamma": 63.25819241432997, "volume": 186.11695328305333}, "sites": [{"species": [{"element": "Sr", "occu": 1}], "abc": [0.905076, 0.5, 0.405076], "xyz": [-1.1102230246251565e-16, 2.70476131492, 6.455292], "label": "Sr", "properties": {"magmom": 0.0}}, {"species": [{"element": "Sr", "occu": 1}], "abc": [0.233969, 0.284785, 0.949184], "xyz": [2.158975, 2.9992779292800003, -2.7785513355600004], "label": "Sr", "properties": {"magmom": 0.0}}, {"species": [{"element": "Sr", "occu": 1}], "abc": [0.664399, 0.715215, 0.949184], "xyz": [2.1589750000000003, 2.99927792928, 2.7785513355600004], "label": "Sr", "properties": {"magmom": 0.0}}, {"species": [{"element": "Mg", "occu": 1}], "abc": [0.363222, 0.0, 0.363222], "xyz": [0.0, 2.42529504174, 0.0], "label": "Mg", "properties": {"magmom": -0.0}}]}, "formation_enthalpy": 0.11066824666666708, "temp": 800, "gibbs_model": "SISSO", "interpolated": false}, {"@module": "rxn_network.entries", "@class": "GibbsComputedStructureEntry", "energy": -81.22750956342355, "composition": {"Mo": 6.0, "P": 6.0, "O": 32.0}, "energy_adjustments": [], "parameters": {}, "data": {"oxide_type": "oxide"}, "entry_id": "mp-25359", "correction": 0.0, "structure": {"@module": "pymatgen.core.structure", "@class": "Structure", "charge": null, "lattice": {"matrix": [[6.492694, 0.0, 0.0], [1.116568, -7.811146, 0.0], [2.832972, -1.725402, -12.401067]], "a": 6.492694, "b": 7.890546618070259, "c": 12.837024778073655, "alpha": 80.54432319322781, "beta": 77.25057861735388, "gamma": 81.864937691584, "volume": 628.9248348260963}, "sites": [{"species": [{"element": "Mo", "occu": 1}], "abc": [0.96922, 0.800533, 0.846891], "xyz": [9.585916899476, -7.7143075660000004, -10.502352032696999], "label": "Mo", "properties": {"magmom": 0.003}}, {"species": [{"element": "Mo", "occu": 1}], "abc": [0.793478, 0.784898, 0.470925], "xyz": [7.3623191788960005, -6.9434878099579995, -5.839972476974999], "label": "Mo", "properties": {"magmom": 0.75}}, {"species": [{"element": "Mo", "occu": 1}], "abc": [0.599884, 0.247343, 0.83913], "xyz": [6.54827032068, -3.3798688653380005, -10.40610735171], "label": "Mo", "properties": {"magmom": 0.502}}, {"species": [{"element": "Mo", "occu": 1}], "abc": [0.400116, 0.752657, 0.16087], "xyz": [3.89396367932, -6.156679134662, -1.99495964829], "label": "Mo", "properties": {"magmom": 0.502}}, {"species": [{"element": "Mo", "occu": 1}], "abc": [0.206522, 0.215102, 0.529075], "xyz": [3.0799148211039995, -2.593060190042, -6.561094523024999], "label": "Mo", "properties": {"magmom": 0.75}}, {"species": [{"element": "Mo", "occu": 1}], "abc": [0.03078, 0.199467, 0.153109], "xyz": [0.856317100524, -1.822240434, -1.898714967303], "label": "Mo", "properties": {"magmom": 0.003}}, {"species": [{"element": "P", "occu": 1}], "abc": [0.053647, 0.487412, 0.315727], "xyz": [1.786987947678, -4.352002291406, -3.9153516807089996], "label": "P", "properties": {"magmom": 0.006}}, {"species": [{"element": "P", "occu": 1}], "abc": [0.946353, 0.512588, 0.684273], "xyz": [8.655246052322001, -5.184545708594, -8.485715319291], "label": "P", "properties": {"magmom": 0.006}}, {"species": [{"element": "P", "occu": 1}], "abc": [0.557673, 0.15611, 0.108454], "xyz": [4.10235471683, -1.4065247505679999, -1.344945320418], "label": "P", "properties": {"magmom": 0.004}}, {"species": [{"element": "P", "occu": 1}], "abc": [0.309842, 0.849618, 0.423278], "xyz": [4.159500287587999, -7.366814949984, -5.249098837626], "label": "P", "properties": {"magmom": 0.007}}, {"species": [{"element": "P", "occu": 1}], "abc": [0.690158, 0.150382, 0.576722], "xyz": [6.282733712412, -2.1697330500159997, -7.151968162373999], "label": "P", "properties": {"magmom": 0.007}}, {"species": [{"element": "P", "occu": 1}], "abc": [0.442327, 0.84389, 0.891546], "xyz": [6.33987928317, -8.130023249432, -11.056121679581999], "label": "P", "properties": {"magmom": 0.004}}, {"species": [{"element": "O", "occu": 1}], "abc": [0.439838, 0.040564, 0.89168], "xyz": [5.427130480883999, -1.8553577817040001, -11.05778342256], "label": "O", "properties": {"magmom": -0.017}}, {"species": [{"element": "O", "occu": 1}], "abc": [0.834885, 0.388838, 0.782142], "xyz": [8.070603284198, -4.386779759432, -9.699395345513999], "label": "O", "properties": {"magmom": -0.017}}, {"species": [{"element": "O", "occu": 1}], "abc": [0.878612, 0.021019, 0.844172], "xyz": [8.119543642703999, -1.6207185349180002, -10.468633531524], "label": "O", "properties": {"magmom": -0.002}}, {"species": [{"element": "O", "occu": 1}], "abc": [0.895711, 0.230209, 0.520206], "xyz": [7.546350470378, -2.695760582326, -6.451109459801999], "label": "O", "properties": {"magmom": -0.03}}, {"species": [{"element": "O", "occu": 1}], "abc": [0.661552, 0.761884, 0.839655], "xyz": [7.52466909986, -7.399929575374, -10.412617911885], "label": "O", "properties": {"magmom": -0.001}}, {"species": [{"element": "O", "occu": 1}], "abc": [0.793313, 0.599503, 0.611921], "xyz": [7.553679480138, -5.73861517768, -7.588473319707], "label": "O", "properties": {"magmom": -0.007}}, {"species": [{"element": "O", "occu": 1}], "abc": [0.064401, 0.286884, 0.021399], "xyz": [0.7990842482339999, -2.277814686462, -0.265370432733], "label": "O", "properties": {"magmom": -0.001}}, {"species": [{"element": "O", "occu": 1}], "abc": [0.165115, 0.611161, 0.217858], "xyz": [2.3716295992339997, -5.149760429421999, -2.7016716544859998], "label": "O", "properties": {"magmom": -0.017}}, {"species": [{"element": "O", "occu": 1}], "abc": [0.121388, 0.978981, 0.155828], "xyz": [2.322690357296, -7.915829465082, -1.9324334684759998], "label": "O", "properties": {"magmom": -0.002}}, {"species": [{"element": "O", "occu": 1}], "abc": [0.104289, 0.769791, 0.479794], "xyz": [2.895883529622, -6.840787417674001, -5.949957540198], "label": "O", "properties": {"magmom": -0.03}}, {"species": [{"element": "O", "occu": 1}], "abc": [0.338448, 0.238116, 0.160345], "xyz": [2.91756490014, -2.136618424626, -1.9884490881149997], "label": "O", "properties": {"magmom": -0.001}}, {"species": [{"element": "O", "occu": 1}], "abc": [0.206687, 0.400497, 0.388079], "xyz": [2.8885545198619997, -3.79793282232, -4.812593680293], "label": "O", "properties": {"magmom": -0.007}}, {"species": [{"element": "O", "occu": 1}], "abc": [0.136908, 0.404858, 0.620298], "xyz": [3.098240103152, -4.232668357064, -7.6923570579659994], "label": "O", "properties": {"magmom": -0.01}}, {"species": [{"element": "O", "occu": 1}], "abc": [0.039185, 0.644857, 0.733539], "xyz": [3.0525383530739996, -6.3027218338, -9.096666286113], "label": "O", "properties": {"magmom": -0.004}}, {"species": [{"element": "O", "occu": 1}], "abc": [0.179721, 0.048507, 0.631803], "xyz": [3.0109150308659998, -1.469009418828, -7.835031333801], "label": "O", "properties": {"magmom": -0.075}}, {"species": [{"element": "O", "occu": 1}], "abc": [0.281927, 0.048051, 0.41709], "xyz": [3.065722241786, -1.0949812966260002, -5.17236103503], "label": "O", "properties": {"magmom": -0.011}}, {"species": [{"element": "O", "occu": 1}], "abc": [0.369231, 0.7583, 0.009475], "xyz": [3.270839822414, -5.939540195749999, -0.117500109825], "label": "O", "properties": {"magmom": -0.015}}, {"species": [{"element": "O", "occu": 1}], "abc": [0.378438, 0.807149, 0.306816], "xyz": [4.227520013756, -6.834139622785999, -3.8048457726719995], "label": "O", "properties": {"magmom": -0.025}}, {"species": [{"element": "O", "occu": 1}], "abc": [0.863092, 0.595142, 0.379702], "xyz": [7.3439938968480005, -5.303879642936, -4.708709942034], "label": "O", "properties": {"magmom": -0.01}}, {"species": [{"element": "O", "occu": 1}], "abc": [0.607361, 0.597532, 0.159474], "xyz": [5.062379607438, -4.94256645022, -1.977647758758], "label": "O", "properties": {"magmom": -0.051}}, {"species": [{"element": "O", "occu": 1}], "abc": [0.514386, 0.234029, 0.513994], "xyz": [5.057190798524, -2.714880962822, -6.374074031597999], "label": "O", "properties": {"magmom": -0.006}}, {"species": [{"element": "O", "occu": 1}], "abc": [0.560162, 0.959436, 0.10832], "xyz": [5.015103519116, -7.681190218295999, -1.3432835774399998], "label": "O", "properties": {"magmom": -0.017}}, {"species": [{"element": "O", "occu": 1}], "abc": [0.277707, 0.816869, 0.826416], "xyz": [5.056369746602, -7.806582841106, -10.248440185872], "label": "O", "properties": {"magmom": -0.004}}, {"species": [{"element": "O", "occu": 1}], "abc": [0.485614, 0.765971, 0.486006], "xyz": [5.385043201476, -6.821667037178, -6.026992968401999], "label": "O", "properties": {"magmom": -0.006}}, {"species": [{"element": "O", "occu": 1}], "abc": [0.392639, 0.402468, 0.840526], "xyz": [5.379854392562, -4.5939815497800005, -10.423419241242], "label": "O", "properties": {"magmom": -0.051}}, {"species": [{"element": "O", "occu": 1}], "abc": [0.722293, 0.183131, 0.173584], "xyz": [5.385864253397999, -1.729965158894, -2.152626814128], "label": "O", "properties": {"magmom": -0.004}}, {"species": [{"element": "O", "occu": 1}], "abc": [0.621562, 0.192851, 0.693184], "xyz": [6.214713986244, -2.7024083772139997, -8.596221227328], "label": "O", "properties": {"magmom": -0.025}}, {"species": [{"element": "O", "occu": 1}], "abc": [0.630769, 0.2417, 0.990525], "xyz": [7.171394177586, -3.5970078042500004, -12.283566890174999], "label": "O", "properties": {"magmom": -0.015}}, {"species": [{"element": "O", "occu": 1}], "abc": [0.718073, 0.951949, 0.58291], "xyz": [7.376511758214001, -8.441566703374, -7.2287059649700005], "label": "O", "properties": {"magmom": -0.011}}, {"species": [{"element": "O", "occu": 1}], "abc": [0.820279, 0.951493, 0.368197], "xyz": [7.431318969134, -8.067538581172, -4.566035666198999], "label": "O", "properties": {"magmom": -0.075}}, {"species": [{"element": "O", "occu": 1}], "abc": [0.960815, 0.355143, 0.266461], "xyz": [7.3896956469260004, -3.2338261662, -3.304400713887], "label": "O", "properties": {"magmom": -0.004}}, {"species": [{"element": "O", "occu": 1}], "abc": [0.935599, 0.713116, 0.978601], "xyz": [9.643149751766, -7.258733313537999, -12.135696567267], "label": "O", "properties": {"magmom": -0.001}}]}, "formation_enthalpy": -102.53214790142852, "temp": 800, "gibbs_model": "SISSO", "interpolated": false}], "products": [{"@module": "rxn_network.entries", "@class": "GibbsComputedStructureEntry", "energy": -5.320875822835609, "composition": {"Sr": 1.0, "O": 1.0}, "energy_adjustments": [], "parameters": {}, "data": {"oxide_type": "oxide"}, "entry_id": "mp-2472", "correction": 0.0, "structure": {"@module": "pymatgen.core.structure", "@class": "Structure", "charge": null, "lattice": {"matrix": [[0.0, 2.603076, 2.603076], [2.603076, 0.0, 2.603076], [2.603076, 2.603076, 0.0]], "a": 3.681305383087907, "b": 3.681305383087907, "c": 3.681305383087907, "alpha": 59.99999999999999, "beta": 59.99999999999999, "gamma": 59.99999999999999, "volume": 35.27691022191445}, "sites": [{"species": [{"element": "Sr", "occu": 1}], "abc": [0.5, 0.5, 0.5], "xyz": [2.603076, 2.603076, 2.603076], "label": "Sr", "properties": {"magmom": -0.0}}, {"species": [{"element": "O", "occu": 1}], "abc": [0.0, 0.0, 0.0], "xyz": [0.0, 0.0, 0.0], "label": "O", "properties": {"magmom": 0.0}}]}, "formation_enthalpy": -6.169489067916666, "temp": 800, "gibbs_model": "SISSO", "interpolated": false}, {"@module": "rxn_network.entries", "@class": "GibbsComputedStructureEntry", "energy": -78.1834065640017, "composition": {"Mg": 2.0, "Mo": 6.0, "P": 6.0, "O": 26.0}, "energy_adjustments": [], "parameters": {}, "data": {"oxide_type": "oxide"}, "entry_id": "mvc-10538", "correction": 0.0, "structure": {"@module": "pymatgen.core.structure", "@class": "Structure", "charge": null, "lattice": {"matrix": [[6.656245, 0.0, 0.0], [0.0, 7.821982, 0.0], [0.0, 1.777664, 10.401534]], "a": 6.656245, "b": 7.821982, "c": 10.552345656300878, "alpha": 80.30162042332779, "beta": 90.0, "gamma": 90.0, "volume": 541.556164960774}, "sites": [{"species": [{"element": "Mg", "occu": 1}], "abc": [0.75, 0.394051, 0.17458], "xyz": [4.992183750000001, 3.392604410202, 1.8158998057200002], "label": "Mg", "properties": {"magmom": 0.0}}, {"species": [{"element": "Mg", "occu": 1}], "abc": [0.25, 0.605949, 0.82542], "xyz": [1.66406125, 6.207041589798, 8.58563419428], "label": "Mg", "properties": {"magmom": 0.0}}, {"species": [{"element": "Mo", "occu": 1}], "abc": [0.25, 0.640023, 0.20595], "xyz": [1.66406125, 5.3723582863859995, 2.1421959273], "label": "Mo", "properties": {"magmom": 0.89}}, {"species": [{"element": "Mo", "occu": 1}], "abc": [0.75, 0.359977, 0.79405], "xyz": [4.992183750000001, 4.227287713614, 8.2593380727], "label": "Mo", "properties": {"magmom": 0.89}}, {"species": [{"element": "Mo", "occu": 1}], "abc": [0.25, 0.230802, 0.437894], "xyz": [1.66406125, 2.58375748918, 4.554769329396], "label": "Mo", "properties": {"magmom": -2.732}}, {"species": [{"element": "Mo", "occu": 1}], "abc": [0.5, 0.0, 0.0], "xyz": [3.3281225, 0.0, 0.0], "label": "Mo", "properties": {"magmom": -0.909}}, {"species": [{"element": "Mo", "occu": 1}], "abc": [0.75, 0.769198, 0.562106], "xyz": [4.992183750000001, 7.015888510820001, 5.846764670604], "label": "Mo", "properties": {"magmom": -2.732}}, {"species": [{"element": "Mo", "occu": 1}], "abc": [0.0, 0.0, 0.0], "xyz": [0.0, 0.0, 0.0], "label": "Mo", "properties": {"magmom": -0.91}}, {"species": [{"element": "P", "occu": 1}], "abc": [0.25, 0.783423, 0.501046], "xyz": [1.66406125, 7.01861204093, 5.211647004564], "label": "P", "properties": {"magmom": -0.007}}, {"species": [{"element": "P", "occu": 1}], "abc": [0.75, 0.216577, 0.498954], "xyz": [4.992183750000001, 2.58103395907, 5.189886995436], "label": "P", "properties": {"magmom": -0.007}}, {"species": [{"element": "P", "occu": 1}], "abc": [0.25, 0.269461, 0.766181], "xyz": [1.66406125, 3.469731472886, 7.969457721654], "label": "P", "properties": {"magmom": 0.002}}, {"species": [{"element": "P", "occu": 1}], "abc": [0.75, 0.730539, 0.233819], "xyz": [4.992183750000001, 6.129914527114, 2.432076278346], "label": "P", "properties": {"magmom": 0.002}}, {"species": [{"element": "P", "occu": 1}], "abc": [0.75, 0.67933, 0.893834], "xyz": [4.992183750000001, 6.902643555836, 9.297244741356], "label": "P", "properties": {"magmom": -0.009}}, {"species": [{"element": "P", "occu": 1}], "abc": [0.25, 0.32067, 0.106166], "xyz": [1.66406125, 2.697002444164, 1.1042892586439998], "label": "P", "properties": {"magmom": -0.009}}, {"species": [{"element": "O", "occu": 1}], "abc": [0.75, 0.640619, 0.753046], "xyz": [4.992183750000001, 6.349573051402, 7.832833572564], "label": "O", "properties": {"magmom": -0.002}}, {"species": [{"element": "O", "occu": 1}], "abc": [0.567733, 0.253823, 0.405653], "xyz": [3.7789699425850003, 2.706513671778, 4.2194134717019995], "label": "O", "properties": {"magmom": -0.009}}, {"species": [{"element": "O", "occu": 1}], "abc": [0.25, 0.205065, 0.639471], "xyz": [1.66406125, 2.740779314574, 6.651479348514], "label": "O", "properties": {"magmom": -0.022}}, {"species": [{"element": "O", "occu": 1}], "abc": [0.549668, 0.774429, 0.908442], "xyz": [3.6587248766600005, 7.672474337766, 9.449190350028], "label": "O", "properties": {"magmom": 0.0}}, {"species": [{"element": "O", "occu": 1}], "abc": [0.75, 0.346072, 0.595604], "xyz": [4.992183750000001, 3.7657527437600002, 6.1951952565360004], "label": "O", "properties": {"magmom": 0.021}}, {"species": [{"element": "O", "occu": 1}], "abc": [0.75, 0.114228, 0.8969], "xyz": [4.992183750000001, 2.487876201496, 9.3291358446], "label": "O", "properties": {"magmom": -0.013}}, {"species": [{"element": "O", "occu": 1}], "abc": [0.25, 0.653928, 0.404396], "xyz": [1.66406125, 5.83389325624, 4.206338743463999], "label": "O", "properties": {"magmom": 0.021}}, {"species": [{"element": "O", "occu": 1}], "abc": [0.049668, 0.225571, 0.091558], "xyz": [0.33060237666, 1.9271716622339998, 0.9523436499719999], "label": "O", "properties": {"magmom": 0.0}}, {"species": [{"element": "O", "occu": 1}], "abc": [0.25, 0.969316, 0.423182], "xyz": [1.66406125, 8.33424771116, 4.401741961188], "label": "O", "properties": {"magmom": -0.018}}, {"species": [{"element": "O", "occu": 1}], "abc": [0.75, 0.030684, 0.576818], "xyz": [4.992183750000001, 1.2653982888400002, 5.999792038812], "label": "O", "properties": {"magmom": -0.018}}, {"species": [{"element": "O", "occu": 1}], "abc": [0.072273, 0.391134, 0.787692], "xyz": [0.48106679488500004, 4.459694819076, 8.193205119527999], "label": "O", "properties": {"magmom": -0.008}}, {"species": [{"element": "O", "occu": 1}], "abc": [0.25, 0.885772, 0.1031], "xyz": [1.66406125, 7.1117697985040005, 1.0723981554], "label": "O", "properties": {"magmom": -0.013}}, {"species": [{"element": "O", "occu": 1}], "abc": [0.572273, 0.608866, 0.212308], "xyz": [3.8091892948850004, 5.139951180924, 2.208328880472], "label": "O", "properties": {"magmom": -0.008}}, {"species": [{"element": "O", "occu": 1}], "abc": [0.75, 0.492521, 0.975374], "xyz": [4.992183750000001, 5.586377642958, 10.145385823716], "label": "O", "properties": {"magmom": 0.009}}, {"species": [{"element": "O", "occu": 1}], "abc": [0.75, 0.794935, 0.360529], "xyz": [4.992183750000001, 6.858866685426, 3.750054651486], "label": "O", "properties": {"magmom": -0.022}}, {"species": [{"element": "O", "occu": 1}], "abc": [0.450332, 0.225571, 0.091558], "xyz": [2.99752012334, 1.9271716622339998, 0.9523436499719999], "label": "O", "properties": {"magmom": 0.0}}, {"species": [{"element": "O", "occu": 1}], "abc": [0.932267, 0.253823, 0.405653], "xyz": [6.205397557415, 2.706513671778, 4.2194134717019995], "label": "O", "properties": {"magmom": -0.009}}, {"species": [{"element": "O", "occu": 1}], "abc": [0.432267, 0.746177, 0.594347], "xyz": [2.8772750574150003, 6.893132328222, 6.182120528297999], "label": "O", "properties": {"magmom": -0.009}}, {"species": [{"element": "O", "occu": 1}], "abc": [0.427727, 0.391134, 0.787692], "xyz": [2.8470557051150003, 4.459694819076, 8.193205119527999], "label": "O", "properties": {"magmom": -0.008}}, {"species": [{"element": "O", "occu": 1}], "abc": [0.25, 0.359381, 0.246954], "xyz": [1.66406125, 3.2500729485980004, 2.568700427436], "label": "O", "properties": {"magmom": -0.002}}, {"species": [{"element": "O", "occu": 1}], "abc": [0.75, 0.89529, 0.125381], "xyz": [4.992183750000001, 7.225827554764001, 1.3041547344539999], "label": "O", "properties": {"magmom": -0.014}}, {"species": [{"element": "O", "occu": 1}], "abc": [0.25, 0.10471, 0.874619], "xyz": [1.66406125, 2.373818445236, 9.097379265546], "label": "O", "properties": {"magmom": -0.014}}, {"species": [{"element": "O", "occu": 1}], "abc": [0.927727, 0.608866, 0.212308], "xyz": [6.175178205115, 5.139951180924, 2.208328880472], "label": "O", "properties": {"magmom": -0.008}}, {"species": [{"element": "O", "occu": 1}], "abc": [0.950332, 0.774429, 0.908442], "xyz": [6.32564262334, 7.672474337766, 9.449190350028], "label": "O", "properties": {"magmom": 0.0}}, {"species": [{"element": "O", "occu": 1}], "abc": [0.067733, 0.746177, 0.594347], "xyz": [0.45084744258500004, 6.893132328222, 6.182120528297999], "label": "O", "properties": {"magmom": -0.009}}, {"species": [{"element": "O", "occu": 1}], "abc": [0.25, 0.507479, 0.024626], "xyz": [1.66406125, 4.0132683570420005, 0.256148176284], "label": "O", "properties": {"magmom": 0.009}}]}, "formation_enthalpy": -96.25128789059522, "temp": 800, "gibbs_model": "SISSO", "interpolated": false}]}], "costs": [0.17729613294007998]}, {"@module": "rxn_network.helpers", "@class": "RxnPathway", "@version": null, "rxns": [{"@module": "rxn_network.reaction", "@class": "ComputedReaction", "reactants": [{"@module": "rxn_network.entries", "@class": "GibbsComputedStructureEntry", "energy": -49.239352936671196, "composition": {"Mo": 8.0, "O": 24.0}, "energy_adjustments": [], "parameters": {}, "data": {"oxide_type": "oxide"}, "entry_id": "mp-18856", "correction": 0.0, "structure": {"@module": "pymatgen.core.structure", "@class": "Structure", "charge": null, "lattice": {"matrix": [[7.795754, 0.0, 0.0], [0.0, 7.436809, 0.0], [0.0, 7.403914, 8.008231]], "a": 7.795754, "b": 7.436809, "c": 10.906406661625864, "alpha": 47.24544248702309, "beta": 90.0, "gamma": 90.0, "volume": 464.28146468820046}, "sites": [{"species": [{"element": "Mo", "occu": 1}], "abc": [0.464663, 0.534819, 0.715937], "xyz": [3.622398440902, 9.278082729989, 5.733388877447001], "label": "Mo", "properties": {"magmom": -0.0}}, {"species": [{"element": "Mo", "occu": 1}], "abc": [0.964663, 0.465181, 0.784063], "xyz": [7.520275440902, 9.264597270011, 6.2789576225529995], "label": "Mo", "properties": {"magmom": -0.0}}, {"species": [{"element": "Mo", "occu": 1}], "abc": [0.535337, 0.465181, 0.284063], "xyz": [4.173355559098, 5.562640270011, 2.2748421225530002], "label": "Mo", "properties": {"magmom": -0.0}}, {"species": [{"element": "Mo", "occu": 1}], "abc": [0.035337, 0.534819, 0.215937], "xyz": [0.275478559098, 5.576125729989, 1.729273377447], "label": "Mo", "properties": {"magmom": -0.0}}, {"species": [{"element": "Mo", "occu": 1}], "abc": [0.467024, 0.034817, 0.214607], "xyz": [3.640804216096, 1.847859150751, 1.718622430217], "label": "Mo", "properties": {"magmom": -0.0}}, {"species": [{"element": "Mo", "occu": 1}], "abc": [0.967024, 0.965183, 0.285393], "xyz": [7.538681216095999, 9.290906849249001, 2.285493069783], "label": "Mo", "properties": {"magmom": -0.0}}, {"species": [{"element": "Mo", "occu": 1}], "abc": [0.532976, 0.965183, 0.785393], "xyz": [4.154949783904, 12.992863849249002, 6.289608569783001], "label": "Mo", "properties": {"magmom": -0.0}}, {"species": [{"element": "Mo", "occu": 1}], "abc": [0.032976, 0.034817, 0.714607], "xyz": [0.25707278390399996, 5.549816150751001, 5.722737930217], "label": "Mo", "properties": {"magmom": -0.0}}, {"species": [{"element": "O", "occu": 1}], "abc": [0.99439, 0.723401, 0.502124], "xyz": [7.752019820059999, 9.097477980745, 4.021124982644], "label": "O", "properties": {"magmom": -0.0}}, {"species": [{"element": "O", "occu": 1}], "abc": [0.49439, 0.276599, 0.997876], "xyz": [3.85414282006, 9.445202019255, 7.991221517356], "label": "O", "properties": {"magmom": -0.0}}, {"species": [{"element": "O", "occu": 1}], "abc": [0.00561, 0.276599, 0.497876], "xyz": [0.04373417994, 5.743245019255, 3.987106017356], "label": "O", "properties": {"magmom": -0.0}}, {"species": [{"element": "O", "occu": 1}], "abc": [0.50561, 0.723401, 0.002124], "xyz": [3.9416111799399998, 5.395520980745, 0.017009482644000002], "label": "O", "properties": {"magmom": -0.0}}, {"species": [{"element": "O", "occu": 1}], "abc": [0.475565, 0.727761, 0.497795], "xyz": [3.7073877510099997, 9.097850924279001, 3.986457350645], "label": "O", "properties": {"magmom": 0.0}}, {"species": [{"element": "O", "occu": 1}], "abc": [0.975565, 0.272239, 0.002205], "xyz": [7.60526475101, 2.040915075721, 0.017658149355], "label": "O", "properties": {"magmom": 0.0}}, {"species": [{"element": "O", "occu": 1}], "abc": [0.524435, 0.272239, 0.502205], "xyz": [4.08836624899, 5.742872075721, 4.0217736493550005], "label": "O", "properties": {"magmom": 0.0}}, {"species": [{"element": "O", "occu": 1}], "abc": [0.024435, 0.727761, 0.997795], "xyz": [0.19048924898999997, 12.799807924279001, 7.990572850645], "label": "O", "properties": {"magmom": 0.0}}, {"species": [{"element": "O", "occu": 1}], "abc": [0.027613, 0.228501, 0.772405], "xyz": [0.21526415520199998, 7.418138486479, 6.185597665555], "label": "O", "properties": {"magmom": 0.0}}, {"species": [{"element": "O", "occu": 1}], "abc": [0.527613, 0.771499, 0.727595], "xyz": [4.113141155201999, 11.124541513521, 5.8267488344450005], "label": "O", "properties": {"magmom": 0.0}}, {"species": [{"element": "O", "occu": 1}], "abc": [0.972387, 0.771499, 0.227595], "xyz": [7.580489844798, 7.4225845135210005, 1.822633334445], "label": "O", "properties": {"magmom": 0.0}}, {"species": [{"element": "O", "occu": 1}], "abc": [0.472387, 0.228501, 0.272405], "xyz": [3.6826128447979998, 3.7161814864790004, 2.1814821655550003], "label": "O", "properties": {"magmom": 0.0}}, {"species": [{"element": "O", "occu": 1}], "abc": [0.47214, 0.227739, 0.771388], "xyz": [3.6806872935599997, 7.404941857482999, 6.177453294628], "label": "O", "properties": {"magmom": 0.0}}, {"species": [{"element": "O", "occu": 1}], "abc": [0.97214, 0.772261, 0.728612], "xyz": [7.5785642935599995, 11.137738142517001, 5.834893205372], "label": "O", "properties": {"magmom": 0.0}}, {"species": [{"element": "O", "occu": 1}], "abc": [0.52786, 0.772261, 0.228612], "xyz": [4.1150667064399995, 7.4357811425169995, 1.8307777053720002], "label": "O", "properties": {"magmom": 0.0}}, {"species": [{"element": "O", "occu": 1}], "abc": [0.02786, 0.227739, 0.271388], "xyz": [0.21718970644, 3.7029848574830004, 2.1733377946280004], "label": "O", "properties": {"magmom": 0.0}}, {"species": [{"element": "O", "occu": 1}], "abc": [0.258641, 0.988715, 0.733096], "xyz": [2.016301610314, 12.780664348179, 5.870802113176], "label": "O", "properties": {"magmom": 0.0}}, {"species": [{"element": "O", "occu": 1}], "abc": [0.758641, 0.011285, 0.766904], "xyz": [5.914178610314, 5.762015651821001, 6.141544386824], "label": "O", "properties": {"magmom": 0.0}}, {"species": [{"element": "O", "occu": 1}], "abc": [0.741359, 0.011285, 0.266904], "xyz": [5.779452389686, 2.060058651821, 2.137428886824], "label": "O", "properties": {"magmom": 0.0}}, {"species": [{"element": "O", "occu": 1}], "abc": [0.241359, 0.988715, 0.233096], "xyz": [1.881575389686, 9.078707348179, 1.866686613176], "label": "O", "properties": {"magmom": 0.0}}, {"species": [{"element": "O", "occu": 1}], "abc": [0.258935, 0.52895, 0.250989], "xyz": [2.01859356199, 5.792001091496, 2.0099778904590004], "label": "O", "properties": {"magmom": 0.0}}, {"species": [{"element": "O", "occu": 1}], "abc": [0.758935, 0.47105, 0.249011], "xyz": [5.91647056199, 5.346764908504, 1.9941376095410002], "label": "O", "properties": {"magmom": 0.0}}, {"species": [{"element": "O", "occu": 1}], "abc": [0.741065, 0.47105, 0.749011], "xyz": [5.777160438009999, 9.048721908504001, 5.998253109541], "label": "O", "properties": {"magmom": 0.0}}, {"species": [{"element": "O", "occu": 1}], "abc": [0.241065, 0.52895, 0.750989], "xyz": [1.8792834380099999, 9.493958091496001, 6.014093390459], "label": "O", "properties": {"magmom": 0.0}}]}, "formation_enthalpy": -64.58118232999999, "temp": 800, "gibbs_model": "SISSO", "interpolated": false}, {"@module": "rxn_network.entries", "@class": "GibbsComputedStructureEntry", "energy": -2.085706664441771, "composition": {"Mg": 2.0, "P": 8.0}, "energy_adjustments": [], "parameters": {}, "data": {"oxide_type": "None"}, "entry_id": "mp-384", "correction": 0.0, "structure": {"@module": "pymatgen.core.structure", "@class": "Structure", "charge": null, "lattice": {"matrix": [[5.118682, 0.0, 0.0], [0.0, 5.190379, 0.0], [0.0, 1.13154, 7.511942]], "a": 5.118682, "b": 5.190379, "c": 7.5966871320967275, "alpha": 81.43381496598697, "beta": 90.0, "gamma": 90.0, "volume": 199.57652056013623}, "sites": [{"species": [{"element": "Mg", "occu": 1}], "abc": [0.0, 0.0, 0.0], "xyz": [0.0, 0.0, 0.0], "label": "Mg", "properties": {"magmom": 0.0}}, {"species": [{"element": "Mg", "occu": 1}], "abc": [0.5, 0.0, 0.5], "xyz": [2.559341, 0.56577, 3.755971], "label": "Mg", "properties": {"magmom": 0.0}}, {"species": [{"element": "P", "occu": 1}], "abc": [0.292197, 0.252975, 0.746195], "xyz": [1.4956635243539997, 2.157385617825, 5.60537356069], "label": "P", "properties": {"magmom": -0.0}}, {"species": [{"element": "P", "occu": 1}], "abc": [0.792197, 0.747025, 0.753805], "xyz": [4.055004524354, 4.730303382175, 5.66253943931], "label": "P", "properties": {"magmom": -0.0}}, {"species": [{"element": "P", "occu": 1}], "abc": [0.707803, 0.747025, 0.253805], "xyz": [3.6230184756459995, 4.164533382175001, 1.9065684393100002], "label": "P", "properties": {"magmom": -0.0}}, {"species": [{"element": "P", "occu": 1}], "abc": [0.207803, 0.252975, 0.246195], "xyz": [1.063677475646, 1.591615617825, 1.84940256069], "label": "P", "properties": {"magmom": -0.0}}, {"species": [{"element": "P", "occu": 1}], "abc": [0.891319, 0.396771, 0.400495], "xyz": [4.562378521557999, 2.512567978509, 3.00849521129], "label": "P", "properties": {"magmom": -0.0}}, {"species": [{"element": "P", "occu": 1}], "abc": [0.391319, 0.603229, 0.099505], "xyz": [2.003037521558, 3.2435810214910004, 0.74747578871], "label": "P", "properties": {"magmom": -0.0}}, {"species": [{"element": "P", "occu": 1}], "abc": [0.108681, 0.603229, 0.599505], "xyz": [0.556303478442, 3.809351021491, 4.50344678871], "label": "P", "properties": {"magmom": -0.0}}, {"species": [{"element": "P", "occu": 1}], "abc": [0.608681, 0.396771, 0.900495], "xyz": [3.115644478442, 3.078337978509, 6.76446621129], "label": "P", "properties": {"magmom": -0.0}}]}, "formation_enthalpy": -3.067590175238095, "temp": 800, "gibbs_model": "SISSO", "interpolated": false}], "products": [{"@module": "rxn_network.entries", "@class": "GibbsComputedStructureEntry", "energy": -28.587114657050833, "composition": {"Mo": 32.0, "P": 24.0}, "energy_adjustments": [], "parameters": {}, "data": {"oxide_type": "None"}, "entry_id": "mp-21833", "correction": 0.0, "structure": {"@module": "pymatgen.core.structure", "@class": "Structure", "charge": null, "lattice": {"matrix": [[3.1637, 0.0, 0.0], [0.0, 12.51058, 0.0], [0.0, 0.0, 20.568087]], "a": 3.1637, "b": 12.51058, "c": 20.568087, "alpha": 90.0, "beta": 90.0, "gamma": 90.0, "volume": 814.0791644211372}, "sites": [{"species": [{"element": "Mo", "occu": 1}], "abc": [0.75, 0.201966, 0.113506], "xyz": [2.372775, 2.5267118002799998, 2.3346012830219998], "label": "Mo", "properties": {"magmom": -0.0}}, {"species": [{"element": "Mo", "occu": 1}], "abc": [0.25, 0.798034, 0.886494], "xyz": [0.790925, 9.98386819972, 18.233485716978], "label": "Mo", "properties": {"magmom": 0.0}}, {"species": [{"element": "Mo", "occu": 1}], "abc": [0.75, 0.701966, 0.386494], "xyz": [2.372775, 8.78200180028, 7.9494422169779995], "label": "Mo", "properties": {"magmom": 0.0}}, {"species": [{"element": "Mo", "occu": 1}], "abc": [0.25, 0.298034, 0.613506], "xyz": [0.790925, 3.72857819972, 12.618644783021999], "label": "Mo", "properties": {"magmom": -0.0}}, {"species": [{"element": "Mo", "occu": 1}], "abc": [0.75, 0.490765, 0.672305], "xyz": [2.372775, 6.1397547937, 13.828027730535], "label": "Mo", "properties": {"magmom": 0.0}}, {"species": [{"element": "Mo", "occu": 1}], "abc": [0.25, 0.509235, 0.327695], "xyz": [0.790925, 6.370825206299999, 6.740059269465], "label": "Mo", "properties": {"magmom": 0.0}}, {"species": [{"element": "Mo", "occu": 1}], "abc": [0.75, 0.990765, 0.827695], "xyz": [2.372775, 12.395044793699999, 17.024102769465], "label": "Mo", "properties": {"magmom": -0.0}}, {"species": [{"element": "Mo", "occu": 1}], "abc": [0.25, 0.009235, 0.172305], "xyz": [0.790925, 0.1155352063, 3.543984230535], "label": "Mo", "properties": {"magmom": -0.0}}, {"species": [{"element": "Mo", "occu": 1}], "abc": [0.25, 0.094818, 0.533404], "xyz": [0.790925, 1.1862281744399998, 10.971099878148], "label": "Mo", "properties": {"magmom": 0.0}}, {"species": [{"element": "Mo", "occu": 1}], "abc": [0.75, 0.905182, 0.466596], "xyz": [2.372775, 11.324351825559999, 9.596987121851999], "label": "Mo", "properties": {"magmom": 0.0}}, {"species": [{"element": "Mo", "occu": 1}], "abc": [0.25, 0.594818, 0.966596], "xyz": [0.790925, 7.441518174439999, 19.881030621852], "label": "Mo", "properties": {"magmom": -0.0}}, {"species": [{"element": "Mo", "occu": 1}], "abc": [0.75, 0.405182, 0.033404], "xyz": [2.372775, 5.0690618255599995, 0.687056378148], "label": "Mo", "properties": {"magmom": -0.0}}, {"species": [{"element": "Mo", "occu": 1}], "abc": [0.25, 0.400994, 0.472748], "xyz": [0.790925, 5.01666751652, 9.723521993076], "label": "Mo", "properties": {"magmom": -0.0}}, {"species": [{"element": "Mo", "occu": 1}], "abc": [0.75, 0.599006, 0.527252], "xyz": [2.372775, 7.49391248348, 10.844565006924], "label": "Mo", "properties": {"magmom": -0.0}}, {"species": [{"element": "Mo", "occu": 1}], "abc": [0.25, 0.900994, 0.027252], "xyz": [0.790925, 11.271957516519999, 0.5605215069239999], "label": "Mo", "properties": {"magmom": 0.0}}, {"species": [{"element": "Mo", "occu": 1}], "abc": [0.75, 0.099006, 0.972748], "xyz": [2.372775, 1.23862248348, 20.007565493075997], "label": "Mo", "properties": {"magmom": 0.0}}, {"species": [{"element": "Mo", "occu": 1}], "abc": [0.25, 0.297171, 0.915978], "xyz": [0.790925, 3.71778156918, 18.839915194085997], "label": "Mo", "properties": {"magmom": -0.0}}, {"species": [{"element": "Mo", "occu": 1}], "abc": [0.75, 0.702829, 0.084022], "xyz": [2.372775, 8.79279843082, 1.7281718059139999], "label": "Mo", "properties": {"magmom": -0.0}}, {"species": [{"element": "Mo", "occu": 1}], "abc": [0.25, 0.797171, 0.584022], "xyz": [0.790925, 9.973071569179998, 12.012215305914], "label": "Mo", "properties": {"magmom": 0.0}}, {"species": [{"element": "Mo", "occu": 1}], "abc": [0.75, 0.202829, 0.415978], "xyz": [2.372775, 2.53750843082, 8.555871694086], "label": "Mo", "properties": {"magmom": -0.0}}, {"species": [{"element": "Mo", "occu": 1}], "abc": [0.25, 0.120494, 0.31085], "xyz": [0.790925, 1.50744982652, 6.39358984395], "label": "Mo", "properties": {"magmom": 0.0}}, {"species": [{"element": "Mo", "occu": 1}], "abc": [0.75, 0.879506, 0.68915], "xyz": [2.372775, 11.003130173479999, 14.17449715605], "label": "Mo", "properties": {"magmom": -0.0}}, {"species": [{"element": "Mo", "occu": 1}], "abc": [0.25, 0.620494, 0.18915], "xyz": [0.790925, 7.762739826519999, 3.89045365605], "label": "Mo", "properties": {"magmom": -0.0}}, {"species": [{"element": "Mo", "occu": 1}], "abc": [0.75, 0.379506, 0.81085], "xyz": [2.372775, 4.74784017348, 16.67763334395], "label": "Mo", "properties": {"magmom": 0.0}}, {"species": [{"element": "Mo", "occu": 1}], "abc": [0.25, 0.384803, 0.147515], "xyz": [0.790925, 4.81410871574, 3.034101353805], "label": "Mo", "properties": {"magmom": -0.001}}, {"species": [{"element": "Mo", "occu": 1}], "abc": [0.75, 0.615197, 0.852485], "xyz": [2.372775, 7.696471284259999, 17.533985646195], "label": "Mo", "properties": {"magmom": 0.001}}, {"species": [{"element": "Mo", "occu": 1}], "abc": [0.25, 0.884803, 0.352485], "xyz": [0.790925, 11.069398715739998, 7.249942146194999], "label": "Mo", "properties": {"magmom": 0.001}}, {"species": [{"element": "Mo", "occu": 1}], "abc": [0.75, 0.115197, 0.647515], "xyz": [2.372775, 1.4411812842599998, 13.318144853804998], "label": "Mo", "properties": {"magmom": -0.001}}, {"species": [{"element": "Mo", "occu": 1}], "abc": [0.25, 0.194032, 0.77355], "xyz": [0.790925, 2.42745285856, 15.910443698849997], "label": "Mo", "properties": {"magmom": -0.0}}, {"species": [{"element": "Mo", "occu": 1}], "abc": [0.75, 0.805968, 0.22645], "xyz": [2.372775, 10.08312714144, 4.65764330115], "label": "Mo", "properties": {"magmom": 0.0}}, {"species": [{"element": "Mo", "occu": 1}], "abc": [0.25, 0.694032, 0.72645], "xyz": [0.790925, 8.68274285856, 14.94168680115], "label": "Mo", "properties": {"magmom": -0.0}}, {"species": [{"element": "Mo", "occu": 1}], "abc": [0.75, 0.305968, 0.27355], "xyz": [2.372775, 3.82783714144, 5.62640019885], "label": "Mo", "properties": {"magmom": -0.0}}, {"species": [{"element": "P", "occu": 1}], "abc": [0.25, 0.199574, 0.205092], "xyz": [0.790925, 2.4967864929199997, 4.218350099004], "label": "P", "properties": {"magmom": -0.0}}, {"species": [{"element": "P", "occu": 1}], "abc": [0.75, 0.800426, 0.794908], "xyz": [2.372775, 10.013793507079999, 16.349736900995996], "label": "P", "properties": {"magmom": 0.0}}, {"species": [{"element": "P", "occu": 1}], "abc": [0.25, 0.699574, 0.294908], "xyz": [0.790925, 8.75207649292, 6.0656934009959995], "label": "P", "properties": {"magmom": 0.0}}, {"species": [{"element": "P", "occu": 1}], "abc": [0.75, 0.300426, 0.705092], "xyz": [2.372775, 3.75850350708, 14.502393599004], "label": "P", "properties": {"magmom": -0.0}}, {"species": [{"element": "P", "occu": 1}], "abc": [0.25, 0.016478, 0.725247], "xyz": [0.790925, 0.20614933723999998, 14.916943392488998], "label": "P", "properties": {"magmom": 0.0}}, {"species": [{"element": "P", "occu": 1}], "abc": [0.75, 0.983522, 0.274753], "xyz": [2.372775, 12.30443066276, 5.651143607511], "label": "P", "properties": {"magmom": 0.0}}, {"species": [{"element": "P", "occu": 1}], "abc": [0.25, 0.516478, 0.774753], "xyz": [0.790925, 6.46143933724, 15.935187107511], "label": "P", "properties": {"magmom": 0.0}}, {"species": [{"element": "P", "occu": 1}], "abc": [0.75, 0.483522, 0.225247], "xyz": [2.372775, 6.049140662759999, 4.632899892489], "label": "P", "properties": {"magmom": -0.0}}, {"species": [{"element": "P", "occu": 1}], "abc": [0.25, 0.041399, 0.419205], "xyz": [0.790925, 0.5179255014199999, 8.622244910834999], "label": "P", "properties": {"magmom": -0.0}}, {"species": [{"element": "P", "occu": 1}], "abc": [0.75, 0.958601, 0.580795], "xyz": [2.372775, 11.99265449858, 11.945842089164998], "label": "P", "properties": {"magmom": 0.0}}, {"species": [{"element": "P", "occu": 1}], "abc": [0.25, 0.541399, 0.080795], "xyz": [0.790925, 6.773215501419999, 1.661798589165], "label": "P", "properties": {"magmom": 0.0}}, {"species": [{"element": "P", "occu": 1}], "abc": [0.75, 0.458601, 0.919205], "xyz": [2.372775, 5.737364498579999, 18.906288410835], "label": "P", "properties": {"magmom": -0.0}}, {"species": [{"element": "P", "occu": 1}], "abc": [0.25, 0.321377, 0.363386], "xyz": [0.790925, 4.02061266866, 7.474154862581999], "label": "P", "properties": {"magmom": -0.0}}, {"species": [{"element": "P", "occu": 1}], "abc": [0.75, 0.678623, 0.636614], "xyz": [2.372775, 8.489967331339999, 13.093932137418], "label": "P", "properties": {"magmom": 0.0}}, {"species": [{"element": "P", "occu": 1}], "abc": [0.25, 0.821377, 0.136614], "xyz": [0.790925, 10.275902668659999, 2.809888637418], "label": "P", "properties": {"magmom": 0.0}}, {"species": [{"element": "P", "occu": 1}], "abc": [0.75, 0.178623, 0.863386], "xyz": [2.372775, 2.23467733134, 17.758198362582], "label": "P", "properties": {"magmom": -0.0}}, {"species": [{"element": "P", "occu": 1}], "abc": [0.25, 0.481698, 0.581034], "xyz": [0.790925, 6.026321364839999, 11.950757861958], "label": "P", "properties": {"magmom": 0.0}}, {"species": [{"element": "P", "occu": 1}], "abc": [0.75, 0.518302, 0.418966], "xyz": [2.372775, 6.48425863516, 8.617329138041999], "label": "P", "properties": {"magmom": 0.0}}, {"species": [{"element": "P", "occu": 1}], "abc": [0.25, 0.981698, 0.918966], "xyz": [0.790925, 12.281611364839998, 18.901372638041998], "label": "P", "properties": {"magmom": 0.0}}, {"species": [{"element": "P", "occu": 1}], "abc": [0.75, 0.018302, 0.081034], "xyz": [2.372775, 0.22896863515999996, 1.6667143619579998], "label": "P", "properties": {"magmom": 0.0}}, {"species": [{"element": "P", "occu": 1}], "abc": [0.25, 0.245603, 0.027693], "xyz": [0.790925, 3.07263597974, 0.5695920332909999], "label": "P", "properties": {"magmom": -0.0}}, {"species": [{"element": "P", "occu": 1}], "abc": [0.75, 0.754397, 0.972307], "xyz": [2.372775, 9.43794402026, 19.998494966709], "label": "P", "properties": {"magmom": 0.0}}, {"species": [{"element": "P", "occu": 1}], "abc": [0.25, 0.745603, 0.472307], "xyz": [0.790925, 9.32792597974, 9.714451466708999], "label": "P", "properties": {"magmom": 0.0}}, {"species": [{"element": "P", "occu": 1}], "abc": [0.75, 0.254397, 0.527693], "xyz": [2.372775, 3.1826540202599998, 10.853635533290998], "label": "P", "properties": {"magmom": -0.0}}]}, "formation_enthalpy": -31.05153691571428, "temp": 800, "gibbs_model": "SISSO", "interpolated": false}, {"@module": "rxn_network.entries", "@class": "GibbsComputedStructureEntry", "energy": -78.1834065640017, "composition": {"Mg": 2.0, "Mo": 6.0, "P": 6.0, "O": 26.0}, "energy_adjustments": [], "parameters": {}, "data": {"oxide_type": "oxide"}, "entry_id": "mvc-10538", "correction": 0.0, "structure": {"@module": "pymatgen.core.structure", "@class": "Structure", "charge": null, "lattice": {"matrix": [[6.656245, 0.0, 0.0], [0.0, 7.821982, 0.0], [0.0, 1.777664, 10.401534]], "a": 6.656245, "b": 7.821982, "c": 10.552345656300878, "alpha": 80.30162042332779, "beta": 90.0, "gamma": 90.0, "volume": 541.556164960774}, "sites": [{"species": [{"element": "Mg", "occu": 1}], "abc": [0.75, 0.394051, 0.17458], "xyz": [4.992183750000001, 3.392604410202, 1.8158998057200002], "label": "Mg", "properties": {"magmom": 0.0}}, {"species": [{"element": "Mg", "occu": 1}], "abc": [0.25, 0.605949, 0.82542], "xyz": [1.66406125, 6.207041589798, 8.58563419428], "label": "Mg", "properties": {"magmom": 0.0}}, {"species": [{"element": "Mo", "occu": 1}], "abc": [0.25, 0.640023, 0.20595], "xyz": [1.66406125, 5.3723582863859995, 2.1421959273], "label": "Mo", "properties": {"magmom": 0.89}}, {"species": [{"element": "Mo", "occu": 1}], "abc": [0.75, 0.359977, 0.79405], "xyz": [4.992183750000001, 4.227287713614, 8.2593380727], "label": "Mo", "properties": {"magmom": 0.89}}, {"species": [{"element": "Mo", "occu": 1}], "abc": [0.25, 0.230802, 0.437894], "xyz": [1.66406125, 2.58375748918, 4.554769329396], "label": "Mo", "properties": {"magmom": -2.732}}, {"species": [{"element": "Mo", "occu": 1}], "abc": [0.5, 0.0, 0.0], "xyz": [3.3281225, 0.0, 0.0], "label": "Mo", "properties": {"magmom": -0.909}}, {"species": [{"element": "Mo", "occu": 1}], "abc": [0.75, 0.769198, 0.562106], "xyz": [4.992183750000001, 7.015888510820001, 5.846764670604], "label": "Mo", "properties": {"magmom": -2.732}}, {"species": [{"element": "Mo", "occu": 1}], "abc": [0.0, 0.0, 0.0], "xyz": [0.0, 0.0, 0.0], "label": "Mo", "properties": {"magmom": -0.91}}, {"species": [{"element": "P", "occu": 1}], "abc": [0.25, 0.783423, 0.501046], "xyz": [1.66406125, 7.01861204093, 5.211647004564], "label": "P", "properties": {"magmom": -0.007}}, {"species": [{"element": "P", "occu": 1}], "abc": [0.75, 0.216577, 0.498954], "xyz": [4.992183750000001, 2.58103395907, 5.189886995436], "label": "P", "properties": {"magmom": -0.007}}, {"species": [{"element": "P", "occu": 1}], "abc": [0.25, 0.269461, 0.766181], "xyz": [1.66406125, 3.469731472886, 7.969457721654], "label": "P", "properties": {"magmom": 0.002}}, {"species": [{"element": "P", "occu": 1}], "abc": [0.75, 0.730539, 0.233819], "xyz": [4.992183750000001, 6.129914527114, 2.432076278346], "label": "P", "properties": {"magmom": 0.002}}, {"species": [{"element": "P", "occu": 1}], "abc": [0.75, 0.67933, 0.893834], "xyz": [4.992183750000001, 6.902643555836, 9.297244741356], "label": "P", "properties": {"magmom": -0.009}}, {"species": [{"element": "P", "occu": 1}], "abc": [0.25, 0.32067, 0.106166], "xyz": [1.66406125, 2.697002444164, 1.1042892586439998], "label": "P", "properties": {"magmom": -0.009}}, {"species": [{"element": "O", "occu": 1}], "abc": [0.75, 0.640619, 0.753046], "xyz": [4.992183750000001, 6.349573051402, 7.832833572564], "label": "O", "properties": {"magmom": -0.002}}, {"species": [{"element": "O", "occu": 1}], "abc": [0.567733, 0.253823, 0.405653], "xyz": [3.7789699425850003, 2.706513671778, 4.2194134717019995], "label": "O", "properties": {"magmom": -0.009}}, {"species": [{"element": "O", "occu": 1}], "abc": [0.25, 0.205065, 0.639471], "xyz": [1.66406125, 2.740779314574, 6.651479348514], "label": "O", "properties": {"magmom": -0.022}}, {"species": [{"element": "O", "occu": 1}], "abc": [0.549668, 0.774429, 0.908442], "xyz": [3.6587248766600005, 7.672474337766, 9.449190350028], "label": "O", "properties": {"magmom": 0.0}}, {"species": [{"element": "O", "occu": 1}], "abc": [0.75, 0.346072, 0.595604], "xyz": [4.992183750000001, 3.7657527437600002, 6.1951952565360004], "label": "O", "properties": {"magmom": 0.021}}, {"species": [{"element": "O", "occu": 1}], "abc": [0.75, 0.114228, 0.8969], "xyz": [4.992183750000001, 2.487876201496, 9.3291358446], "label": "O", "properties": {"magmom": -0.013}}, {"species": [{"element": "O", "occu": 1}], "abc": [0.25, 0.653928, 0.404396], "xyz": [1.66406125, 5.83389325624, 4.206338743463999], "label": "O", "properties": {"magmom": 0.021}}, {"species": [{"element": "O", "occu": 1}], "abc": [0.049668, 0.225571, 0.091558], "xyz": [0.33060237666, 1.9271716622339998, 0.9523436499719999], "label": "O", "properties": {"magmom": 0.0}}, {"species": [{"element": "O", "occu": 1}], "abc": [0.25, 0.969316, 0.423182], "xyz": [1.66406125, 8.33424771116, 4.401741961188], "label": "O", "properties": {"magmom": -0.018}}, {"species": [{"element": "O", "occu": 1}], "abc": [0.75, 0.030684, 0.576818], "xyz": [4.992183750000001, 1.2653982888400002, 5.999792038812], "label": "O", "properties": {"magmom": -0.018}}, {"species": [{"element": "O", "occu": 1}], "abc": [0.072273, 0.391134, 0.787692], "xyz": [0.48106679488500004, 4.459694819076, 8.193205119527999], "label": "O", "properties": {"magmom": -0.008}}, {"species": [{"element": "O", "occu": 1}], "abc": [0.25, 0.885772, 0.1031], "xyz": [1.66406125, 7.1117697985040005, 1.0723981554], "label": "O", "properties": {"magmom": -0.013}}, {"species": [{"element": "O", "occu": 1}], "abc": [0.572273, 0.608866, 0.212308], "xyz": [3.8091892948850004, 5.139951180924, 2.208328880472], "label": "O", "properties": {"magmom": -0.008}}, {"species": [{"element": "O", "occu": 1}], "abc": [0.75, 0.492521, 0.975374], "xyz": [4.992183750000001, 5.586377642958, 10.145385823716], "label": "O", "properties": {"magmom": 0.009}}, {"species": [{"element": "O", "occu": 1}], "abc": [0.75, 0.794935, 0.360529], "xyz": [4.992183750000001, 6.858866685426, 3.750054651486], "label": "O", "properties": {"magmom": -0.022}}, {"species": [{"element": "O", "occu": 1}], "abc": [0.450332, 0.225571, 0.091558], "xyz": [2.99752012334, 1.9271716622339998, 0.9523436499719999], "label": "O", "properties": {"magmom": 0.0}}, {"species": [{"element": "O", "occu": 1}], "abc": [0.932267, 0.253823, 0.405653], "xyz": [6.205397557415, 2.706513671778, 4.2194134717019995], "label": "O", "properties": {"magmom": -0.009}}, {"species": [{"element": "O", "occu": 1}], "abc": [0.432267, 0.746177, 0.594347], "xyz": [2.8772750574150003, 6.893132328222, 6.182120528297999], "label": "O", "properties": {"magmom": -0.009}}, {"species": [{"element": "O", "occu": 1}], "abc": [0.427727, 0.391134, 0.787692], "xyz": [2.8470557051150003, 4.459694819076, 8.193205119527999], "label": "O", "properties": {"magmom": -0.008}}, {"species": [{"element": "O", "occu": 1}], "abc": [0.25, 0.359381, 0.246954], "xyz": [1.66406125, 3.2500729485980004, 2.568700427436], "label": "O", "properties": {"magmom": -0.002}}, {"species": [{"element": "O", "occu": 1}], "abc": [0.75, 0.89529, 0.125381], "xyz": [4.992183750000001, 7.225827554764001, 1.3041547344539999], "label": "O", "properties": {"magmom": -0.014}}, {"species": [{"element": "O", "occu": 1}], "abc": [0.25, 0.10471, 0.874619], "xyz": [1.66406125, 2.373818445236, 9.097379265546], "label": "O", "properties": {"magmom": -0.014}}, {"species": [{"element": "O", "occu": 1}], "abc": [0.927727, 0.608866, 0.212308], "xyz": [6.175178205115, 5.139951180924, 2.208328880472], "label": "O", "properties": {"magmom": -0.008}}, {"species": [{"element": "O", "occu": 1}], "abc": [0.950332, 0.774429, 0.908442], "xyz": [6.32564262334, 7.672474337766, 9.449190350028], "label": "O", "properties": {"magmom": 0.0}}, {"species": [{"element": "O", "occu": 1}], "abc": [0.067733, 0.746177, 0.594347], "xyz": [0.45084744258500004, 6.893132328222, 6.182120528297999], "label": "O", "properties": {"magmom": -0.009}}, {"species": [{"element": "O", "occu": 1}], "abc": [0.25, 0.507479, 0.024626], "xyz": [1.66406125, 4.0132683570420005, 0.256148176284], "label": "O", "properties": {"magmom": 0.009}}]}, "formation_enthalpy": -96.25128789059522, "temp": 800, "gibbs_model": "SISSO", "interpolated": false}]}], "costs": [0.17763118688543825]}, {"@module": "rxn_network.helpers", "@class": "RxnPathway", "@version": null, "rxns": [{"@module": "rxn_network.reaction", "@class": "ComputedReaction", "reactants": [{"@module": "rxn_network.entries", "@class": "GibbsComputedStructureEntry", "energy": 0.5125093302328732, "composition": {"Mg": 2.0, "Ti": 4.0}, "energy_adjustments": [], "parameters": {}, "data": {"oxide_type": "None"}, "entry_id": "mp-1094351", "correction": 0.0, "structure": {"@module": "pymatgen.core.structure", "@class": "Structure", "charge": null, "lattice": {"matrix": [[1.450189, 5.423759, 0.0], [-1.450189, 5.423759, 0.0], [0.0, 2.003277, 7.160975]], "a": 5.614286225852936, "b": 5.614286225852936, "c": 7.435904900504981, "alpha": 74.91431116037836, "beta": 74.91431116037836, "gamma": 29.9388267129912, "volume": 112.6489488487572}, "sites": [{"species": [{"element": "Mg", "occu": 1}], "abc": [0.634602, 0.634602, 0.478053], "xyz": [0.0, 7.8415291975170005, 3.423325581675], "label": "Mg", "properties": {"magmom": -0.0}}, {"species": [{"element": "Mg", "occu": 1}], "abc": [0.365398, 0.365398, 0.521947], "xyz": [0.0, 5.009265802483001, 3.737649418325], "label": "Mg", "properties": {"magmom": -0.0}}, {"species": [{"element": "Ti", "occu": 1}], "abc": [0.30702, 0.30702, 0.128536], "xyz": [0.0, 3.5878981888320007, 0.9204430826000001], "label": "Ti", "properties": {"magmom": 0.0}}, {"species": [{"element": "Ti", "occu": 1}], "abc": [0.037274, 0.037274, 0.163513], "xyz": [0.0, 0.7318922180330001, 1.1709125051749998], "label": "Ti", "properties": {"magmom": -0.001}}, {"species": [{"element": "Ti", "occu": 1}], "abc": [0.962726, 0.962726, 0.836487], "xyz": [0.0, 12.118902781967, 5.990062494825], "label": "Ti", "properties": {"magmom": -0.001}}, {"species": [{"element": "Ti", "occu": 1}], "abc": [0.69298, 0.69298, 0.871464], "xyz": [0.0, 9.262896811168002, 6.2405319174], "label": "Ti", "properties": {"magmom": 0.0}}]}, "formation_enthalpy": 0.3618678933333328, "temp": 800, "gibbs_model": "SISSO", "interpolated": false}, {"@module": "rxn_network.entries", "@class": "GibbsComputedStructureEntry", "energy": -55.0194937497381, "composition": {"Mo": 4.0, "P": 4.0, "O": 22.0}, "energy_adjustments": [], "parameters": {}, "data": {"oxide_type": "oxide"}, "entry_id": "mp-504196", "correction": 0.0, "structure": {"@module": "pymatgen.core.structure", "@class": "Structure", "charge": null, "lattice": {"matrix": [[6.438022, 0.0, 0.0], [0.0, 7.632064, 0.0], [0.0, 2.362558, 8.841467]], "a": 6.438022, "b": 7.632064, "c": 9.151678480773512, "alpha": 75.03934376479283, "beta": 90.0, "gamma": 90.0, "volume": 434.4289817125269}, "sites": [{"species": [{"element": "Mo", "occu": 1}], "abc": [0.75, 0.820142, 0.856897], "xyz": [4.8285165, 8.283845095614, 7.576226547899], "label": "Mo", "properties": {"magmom": -0.0}}, {"species": [{"element": "Mo", "occu": 1}], "abc": [0.75, 0.60725, 0.291368], "xyz": [4.8285165, 5.322944663344, 2.576120556856], "label": "Mo", "properties": {"magmom": -0.0}}, {"species": [{"element": "Mo", "occu": 1}], "abc": [0.25, 0.39275, 0.708632], "xyz": [1.6095055, 4.671677336656, 6.265346443144], "label": "Mo", "properties": {"magmom": -0.0}}, {"species": [{"element": "Mo", "occu": 1}], "abc": [0.25, 0.179858, 0.143103], "xyz": [1.6095055, 1.710776904386, 1.2652404521010001], "label": "Mo", "properties": {"magmom": -0.0}}, {"species": [{"element": "P", "occu": 1}], "abc": [0.25, 0.932297, 0.881891], "xyz": [1.6095055, 9.198869008186, 7.797210174097], "label": "P", "properties": {"magmom": -0.0}}, {"species": [{"element": "P", "occu": 1}], "abc": [0.75, 0.491443, 0.669467], "xyz": [4.8285165, 5.3323790449379995, 5.9190703880890005], "label": "P", "properties": {"magmom": -0.0}}, {"species": [{"element": "P", "occu": 1}], "abc": [0.25, 0.508557, 0.330533], "xyz": [1.6095055, 4.662242955062, 2.922396611911], "label": "P", "properties": {"magmom": -0.0}}, {"species": [{"element": "P", "occu": 1}], "abc": [0.75, 0.067703, 0.118109], "xyz": [4.8285165, 0.795752991814, 1.044256825903], "label": "P", "properties": {"magmom": -0.0}}, {"species": [{"element": "O", "occu": 1}], "abc": [0.75, 0.962674, 0.681216], "xyz": [4.8285165, 8.956601889664, 6.022948783872001], "label": "O", "properties": {"magmom": 0.0}}, {"species": [{"element": "O", "occu": 1}], "abc": [0.057146, 0.807604, 0.886221], "xyz": [0.36790720521200004, 8.257433927973999, 7.835493726207], "label": "O", "properties": {"magmom": -0.0}}, {"species": [{"element": "O", "occu": 1}], "abc": [0.442854, 0.807604, 0.886221], "xyz": [2.851103794788, 8.257433927973999, 7.835493726207], "label": "O", "properties": {"magmom": -0.0}}, {"species": [{"element": "O", "occu": 1}], "abc": [0.75, 0.90394, 0.252126], "xyz": [4.8285165, 7.494590230467999, 2.229163708842], "label": "O", "properties": {"magmom": -0.0}}, {"species": [{"element": "O", "occu": 1}], "abc": [0.25, 0.98254, 0.037122], "xyz": [1.6095055, 7.586511040635999, 0.32821293797400003], "label": "O", "properties": {"magmom": -0.0}}, {"species": [{"element": "O", "occu": 1}], "abc": [0.75, 0.592965, 0.800079], "xyz": [4.8285165, 6.415779871842, 7.073872075893], "label": "O", "properties": {"magmom": -0.0}}, {"species": [{"element": "O", "occu": 1}], "abc": [0.25, 0.624408, 0.649697], "xyz": [1.6095055, 6.300468663037999, 5.744274585498999], "label": "O", "properties": {"magmom": 0.0}}, {"species": [{"element": "O", "occu": 1}], "abc": [0.75, 0.632361, 0.517594], "xyz": [4.8285165, 6.049065468556, 4.576290270398], "label": "O", "properties": {"magmom": 0.0}}, {"species": [{"element": "O", "occu": 1}], "abc": [0.060964, 0.636217, 0.30424], "xyz": [0.392487573208, 5.574433507808001, 2.68992792008], "label": "O", "properties": {"magmom": 0.0}}, {"species": [{"element": "O", "occu": 1}], "abc": [0.439036, 0.636217, 0.30424], "xyz": [2.826523426792, 5.574433507808001, 2.68992792008], "label": "O", "properties": {"magmom": 0.0}}, {"species": [{"element": "O", "occu": 1}], "abc": [0.75, 0.64582, 0.09], "xyz": [4.8285165, 5.1415697924799995, 0.7957320299999999], "label": "O", "properties": {"magmom": 0.0}}, {"species": [{"element": "O", "occu": 1}], "abc": [0.25, 0.35418, 0.91], "xyz": [1.6095055, 4.853052207519999, 8.04573497], "label": "O", "properties": {"magmom": 0.0}}, {"species": [{"element": "O", "occu": 1}], "abc": [0.560964, 0.363783, 0.69576], "xyz": [3.6114985732080003, 4.4201884921920005, 6.15153907992], "label": "O", "properties": {"magmom": 0.0}}, {"species": [{"element": "O", "occu": 1}], "abc": [0.939036, 0.363783, 0.69576], "xyz": [6.045534426792, 4.4201884921920005, 6.15153907992], "label": "O", "properties": {"magmom": 0.0}}, {"species": [{"element": "O", "occu": 1}], "abc": [0.25, 0.367639, 0.482406], "xyz": [1.6095055, 3.9455565314439998, 4.265176729602], "label": "O", "properties": {"magmom": 0.0}}, {"species": [{"element": "O", "occu": 1}], "abc": [0.75, 0.375592, 0.350303], "xyz": [4.8285165, 3.6941533369619997, 3.097192414501], "label": "O", "properties": {"magmom": 0.0}}, {"species": [{"element": "O", "occu": 1}], "abc": [0.25, 0.407035, 0.199921], "xyz": [1.6095055, 3.5788421281579996, 1.767594924107], "label": "O", "properties": {"magmom": -0.0}}, {"species": [{"element": "O", "occu": 1}], "abc": [0.75, 0.01746, 0.962878], "xyz": [4.8285165, 2.408110959364, 8.513254062026], "label": "O", "properties": {"magmom": -0.0}}, {"species": [{"element": "O", "occu": 1}], "abc": [0.25, 0.09606, 0.747874], "xyz": [1.6095055, 2.500031769532, 6.612303291158], "label": "O", "properties": {"magmom": -0.0}}, {"species": [{"element": "O", "occu": 1}], "abc": [0.557146, 0.192396, 0.113779], "xyz": [3.586918205212, 1.737188072026, 1.005973273793], "label": "O", "properties": {"magmom": -0.0}}, {"species": [{"element": "O", "occu": 1}], "abc": [0.942854, 0.192396, 0.113779], "xyz": [6.070114794788, 1.737188072026, 1.005973273793], "label": "O", "properties": {"magmom": -0.0}}, {"species": [{"element": "O", "occu": 1}], "abc": [0.25, 0.037326, 0.318784], "xyz": [1.6095055, 1.038020110336, 2.818518216128], "label": "O", "properties": {"magmom": 0.0}}]}, "formation_enthalpy": -69.5949596917857, "temp": 800, "gibbs_model": "SISSO", "interpolated": false}], "products": [{"@module": "rxn_network.entries", "@class": "GibbsComputedStructureEntry", "energy": -78.1834065640017, "composition": {"Mg": 2.0, "Mo": 6.0, "P": 6.0, "O": 26.0}, "energy_adjustments": [], "parameters": {}, "data": {"oxide_type": "oxide"}, "entry_id": "mvc-10538", "correction": 0.0, "structure": {"@module": "pymatgen.core.structure", "@class": "Structure", "charge": null, "lattice": {"matrix": [[6.656245, 0.0, 0.0], [0.0, 7.821982, 0.0], [0.0, 1.777664, 10.401534]], "a": 6.656245, "b": 7.821982, "c": 10.552345656300878, "alpha": 80.30162042332779, "beta": 90.0, "gamma": 90.0, "volume": 541.556164960774}, "sites": [{"species": [{"element": "Mg", "occu": 1}], "abc": [0.75, 0.394051, 0.17458], "xyz": [4.992183750000001, 3.392604410202, 1.8158998057200002], "label": "Mg", "properties": {"magmom": 0.0}}, {"species": [{"element": "Mg", "occu": 1}], "abc": [0.25, 0.605949, 0.82542], "xyz": [1.66406125, 6.207041589798, 8.58563419428], "label": "Mg", "properties": {"magmom": 0.0}}, {"species": [{"element": "Mo", "occu": 1}], "abc": [0.25, 0.640023, 0.20595], "xyz": [1.66406125, 5.3723582863859995, 2.1421959273], "label": "Mo", "properties": {"magmom": 0.89}}, {"species": [{"element": "Mo", "occu": 1}], "abc": [0.75, 0.359977, 0.79405], "xyz": [4.992183750000001, 4.227287713614, 8.2593380727], "label": "Mo", "properties": {"magmom": 0.89}}, {"species": [{"element": "Mo", "occu": 1}], "abc": [0.25, 0.230802, 0.437894], "xyz": [1.66406125, 2.58375748918, 4.554769329396], "label": "Mo", "properties": {"magmom": -2.732}}, {"species": [{"element": "Mo", "occu": 1}], "abc": [0.5, 0.0, 0.0], "xyz": [3.3281225, 0.0, 0.0], "label": "Mo", "properties": {"magmom": -0.909}}, {"species": [{"element": "Mo", "occu": 1}], "abc": [0.75, 0.769198, 0.562106], "xyz": [4.992183750000001, 7.015888510820001, 5.846764670604], "label": "Mo", "properties": {"magmom": -2.732}}, {"species": [{"element": "Mo", "occu": 1}], "abc": [0.0, 0.0, 0.0], "xyz": [0.0, 0.0, 0.0], "label": "Mo", "properties": {"magmom": -0.91}}, {"species": [{"element": "P", "occu": 1}], "abc": [0.25, 0.783423, 0.501046], "xyz": [1.66406125, 7.01861204093, 5.211647004564], "label": "P", "properties": {"magmom": -0.007}}, {"species": [{"element": "P", "occu": 1}], "abc": [0.75, 0.216577, 0.498954], "xyz": [4.992183750000001, 2.58103395907, 5.189886995436], "label": "P", "properties": {"magmom": -0.007}}, {"species": [{"element": "P", "occu": 1}], "abc": [0.25, 0.269461, 0.766181], "xyz": [1.66406125, 3.469731472886, 7.969457721654], "label": "P", "properties": {"magmom": 0.002}}, {"species": [{"element": "P", "occu": 1}], "abc": [0.75, 0.730539, 0.233819], "xyz": [4.992183750000001, 6.129914527114, 2.432076278346], "label": "P", "properties": {"magmom": 0.002}}, {"species": [{"element": "P", "occu": 1}], "abc": [0.75, 0.67933, 0.893834], "xyz": [4.992183750000001, 6.902643555836, 9.297244741356], "label": "P", "properties": {"magmom": -0.009}}, {"species": [{"element": "P", "occu": 1}], "abc": [0.25, 0.32067, 0.106166], "xyz": [1.66406125, 2.697002444164, 1.1042892586439998], "label": "P", "properties": {"magmom": -0.009}}, {"species": [{"element": "O", "occu": 1}], "abc": [0.75, 0.640619, 0.753046], "xyz": [4.992183750000001, 6.349573051402, 7.832833572564], "label": "O", "properties": {"magmom": -0.002}}, {"species": [{"element": "O", "occu": 1}], "abc": [0.567733, 0.253823, 0.405653], "xyz": [3.7789699425850003, 2.706513671778, 4.2194134717019995], "label": "O", "properties": {"magmom": -0.009}}, {"species": [{"element": "O", "occu": 1}], "abc": [0.25, 0.205065, 0.639471], "xyz": [1.66406125, 2.740779314574, 6.651479348514], "label": "O", "properties": {"magmom": -0.022}}, {"species": [{"element": "O", "occu": 1}], "abc": [0.549668, 0.774429, 0.908442], "xyz": [3.6587248766600005, 7.672474337766, 9.449190350028], "label": "O", "properties": {"magmom": 0.0}}, {"species": [{"element": "O", "occu": 1}], "abc": [0.75, 0.346072, 0.595604], "xyz": [4.992183750000001, 3.7657527437600002, 6.1951952565360004], "label": "O", "properties": {"magmom": 0.021}}, {"species": [{"element": "O", "occu": 1}], "abc": [0.75, 0.114228, 0.8969], "xyz": [4.992183750000001, 2.487876201496, 9.3291358446], "label": "O", "properties": {"magmom": -0.013}}, {"species": [{"element": "O", "occu": 1}], "abc": [0.25, 0.653928, 0.404396], "xyz": [1.66406125, 5.83389325624, 4.206338743463999], "label": "O", "properties": {"magmom": 0.021}}, {"species": [{"element": "O", "occu": 1}], "abc": [0.049668, 0.225571, 0.091558], "xyz": [0.33060237666, 1.9271716622339998, 0.9523436499719999], "label": "O", "properties": {"magmom": 0.0}}, {"species": [{"element": "O", "occu": 1}], "abc": [0.25, 0.969316, 0.423182], "xyz": [1.66406125, 8.33424771116, 4.401741961188], "label": "O", "properties": {"magmom": -0.018}}, {"species": [{"element": "O", "occu": 1}], "abc": [0.75, 0.030684, 0.576818], "xyz": [4.992183750000001, 1.2653982888400002, 5.999792038812], "label": "O", "properties": {"magmom": -0.018}}, {"species": [{"element": "O", "occu": 1}], "abc": [0.072273, 0.391134, 0.787692], "xyz": [0.48106679488500004, 4.459694819076, 8.193205119527999], "label": "O", "properties": {"magmom": -0.008}}, {"species": [{"element": "O", "occu": 1}], "abc": [0.25, 0.885772, 0.1031], "xyz": [1.66406125, 7.1117697985040005, 1.0723981554], "label": "O", "properties": {"magmom": -0.013}}, {"species": [{"element": "O", "occu": 1}], "abc": [0.572273, 0.608866, 0.212308], "xyz": [3.8091892948850004, 5.139951180924, 2.208328880472], "label": "O", "properties": {"magmom": -0.008}}, {"species": [{"element": "O", "occu": 1}], "abc": [0.75, 0.492521, 0.975374], "xyz": [4.992183750000001, 5.586377642958, 10.145385823716], "label": "O", "properties": {"magmom": 0.009}}, {"species": [{"element": "O", "occu": 1}], "abc": [0.75, 0.794935, 0.360529], "xyz": [4.992183750000001, 6.858866685426, 3.750054651486], "label": "O", "properties": {"magmom": -0.022}}, {"species": [{"element": "O", "occu": 1}], "abc": [0.450332, 0.225571, 0.091558], "xyz": [2.99752012334, 1.9271716622339998, 0.9523436499719999], "label": "O", "properties": {"magmom": 0.0}}, {"species": [{"element": "O", "occu": 1}], "abc": [0.932267, 0.253823, 0.405653], "xyz": [6.205397557415, 2.706513671778, 4.2194134717019995], "label": "O", "properties": {"magmom": -0.009}}, {"species": [{"element": "O", "occu": 1}], "abc": [0.432267, 0.746177, 0.594347], "xyz": [2.8772750574150003, 6.893132328222, 6.182120528297999], "label": "O", "properties": {"magmom": -0.009}}, {"species": [{"element": "O", "occu": 1}], "abc": [0.427727, 0.391134, 0.787692], "xyz": [2.8470557051150003, 4.459694819076, 8.193205119527999], "label": "O", "properties": {"magmom": -0.008}}, {"species": [{"element": "O", "occu": 1}], "abc": [0.25, 0.359381, 0.246954], "xyz": [1.66406125, 3.2500729485980004, 2.568700427436], "label": "O", "properties": {"magmom": -0.002}}, {"species": [{"element": "O", "occu": 1}], "abc": [0.75, 0.89529, 0.125381], "xyz": [4.992183750000001, 7.225827554764001, 1.3041547344539999], "label": "O", "properties": {"magmom": -0.014}}, {"species": [{"element": "O", "occu": 1}], "abc": [0.25, 0.10471, 0.874619], "xyz": [1.66406125, 2.373818445236, 9.097379265546], "label": "O", "properties": {"magmom": -0.014}}, {"species": [{"element": "O", "occu": 1}], "abc": [0.927727, 0.608866, 0.212308], "xyz": [6.175178205115, 5.139951180924, 2.208328880472], "label": "O", "properties": {"magmom": -0.008}}, {"species": [{"element": "O", "occu": 1}], "abc": [0.950332, 0.774429, 0.908442], "xyz": [6.32564262334, 7.672474337766, 9.449190350028], "label": "O", "properties": {"magmom": 0.0}}, {"species": [{"element": "O", "occu": 1}], "abc": [0.067733, 0.746177, 0.594347], "xyz": [0.45084744258500004, 6.893132328222, 6.182120528297999], "label": "O", "properties": {"magmom": -0.009}}, {"species": [{"element": "O", "occu": 1}], "abc": [0.25, 0.507479, 0.024626], "xyz": [1.66406125, 4.0132683570420005, 0.256148176284], "label": "O", "properties": {"magmom": 0.009}}]}, "formation_enthalpy": -96.25128789059522, "temp": 800, "gibbs_model": "SISSO", "interpolated": false}, {"@module": "rxn_network.entries", "@class": "GibbsComputedStructureEntry", "energy": -64.85156522325998, "composition": {"Ti": 8.0, "O": 14.0}, "energy_adjustments": [], "parameters": {}, "data": {"oxide_type": "oxide"}, "entry_id": "mp-12205", "correction": 0.0, "structure": {"@module": "pymatgen.core.structure", "@class": "Structure", "charge": null, "lattice": {"matrix": [[5.637838, 0.0, 0.0], [1.787655, 6.723458, 0.0], [2.326556, 2.61918, 6.271501]], "a": 5.637838, "b": 6.957053821610768, "c": 7.183640545471147, "alpha": 64.17772289122586, "beta": 71.10295312939715, "gamma": 75.11049636334202, "volume": 237.7260556701238}, "sites": [{"species": [{"element": "Ti", "occu": 1}], "abc": [0.68758, 0.597341, 0.261055], "xyz": [5.551663353975, 4.6999471600780005, 1.6372066935549998], "label": "Ti", "properties": {"magmom": 0.001}}, {"species": [{"element": "Ti", "occu": 1}], "abc": [0.31242, 0.402659, 0.738945], "xyz": [4.200385646025, 4.642690839922, 4.634294306445], "label": "Ti", "properties": {"magmom": 0.001}}, {"species": [{"element": "Ti", "occu": 1}], "abc": [0.68262, 0.597516, 0.763312], "xyz": [6.692541554012, 6.016625254488, 4.787111971312], "label": "Ti", "properties": {"magmom": -0.002}}, {"species": [{"element": "Ti", "occu": 1}], "abc": [0.31738, 0.402484, 0.236688], "xyz": [3.0595074459880003, 3.326012745512, 1.484389028688], "label": "Ti", "properties": {"magmom": -0.002}}, {"species": [{"element": "Ti", "occu": 1}], "abc": [0.216164, 0.868212, 0.41513], "xyz": [3.7365843285720004, 6.9246871104959995, 2.60348821013], "label": "Ti", "properties": {"magmom": 0.04}}, {"species": [{"element": "Ti", "occu": 1}], "abc": [0.783836, 0.131788, 0.58487], "xyz": [6.015464671428, 2.417950889504, 3.6680127898699997], "label": "Ti", "properties": {"magmom": 0.04}}, {"species": [{"element": "Ti", "occu": 1}], "abc": [0.216614, 0.875279, 0.909248], "xyz": [4.901347911165, 8.266385771422, 5.702349741248], "label": "Ti", "properties": {"magmom": -0.034}}, {"species": [{"element": "Ti", "occu": 1}], "abc": [0.783386, 0.124721, 0.090752], "xyz": [4.850701088835001, 1.076252228578, 0.569151258752], "label": "Ti", "properties": {"magmom": -0.034}}, {"species": [{"element": "O", "occu": 1}], "abc": [0.107456, 0.966622, 0.153927], "xyz": [2.69192595695, 6.902204938736, 0.965353334427], "label": "O", "properties": {"magmom": -0.0}}, {"species": [{"element": "O", "occu": 1}], "abc": [0.892544, 0.033378, 0.846073], "xyz": [7.06012304305, 2.440433061264, 5.3061476655729995], "label": "O", "properties": {"magmom": -0.0}}, {"species": [{"element": "O", "occu": 1}], "abc": [0.58603, 0.884911, 0.263122], "xyz": [5.4980258446770005, 6.638825822198, 1.650169886122], "label": "O", "properties": {"magmom": 0.001}}, {"species": [{"element": "O", "occu": 1}], "abc": [0.41397, 0.115089, 0.736878], "xyz": [4.254023155323001, 2.703812177802, 4.621331113878], "label": "O", "properties": {"magmom": 0.001}}, {"species": [{"element": "O", "occu": 1}], "abc": [0.855026, 0.836211, 0.586855], "xyz": [7.680705870373, 7.159308416538, 3.6804617193549998], "label": "O", "properties": {"magmom": 0.001}}, {"species": [{"element": "O", "occu": 1}], "abc": [0.144974, 0.163789, 0.413145], "xyz": [2.071343129627, 2.183329583462, 2.591039280645], "label": "O", "properties": {"magmom": 0.001}}, {"species": [{"element": "O", "occu": 1}], "abc": [0.328027, 0.722693, 0.70106], "xyz": [4.772344189901, 6.695198363194, 4.3966984910599995], "label": "O", "properties": {"magmom": 0.001}}, {"species": [{"element": "O", "occu": 1}], "abc": [0.671973, 0.277307, 0.29894], "xyz": [4.979704810099, 2.6474396368060003, 1.8748025089399998], "label": "O", "properties": {"magmom": 0.001}}, {"species": [{"element": "O", "occu": 1}], "abc": [0.526023, 0.672391, 0.019331], "xyz": [4.212610245415, 4.571424016658, 0.121234385831], "label": "O", "properties": {"magmom": 0.0}}, {"species": [{"element": "O", "occu": 1}], "abc": [0.473977, 0.327609, 0.980669], "xyz": [5.5394387545849995, 4.771213983342, 6.1502666141689994], "label": "O", "properties": {"magmom": 0.0}}, {"species": [{"element": "O", "occu": 1}], "abc": [0.035123, 0.603152, 0.130181], "xyz": [1.57911885927, 4.396234611196, 0.8164302716809999], "label": "O", "properties": {"magmom": 0.0}}, {"species": [{"element": "O", "occu": 1}], "abc": [0.964877, 0.396848, 0.869819], "xyz": [8.17293014073, 4.946403388804, 5.455070728319], "label": "O", "properties": {"magmom": 0.0}}, {"species": [{"element": "O", "occu": 1}], "abc": [0.295263, 0.553257, 0.432996], "xyz": [3.6610670455050003, 4.853894665986, 2.715534846996], "label": "O", "properties": {"magmom": 0.0}}, {"species": [{"element": "O", "occu": 1}], "abc": [0.704737, 0.446743, 0.567004], "xyz": [6.090981954495, 4.488743334014, 3.5559661530039994], "label": "O", "properties": {"magmom": 0.0}}]}, "formation_enthalpy": -75.15393367749999, "temp": 800, "gibbs_model": "SISSO", "interpolated": false}]}], "costs": [0.17797970836023788]}, {"@module": "rxn_network.helpers", "@class": "RxnPathway", "@version": null, "rxns": [{"@module": "rxn_network.reaction", "@class": "ComputedReaction", "reactants": [{"@module": "rxn_network.entries", "@class": "GibbsComputedStructureEntry", "energy": -2.843462721142818, "composition": {"Y": 3.0, "Mg": 3.0, "Al": 3.0}, "energy_adjustments": [], "parameters": {}, "data": {"oxide_type": "None"}, "entry_id": "mp-13090", "correction": 0.0, "structure": {"@module": "pymatgen.core.structure", "@class": "Structure", "charge": null, "lattice": {"matrix": [[3.682447, -6.378186, 0.0], [3.682447, 6.378186, 0.0], [0.0, 0.0, 4.557695]], "a": 7.364894606062262, "b": 7.364894606062262, "c": 4.557695, "alpha": 90.0, "beta": 90.0, "gamma": 120.00000544430817, "volume": 214.09619033835077}, "sites": [{"species": [{"element": "Y", "occu": 1}], "abc": [0.0, 0.567094, 0.0], "xyz": [2.088293599018, 3.6170310114840003, 0.0], "label": "Y", "properties": {"magmom": -0.0}}, {"species": [{"element": "Y", "occu": 1}], "abc": [0.432906, 0.432906, 0.0], "xyz": [3.188306801964, 0.0, 0.0], "label": "Y", "properties": {"magmom": -0.0}}, {"species": [{"element": "Y", "occu": 1}], "abc": [0.567094, 0.0, 0.0], "xyz": [2.088293599018, -3.6170310114840003, 0.0], "label": "Y", "properties": {"magmom": -0.0}}, {"species": [{"element": "Mg", "occu": 1}], "abc": [0.758605, 0.758605, 0.5], "xyz": [5.587045412869999, 0.0, 2.2788475], "label": "Mg", "properties": {"magmom": 0.0}}, {"species": [{"element": "Mg", "occu": 1}], "abc": [0.241395, 0.0, 0.5], "xyz": [0.8889242935649999, -1.53966220947, 2.2788475], "label": "Mg", "properties": {"magmom": 0.0}}, {"species": [{"element": "Mg", "occu": 1}], "abc": [0.0, 0.241395, 0.5], "xyz": [0.8889242935649999, 1.53966220947, 2.2788475], "label": "Mg", "properties": {"magmom": 0.0}}, {"species": [{"element": "Al", "occu": 1}], "abc": [0.666667, 0.333333, 0.5], "xyz": [3.682447, -2.1260662521240006, 2.2788475], "label": "Al", "properties": {"magmom": 0.0}}, {"species": [{"element": "Al", "occu": 1}], "abc": [0.0, 0.0, 0.0], "xyz": [0.0, 0.0, 0.0], "label": "Al", "properties": {"magmom": 0.0}}, {"species": [{"element": "Al", "occu": 1}], "abc": [0.333333, 0.666667, 0.5], "xyz": [3.682447, 2.1260662521240006, 2.2788475], "label": "Al", "properties": {"magmom": 0.0}}]}, "formation_enthalpy": -2.998819509999997, "temp": 800, "gibbs_model": "SISSO", "interpolated": false}, {"@module": "rxn_network.entries", "@class": "GibbsComputedStructureEntry", "energy": -81.22750956342355, "composition": {"Mo": 6.0, "P": 6.0, "O": 32.0}, "energy_adjustments": [], "parameters": {}, "data": {"oxide_type": "oxide"}, "entry_id": "mp-25359", "correction": 0.0, "structure": {"@module": "pymatgen.core.structure", "@class": "Structure", "charge": null, "lattice": {"matrix": [[6.492694, 0.0, 0.0], [1.116568, -7.811146, 0.0], [2.832972, -1.725402, -12.401067]], "a": 6.492694, "b": 7.890546618070259, "c": 12.837024778073655, "alpha": 80.54432319322781, "beta": 77.25057861735388, "gamma": 81.864937691584, "volume": 628.9248348260963}, "sites": [{"species": [{"element": "Mo", "occu": 1}], "abc": [0.96922, 0.800533, 0.846891], "xyz": [9.585916899476, -7.7143075660000004, -10.502352032696999], "label": "Mo", "properties": {"magmom": 0.003}}, {"species": [{"element": "Mo", "occu": 1}], "abc": [0.793478, 0.784898, 0.470925], "xyz": [7.3623191788960005, -6.9434878099579995, -5.839972476974999], "label": "Mo", "properties": {"magmom": 0.75}}, {"species": [{"element": "Mo", "occu": 1}], "abc": [0.599884, 0.247343, 0.83913], "xyz": [6.54827032068, -3.3798688653380005, -10.40610735171], "label": "Mo", "properties": {"magmom": 0.502}}, {"species": [{"element": "Mo", "occu": 1}], "abc": [0.400116, 0.752657, 0.16087], "xyz": [3.89396367932, -6.156679134662, -1.99495964829], "label": "Mo", "properties": {"magmom": 0.502}}, {"species": [{"element": "Mo", "occu": 1}], "abc": [0.206522, 0.215102, 0.529075], "xyz": [3.0799148211039995, -2.593060190042, -6.561094523024999], "label": "Mo", "properties": {"magmom": 0.75}}, {"species": [{"element": "Mo", "occu": 1}], "abc": [0.03078, 0.199467, 0.153109], "xyz": [0.856317100524, -1.822240434, -1.898714967303], "label": "Mo", "properties": {"magmom": 0.003}}, {"species": [{"element": "P", "occu": 1}], "abc": [0.053647, 0.487412, 0.315727], "xyz": [1.786987947678, -4.352002291406, -3.9153516807089996], "label": "P", "properties": {"magmom": 0.006}}, {"species": [{"element": "P", "occu": 1}], "abc": [0.946353, 0.512588, 0.684273], "xyz": [8.655246052322001, -5.184545708594, -8.485715319291], "label": "P", "properties": {"magmom": 0.006}}, {"species": [{"element": "P", "occu": 1}], "abc": [0.557673, 0.15611, 0.108454], "xyz": [4.10235471683, -1.4065247505679999, -1.344945320418], "label": "P", "properties": {"magmom": 0.004}}, {"species": [{"element": "P", "occu": 1}], "abc": [0.309842, 0.849618, 0.423278], "xyz": [4.159500287587999, -7.366814949984, -5.249098837626], "label": "P", "properties": {"magmom": 0.007}}, {"species": [{"element": "P", "occu": 1}], "abc": [0.690158, 0.150382, 0.576722], "xyz": [6.282733712412, -2.1697330500159997, -7.151968162373999], "label": "P", "properties": {"magmom": 0.007}}, {"species": [{"element": "P", "occu": 1}], "abc": [0.442327, 0.84389, 0.891546], "xyz": [6.33987928317, -8.130023249432, -11.056121679581999], "label": "P", "properties": {"magmom": 0.004}}, {"species": [{"element": "O", "occu": 1}], "abc": [0.439838, 0.040564, 0.89168], "xyz": [5.427130480883999, -1.8553577817040001, -11.05778342256], "label": "O", "properties": {"magmom": -0.017}}, {"species": [{"element": "O", "occu": 1}], "abc": [0.834885, 0.388838, 0.782142], "xyz": [8.070603284198, -4.386779759432, -9.699395345513999], "label": "O", "properties": {"magmom": -0.017}}, {"species": [{"element": "O", "occu": 1}], "abc": [0.878612, 0.021019, 0.844172], "xyz": [8.119543642703999, -1.6207185349180002, -10.468633531524], "label": "O", "properties": {"magmom": -0.002}}, {"species": [{"element": "O", "occu": 1}], "abc": [0.895711, 0.230209, 0.520206], "xyz": [7.546350470378, -2.695760582326, -6.451109459801999], "label": "O", "properties": {"magmom": -0.03}}, {"species": [{"element": "O", "occu": 1}], "abc": [0.661552, 0.761884, 0.839655], "xyz": [7.52466909986, -7.399929575374, -10.412617911885], "label": "O", "properties": {"magmom": -0.001}}, {"species": [{"element": "O", "occu": 1}], "abc": [0.793313, 0.599503, 0.611921], "xyz": [7.553679480138, -5.73861517768, -7.588473319707], "label": "O", "properties": {"magmom": -0.007}}, {"species": [{"element": "O", "occu": 1}], "abc": [0.064401, 0.286884, 0.021399], "xyz": [0.7990842482339999, -2.277814686462, -0.265370432733], "label": "O", "properties": {"magmom": -0.001}}, {"species": [{"element": "O", "occu": 1}], "abc": [0.165115, 0.611161, 0.217858], "xyz": [2.3716295992339997, -5.149760429421999, -2.7016716544859998], "label": "O", "properties": {"magmom": -0.017}}, {"species": [{"element": "O", "occu": 1}], "abc": [0.121388, 0.978981, 0.155828], "xyz": [2.322690357296, -7.915829465082, -1.9324334684759998], "label": "O", "properties": {"magmom": -0.002}}, {"species": [{"element": "O", "occu": 1}], "abc": [0.104289, 0.769791, 0.479794], "xyz": [2.895883529622, -6.840787417674001, -5.949957540198], "label": "O", "properties": {"magmom": -0.03}}, {"species": [{"element": "O", "occu": 1}], "abc": [0.338448, 0.238116, 0.160345], "xyz": [2.91756490014, -2.136618424626, -1.9884490881149997], "label": "O", "properties": {"magmom": -0.001}}, {"species": [{"element": "O", "occu": 1}], "abc": [0.206687, 0.400497, 0.388079], "xyz": [2.8885545198619997, -3.79793282232, -4.812593680293], "label": "O", "properties": {"magmom": -0.007}}, {"species": [{"element": "O", "occu": 1}], "abc": [0.136908, 0.404858, 0.620298], "xyz": [3.098240103152, -4.232668357064, -7.6923570579659994], "label": "O", "properties": {"magmom": -0.01}}, {"species": [{"element": "O", "occu": 1}], "abc": [0.039185, 0.644857, 0.733539], "xyz": [3.0525383530739996, -6.3027218338, -9.096666286113], "label": "O", "properties": {"magmom": -0.004}}, {"species": [{"element": "O", "occu": 1}], "abc": [0.179721, 0.048507, 0.631803], "xyz": [3.0109150308659998, -1.469009418828, -7.835031333801], "label": "O", "properties": {"magmom": -0.075}}, {"species": [{"element": "O", "occu": 1}], "abc": [0.281927, 0.048051, 0.41709], "xyz": [3.065722241786, -1.0949812966260002, -5.17236103503], "label": "O", "properties": {"magmom": -0.011}}, {"species": [{"element": "O", "occu": 1}], "abc": [0.369231, 0.7583, 0.009475], "xyz": [3.270839822414, -5.939540195749999, -0.117500109825], "label": "O", "properties": {"magmom": -0.015}}, {"species": [{"element": "O", "occu": 1}], "abc": [0.378438, 0.807149, 0.306816], "xyz": [4.227520013756, -6.834139622785999, -3.8048457726719995], "label": "O", "properties": {"magmom": -0.025}}, {"species": [{"element": "O", "occu": 1}], "abc": [0.863092, 0.595142, 0.379702], "xyz": [7.3439938968480005, -5.303879642936, -4.708709942034], "label": "O", "properties": {"magmom": -0.01}}, {"species": [{"element": "O", "occu": 1}], "abc": [0.607361, 0.597532, 0.159474], "xyz": [5.062379607438, -4.94256645022, -1.977647758758], "label": "O", "properties": {"magmom": -0.051}}, {"species": [{"element": "O", "occu": 1}], "abc": [0.514386, 0.234029, 0.513994], "xyz": [5.057190798524, -2.714880962822, -6.374074031597999], "label": "O", "properties": {"magmom": -0.006}}, {"species": [{"element": "O", "occu": 1}], "abc": [0.560162, 0.959436, 0.10832], "xyz": [5.015103519116, -7.681190218295999, -1.3432835774399998], "label": "O", "properties": {"magmom": -0.017}}, {"species": [{"element": "O", "occu": 1}], "abc": [0.277707, 0.816869, 0.826416], "xyz": [5.056369746602, -7.806582841106, -10.248440185872], "label": "O", "properties": {"magmom": -0.004}}, {"species": [{"element": "O", "occu": 1}], "abc": [0.485614, 0.765971, 0.486006], "xyz": [5.385043201476, -6.821667037178, -6.026992968401999], "label": "O", "properties": {"magmom": -0.006}}, {"species": [{"element": "O", "occu": 1}], "abc": [0.392639, 0.402468, 0.840526], "xyz": [5.379854392562, -4.5939815497800005, -10.423419241242], "label": "O", "properties": {"magmom": -0.051}}, {"species": [{"element": "O", "occu": 1}], "abc": [0.722293, 0.183131, 0.173584], "xyz": [5.385864253397999, -1.729965158894, -2.152626814128], "label": "O", "properties": {"magmom": -0.004}}, {"species": [{"element": "O", "occu": 1}], "abc": [0.621562, 0.192851, 0.693184], "xyz": [6.214713986244, -2.7024083772139997, -8.596221227328], "label": "O", "properties": {"magmom": -0.025}}, {"species": [{"element": "O", "occu": 1}], "abc": [0.630769, 0.2417, 0.990525], "xyz": [7.171394177586, -3.5970078042500004, -12.283566890174999], "label": "O", "properties": {"magmom": -0.015}}, {"species": [{"element": "O", "occu": 1}], "abc": [0.718073, 0.951949, 0.58291], "xyz": [7.376511758214001, -8.441566703374, -7.2287059649700005], "label": "O", "properties": {"magmom": -0.011}}, {"species": [{"element": "O", "occu": 1}], "abc": [0.820279, 0.951493, 0.368197], "xyz": [7.431318969134, -8.067538581172, -4.566035666198999], "label": "O", "properties": {"magmom": -0.075}}, {"species": [{"element": "O", "occu": 1}], "abc": [0.960815, 0.355143, 0.266461], "xyz": [7.3896956469260004, -3.2338261662, -3.304400713887], "label": "O", "properties": {"magmom": -0.004}}, {"species": [{"element": "O", "occu": 1}], "abc": [0.935599, 0.713116, 0.978601], "xyz": [9.643149751766, -7.258733313537999, -12.135696567267], "label": "O", "properties": {"magmom": -0.001}}]}, "formation_enthalpy": -102.53214790142852, "temp": 800, "gibbs_model": "SISSO", "interpolated": false}], "products": [{"@module": "rxn_network.entries", "@class": "GibbsComputedStructureEntry", "energy": -65.4245126573578, "composition": {"Y": 4.0, "Al": 4.0, "O": 12.0}, "energy_adjustments": [], "parameters": {}, "data": {"oxide_type": "oxide"}, "entry_id": "mp-3792", "correction": 0.0, "structure": {"@module": "pymatgen.core.structure", "@class": "Structure", "charge": null, "lattice": {"matrix": [[5.226516, 0.0, 0.0], [0.0, 5.387206, 0.0], [0.0, 0.0, 7.453299]], "a": 5.226516, "b": 5.387206, "c": 7.453299, "alpha": 90.0, "beta": 90.0, "gamma": 90.0, "volume": 209.85745943375605}, "sites": [{"species": [{"element": "Y", "occu": 1}], "abc": [0.012846, 0.945822, 0.75], "xyz": [0.067139824536, 5.095337953332, 5.58997425], "label": "Y", "properties": {"magmom": -0.0}}, {"species": [{"element": "Y", "occu": 1}], "abc": [0.512846, 0.554178, 0.25], "xyz": [2.680397824536, 2.9854710466679997, 1.86332475], "label": "Y", "properties": {"magmom": -0.0}}, {"species": [{"element": "Y", "occu": 1}], "abc": [0.487154, 0.445822, 0.75], "xyz": [2.546118175464, 2.401734953332, 5.58997425], "label": "Y", "properties": {"magmom": -0.0}}, {"species": [{"element": "Y", "occu": 1}], "abc": [0.987154, 0.054178, 0.25], "xyz": [5.159376175464, 0.291868046668, 1.86332475], "label": "Y", "properties": {"magmom": -0.0}}, {"species": [{"element": "Al", "occu": 1}], "abc": [0.0, 0.5, 0.0], "xyz": [0.0, 2.693603, 0.0], "label": "Al", "properties": {"magmom": 0.0}}, {"species": [{"element": "Al", "occu": 1}], "abc": [0.5, 0.0, 0.0], "xyz": [2.613258, 0.0, 0.0], "label": "Al", "properties": {"magmom": 0.0}}, {"species": [{"element": "Al", "occu": 1}], "abc": [0.5, 0.0, 0.5], "xyz": [2.613258, 0.0, 3.7266495], "label": "Al", "properties": {"magmom": 0.0}}, {"species": [{"element": "Al", "occu": 1}], "abc": [0.0, 0.5, 0.5], "xyz": [0.0, 2.693603, 3.7266495], "label": "Al", "properties": {"magmom": 0.0}}, {"species": [{"element": "O", "occu": 1}], "abc": [0.706009, 0.293887, 0.454774], "xyz": [3.6899673346440003, 1.5832298097220001, 3.3895665994260002], "label": "O", "properties": {"magmom": -0.0}}, {"species": [{"element": "O", "occu": 1}], "abc": [0.206009, 0.206113, 0.545226], "xyz": [1.076709334644, 1.1103731902779999, 4.0637324005740005], "label": "O", "properties": {"magmom": -0.0}}, {"species": [{"element": "O", "occu": 1}], "abc": [0.793991, 0.793887, 0.045226], "xyz": [4.149806665356, 4.276832809722, 0.33708290057400003], "label": "O", "properties": {"magmom": -0.0}}, {"species": [{"element": "O", "occu": 1}], "abc": [0.293991, 0.706113, 0.954774], "xyz": [1.536548665356, 3.803976190278, 7.116216099426], "label": "O", "properties": {"magmom": -0.0}}, {"species": [{"element": "O", "occu": 1}], "abc": [0.293991, 0.706113, 0.545226], "xyz": [1.536548665356, 3.803976190278, 4.0637324005740005], "label": "O", "properties": {"magmom": -0.0}}, {"species": [{"element": "O", "occu": 1}], "abc": [0.793991, 0.793887, 0.454774], "xyz": [4.149806665356, 4.276832809722, 3.3895665994260002], "label": "O", "properties": {"magmom": -0.0}}, {"species": [{"element": "O", "occu": 1}], "abc": [0.206009, 0.206113, 0.954774], "xyz": [1.076709334644, 1.1103731902779999, 7.116216099426], "label": "O", "properties": {"magmom": -0.0}}, {"species": [{"element": "O", "occu": 1}], "abc": [0.706009, 0.293887, 0.045226], "xyz": [3.6899673346440003, 1.5832298097220001, 0.33708290057400003], "label": "O", "properties": {"magmom": -0.0}}, {"species": [{"element": "O", "occu": 1}], "abc": [0.085779, 0.477039, 0.25], "xyz": [0.448325315964, 2.569907363034, 1.86332475], "label": "O", "properties": {"magmom": 0.0}}, {"species": [{"element": "O", "occu": 1}], "abc": [0.585779, 0.022961, 0.75], "xyz": [3.0615833159640005, 0.12369563696599999, 5.58997425], "label": "O", "properties": {"magmom": 0.0}}, {"species": [{"element": "O", "occu": 1}], "abc": [0.414221, 0.977039, 0.25], "xyz": [2.164932684036, 5.263510363034, 1.86332475], "label": "O", "properties": {"magmom": 0.0}}, {"species": [{"element": "O", "occu": 1}], "abc": [0.914221, 0.522961, 0.75], "xyz": [4.778190684036, 2.817298636966, 5.58997425], "label": "O", "properties": {"magmom": 0.0}}]}, "formation_enthalpy": -74.60037611833333, "temp": 800, "gibbs_model": "SISSO", "interpolated": false}, {"@module": "rxn_network.entries", "@class": "GibbsComputedStructureEntry", "energy": -78.1834065640017, "composition": {"Mg": 2.0, "Mo": 6.0, "P": 6.0, "O": 26.0}, "energy_adjustments": [], "parameters": {}, "data": {"oxide_type": "oxide"}, "entry_id": "mvc-10538", "correction": 0.0, "structure": {"@module": "pymatgen.core.structure", "@class": "Structure", "charge": null, "lattice": {"matrix": [[6.656245, 0.0, 0.0], [0.0, 7.821982, 0.0], [0.0, 1.777664, 10.401534]], "a": 6.656245, "b": 7.821982, "c": 10.552345656300878, "alpha": 80.30162042332779, "beta": 90.0, "gamma": 90.0, "volume": 541.556164960774}, "sites": [{"species": [{"element": "Mg", "occu": 1}], "abc": [0.75, 0.394051, 0.17458], "xyz": [4.992183750000001, 3.392604410202, 1.8158998057200002], "label": "Mg", "properties": {"magmom": 0.0}}, {"species": [{"element": "Mg", "occu": 1}], "abc": [0.25, 0.605949, 0.82542], "xyz": [1.66406125, 6.207041589798, 8.58563419428], "label": "Mg", "properties": {"magmom": 0.0}}, {"species": [{"element": "Mo", "occu": 1}], "abc": [0.25, 0.640023, 0.20595], "xyz": [1.66406125, 5.3723582863859995, 2.1421959273], "label": "Mo", "properties": {"magmom": 0.89}}, {"species": [{"element": "Mo", "occu": 1}], "abc": [0.75, 0.359977, 0.79405], "xyz": [4.992183750000001, 4.227287713614, 8.2593380727], "label": "Mo", "properties": {"magmom": 0.89}}, {"species": [{"element": "Mo", "occu": 1}], "abc": [0.25, 0.230802, 0.437894], "xyz": [1.66406125, 2.58375748918, 4.554769329396], "label": "Mo", "properties": {"magmom": -2.732}}, {"species": [{"element": "Mo", "occu": 1}], "abc": [0.5, 0.0, 0.0], "xyz": [3.3281225, 0.0, 0.0], "label": "Mo", "properties": {"magmom": -0.909}}, {"species": [{"element": "Mo", "occu": 1}], "abc": [0.75, 0.769198, 0.562106], "xyz": [4.992183750000001, 7.015888510820001, 5.846764670604], "label": "Mo", "properties": {"magmom": -2.732}}, {"species": [{"element": "Mo", "occu": 1}], "abc": [0.0, 0.0, 0.0], "xyz": [0.0, 0.0, 0.0], "label": "Mo", "properties": {"magmom": -0.91}}, {"species": [{"element": "P", "occu": 1}], "abc": [0.25, 0.783423, 0.501046], "xyz": [1.66406125, 7.01861204093, 5.211647004564], "label": "P", "properties": {"magmom": -0.007}}, {"species": [{"element": "P", "occu": 1}], "abc": [0.75, 0.216577, 0.498954], "xyz": [4.992183750000001, 2.58103395907, 5.189886995436], "label": "P", "properties": {"magmom": -0.007}}, {"species": [{"element": "P", "occu": 1}], "abc": [0.25, 0.269461, 0.766181], "xyz": [1.66406125, 3.469731472886, 7.969457721654], "label": "P", "properties": {"magmom": 0.002}}, {"species": [{"element": "P", "occu": 1}], "abc": [0.75, 0.730539, 0.233819], "xyz": [4.992183750000001, 6.129914527114, 2.432076278346], "label": "P", "properties": {"magmom": 0.002}}, {"species": [{"element": "P", "occu": 1}], "abc": [0.75, 0.67933, 0.893834], "xyz": [4.992183750000001, 6.902643555836, 9.297244741356], "label": "P", "properties": {"magmom": -0.009}}, {"species": [{"element": "P", "occu": 1}], "abc": [0.25, 0.32067, 0.106166], "xyz": [1.66406125, 2.697002444164, 1.1042892586439998], "label": "P", "properties": {"magmom": -0.009}}, {"species": [{"element": "O", "occu": 1}], "abc": [0.75, 0.640619, 0.753046], "xyz": [4.992183750000001, 6.349573051402, 7.832833572564], "label": "O", "properties": {"magmom": -0.002}}, {"species": [{"element": "O", "occu": 1}], "abc": [0.567733, 0.253823, 0.405653], "xyz": [3.7789699425850003, 2.706513671778, 4.2194134717019995], "label": "O", "properties": {"magmom": -0.009}}, {"species": [{"element": "O", "occu": 1}], "abc": [0.25, 0.205065, 0.639471], "xyz": [1.66406125, 2.740779314574, 6.651479348514], "label": "O", "properties": {"magmom": -0.022}}, {"species": [{"element": "O", "occu": 1}], "abc": [0.549668, 0.774429, 0.908442], "xyz": [3.6587248766600005, 7.672474337766, 9.449190350028], "label": "O", "properties": {"magmom": 0.0}}, {"species": [{"element": "O", "occu": 1}], "abc": [0.75, 0.346072, 0.595604], "xyz": [4.992183750000001, 3.7657527437600002, 6.1951952565360004], "label": "O", "properties": {"magmom": 0.021}}, {"species": [{"element": "O", "occu": 1}], "abc": [0.75, 0.114228, 0.8969], "xyz": [4.992183750000001, 2.487876201496, 9.3291358446], "label": "O", "properties": {"magmom": -0.013}}, {"species": [{"element": "O", "occu": 1}], "abc": [0.25, 0.653928, 0.404396], "xyz": [1.66406125, 5.83389325624, 4.206338743463999], "label": "O", "properties": {"magmom": 0.021}}, {"species": [{"element": "O", "occu": 1}], "abc": [0.049668, 0.225571, 0.091558], "xyz": [0.33060237666, 1.9271716622339998, 0.9523436499719999], "label": "O", "properties": {"magmom": 0.0}}, {"species": [{"element": "O", "occu": 1}], "abc": [0.25, 0.969316, 0.423182], "xyz": [1.66406125, 8.33424771116, 4.401741961188], "label": "O", "properties": {"magmom": -0.018}}, {"species": [{"element": "O", "occu": 1}], "abc": [0.75, 0.030684, 0.576818], "xyz": [4.992183750000001, 1.2653982888400002, 5.999792038812], "label": "O", "properties": {"magmom": -0.018}}, {"species": [{"element": "O", "occu": 1}], "abc": [0.072273, 0.391134, 0.787692], "xyz": [0.48106679488500004, 4.459694819076, 8.193205119527999], "label": "O", "properties": {"magmom": -0.008}}, {"species": [{"element": "O", "occu": 1}], "abc": [0.25, 0.885772, 0.1031], "xyz": [1.66406125, 7.1117697985040005, 1.0723981554], "label": "O", "properties": {"magmom": -0.013}}, {"species": [{"element": "O", "occu": 1}], "abc": [0.572273, 0.608866, 0.212308], "xyz": [3.8091892948850004, 5.139951180924, 2.208328880472], "label": "O", "properties": {"magmom": -0.008}}, {"species": [{"element": "O", "occu": 1}], "abc": [0.75, 0.492521, 0.975374], "xyz": [4.992183750000001, 5.586377642958, 10.145385823716], "label": "O", "properties": {"magmom": 0.009}}, {"species": [{"element": "O", "occu": 1}], "abc": [0.75, 0.794935, 0.360529], "xyz": [4.992183750000001, 6.858866685426, 3.750054651486], "label": "O", "properties": {"magmom": -0.022}}, {"species": [{"element": "O", "occu": 1}], "abc": [0.450332, 0.225571, 0.091558], "xyz": [2.99752012334, 1.9271716622339998, 0.9523436499719999], "label": "O", "properties": {"magmom": 0.0}}, {"species": [{"element": "O", "occu": 1}], "abc": [0.932267, 0.253823, 0.405653], "xyz": [6.205397557415, 2.706513671778, 4.2194134717019995], "label": "O", "properties": {"magmom": -0.009}}, {"species": [{"element": "O", "occu": 1}], "abc": [0.432267, 0.746177, 0.594347], "xyz": [2.8772750574150003, 6.893132328222, 6.182120528297999], "label": "O", "properties": {"magmom": -0.009}}, {"species": [{"element": "O", "occu": 1}], "abc": [0.427727, 0.391134, 0.787692], "xyz": [2.8470557051150003, 4.459694819076, 8.193205119527999], "label": "O", "properties": {"magmom": -0.008}}, {"species": [{"element": "O", "occu": 1}], "abc": [0.25, 0.359381, 0.246954], "xyz": [1.66406125, 3.2500729485980004, 2.568700427436], "label": "O", "properties": {"magmom": -0.002}}, {"species": [{"element": "O", "occu": 1}], "abc": [0.75, 0.89529, 0.125381], "xyz": [4.992183750000001, 7.225827554764001, 1.3041547344539999], "label": "O", "properties": {"magmom": -0.014}}, {"species": [{"element": "O", "occu": 1}], "abc": [0.25, 0.10471, 0.874619], "xyz": [1.66406125, 2.373818445236, 9.097379265546], "label": "O", "properties": {"magmom": -0.014}}, {"species": [{"element": "O", "occu": 1}], "abc": [0.927727, 0.608866, 0.212308], "xyz": [6.175178205115, 5.139951180924, 2.208328880472], "label": "O", "properties": {"magmom": -0.008}}, {"species": [{"element": "O", "occu": 1}], "abc": [0.950332, 0.774429, 0.908442], "xyz": [6.32564262334, 7.672474337766, 9.449190350028], "label": "O", "properties": {"magmom": 0.0}}, {"species": [{"element": "O", "occu": 1}], "abc": [0.067733, 0.746177, 0.594347], "xyz": [0.45084744258500004, 6.893132328222, 6.182120528297999], "label": "O", "properties": {"magmom": -0.009}}, {"species": [{"element": "O", "occu": 1}], "abc": [0.25, 0.507479, 0.024626], "xyz": [1.66406125, 4.0132683570420005, 0.256148176284], "label": "O", "properties": {"magmom": 0.009}}]}, "formation_enthalpy": -96.25128789059522, "temp": 800, "gibbs_model": "SISSO", "interpolated": false}]}], "costs": [0.17882710655607045]}, {"@module": "rxn_network.helpers", "@class": "RxnPathway", "@version": null, "rxns": [{"@module": "rxn_network.reaction", "@class": "ComputedReaction", "reactants": [{"@module": "rxn_network.entries", "@class": "GibbsComputedStructureEntry", "energy": 0.67909706968029, "composition": {"Mg": 4.0, "Ti": 4.0}, "energy_adjustments": [], "parameters": {}, "data": {"oxide_type": "None"}, "entry_id": "mp-1094383", "correction": 0.0, "structure": {"@module": "pymatgen.core.structure", "@class": "Structure", "charge": null, "lattice": {"matrix": [[2.958767, 0.0, 0.0], [0.0, 4.892963, 0.0], [0.0, 0.0, 10.797553]], "a": 2.958767, "b": 4.892963, "c": 10.797553, "alpha": 90.0, "beta": 90.0, "gamma": 90.0, "volume": 156.31765897615045}, "sites": [{"species": [{"element": "Mg", "occu": 1}], "abc": [0.0, 0.0, 0.55599], "xyz": [0.0, 0.0, 6.00333149247], "label": "Mg", "properties": {"magmom": -0.0}}, {"species": [{"element": "Mg", "occu": 1}], "abc": [0.5, 0.0, 0.285729], "xyz": [1.4793835, 0.0, 3.0851740211370005], "label": "Mg", "properties": {"magmom": -0.0}}, {"species": [{"element": "Mg", "occu": 1}], "abc": [0.0, 0.5, 0.714271], "xyz": [0.0, 2.4464815, 7.712378978863001], "label": "Mg", "properties": {"magmom": -0.0}}, {"species": [{"element": "Mg", "occu": 1}], "abc": [0.5, 0.5, 0.44401], "xyz": [1.4793835, 2.4464815, 4.7942215075300005], "label": "Mg", "properties": {"magmom": -0.0}}, {"species": [{"element": "Ti", "occu": 1}], "abc": [0.0, 0.0, 0.035482], "xyz": [0.0, 0.0, 0.38311877554600005], "label": "Ti", "properties": {"magmom": -0.001}}, {"species": [{"element": "Ti", "occu": 1}], "abc": [0.5, 0.0, 0.817295], "xyz": [1.4793835, 0.0, 8.824786079135], "label": "Ti", "properties": {"magmom": 0.006}}, {"species": [{"element": "Ti", "occu": 1}], "abc": [0.0, 0.5, 0.182705], "xyz": [0.0, 2.4464815, 1.9727669208650003], "label": "Ti", "properties": {"magmom": 0.006}}, {"species": [{"element": "Ti", "occu": 1}], "abc": [0.5, 0.5, 0.964518], "xyz": [1.4793835, 2.4464815, 10.414434224454], "label": "Ti", "properties": {"magmom": -0.001}}]}, "formation_enthalpy": 0.503409606666672, "temp": 800, "gibbs_model": "SISSO", "interpolated": false}, {"@module": "rxn_network.entries", "@class": "GibbsComputedStructureEntry", "energy": -55.0194937497381, "composition": {"Mo": 4.0, "P": 4.0, "O": 22.0}, "energy_adjustments": [], "parameters": {}, "data": {"oxide_type": "oxide"}, "entry_id": "mp-504196", "correction": 0.0, "structure": {"@module": "pymatgen.core.structure", "@class": "Structure", "charge": null, "lattice": {"matrix": [[6.438022, 0.0, 0.0], [0.0, 7.632064, 0.0], [0.0, 2.362558, 8.841467]], "a": 6.438022, "b": 7.632064, "c": 9.151678480773512, "alpha": 75.03934376479283, "beta": 90.0, "gamma": 90.0, "volume": 434.4289817125269}, "sites": [{"species": [{"element": "Mo", "occu": 1}], "abc": [0.75, 0.820142, 0.856897], "xyz": [4.8285165, 8.283845095614, 7.576226547899], "label": "Mo", "properties": {"magmom": -0.0}}, {"species": [{"element": "Mo", "occu": 1}], "abc": [0.75, 0.60725, 0.291368], "xyz": [4.8285165, 5.322944663344, 2.576120556856], "label": "Mo", "properties": {"magmom": -0.0}}, {"species": [{"element": "Mo", "occu": 1}], "abc": [0.25, 0.39275, 0.708632], "xyz": [1.6095055, 4.671677336656, 6.265346443144], "label": "Mo", "properties": {"magmom": -0.0}}, {"species": [{"element": "Mo", "occu": 1}], "abc": [0.25, 0.179858, 0.143103], "xyz": [1.6095055, 1.710776904386, 1.2652404521010001], "label": "Mo", "properties": {"magmom": -0.0}}, {"species": [{"element": "P", "occu": 1}], "abc": [0.25, 0.932297, 0.881891], "xyz": [1.6095055, 9.198869008186, 7.797210174097], "label": "P", "properties": {"magmom": -0.0}}, {"species": [{"element": "P", "occu": 1}], "abc": [0.75, 0.491443, 0.669467], "xyz": [4.8285165, 5.3323790449379995, 5.9190703880890005], "label": "P", "properties": {"magmom": -0.0}}, {"species": [{"element": "P", "occu": 1}], "abc": [0.25, 0.508557, 0.330533], "xyz": [1.6095055, 4.662242955062, 2.922396611911], "label": "P", "properties": {"magmom": -0.0}}, {"species": [{"element": "P", "occu": 1}], "abc": [0.75, 0.067703, 0.118109], "xyz": [4.8285165, 0.795752991814, 1.044256825903], "label": "P", "properties": {"magmom": -0.0}}, {"species": [{"element": "O", "occu": 1}], "abc": [0.75, 0.962674, 0.681216], "xyz": [4.8285165, 8.956601889664, 6.022948783872001], "label": "O", "properties": {"magmom": 0.0}}, {"species": [{"element": "O", "occu": 1}], "abc": [0.057146, 0.807604, 0.886221], "xyz": [0.36790720521200004, 8.257433927973999, 7.835493726207], "label": "O", "properties": {"magmom": -0.0}}, {"species": [{"element": "O", "occu": 1}], "abc": [0.442854, 0.807604, 0.886221], "xyz": [2.851103794788, 8.257433927973999, 7.835493726207], "label": "O", "properties": {"magmom": -0.0}}, {"species": [{"element": "O", "occu": 1}], "abc": [0.75, 0.90394, 0.252126], "xyz": [4.8285165, 7.494590230467999, 2.229163708842], "label": "O", "properties": {"magmom": -0.0}}, {"species": [{"element": "O", "occu": 1}], "abc": [0.25, 0.98254, 0.037122], "xyz": [1.6095055, 7.586511040635999, 0.32821293797400003], "label": "O", "properties": {"magmom": -0.0}}, {"species": [{"element": "O", "occu": 1}], "abc": [0.75, 0.592965, 0.800079], "xyz": [4.8285165, 6.415779871842, 7.073872075893], "label": "O", "properties": {"magmom": -0.0}}, {"species": [{"element": "O", "occu": 1}], "abc": [0.25, 0.624408, 0.649697], "xyz": [1.6095055, 6.300468663037999, 5.744274585498999], "label": "O", "properties": {"magmom": 0.0}}, {"species": [{"element": "O", "occu": 1}], "abc": [0.75, 0.632361, 0.517594], "xyz": [4.8285165, 6.049065468556, 4.576290270398], "label": "O", "properties": {"magmom": 0.0}}, {"species": [{"element": "O", "occu": 1}], "abc": [0.060964, 0.636217, 0.30424], "xyz": [0.392487573208, 5.574433507808001, 2.68992792008], "label": "O", "properties": {"magmom": 0.0}}, {"species": [{"element": "O", "occu": 1}], "abc": [0.439036, 0.636217, 0.30424], "xyz": [2.826523426792, 5.574433507808001, 2.68992792008], "label": "O", "properties": {"magmom": 0.0}}, {"species": [{"element": "O", "occu": 1}], "abc": [0.75, 0.64582, 0.09], "xyz": [4.8285165, 5.1415697924799995, 0.7957320299999999], "label": "O", "properties": {"magmom": 0.0}}, {"species": [{"element": "O", "occu": 1}], "abc": [0.25, 0.35418, 0.91], "xyz": [1.6095055, 4.853052207519999, 8.04573497], "label": "O", "properties": {"magmom": 0.0}}, {"species": [{"element": "O", "occu": 1}], "abc": [0.560964, 0.363783, 0.69576], "xyz": [3.6114985732080003, 4.4201884921920005, 6.15153907992], "label": "O", "properties": {"magmom": 0.0}}, {"species": [{"element": "O", "occu": 1}], "abc": [0.939036, 0.363783, 0.69576], "xyz": [6.045534426792, 4.4201884921920005, 6.15153907992], "label": "O", "properties": {"magmom": 0.0}}, {"species": [{"element": "O", "occu": 1}], "abc": [0.25, 0.367639, 0.482406], "xyz": [1.6095055, 3.9455565314439998, 4.265176729602], "label": "O", "properties": {"magmom": 0.0}}, {"species": [{"element": "O", "occu": 1}], "abc": [0.75, 0.375592, 0.350303], "xyz": [4.8285165, 3.6941533369619997, 3.097192414501], "label": "O", "properties": {"magmom": 0.0}}, {"species": [{"element": "O", "occu": 1}], "abc": [0.25, 0.407035, 0.199921], "xyz": [1.6095055, 3.5788421281579996, 1.767594924107], "label": "O", "properties": {"magmom": -0.0}}, {"species": [{"element": "O", "occu": 1}], "abc": [0.75, 0.01746, 0.962878], "xyz": [4.8285165, 2.408110959364, 8.513254062026], "label": "O", "properties": {"magmom": -0.0}}, {"species": [{"element": "O", "occu": 1}], "abc": [0.25, 0.09606, 0.747874], "xyz": [1.6095055, 2.500031769532, 6.612303291158], "label": "O", "properties": {"magmom": -0.0}}, {"species": [{"element": "O", "occu": 1}], "abc": [0.557146, 0.192396, 0.113779], "xyz": [3.586918205212, 1.737188072026, 1.005973273793], "label": "O", "properties": {"magmom": -0.0}}, {"species": [{"element": "O", "occu": 1}], "abc": [0.942854, 0.192396, 0.113779], "xyz": [6.070114794788, 1.737188072026, 1.005973273793], "label": "O", "properties": {"magmom": -0.0}}, {"species": [{"element": "O", "occu": 1}], "abc": [0.25, 0.037326, 0.318784], "xyz": [1.6095055, 1.038020110336, 2.818518216128], "label": "O", "properties": {"magmom": 0.0}}]}, "formation_enthalpy": -69.5949596917857, "temp": 800, "gibbs_model": "SISSO", "interpolated": false}], "products": [{"@module": "rxn_network.entries", "@class": "GibbsComputedStructureEntry", "energy": -127.42575044869633, "composition": {"Mg": 4.0, "Ti": 12.0, "O": 28.0}, "energy_adjustments": [], "parameters": {}, "data": {"oxide_type": "oxide"}, "entry_id": "mvc-8898", "correction": 0.0, "structure": {"@module": "pymatgen.core.structure", "@class": "Structure", "charge": null, "lattice": {"matrix": [[5.439263, 0.0, 0.0], [0.0, 10.145299, 0.0], [0.0, 0.0, 10.401941]], "a": 5.439263, "b": 10.145299, "c": 10.401941, "alpha": 90.0, "beta": 90.0, "gamma": 90.0, "volume": 574.0097846411551}, "sites": [{"species": [{"element": "Mg", "occu": 1}], "abc": [0.373137, 0.06079, 0.25], "xyz": [2.0295902780310002, 0.61673272621, 2.60048525], "label": "Mg", "properties": {"magmom": 0.0}}, {"species": [{"element": "Mg", "occu": 1}], "abc": [0.873137, 0.43921, 0.75], "xyz": [4.749221778031001, 4.455916773789999, 7.801455750000001], "label": "Mg", "properties": {"magmom": 0.0}}, {"species": [{"element": "Mg", "occu": 1}], "abc": [0.626863, 0.93921, 0.75], "xyz": [3.409672721969, 9.52856627379, 7.801455750000001], "label": "Mg", "properties": {"magmom": 0.0}}, {"species": [{"element": "Mg", "occu": 1}], "abc": [0.126863, 0.56079, 0.25], "xyz": [0.6900412219690001, 5.68938222621, 2.60048525], "label": "Mg", "properties": {"magmom": 0.0}}, {"species": [{"element": "Ti", "occu": 1}], "abc": [0.710771, 0.687367, 0.969393], "xyz": [3.8660704017730003, 6.973543737732999, 10.083568791813], "label": "Ti", "properties": {"magmom": -0.0}}, {"species": [{"element": "Ti", "occu": 1}], "abc": [0.210771, 0.812633, 0.030607], "xyz": [1.1464389017730001, 8.244404762267001, 0.318372208187], "label": "Ti", "properties": {"magmom": -0.0}}, {"species": [{"element": "Ti", "occu": 1}], "abc": [0.289229, 0.312633, 0.469393], "xyz": [1.573192598227, 3.1717552622669998, 4.882598291813], "label": "Ti", "properties": {"magmom": -0.0}}, {"species": [{"element": "Ti", "occu": 1}], "abc": [0.789229, 0.187367, 0.530607], "xyz": [4.292824098227, 1.900894237733, 5.519342708187001], "label": "Ti", "properties": {"magmom": -0.0}}, {"species": [{"element": "Ti", "occu": 1}], "abc": [0.699583, 0.779407, 0.25], "xyz": [3.805215927329, 7.907317057693, 2.60048525], "label": "Ti", "properties": {"magmom": 0.0}}, {"species": [{"element": "Ti", "occu": 1}], "abc": [0.199583, 0.720593, 0.75], "xyz": [1.085584427329, 7.310631442307, 7.801455750000001], "label": "Ti", "properties": {"magmom": 0.0}}, {"species": [{"element": "Ti", "occu": 1}], "abc": [0.300417, 0.220593, 0.75], "xyz": [1.6340470726710001, 2.237981942307, 7.801455750000001], "label": "Ti", "properties": {"magmom": 0.0}}, {"species": [{"element": "Ti", "occu": 1}], "abc": [0.800417, 0.279407, 0.25], "xyz": [4.353678572671001, 2.8346675576930003, 2.60048525], "label": "Ti", "properties": {"magmom": 0.0}}, {"species": [{"element": "Ti", "occu": 1}], "abc": [0.210771, 0.812633, 0.469393], "xyz": [1.1464389017730001, 8.244404762267001, 4.882598291813], "label": "Ti", "properties": {"magmom": -0.0}}, {"species": [{"element": "Ti", "occu": 1}], "abc": [0.710771, 0.687367, 0.530607], "xyz": [3.8660704017730003, 6.973543737732999, 5.519342708187001], "label": "Ti", "properties": {"magmom": -0.0}}, {"species": [{"element": "Ti", "occu": 1}], "abc": [0.789229, 0.187367, 0.969393], "xyz": [4.292824098227, 1.900894237733, 10.083568791813], "label": "Ti", "properties": {"magmom": -0.0}}, {"species": [{"element": "Ti", "occu": 1}], "abc": [0.289229, 0.312633, 0.030607], "xyz": [1.573192598227, 3.1717552622669998, 0.318372208187], "label": "Ti", "properties": {"magmom": -0.0}}, {"species": [{"element": "O", "occu": 1}], "abc": [0.050155, 0.286883, 0.878436], "xyz": [0.272806235765, 2.910513813017, 9.137439444276001], "label": "O", "properties": {"magmom": -0.0}}, {"species": [{"element": "O", "occu": 1}], "abc": [0.550155, 0.213117, 0.121564], "xyz": [2.992437735765, 2.162135686983, 1.2645015557240002], "label": "O", "properties": {"magmom": -0.0}}, {"species": [{"element": "O", "occu": 1}], "abc": [0.949845, 0.713117, 0.378436], "xyz": [5.166456764235001, 7.234785186982999, 3.936468944276], "label": "O", "properties": {"magmom": -0.0}}, {"species": [{"element": "O", "occu": 1}], "abc": [0.449845, 0.786883, 0.621564], "xyz": [2.446825264235, 7.983163313017, 6.465472055724001], "label": "O", "properties": {"magmom": -0.0}}, {"species": [{"element": "O", "occu": 1}], "abc": [0.949845, 0.713117, 0.121564], "xyz": [5.166456764235001, 7.234785186982999, 1.2645015557240002], "label": "O", "properties": {"magmom": -0.0}}, {"species": [{"element": "O", "occu": 1}], "abc": [0.449845, 0.786883, 0.878436], "xyz": [2.446825264235, 7.983163313017, 9.137439444276001], "label": "O", "properties": {"magmom": -0.0}}, {"species": [{"element": "O", "occu": 1}], "abc": [0.050155, 0.286883, 0.621564], "xyz": [0.272806235765, 2.910513813017, 6.465472055724001], "label": "O", "properties": {"magmom": -0.0}}, {"species": [{"element": "O", "occu": 1}], "abc": [0.550155, 0.213117, 0.378436], "xyz": [2.992437735765, 2.162135686983, 3.936468944276], "label": "O", "properties": {"magmom": -0.0}}, {"species": [{"element": "O", "occu": 1}], "abc": [0.527121, 0.280813, 0.883252], "xyz": [2.867149751823, 2.8489318480869996, 9.187535192132001], "label": "O", "properties": {"magmom": -0.0}}, {"species": [{"element": "O", "occu": 1}], "abc": [0.027121, 0.219187, 0.116748], "xyz": [0.14751825182300002, 2.2237176519129997, 1.2144058078680002], "label": "O", "properties": {"magmom": -0.0}}, {"species": [{"element": "O", "occu": 1}], "abc": [0.472879, 0.719187, 0.383252], "xyz": [2.572113248177, 7.296367151913, 3.986564692132], "label": "O", "properties": {"magmom": -0.0}}, {"species": [{"element": "O", "occu": 1}], "abc": [0.972879, 0.780813, 0.616748], "xyz": [5.291744748177001, 7.921581348087, 6.415376307868], "label": "O", "properties": {"magmom": -0.0}}, {"species": [{"element": "O", "occu": 1}], "abc": [0.472879, 0.719187, 0.116748], "xyz": [2.572113248177, 7.296367151913, 1.2144058078680002], "label": "O", "properties": {"magmom": -0.0}}, {"species": [{"element": "O", "occu": 1}], "abc": [0.972879, 0.780813, 0.883252], "xyz": [5.291744748177001, 7.921581348087, 9.187535192132001], "label": "O", "properties": {"magmom": -0.0}}, {"species": [{"element": "O", "occu": 1}], "abc": [0.527121, 0.280813, 0.616748], "xyz": [2.867149751823, 2.8489318480869996, 6.415376307868], "label": "O", "properties": {"magmom": -0.0}}, {"species": [{"element": "O", "occu": 1}], "abc": [0.027121, 0.219187, 0.383252], "xyz": [0.14751825182300002, 2.2237176519129997, 3.986564692132], "label": "O", "properties": {"magmom": -0.0}}, {"species": [{"element": "O", "occu": 1}], "abc": [0.820002, 0.446469, 0.25], "xyz": [4.460206538526, 4.529561499231, 2.60048525], "label": "O", "properties": {"magmom": -0.0}}, {"species": [{"element": "O", "occu": 1}], "abc": [0.320002, 0.053531, 0.75], "xyz": [1.7405750385260002, 0.543088000769, 7.801455750000001], "label": "O", "properties": {"magmom": -0.0}}, {"species": [{"element": "O", "occu": 1}], "abc": [0.179998, 0.553531, 0.75], "xyz": [0.979056461474, 5.615737500769, 7.801455750000001], "label": "O", "properties": {"magmom": -0.0}}, {"species": [{"element": "O", "occu": 1}], "abc": [0.679998, 0.946469, 0.25], "xyz": [3.698687961474, 9.602210999231, 2.60048525], "label": "O", "properties": {"magmom": -0.0}}, {"species": [{"element": "O", "occu": 1}], "abc": [0.776712, 0.035106, 0.597596], "xyz": [4.224740843256, 0.356160866694, 6.216158333836001], "label": "O", "properties": {"magmom": 0.0}}, {"species": [{"element": "O", "occu": 1}], "abc": [0.276712, 0.464894, 0.402404], "xyz": [1.505109343256, 4.716488633306, 4.185782666164], "label": "O", "properties": {"magmom": 0.0}}, {"species": [{"element": "O", "occu": 1}], "abc": [0.223288, 0.964894, 0.097596], "xyz": [1.214522156744, 9.789138133306, 1.015187833836], "label": "O", "properties": {"magmom": 0.0}}, {"species": [{"element": "O", "occu": 1}], "abc": [0.723288, 0.535106, 0.902404], "xyz": [3.9341536567440003, 5.428810366693999, 9.386753166164], "label": "O", "properties": {"magmom": 0.0}}, {"species": [{"element": "O", "occu": 1}], "abc": [0.223288, 0.964894, 0.402404], "xyz": [1.214522156744, 9.789138133306, 4.185782666164], "label": "O", "properties": {"magmom": 0.0}}, {"species": [{"element": "O", "occu": 1}], "abc": [0.723288, 0.535106, 0.597596], "xyz": [3.9341536567440003, 5.428810366693999, 6.216158333836001], "label": "O", "properties": {"magmom": 0.0}}, {"species": [{"element": "O", "occu": 1}], "abc": [0.776712, 0.035106, 0.902404], "xyz": [4.224740843256, 0.356160866694, 9.386753166164], "label": "O", "properties": {"magmom": 0.0}}, {"species": [{"element": "O", "occu": 1}], "abc": [0.276712, 0.464894, 0.097596], "xyz": [1.505109343256, 4.716488633306, 1.015187833836], "label": "O", "properties": {"magmom": 0.0}}]}, "formation_enthalpy": -147.06701013833333, "temp": 800, "gibbs_model": "SISSO", "interpolated": false}, {"@module": "rxn_network.entries", "@class": "GibbsComputedStructureEntry", "energy": -78.1834065640017, "composition": {"Mg": 2.0, "Mo": 6.0, "P": 6.0, "O": 26.0}, "energy_adjustments": [], "parameters": {}, "data": {"oxide_type": "oxide"}, "entry_id": "mvc-10538", "correction": 0.0, "structure": {"@module": "pymatgen.core.structure", "@class": "Structure", "charge": null, "lattice": {"matrix": [[6.656245, 0.0, 0.0], [0.0, 7.821982, 0.0], [0.0, 1.777664, 10.401534]], "a": 6.656245, "b": 7.821982, "c": 10.552345656300878, "alpha": 80.30162042332779, "beta": 90.0, "gamma": 90.0, "volume": 541.556164960774}, "sites": [{"species": [{"element": "Mg", "occu": 1}], "abc": [0.75, 0.394051, 0.17458], "xyz": [4.992183750000001, 3.392604410202, 1.8158998057200002], "label": "Mg", "properties": {"magmom": 0.0}}, {"species": [{"element": "Mg", "occu": 1}], "abc": [0.25, 0.605949, 0.82542], "xyz": [1.66406125, 6.207041589798, 8.58563419428], "label": "Mg", "properties": {"magmom": 0.0}}, {"species": [{"element": "Mo", "occu": 1}], "abc": [0.25, 0.640023, 0.20595], "xyz": [1.66406125, 5.3723582863859995, 2.1421959273], "label": "Mo", "properties": {"magmom": 0.89}}, {"species": [{"element": "Mo", "occu": 1}], "abc": [0.75, 0.359977, 0.79405], "xyz": [4.992183750000001, 4.227287713614, 8.2593380727], "label": "Mo", "properties": {"magmom": 0.89}}, {"species": [{"element": "Mo", "occu": 1}], "abc": [0.25, 0.230802, 0.437894], "xyz": [1.66406125, 2.58375748918, 4.554769329396], "label": "Mo", "properties": {"magmom": -2.732}}, {"species": [{"element": "Mo", "occu": 1}], "abc": [0.5, 0.0, 0.0], "xyz": [3.3281225, 0.0, 0.0], "label": "Mo", "properties": {"magmom": -0.909}}, {"species": [{"element": "Mo", "occu": 1}], "abc": [0.75, 0.769198, 0.562106], "xyz": [4.992183750000001, 7.015888510820001, 5.846764670604], "label": "Mo", "properties": {"magmom": -2.732}}, {"species": [{"element": "Mo", "occu": 1}], "abc": [0.0, 0.0, 0.0], "xyz": [0.0, 0.0, 0.0], "label": "Mo", "properties": {"magmom": -0.91}}, {"species": [{"element": "P", "occu": 1}], "abc": [0.25, 0.783423, 0.501046], "xyz": [1.66406125, 7.01861204093, 5.211647004564], "label": "P", "properties": {"magmom": -0.007}}, {"species": [{"element": "P", "occu": 1}], "abc": [0.75, 0.216577, 0.498954], "xyz": [4.992183750000001, 2.58103395907, 5.189886995436], "label": "P", "properties": {"magmom": -0.007}}, {"species": [{"element": "P", "occu": 1}], "abc": [0.25, 0.269461, 0.766181], "xyz": [1.66406125, 3.469731472886, 7.969457721654], "label": "P", "properties": {"magmom": 0.002}}, {"species": [{"element": "P", "occu": 1}], "abc": [0.75, 0.730539, 0.233819], "xyz": [4.992183750000001, 6.129914527114, 2.432076278346], "label": "P", "properties": {"magmom": 0.002}}, {"species": [{"element": "P", "occu": 1}], "abc": [0.75, 0.67933, 0.893834], "xyz": [4.992183750000001, 6.902643555836, 9.297244741356], "label": "P", "properties": {"magmom": -0.009}}, {"species": [{"element": "P", "occu": 1}], "abc": [0.25, 0.32067, 0.106166], "xyz": [1.66406125, 2.697002444164, 1.1042892586439998], "label": "P", "properties": {"magmom": -0.009}}, {"species": [{"element": "O", "occu": 1}], "abc": [0.75, 0.640619, 0.753046], "xyz": [4.992183750000001, 6.349573051402, 7.832833572564], "label": "O", "properties": {"magmom": -0.002}}, {"species": [{"element": "O", "occu": 1}], "abc": [0.567733, 0.253823, 0.405653], "xyz": [3.7789699425850003, 2.706513671778, 4.2194134717019995], "label": "O", "properties": {"magmom": -0.009}}, {"species": [{"element": "O", "occu": 1}], "abc": [0.25, 0.205065, 0.639471], "xyz": [1.66406125, 2.740779314574, 6.651479348514], "label": "O", "properties": {"magmom": -0.022}}, {"species": [{"element": "O", "occu": 1}], "abc": [0.549668, 0.774429, 0.908442], "xyz": [3.6587248766600005, 7.672474337766, 9.449190350028], "label": "O", "properties": {"magmom": 0.0}}, {"species": [{"element": "O", "occu": 1}], "abc": [0.75, 0.346072, 0.595604], "xyz": [4.992183750000001, 3.7657527437600002, 6.1951952565360004], "label": "O", "properties": {"magmom": 0.021}}, {"species": [{"element": "O", "occu": 1}], "abc": [0.75, 0.114228, 0.8969], "xyz": [4.992183750000001, 2.487876201496, 9.3291358446], "label": "O", "properties": {"magmom": -0.013}}, {"species": [{"element": "O", "occu": 1}], "abc": [0.25, 0.653928, 0.404396], "xyz": [1.66406125, 5.83389325624, 4.206338743463999], "label": "O", "properties": {"magmom": 0.021}}, {"species": [{"element": "O", "occu": 1}], "abc": [0.049668, 0.225571, 0.091558], "xyz": [0.33060237666, 1.9271716622339998, 0.9523436499719999], "label": "O", "properties": {"magmom": 0.0}}, {"species": [{"element": "O", "occu": 1}], "abc": [0.25, 0.969316, 0.423182], "xyz": [1.66406125, 8.33424771116, 4.401741961188], "label": "O", "properties": {"magmom": -0.018}}, {"species": [{"element": "O", "occu": 1}], "abc": [0.75, 0.030684, 0.576818], "xyz": [4.992183750000001, 1.2653982888400002, 5.999792038812], "label": "O", "properties": {"magmom": -0.018}}, {"species": [{"element": "O", "occu": 1}], "abc": [0.072273, 0.391134, 0.787692], "xyz": [0.48106679488500004, 4.459694819076, 8.193205119527999], "label": "O", "properties": {"magmom": -0.008}}, {"species": [{"element": "O", "occu": 1}], "abc": [0.25, 0.885772, 0.1031], "xyz": [1.66406125, 7.1117697985040005, 1.0723981554], "label": "O", "properties": {"magmom": -0.013}}, {"species": [{"element": "O", "occu": 1}], "abc": [0.572273, 0.608866, 0.212308], "xyz": [3.8091892948850004, 5.139951180924, 2.208328880472], "label": "O", "properties": {"magmom": -0.008}}, {"species": [{"element": "O", "occu": 1}], "abc": [0.75, 0.492521, 0.975374], "xyz": [4.992183750000001, 5.586377642958, 10.145385823716], "label": "O", "properties": {"magmom": 0.009}}, {"species": [{"element": "O", "occu": 1}], "abc": [0.75, 0.794935, 0.360529], "xyz": [4.992183750000001, 6.858866685426, 3.750054651486], "label": "O", "properties": {"magmom": -0.022}}, {"species": [{"element": "O", "occu": 1}], "abc": [0.450332, 0.225571, 0.091558], "xyz": [2.99752012334, 1.9271716622339998, 0.9523436499719999], "label": "O", "properties": {"magmom": 0.0}}, {"species": [{"element": "O", "occu": 1}], "abc": [0.932267, 0.253823, 0.405653], "xyz": [6.205397557415, 2.706513671778, 4.2194134717019995], "label": "O", "properties": {"magmom": -0.009}}, {"species": [{"element": "O", "occu": 1}], "abc": [0.432267, 0.746177, 0.594347], "xyz": [2.8772750574150003, 6.893132328222, 6.182120528297999], "label": "O", "properties": {"magmom": -0.009}}, {"species": [{"element": "O", "occu": 1}], "abc": [0.427727, 0.391134, 0.787692], "xyz": [2.8470557051150003, 4.459694819076, 8.193205119527999], "label": "O", "properties": {"magmom": -0.008}}, {"species": [{"element": "O", "occu": 1}], "abc": [0.25, 0.359381, 0.246954], "xyz": [1.66406125, 3.2500729485980004, 2.568700427436], "label": "O", "properties": {"magmom": -0.002}}, {"species": [{"element": "O", "occu": 1}], "abc": [0.75, 0.89529, 0.125381], "xyz": [4.992183750000001, 7.225827554764001, 1.3041547344539999], "label": "O", "properties": {"magmom": -0.014}}, {"species": [{"element": "O", "occu": 1}], "abc": [0.25, 0.10471, 0.874619], "xyz": [1.66406125, 2.373818445236, 9.097379265546], "label": "O", "properties": {"magmom": -0.014}}, {"species": [{"element": "O", "occu": 1}], "abc": [0.927727, 0.608866, 0.212308], "xyz": [6.175178205115, 5.139951180924, 2.208328880472], "label": "O", "properties": {"magmom": -0.008}}, {"species": [{"element": "O", "occu": 1}], "abc": [0.950332, 0.774429, 0.908442], "xyz": [6.32564262334, 7.672474337766, 9.449190350028], "label": "O", "properties": {"magmom": 0.0}}, {"species": [{"element": "O", "occu": 1}], "abc": [0.067733, 0.746177, 0.594347], "xyz": [0.45084744258500004, 6.893132328222, 6.182120528297999], "label": "O", "properties": {"magmom": -0.009}}, {"species": [{"element": "O", "occu": 1}], "abc": [0.25, 0.507479, 0.024626], "xyz": [1.66406125, 4.0132683570420005, 0.256148176284], "label": "O", "properties": {"magmom": 0.009}}]}, "formation_enthalpy": -96.25128789059522, "temp": 800, "gibbs_model": "SISSO", "interpolated": false}]}], "costs": [0.17981864004987033]}, {"@module": "rxn_network.helpers", "@class": "RxnPathway", "@version": null, "rxns": [{"@module": "rxn_network.reaction", "@class": "ComputedReaction", "reactants": [{"@module": "rxn_network.entries", "@class": "GibbsComputedStructureEntry", "energy": -81.22750956342355, "composition": {"Mo": 6.0, "P": 6.0, "O": 32.0}, "energy_adjustments": [], "parameters": {}, "data": {"oxide_type": "oxide"}, "entry_id": "mp-25359", "correction": 0.0, "structure": {"@module": "pymatgen.core.structure", "@class": "Structure", "charge": null, "lattice": {"matrix": [[6.492694, 0.0, 0.0], [1.116568, -7.811146, 0.0], [2.832972, -1.725402, -12.401067]], "a": 6.492694, "b": 7.890546618070259, "c": 12.837024778073655, "alpha": 80.54432319322781, "beta": 77.25057861735388, "gamma": 81.864937691584, "volume": 628.9248348260963}, "sites": [{"species": [{"element": "Mo", "occu": 1}], "abc": [0.96922, 0.800533, 0.846891], "xyz": [9.585916899476, -7.7143075660000004, -10.502352032696999], "label": "Mo", "properties": {"magmom": 0.003}}, {"species": [{"element": "Mo", "occu": 1}], "abc": [0.793478, 0.784898, 0.470925], "xyz": [7.3623191788960005, -6.9434878099579995, -5.839972476974999], "label": "Mo", "properties": {"magmom": 0.75}}, {"species": [{"element": "Mo", "occu": 1}], "abc": [0.599884, 0.247343, 0.83913], "xyz": [6.54827032068, -3.3798688653380005, -10.40610735171], "label": "Mo", "properties": {"magmom": 0.502}}, {"species": [{"element": "Mo", "occu": 1}], "abc": [0.400116, 0.752657, 0.16087], "xyz": [3.89396367932, -6.156679134662, -1.99495964829], "label": "Mo", "properties": {"magmom": 0.502}}, {"species": [{"element": "Mo", "occu": 1}], "abc": [0.206522, 0.215102, 0.529075], "xyz": [3.0799148211039995, -2.593060190042, -6.561094523024999], "label": "Mo", "properties": {"magmom": 0.75}}, {"species": [{"element": "Mo", "occu": 1}], "abc": [0.03078, 0.199467, 0.153109], "xyz": [0.856317100524, -1.822240434, -1.898714967303], "label": "Mo", "properties": {"magmom": 0.003}}, {"species": [{"element": "P", "occu": 1}], "abc": [0.053647, 0.487412, 0.315727], "xyz": [1.786987947678, -4.352002291406, -3.9153516807089996], "label": "P", "properties": {"magmom": 0.006}}, {"species": [{"element": "P", "occu": 1}], "abc": [0.946353, 0.512588, 0.684273], "xyz": [8.655246052322001, -5.184545708594, -8.485715319291], "label": "P", "properties": {"magmom": 0.006}}, {"species": [{"element": "P", "occu": 1}], "abc": [0.557673, 0.15611, 0.108454], "xyz": [4.10235471683, -1.4065247505679999, -1.344945320418], "label": "P", "properties": {"magmom": 0.004}}, {"species": [{"element": "P", "occu": 1}], "abc": [0.309842, 0.849618, 0.423278], "xyz": [4.159500287587999, -7.366814949984, -5.249098837626], "label": "P", "properties": {"magmom": 0.007}}, {"species": [{"element": "P", "occu": 1}], "abc": [0.690158, 0.150382, 0.576722], "xyz": [6.282733712412, -2.1697330500159997, -7.151968162373999], "label": "P", "properties": {"magmom": 0.007}}, {"species": [{"element": "P", "occu": 1}], "abc": [0.442327, 0.84389, 0.891546], "xyz": [6.33987928317, -8.130023249432, -11.056121679581999], "label": "P", "properties": {"magmom": 0.004}}, {"species": [{"element": "O", "occu": 1}], "abc": [0.439838, 0.040564, 0.89168], "xyz": [5.427130480883999, -1.8553577817040001, -11.05778342256], "label": "O", "properties": {"magmom": -0.017}}, {"species": [{"element": "O", "occu": 1}], "abc": [0.834885, 0.388838, 0.782142], "xyz": [8.070603284198, -4.386779759432, -9.699395345513999], "label": "O", "properties": {"magmom": -0.017}}, {"species": [{"element": "O", "occu": 1}], "abc": [0.878612, 0.021019, 0.844172], "xyz": [8.119543642703999, -1.6207185349180002, -10.468633531524], "label": "O", "properties": {"magmom": -0.002}}, {"species": [{"element": "O", "occu": 1}], "abc": [0.895711, 0.230209, 0.520206], "xyz": [7.546350470378, -2.695760582326, -6.451109459801999], "label": "O", "properties": {"magmom": -0.03}}, {"species": [{"element": "O", "occu": 1}], "abc": [0.661552, 0.761884, 0.839655], "xyz": [7.52466909986, -7.399929575374, -10.412617911885], "label": "O", "properties": {"magmom": -0.001}}, {"species": [{"element": "O", "occu": 1}], "abc": [0.793313, 0.599503, 0.611921], "xyz": [7.553679480138, -5.73861517768, -7.588473319707], "label": "O", "properties": {"magmom": -0.007}}, {"species": [{"element": "O", "occu": 1}], "abc": [0.064401, 0.286884, 0.021399], "xyz": [0.7990842482339999, -2.277814686462, -0.265370432733], "label": "O", "properties": {"magmom": -0.001}}, {"species": [{"element": "O", "occu": 1}], "abc": [0.165115, 0.611161, 0.217858], "xyz": [2.3716295992339997, -5.149760429421999, -2.7016716544859998], "label": "O", "properties": {"magmom": -0.017}}, {"species": [{"element": "O", "occu": 1}], "abc": [0.121388, 0.978981, 0.155828], "xyz": [2.322690357296, -7.915829465082, -1.9324334684759998], "label": "O", "properties": {"magmom": -0.002}}, {"species": [{"element": "O", "occu": 1}], "abc": [0.104289, 0.769791, 0.479794], "xyz": [2.895883529622, -6.840787417674001, -5.949957540198], "label": "O", "properties": {"magmom": -0.03}}, {"species": [{"element": "O", "occu": 1}], "abc": [0.338448, 0.238116, 0.160345], "xyz": [2.91756490014, -2.136618424626, -1.9884490881149997], "label": "O", "properties": {"magmom": -0.001}}, {"species": [{"element": "O", "occu": 1}], "abc": [0.206687, 0.400497, 0.388079], "xyz": [2.8885545198619997, -3.79793282232, -4.812593680293], "label": "O", "properties": {"magmom": -0.007}}, {"species": [{"element": "O", "occu": 1}], "abc": [0.136908, 0.404858, 0.620298], "xyz": [3.098240103152, -4.232668357064, -7.6923570579659994], "label": "O", "properties": {"magmom": -0.01}}, {"species": [{"element": "O", "occu": 1}], "abc": [0.039185, 0.644857, 0.733539], "xyz": [3.0525383530739996, -6.3027218338, -9.096666286113], "label": "O", "properties": {"magmom": -0.004}}, {"species": [{"element": "O", "occu": 1}], "abc": [0.179721, 0.048507, 0.631803], "xyz": [3.0109150308659998, -1.469009418828, -7.835031333801], "label": "O", "properties": {"magmom": -0.075}}, {"species": [{"element": "O", "occu": 1}], "abc": [0.281927, 0.048051, 0.41709], "xyz": [3.065722241786, -1.0949812966260002, -5.17236103503], "label": "O", "properties": {"magmom": -0.011}}, {"species": [{"element": "O", "occu": 1}], "abc": [0.369231, 0.7583, 0.009475], "xyz": [3.270839822414, -5.939540195749999, -0.117500109825], "label": "O", "properties": {"magmom": -0.015}}, {"species": [{"element": "O", "occu": 1}], "abc": [0.378438, 0.807149, 0.306816], "xyz": [4.227520013756, -6.834139622785999, -3.8048457726719995], "label": "O", "properties": {"magmom": -0.025}}, {"species": [{"element": "O", "occu": 1}], "abc": [0.863092, 0.595142, 0.379702], "xyz": [7.3439938968480005, -5.303879642936, -4.708709942034], "label": "O", "properties": {"magmom": -0.01}}, {"species": [{"element": "O", "occu": 1}], "abc": [0.607361, 0.597532, 0.159474], "xyz": [5.062379607438, -4.94256645022, -1.977647758758], "label": "O", "properties": {"magmom": -0.051}}, {"species": [{"element": "O", "occu": 1}], "abc": [0.514386, 0.234029, 0.513994], "xyz": [5.057190798524, -2.714880962822, -6.374074031597999], "label": "O", "properties": {"magmom": -0.006}}, {"species": [{"element": "O", "occu": 1}], "abc": [0.560162, 0.959436, 0.10832], "xyz": [5.015103519116, -7.681190218295999, -1.3432835774399998], "label": "O", "properties": {"magmom": -0.017}}, {"species": [{"element": "O", "occu": 1}], "abc": [0.277707, 0.816869, 0.826416], "xyz": [5.056369746602, -7.806582841106, -10.248440185872], "label": "O", "properties": {"magmom": -0.004}}, {"species": [{"element": "O", "occu": 1}], "abc": [0.485614, 0.765971, 0.486006], "xyz": [5.385043201476, -6.821667037178, -6.026992968401999], "label": "O", "properties": {"magmom": -0.006}}, {"species": [{"element": "O", "occu": 1}], "abc": [0.392639, 0.402468, 0.840526], "xyz": [5.379854392562, -4.5939815497800005, -10.423419241242], "label": "O", "properties": {"magmom": -0.051}}, {"species": [{"element": "O", "occu": 1}], "abc": [0.722293, 0.183131, 0.173584], "xyz": [5.385864253397999, -1.729965158894, -2.152626814128], "label": "O", "properties": {"magmom": -0.004}}, {"species": [{"element": "O", "occu": 1}], "abc": [0.621562, 0.192851, 0.693184], "xyz": [6.214713986244, -2.7024083772139997, -8.596221227328], "label": "O", "properties": {"magmom": -0.025}}, {"species": [{"element": "O", "occu": 1}], "abc": [0.630769, 0.2417, 0.990525], "xyz": [7.171394177586, -3.5970078042500004, -12.283566890174999], "label": "O", "properties": {"magmom": -0.015}}, {"species": [{"element": "O", "occu": 1}], "abc": [0.718073, 0.951949, 0.58291], "xyz": [7.376511758214001, -8.441566703374, -7.2287059649700005], "label": "O", "properties": {"magmom": -0.011}}, {"species": [{"element": "O", "occu": 1}], "abc": [0.820279, 0.951493, 0.368197], "xyz": [7.431318969134, -8.067538581172, -4.566035666198999], "label": "O", "properties": {"magmom": -0.075}}, {"species": [{"element": "O", "occu": 1}], "abc": [0.960815, 0.355143, 0.266461], "xyz": [7.3896956469260004, -3.2338261662, -3.304400713887], "label": "O", "properties": {"magmom": -0.004}}, {"species": [{"element": "O", "occu": 1}], "abc": [0.935599, 0.713116, 0.978601], "xyz": [9.643149751766, -7.258733313537999, -12.135696567267], "label": "O", "properties": {"magmom": -0.001}}]}, "formation_enthalpy": -102.53214790142852, "temp": 800, "gibbs_model": "SISSO", "interpolated": false}, {"@module": "rxn_network.entries", "@class": "GibbsComputedStructureEntry", "energy": 0.0, "composition": {"Mg": 3.0}, "energy_adjustments": [], "parameters": {}, "data": {"oxide_type": "None"}, "entry_id": "mp-1094122", "correction": 0.0, "structure": {"@module": "pymatgen.core.structure", "@class": "Structure", "charge": null, "lattice": {"matrix": [[7.698262, -1.605623, 0.0], [7.698262, 1.605623, 0.0], [7.363377, 0.0, 2.760785]], "a": 7.863921606855767, "b": 7.863921606855767, "c": 7.863921074143229, "alpha": 23.562526422242087, "beta": 23.562526422242087, "gamma": 23.562518514708394, "volume": 68.24940202553526}, "sites": [{"species": [{"element": "Mg", "occu": 1}], "abc": [0.0, 0.0, 0.0], "xyz": [0.0, 0.0, 0.0], "label": "Mg", "properties": {"magmom": -0.0}}, {"species": [{"element": "Mg", "occu": 1}], "abc": [0.222208, 0.222208, 0.222208], "xyz": [5.057432081408, 0.0, 0.61346851328], "label": "Mg", "properties": {"magmom": -0.0}}, {"species": [{"element": "Mg", "occu": 1}], "abc": [0.777792, 0.777792, 0.777792], "xyz": [17.702468918592, 0.0, 2.14731648672], "label": "Mg", "properties": {"magmom": -0.0}}]}, "formation_enthalpy": 0.0, "temp": 800, "gibbs_model": "SISSO", "interpolated": false}], "products": [{"@module": "rxn_network.entries", "@class": "GibbsComputedStructureEntry", "energy": -5.2658605243951175, "composition": {"Mg": 1.0, "O": 1.0}, "energy_adjustments": [], "parameters": {}, "data": {"oxide_type": "oxide"}, "entry_id": "mp-1265", "correction": 0.0, "structure": {"@module": "pymatgen.core.structure", "@class": "Structure", "charge": null, "lattice": {"matrix": [[0.0, 2.128242, 2.128242], [2.128242, 0.0, 2.128242], [2.128242, 2.128242, 0.0]], "a": 3.0097887004120407, "b": 3.0097887004120407, "c": 3.0097887004120407, "alpha": 59.99999999999999, "beta": 59.99999999999999, "gamma": 59.99999999999999, "volume": 19.2793782653415}, "sites": [{"species": [{"element": "Mg", "occu": 1}], "abc": [0.0, 0.0, 0.0], "xyz": [0.0, 0.0, 0.0], "label": "Mg", "properties": {"magmom": 0.0}}, {"species": [{"element": "O", "occu": 1}], "abc": [0.5, 0.5, 0.5], "xyz": [2.128242, 2.128242, 2.128242], "label": "O", "properties": {"magmom": -0.0}}]}, "formation_enthalpy": -6.124860054583333, "temp": 800, "gibbs_model": "SISSO", "interpolated": false}, {"@module": "rxn_network.entries", "@class": "GibbsComputedStructureEntry", "energy": -78.1834065640017, "composition": {"Mg": 2.0, "Mo": 6.0, "P": 6.0, "O": 26.0}, "energy_adjustments": [], "parameters": {}, "data": {"oxide_type": "oxide"}, "entry_id": "mvc-10538", "correction": 0.0, "structure": {"@module": "pymatgen.core.structure", "@class": "Structure", "charge": null, "lattice": {"matrix": [[6.656245, 0.0, 0.0], [0.0, 7.821982, 0.0], [0.0, 1.777664, 10.401534]], "a": 6.656245, "b": 7.821982, "c": 10.552345656300878, "alpha": 80.30162042332779, "beta": 90.0, "gamma": 90.0, "volume": 541.556164960774}, "sites": [{"species": [{"element": "Mg", "occu": 1}], "abc": [0.75, 0.394051, 0.17458], "xyz": [4.992183750000001, 3.392604410202, 1.8158998057200002], "label": "Mg", "properties": {"magmom": 0.0}}, {"species": [{"element": "Mg", "occu": 1}], "abc": [0.25, 0.605949, 0.82542], "xyz": [1.66406125, 6.207041589798, 8.58563419428], "label": "Mg", "properties": {"magmom": 0.0}}, {"species": [{"element": "Mo", "occu": 1}], "abc": [0.25, 0.640023, 0.20595], "xyz": [1.66406125, 5.3723582863859995, 2.1421959273], "label": "Mo", "properties": {"magmom": 0.89}}, {"species": [{"element": "Mo", "occu": 1}], "abc": [0.75, 0.359977, 0.79405], "xyz": [4.992183750000001, 4.227287713614, 8.2593380727], "label": "Mo", "properties": {"magmom": 0.89}}, {"species": [{"element": "Mo", "occu": 1}], "abc": [0.25, 0.230802, 0.437894], "xyz": [1.66406125, 2.58375748918, 4.554769329396], "label": "Mo", "properties": {"magmom": -2.732}}, {"species": [{"element": "Mo", "occu": 1}], "abc": [0.5, 0.0, 0.0], "xyz": [3.3281225, 0.0, 0.0], "label": "Mo", "properties": {"magmom": -0.909}}, {"species": [{"element": "Mo", "occu": 1}], "abc": [0.75, 0.769198, 0.562106], "xyz": [4.992183750000001, 7.015888510820001, 5.846764670604], "label": "Mo", "properties": {"magmom": -2.732}}, {"species": [{"element": "Mo", "occu": 1}], "abc": [0.0, 0.0, 0.0], "xyz": [0.0, 0.0, 0.0], "label": "Mo", "properties": {"magmom": -0.91}}, {"species": [{"element": "P", "occu": 1}], "abc": [0.25, 0.783423, 0.501046], "xyz": [1.66406125, 7.01861204093, 5.211647004564], "label": "P", "properties": {"magmom": -0.007}}, {"species": [{"element": "P", "occu": 1}], "abc": [0.75, 0.216577, 0.498954], "xyz": [4.992183750000001, 2.58103395907, 5.189886995436], "label": "P", "properties": {"magmom": -0.007}}, {"species": [{"element": "P", "occu": 1}], "abc": [0.25, 0.269461, 0.766181], "xyz": [1.66406125, 3.469731472886, 7.969457721654], "label": "P", "properties": {"magmom": 0.002}}, {"species": [{"element": "P", "occu": 1}], "abc": [0.75, 0.730539, 0.233819], "xyz": [4.992183750000001, 6.129914527114, 2.432076278346], "label": "P", "properties": {"magmom": 0.002}}, {"species": [{"element": "P", "occu": 1}], "abc": [0.75, 0.67933, 0.893834], "xyz": [4.992183750000001, 6.902643555836, 9.297244741356], "label": "P", "properties": {"magmom": -0.009}}, {"species": [{"element": "P", "occu": 1}], "abc": [0.25, 0.32067, 0.106166], "xyz": [1.66406125, 2.697002444164, 1.1042892586439998], "label": "P", "properties": {"magmom": -0.009}}, {"species": [{"element": "O", "occu": 1}], "abc": [0.75, 0.640619, 0.753046], "xyz": [4.992183750000001, 6.349573051402, 7.832833572564], "label": "O", "properties": {"magmom": -0.002}}, {"species": [{"element": "O", "occu": 1}], "abc": [0.567733, 0.253823, 0.405653], "xyz": [3.7789699425850003, 2.706513671778, 4.2194134717019995], "label": "O", "properties": {"magmom": -0.009}}, {"species": [{"element": "O", "occu": 1}], "abc": [0.25, 0.205065, 0.639471], "xyz": [1.66406125, 2.740779314574, 6.651479348514], "label": "O", "properties": {"magmom": -0.022}}, {"species": [{"element": "O", "occu": 1}], "abc": [0.549668, 0.774429, 0.908442], "xyz": [3.6587248766600005, 7.672474337766, 9.449190350028], "label": "O", "properties": {"magmom": 0.0}}, {"species": [{"element": "O", "occu": 1}], "abc": [0.75, 0.346072, 0.595604], "xyz": [4.992183750000001, 3.7657527437600002, 6.1951952565360004], "label": "O", "properties": {"magmom": 0.021}}, {"species": [{"element": "O", "occu": 1}], "abc": [0.75, 0.114228, 0.8969], "xyz": [4.992183750000001, 2.487876201496, 9.3291358446], "label": "O", "properties": {"magmom": -0.013}}, {"species": [{"element": "O", "occu": 1}], "abc": [0.25, 0.653928, 0.404396], "xyz": [1.66406125, 5.83389325624, 4.206338743463999], "label": "O", "properties": {"magmom": 0.021}}, {"species": [{"element": "O", "occu": 1}], "abc": [0.049668, 0.225571, 0.091558], "xyz": [0.33060237666, 1.9271716622339998, 0.9523436499719999], "label": "O", "properties": {"magmom": 0.0}}, {"species": [{"element": "O", "occu": 1}], "abc": [0.25, 0.969316, 0.423182], "xyz": [1.66406125, 8.33424771116, 4.401741961188], "label": "O", "properties": {"magmom": -0.018}}, {"species": [{"element": "O", "occu": 1}], "abc": [0.75, 0.030684, 0.576818], "xyz": [4.992183750000001, 1.2653982888400002, 5.999792038812], "label": "O", "properties": {"magmom": -0.018}}, {"species": [{"element": "O", "occu": 1}], "abc": [0.072273, 0.391134, 0.787692], "xyz": [0.48106679488500004, 4.459694819076, 8.193205119527999], "label": "O", "properties": {"magmom": -0.008}}, {"species": [{"element": "O", "occu": 1}], "abc": [0.25, 0.885772, 0.1031], "xyz": [1.66406125, 7.1117697985040005, 1.0723981554], "label": "O", "properties": {"magmom": -0.013}}, {"species": [{"element": "O", "occu": 1}], "abc": [0.572273, 0.608866, 0.212308], "xyz": [3.8091892948850004, 5.139951180924, 2.208328880472], "label": "O", "properties": {"magmom": -0.008}}, {"species": [{"element": "O", "occu": 1}], "abc": [0.75, 0.492521, 0.975374], "xyz": [4.992183750000001, 5.586377642958, 10.145385823716], "label": "O", "properties": {"magmom": 0.009}}, {"species": [{"element": "O", "occu": 1}], "abc": [0.75, 0.794935, 0.360529], "xyz": [4.992183750000001, 6.858866685426, 3.750054651486], "label": "O", "properties": {"magmom": -0.022}}, {"species": [{"element": "O", "occu": 1}], "abc": [0.450332, 0.225571, 0.091558], "xyz": [2.99752012334, 1.9271716622339998, 0.9523436499719999], "label": "O", "properties": {"magmom": 0.0}}, {"species": [{"element": "O", "occu": 1}], "abc": [0.932267, 0.253823, 0.405653], "xyz": [6.205397557415, 2.706513671778, 4.2194134717019995], "label": "O", "properties": {"magmom": -0.009}}, {"species": [{"element": "O", "occu": 1}], "abc": [0.432267, 0.746177, 0.594347], "xyz": [2.8772750574150003, 6.893132328222, 6.182120528297999], "label": "O", "properties": {"magmom": -0.009}}, {"species": [{"element": "O", "occu": 1}], "abc": [0.427727, 0.391134, 0.787692], "xyz": [2.8470557051150003, 4.459694819076, 8.193205119527999], "label": "O", "properties": {"magmom": -0.008}}, {"species": [{"element": "O", "occu": 1}], "abc": [0.25, 0.359381, 0.246954], "xyz": [1.66406125, 3.2500729485980004, 2.568700427436], "label": "O", "properties": {"magmom": -0.002}}, {"species": [{"element": "O", "occu": 1}], "abc": [0.75, 0.89529, 0.125381], "xyz": [4.992183750000001, 7.225827554764001, 1.3041547344539999], "label": "O", "properties": {"magmom": -0.014}}, {"species": [{"element": "O", "occu": 1}], "abc": [0.25, 0.10471, 0.874619], "xyz": [1.66406125, 2.373818445236, 9.097379265546], "label": "O", "properties": {"magmom": -0.014}}, {"species": [{"element": "O", "occu": 1}], "abc": [0.927727, 0.608866, 0.212308], "xyz": [6.175178205115, 5.139951180924, 2.208328880472], "label": "O", "properties": {"magmom": -0.008}}, {"species": [{"element": "O", "occu": 1}], "abc": [0.950332, 0.774429, 0.908442], "xyz": [6.32564262334, 7.672474337766, 9.449190350028], "label": "O", "properties": {"magmom": 0.0}}, {"species": [{"element": "O", "occu": 1}], "abc": [0.067733, 0.746177, 0.594347], "xyz": [0.45084744258500004, 6.893132328222, 6.182120528297999], "label": "O", "properties": {"magmom": -0.009}}, {"species": [{"element": "O", "occu": 1}], "abc": [0.25, 0.507479, 0.024626], "xyz": [1.66406125, 4.0132683570420005, 0.256148176284], "label": "O", "properties": {"magmom": 0.009}}]}, "formation_enthalpy": -96.25128789059522, "temp": 800, "gibbs_model": "SISSO", "interpolated": false}]}], "costs": [0.1798764931516685]}, {"@module": "rxn_network.helpers", "@class": "RxnPathway", "@version": null, "rxns": [{"@module": "rxn_network.reaction", "@class": "ComputedReaction", "reactants": [{"@module": "rxn_network.entries", "@class": "GibbsComputedStructureEntry", "energy": 0.15853215312263547, "composition": {"Mg": 1.0, "Zr": 1.0}, "energy_adjustments": [], "parameters": {}, "data": {"oxide_type": "None"}, "entry_id": "mp-1094479", "correction": 0.0, "structure": {"@module": "pymatgen.core.structure", "@class": "Structure", "charge": null, "lattice": {"matrix": [[5.598779, -1.532907, 0.0], [5.598779, 1.532907, 0.0], [5.17908, 0.0, 2.621691]], "a": 5.804836790254313, "b": 5.804836790254313, "c": 5.804837064542036, "alpha": 30.62388298049607, "beta": 30.62388298049607, "gamma": 30.623884826386092, "volume": 45.00084110993224}, "sites": [{"species": [{"element": "Mg", "occu": 1}], "abc": [0.0, 0.0, 0.0], "xyz": [0.0, 0.0, 0.0], "label": "Mg", "properties": {"magmom": -0.0}}, {"species": [{"element": "Zr", "occu": 1}], "abc": [0.5, 0.5, 0.5], "xyz": [8.188319, 0.0, 1.3108455], "label": "Zr", "properties": {"magmom": 0.0}}]}, "formation_enthalpy": 0.10990438666666513, "temp": 800, "gibbs_model": "SISSO", "interpolated": false}, {"@module": "rxn_network.entries", "@class": "GibbsComputedStructureEntry", "energy": -81.22750956342355, "composition": {"Mo": 6.0, "P": 6.0, "O": 32.0}, "energy_adjustments": [], "parameters": {}, "data": {"oxide_type": "oxide"}, "entry_id": "mp-25359", "correction": 0.0, "structure": {"@module": "pymatgen.core.structure", "@class": "Structure", "charge": null, "lattice": {"matrix": [[6.492694, 0.0, 0.0], [1.116568, -7.811146, 0.0], [2.832972, -1.725402, -12.401067]], "a": 6.492694, "b": 7.890546618070259, "c": 12.837024778073655, "alpha": 80.54432319322781, "beta": 77.25057861735388, "gamma": 81.864937691584, "volume": 628.9248348260963}, "sites": [{"species": [{"element": "Mo", "occu": 1}], "abc": [0.96922, 0.800533, 0.846891], "xyz": [9.585916899476, -7.7143075660000004, -10.502352032696999], "label": "Mo", "properties": {"magmom": 0.003}}, {"species": [{"element": "Mo", "occu": 1}], "abc": [0.793478, 0.784898, 0.470925], "xyz": [7.3623191788960005, -6.9434878099579995, -5.839972476974999], "label": "Mo", "properties": {"magmom": 0.75}}, {"species": [{"element": "Mo", "occu": 1}], "abc": [0.599884, 0.247343, 0.83913], "xyz": [6.54827032068, -3.3798688653380005, -10.40610735171], "label": "Mo", "properties": {"magmom": 0.502}}, {"species": [{"element": "Mo", "occu": 1}], "abc": [0.400116, 0.752657, 0.16087], "xyz": [3.89396367932, -6.156679134662, -1.99495964829], "label": "Mo", "properties": {"magmom": 0.502}}, {"species": [{"element": "Mo", "occu": 1}], "abc": [0.206522, 0.215102, 0.529075], "xyz": [3.0799148211039995, -2.593060190042, -6.561094523024999], "label": "Mo", "properties": {"magmom": 0.75}}, {"species": [{"element": "Mo", "occu": 1}], "abc": [0.03078, 0.199467, 0.153109], "xyz": [0.856317100524, -1.822240434, -1.898714967303], "label": "Mo", "properties": {"magmom": 0.003}}, {"species": [{"element": "P", "occu": 1}], "abc": [0.053647, 0.487412, 0.315727], "xyz": [1.786987947678, -4.352002291406, -3.9153516807089996], "label": "P", "properties": {"magmom": 0.006}}, {"species": [{"element": "P", "occu": 1}], "abc": [0.946353, 0.512588, 0.684273], "xyz": [8.655246052322001, -5.184545708594, -8.485715319291], "label": "P", "properties": {"magmom": 0.006}}, {"species": [{"element": "P", "occu": 1}], "abc": [0.557673, 0.15611, 0.108454], "xyz": [4.10235471683, -1.4065247505679999, -1.344945320418], "label": "P", "properties": {"magmom": 0.004}}, {"species": [{"element": "P", "occu": 1}], "abc": [0.309842, 0.849618, 0.423278], "xyz": [4.159500287587999, -7.366814949984, -5.249098837626], "label": "P", "properties": {"magmom": 0.007}}, {"species": [{"element": "P", "occu": 1}], "abc": [0.690158, 0.150382, 0.576722], "xyz": [6.282733712412, -2.1697330500159997, -7.151968162373999], "label": "P", "properties": {"magmom": 0.007}}, {"species": [{"element": "P", "occu": 1}], "abc": [0.442327, 0.84389, 0.891546], "xyz": [6.33987928317, -8.130023249432, -11.056121679581999], "label": "P", "properties": {"magmom": 0.004}}, {"species": [{"element": "O", "occu": 1}], "abc": [0.439838, 0.040564, 0.89168], "xyz": [5.427130480883999, -1.8553577817040001, -11.05778342256], "label": "O", "properties": {"magmom": -0.017}}, {"species": [{"element": "O", "occu": 1}], "abc": [0.834885, 0.388838, 0.782142], "xyz": [8.070603284198, -4.386779759432, -9.699395345513999], "label": "O", "properties": {"magmom": -0.017}}, {"species": [{"element": "O", "occu": 1}], "abc": [0.878612, 0.021019, 0.844172], "xyz": [8.119543642703999, -1.6207185349180002, -10.468633531524], "label": "O", "properties": {"magmom": -0.002}}, {"species": [{"element": "O", "occu": 1}], "abc": [0.895711, 0.230209, 0.520206], "xyz": [7.546350470378, -2.695760582326, -6.451109459801999], "label": "O", "properties": {"magmom": -0.03}}, {"species": [{"element": "O", "occu": 1}], "abc": [0.661552, 0.761884, 0.839655], "xyz": [7.52466909986, -7.399929575374, -10.412617911885], "label": "O", "properties": {"magmom": -0.001}}, {"species": [{"element": "O", "occu": 1}], "abc": [0.793313, 0.599503, 0.611921], "xyz": [7.553679480138, -5.73861517768, -7.588473319707], "label": "O", "properties": {"magmom": -0.007}}, {"species": [{"element": "O", "occu": 1}], "abc": [0.064401, 0.286884, 0.021399], "xyz": [0.7990842482339999, -2.277814686462, -0.265370432733], "label": "O", "properties": {"magmom": -0.001}}, {"species": [{"element": "O", "occu": 1}], "abc": [0.165115, 0.611161, 0.217858], "xyz": [2.3716295992339997, -5.149760429421999, -2.7016716544859998], "label": "O", "properties": {"magmom": -0.017}}, {"species": [{"element": "O", "occu": 1}], "abc": [0.121388, 0.978981, 0.155828], "xyz": [2.322690357296, -7.915829465082, -1.9324334684759998], "label": "O", "properties": {"magmom": -0.002}}, {"species": [{"element": "O", "occu": 1}], "abc": [0.104289, 0.769791, 0.479794], "xyz": [2.895883529622, -6.840787417674001, -5.949957540198], "label": "O", "properties": {"magmom": -0.03}}, {"species": [{"element": "O", "occu": 1}], "abc": [0.338448, 0.238116, 0.160345], "xyz": [2.91756490014, -2.136618424626, -1.9884490881149997], "label": "O", "properties": {"magmom": -0.001}}, {"species": [{"element": "O", "occu": 1}], "abc": [0.206687, 0.400497, 0.388079], "xyz": [2.8885545198619997, -3.79793282232, -4.812593680293], "label": "O", "properties": {"magmom": -0.007}}, {"species": [{"element": "O", "occu": 1}], "abc": [0.136908, 0.404858, 0.620298], "xyz": [3.098240103152, -4.232668357064, -7.6923570579659994], "label": "O", "properties": {"magmom": -0.01}}, {"species": [{"element": "O", "occu": 1}], "abc": [0.039185, 0.644857, 0.733539], "xyz": [3.0525383530739996, -6.3027218338, -9.096666286113], "label": "O", "properties": {"magmom": -0.004}}, {"species": [{"element": "O", "occu": 1}], "abc": [0.179721, 0.048507, 0.631803], "xyz": [3.0109150308659998, -1.469009418828, -7.835031333801], "label": "O", "properties": {"magmom": -0.075}}, {"species": [{"element": "O", "occu": 1}], "abc": [0.281927, 0.048051, 0.41709], "xyz": [3.065722241786, -1.0949812966260002, -5.17236103503], "label": "O", "properties": {"magmom": -0.011}}, {"species": [{"element": "O", "occu": 1}], "abc": [0.369231, 0.7583, 0.009475], "xyz": [3.270839822414, -5.939540195749999, -0.117500109825], "label": "O", "properties": {"magmom": -0.015}}, {"species": [{"element": "O", "occu": 1}], "abc": [0.378438, 0.807149, 0.306816], "xyz": [4.227520013756, -6.834139622785999, -3.8048457726719995], "label": "O", "properties": {"magmom": -0.025}}, {"species": [{"element": "O", "occu": 1}], "abc": [0.863092, 0.595142, 0.379702], "xyz": [7.3439938968480005, -5.303879642936, -4.708709942034], "label": "O", "properties": {"magmom": -0.01}}, {"species": [{"element": "O", "occu": 1}], "abc": [0.607361, 0.597532, 0.159474], "xyz": [5.062379607438, -4.94256645022, -1.977647758758], "label": "O", "properties": {"magmom": -0.051}}, {"species": [{"element": "O", "occu": 1}], "abc": [0.514386, 0.234029, 0.513994], "xyz": [5.057190798524, -2.714880962822, -6.374074031597999], "label": "O", "properties": {"magmom": -0.006}}, {"species": [{"element": "O", "occu": 1}], "abc": [0.560162, 0.959436, 0.10832], "xyz": [5.015103519116, -7.681190218295999, -1.3432835774399998], "label": "O", "properties": {"magmom": -0.017}}, {"species": [{"element": "O", "occu": 1}], "abc": [0.277707, 0.816869, 0.826416], "xyz": [5.056369746602, -7.806582841106, -10.248440185872], "label": "O", "properties": {"magmom": -0.004}}, {"species": [{"element": "O", "occu": 1}], "abc": [0.485614, 0.765971, 0.486006], "xyz": [5.385043201476, -6.821667037178, -6.026992968401999], "label": "O", "properties": {"magmom": -0.006}}, {"species": [{"element": "O", "occu": 1}], "abc": [0.392639, 0.402468, 0.840526], "xyz": [5.379854392562, -4.5939815497800005, -10.423419241242], "label": "O", "properties": {"magmom": -0.051}}, {"species": [{"element": "O", "occu": 1}], "abc": [0.722293, 0.183131, 0.173584], "xyz": [5.385864253397999, -1.729965158894, -2.152626814128], "label": "O", "properties": {"magmom": -0.004}}, {"species": [{"element": "O", "occu": 1}], "abc": [0.621562, 0.192851, 0.693184], "xyz": [6.214713986244, -2.7024083772139997, -8.596221227328], "label": "O", "properties": {"magmom": -0.025}}, {"species": [{"element": "O", "occu": 1}], "abc": [0.630769, 0.2417, 0.990525], "xyz": [7.171394177586, -3.5970078042500004, -12.283566890174999], "label": "O", "properties": {"magmom": -0.015}}, {"species": [{"element": "O", "occu": 1}], "abc": [0.718073, 0.951949, 0.58291], "xyz": [7.376511758214001, -8.441566703374, -7.2287059649700005], "label": "O", "properties": {"magmom": -0.011}}, {"species": [{"element": "O", "occu": 1}], "abc": [0.820279, 0.951493, 0.368197], "xyz": [7.431318969134, -8.067538581172, -4.566035666198999], "label": "O", "properties": {"magmom": -0.075}}, {"species": [{"element": "O", "occu": 1}], "abc": [0.960815, 0.355143, 0.266461], "xyz": [7.3896956469260004, -3.2338261662, -3.304400713887], "label": "O", "properties": {"magmom": -0.004}}, {"species": [{"element": "O", "occu": 1}], "abc": [0.935599, 0.713116, 0.978601], "xyz": [9.643149751766, -7.258733313537999, -12.135696567267], "label": "O", "properties": {"magmom": -0.001}}]}, "formation_enthalpy": -102.53214790142852, "temp": 800, "gibbs_model": "SISSO", "interpolated": false}], "products": [{"@module": "rxn_network.entries", "@class": "GibbsComputedStructureEntry", "energy": -78.1834065640017, "composition": {"Mg": 2.0, "Mo": 6.0, "P": 6.0, "O": 26.0}, "energy_adjustments": [], "parameters": {}, "data": {"oxide_type": "oxide"}, "entry_id": "mvc-10538", "correction": 0.0, "structure": {"@module": "pymatgen.core.structure", "@class": "Structure", "charge": null, "lattice": {"matrix": [[6.656245, 0.0, 0.0], [0.0, 7.821982, 0.0], [0.0, 1.777664, 10.401534]], "a": 6.656245, "b": 7.821982, "c": 10.552345656300878, "alpha": 80.30162042332779, "beta": 90.0, "gamma": 90.0, "volume": 541.556164960774}, "sites": [{"species": [{"element": "Mg", "occu": 1}], "abc": [0.75, 0.394051, 0.17458], "xyz": [4.992183750000001, 3.392604410202, 1.8158998057200002], "label": "Mg", "properties": {"magmom": 0.0}}, {"species": [{"element": "Mg", "occu": 1}], "abc": [0.25, 0.605949, 0.82542], "xyz": [1.66406125, 6.207041589798, 8.58563419428], "label": "Mg", "properties": {"magmom": 0.0}}, {"species": [{"element": "Mo", "occu": 1}], "abc": [0.25, 0.640023, 0.20595], "xyz": [1.66406125, 5.3723582863859995, 2.1421959273], "label": "Mo", "properties": {"magmom": 0.89}}, {"species": [{"element": "Mo", "occu": 1}], "abc": [0.75, 0.359977, 0.79405], "xyz": [4.992183750000001, 4.227287713614, 8.2593380727], "label": "Mo", "properties": {"magmom": 0.89}}, {"species": [{"element": "Mo", "occu": 1}], "abc": [0.25, 0.230802, 0.437894], "xyz": [1.66406125, 2.58375748918, 4.554769329396], "label": "Mo", "properties": {"magmom": -2.732}}, {"species": [{"element": "Mo", "occu": 1}], "abc": [0.5, 0.0, 0.0], "xyz": [3.3281225, 0.0, 0.0], "label": "Mo", "properties": {"magmom": -0.909}}, {"species": [{"element": "Mo", "occu": 1}], "abc": [0.75, 0.769198, 0.562106], "xyz": [4.992183750000001, 7.015888510820001, 5.846764670604], "label": "Mo", "properties": {"magmom": -2.732}}, {"species": [{"element": "Mo", "occu": 1}], "abc": [0.0, 0.0, 0.0], "xyz": [0.0, 0.0, 0.0], "label": "Mo", "properties": {"magmom": -0.91}}, {"species": [{"element": "P", "occu": 1}], "abc": [0.25, 0.783423, 0.501046], "xyz": [1.66406125, 7.01861204093, 5.211647004564], "label": "P", "properties": {"magmom": -0.007}}, {"species": [{"element": "P", "occu": 1}], "abc": [0.75, 0.216577, 0.498954], "xyz": [4.992183750000001, 2.58103395907, 5.189886995436], "label": "P", "properties": {"magmom": -0.007}}, {"species": [{"element": "P", "occu": 1}], "abc": [0.25, 0.269461, 0.766181], "xyz": [1.66406125, 3.469731472886, 7.969457721654], "label": "P", "properties": {"magmom": 0.002}}, {"species": [{"element": "P", "occu": 1}], "abc": [0.75, 0.730539, 0.233819], "xyz": [4.992183750000001, 6.129914527114, 2.432076278346], "label": "P", "properties": {"magmom": 0.002}}, {"species": [{"element": "P", "occu": 1}], "abc": [0.75, 0.67933, 0.893834], "xyz": [4.992183750000001, 6.902643555836, 9.297244741356], "label": "P", "properties": {"magmom": -0.009}}, {"species": [{"element": "P", "occu": 1}], "abc": [0.25, 0.32067, 0.106166], "xyz": [1.66406125, 2.697002444164, 1.1042892586439998], "label": "P", "properties": {"magmom": -0.009}}, {"species": [{"element": "O", "occu": 1}], "abc": [0.75, 0.640619, 0.753046], "xyz": [4.992183750000001, 6.349573051402, 7.832833572564], "label": "O", "properties": {"magmom": -0.002}}, {"species": [{"element": "O", "occu": 1}], "abc": [0.567733, 0.253823, 0.405653], "xyz": [3.7789699425850003, 2.706513671778, 4.2194134717019995], "label": "O", "properties": {"magmom": -0.009}}, {"species": [{"element": "O", "occu": 1}], "abc": [0.25, 0.205065, 0.639471], "xyz": [1.66406125, 2.740779314574, 6.651479348514], "label": "O", "properties": {"magmom": -0.022}}, {"species": [{"element": "O", "occu": 1}], "abc": [0.549668, 0.774429, 0.908442], "xyz": [3.6587248766600005, 7.672474337766, 9.449190350028], "label": "O", "properties": {"magmom": 0.0}}, {"species": [{"element": "O", "occu": 1}], "abc": [0.75, 0.346072, 0.595604], "xyz": [4.992183750000001, 3.7657527437600002, 6.1951952565360004], "label": "O", "properties": {"magmom": 0.021}}, {"species": [{"element": "O", "occu": 1}], "abc": [0.75, 0.114228, 0.8969], "xyz": [4.992183750000001, 2.487876201496, 9.3291358446], "label": "O", "properties": {"magmom": -0.013}}, {"species": [{"element": "O", "occu": 1}], "abc": [0.25, 0.653928, 0.404396], "xyz": [1.66406125, 5.83389325624, 4.206338743463999], "label": "O", "properties": {"magmom": 0.021}}, {"species": [{"element": "O", "occu": 1}], "abc": [0.049668, 0.225571, 0.091558], "xyz": [0.33060237666, 1.9271716622339998, 0.9523436499719999], "label": "O", "properties": {"magmom": 0.0}}, {"species": [{"element": "O", "occu": 1}], "abc": [0.25, 0.969316, 0.423182], "xyz": [1.66406125, 8.33424771116, 4.401741961188], "label": "O", "properties": {"magmom": -0.018}}, {"species": [{"element": "O", "occu": 1}], "abc": [0.75, 0.030684, 0.576818], "xyz": [4.992183750000001, 1.2653982888400002, 5.999792038812], "label": "O", "properties": {"magmom": -0.018}}, {"species": [{"element": "O", "occu": 1}], "abc": [0.072273, 0.391134, 0.787692], "xyz": [0.48106679488500004, 4.459694819076, 8.193205119527999], "label": "O", "properties": {"magmom": -0.008}}, {"species": [{"element": "O", "occu": 1}], "abc": [0.25, 0.885772, 0.1031], "xyz": [1.66406125, 7.1117697985040005, 1.0723981554], "label": "O", "properties": {"magmom": -0.013}}, {"species": [{"element": "O", "occu": 1}], "abc": [0.572273, 0.608866, 0.212308], "xyz": [3.8091892948850004, 5.139951180924, 2.208328880472], "label": "O", "properties": {"magmom": -0.008}}, {"species": [{"element": "O", "occu": 1}], "abc": [0.75, 0.492521, 0.975374], "xyz": [4.992183750000001, 5.586377642958, 10.145385823716], "label": "O", "properties": {"magmom": 0.009}}, {"species": [{"element": "O", "occu": 1}], "abc": [0.75, 0.794935, 0.360529], "xyz": [4.992183750000001, 6.858866685426, 3.750054651486], "label": "O", "properties": {"magmom": -0.022}}, {"species": [{"element": "O", "occu": 1}], "abc": [0.450332, 0.225571, 0.091558], "xyz": [2.99752012334, 1.9271716622339998, 0.9523436499719999], "label": "O", "properties": {"magmom": 0.0}}, {"species": [{"element": "O", "occu": 1}], "abc": [0.932267, 0.253823, 0.405653], "xyz": [6.205397557415, 2.706513671778, 4.2194134717019995], "label": "O", "properties": {"magmom": -0.009}}, {"species": [{"element": "O", "occu": 1}], "abc": [0.432267, 0.746177, 0.594347], "xyz": [2.8772750574150003, 6.893132328222, 6.182120528297999], "label": "O", "properties": {"magmom": -0.009}}, {"species": [{"element": "O", "occu": 1}], "abc": [0.427727, 0.391134, 0.787692], "xyz": [2.8470557051150003, 4.459694819076, 8.193205119527999], "label": "O", "properties": {"magmom": -0.008}}, {"species": [{"element": "O", "occu": 1}], "abc": [0.25, 0.359381, 0.246954], "xyz": [1.66406125, 3.2500729485980004, 2.568700427436], "label": "O", "properties": {"magmom": -0.002}}, {"species": [{"element": "O", "occu": 1}], "abc": [0.75, 0.89529, 0.125381], "xyz": [4.992183750000001, 7.225827554764001, 1.3041547344539999], "label": "O", "properties": {"magmom": -0.014}}, {"species": [{"element": "O", "occu": 1}], "abc": [0.25, 0.10471, 0.874619], "xyz": [1.66406125, 2.373818445236, 9.097379265546], "label": "O", "properties": {"magmom": -0.014}}, {"species": [{"element": "O", "occu": 1}], "abc": [0.927727, 0.608866, 0.212308], "xyz": [6.175178205115, 5.139951180924, 2.208328880472], "label": "O", "properties": {"magmom": -0.008}}, {"species": [{"element": "O", "occu": 1}], "abc": [0.950332, 0.774429, 0.908442], "xyz": [6.32564262334, 7.672474337766, 9.449190350028], "label": "O", "properties": {"magmom": 0.0}}, {"species": [{"element": "O", "occu": 1}], "abc": [0.067733, 0.746177, 0.594347], "xyz": [0.45084744258500004, 6.893132328222, 6.182120528297999], "label": "O", "properties": {"magmom": -0.009}}, {"species": [{"element": "O", "occu": 1}], "abc": [0.25, 0.507479, 0.024626], "xyz": [1.66406125, 4.0132683570420005, 0.256148176284], "label": "O", "properties": {"magmom": 0.009}}]}, "formation_enthalpy": -96.25128789059522, "temp": 800, "gibbs_model": "SISSO", "interpolated": false}, {"@module": "rxn_network.entries", "@class": "GibbsComputedStructureEntry", "energy": -88.60542383446983, "composition": {"Mg": 2.0, "Zr": 8.0, "O": 18.0}, "energy_adjustments": [], "parameters": {}, "data": {"oxide_type": "oxide"}, "entry_id": "mp-674477", "correction": 0.0, "structure": {"@module": "pymatgen.core.structure", "@class": "Structure", "charge": null, "lattice": {"matrix": [[1.732615, 16.261218, 0.0], [-1.732615, 16.261218, 0.0], [0.0, 0.169604, 6.073647]], "a": 16.353261619070032, "b": 16.353261619070032, "c": 6.076014598190577, "alpha": 88.4094607783631, "beta": 88.4094607783631, "gamma": 12.163713655868113, "volume": 342.2430872264115}, "sites": [{"species": [{"element": "Mg", "occu": 1}], "abc": [0.0, 0.0, 0.5], "xyz": [0.0, 0.084802, 3.0368235], "label": "Mg", "properties": {"magmom": 0.0}}, {"species": [{"element": "Mg", "occu": 1}], "abc": [0.5, 0.5, 0.0], "xyz": [0.0, 16.261218, 0.0], "label": "Mg", "properties": {"magmom": 0.0}}, {"species": [{"element": "Zr", "occu": 1}], "abc": [0.420117, 0.420117, 0.688001], "xyz": [0.0, 13.779915966616, 4.178675209647], "label": "Zr", "properties": {"magmom": -0.0}}, {"species": [{"element": "Zr", "occu": 1}], "abc": [0.899949, 0.899949, 0.187784], "xyz": [0.0, 29.3003826733, 1.1405337282480001], "label": "Zr", "properties": {"magmom": -0.0}}, {"species": [{"element": "Zr", "occu": 1}], "abc": [0.579883, 0.579883, 0.311999], "xyz": [0.0, 18.912124033384003, 1.8949717903530003], "label": "Zr", "properties": {"magmom": -0.0}}, {"species": [{"element": "Zr", "occu": 1}], "abc": [0.20603, 0.20603, 0.111176], "xyz": [0.0, 6.719453383384, 0.675243778872], "label": "Zr", "properties": {"magmom": -0.0}}, {"species": [{"element": "Zr", "occu": 1}], "abc": [0.100051, 0.100051, 0.812216], "xyz": [0.0, 3.3916573267, 4.933113271752], "label": "Zr", "properties": {"magmom": -0.0}}, {"species": [{"element": "Zr", "occu": 1}], "abc": [0.79397, 0.79397, 0.888824], "xyz": [0.0, 25.972586616616, 5.3984032211279995], "label": "Zr", "properties": {"magmom": -0.0}}, {"species": [{"element": "Zr", "occu": 1}], "abc": [0.688255, 0.688255, 0.596289], "xyz": [0.0, 22.484862188736, 3.6216488959829998], "label": "Zr", "properties": {"magmom": -0.0}}, {"species": [{"element": "Zr", "occu": 1}], "abc": [0.311745, 0.311745, 0.403711], "xyz": [0.0, 10.207177811263998, 2.451998104017], "label": "Zr", "properties": {"magmom": -0.0}}, {"species": [{"element": "O", "occu": 1}], "abc": [0.938614, 0.938614, 0.459957], "xyz": [0.0, 30.604024290732, 2.793616453179], "label": "O", "properties": {"magmom": 0.0}}, {"species": [{"element": "O", "occu": 1}], "abc": [0.516919, 0.516919, 0.296607], "xyz": [0.0, 16.861770828312, 1.8014862157290001], "label": "O", "properties": {"magmom": -0.0}}, {"species": [{"element": "O", "occu": 1}], "abc": [0.434676, 0.434676, 0.06687], "xyz": [0.0, 14.148063810216001, 0.40614477489], "label": "O", "properties": {"magmom": -0.0}}, {"species": [{"element": "O", "occu": 1}], "abc": [0.105719, 0.105719, 0.166757], "xyz": [0.0, 3.4665220657119997, 1.012823152779], "label": "O", "properties": {"magmom": 0.0}}, {"species": [{"element": "O", "occu": 1}], "abc": [0.565324, 0.565324, 0.93313], "xyz": [0.0, 18.543976189784, 5.667502225110001], "label": "O", "properties": {"magmom": -0.0}}, {"species": [{"element": "O", "occu": 1}], "abc": [0.729003, 0.729003, 0.879117], "xyz": [0.0, 23.858055170975998, 5.339446329699], "label": "O", "properties": {"magmom": 0.0}}, {"species": [{"element": "O", "occu": 1}], "abc": [0.483081, 0.483081, 0.703393], "xyz": [0.0, 15.830269171688, 4.2721607842710005], "label": "O", "properties": {"magmom": -0.0}}, {"species": [{"element": "O", "occu": 1}], "abc": [0.623178, 0.623178, 0.59568], "xyz": [0.0, 20.368296332327997, 3.61795004496], "label": "O", "properties": {"magmom": 0.0}}, {"species": [{"element": "O", "occu": 1}], "abc": [0.321226, 0.321226, 0.763936], "xyz": [0.0, 10.576618627879999, 4.639877594592], "label": "O", "properties": {"magmom": 0.0}}, {"species": [{"element": "O", "occu": 1}], "abc": [0.061386, 0.061386, 0.540043], "xyz": [0.0, 2.0880157092680003, 3.2800305468210005], "label": "O", "properties": {"magmom": 0.0}}, {"species": [{"element": "O", "occu": 1}], "abc": [0.165587, 0.165587, 0.828255], "xyz": [0.0, 5.525767970952001, 5.030528495985], "label": "O", "properties": {"magmom": 0.0}}, {"species": [{"element": "O", "occu": 1}], "abc": [0.215121, 0.215121, 0.470369], "xyz": [0.0, 7.076035418631999, 2.856855265743], "label": "O", "properties": {"magmom": 0.0}}, {"species": [{"element": "O", "occu": 1}], "abc": [0.834413, 0.834413, 0.171745], "xyz": [0.0, 27.166272029048, 1.0431185040150002], "label": "O", "properties": {"magmom": 0.0}}, {"species": [{"element": "O", "occu": 1}], "abc": [0.784879, 0.784879, 0.529631], "xyz": [0.0, 25.616004581368, 3.216791734257], "label": "O", "properties": {"magmom": 0.0}}, {"species": [{"element": "O", "occu": 1}], "abc": [0.678774, 0.678774, 0.236064], "xyz": [0.0, 22.11542137212, 1.4337694054080001], "label": "O", "properties": {"magmom": 0.0}}, {"species": [{"element": "O", "occu": 1}], "abc": [0.376822, 0.376822, 0.40432], "xyz": [0.0, 12.323743667672, 2.45569695504], "label": "O", "properties": {"magmom": 0.0}}, {"species": [{"element": "O", "occu": 1}], "abc": [0.270997, 0.270997, 0.120883], "xyz": [0.0, 8.833984829023999, 0.734200670301], "label": "O", "properties": {"magmom": 0.0}}, {"species": [{"element": "O", "occu": 1}], "abc": [0.894281, 0.894281, 0.833243], "xyz": [0.0, 29.225517934287996, 5.060823847221], "label": "O", "properties": {"magmom": 0.0}}]}, "formation_enthalpy": -101.74151817916663, "temp": 800, "gibbs_model": "SISSO", "interpolated": false}]}], "costs": [0.18045502153803317]}, {"@module": "rxn_network.helpers", "@class": "RxnPathway", "@version": null, "rxns": [{"@module": "rxn_network.reaction", "@class": "ComputedReaction", "reactants": [{"@module": "rxn_network.entries", "@class": "GibbsComputedStructureEntry", "energy": -0.020228450951963683, "composition": {"Mg": 4.0, "Al": 8.0}, "energy_adjustments": [], "parameters": {}, "data": {"oxide_type": "None"}, "entry_id": "mp-1094116", "correction": 0.0, "structure": {"@module": "pymatgen.core.structure", "@class": "Structure", "charge": null, "lattice": {"matrix": [[2.741583, -4.748562, 0.0], [2.741583, 4.748562, 0.0], [0.0, 0.0, 8.700496]], "a": 5.483166823445462, "b": 5.483166823445462, "c": 8.700496, "alpha": 90.0, "beta": 90.0, "gamma": 120.00000993562911, "volume": 226.53615168167917}, "sites": [{"species": [{"element": "Mg", "occu": 1}], "abc": [0.333333, 0.666667, 0.064517], "xyz": [2.741583, 1.582857165708, 0.561329900432], "label": "Mg", "properties": {"magmom": -0.0}}, {"species": [{"element": "Mg", "occu": 1}], "abc": [0.666667, 0.333333, 0.564517], "xyz": [2.741583, -1.582857165708, 4.911577900432], "label": "Mg", "properties": {"magmom": -0.0}}, {"species": [{"element": "Mg", "occu": 1}], "abc": [0.666667, 0.333333, 0.935483], "xyz": [2.741583, -1.582857165708, 8.139166099568], "label": "Mg", "properties": {"magmom": -0.0}}, {"species": [{"element": "Mg", "occu": 1}], "abc": [0.333333, 0.666667, 0.435483], "xyz": [2.741583, 1.582857165708, 3.788918099568], "label": "Mg", "properties": {"magmom": -0.0}}, {"species": [{"element": "Al", "occu": 1}], "abc": [0.0, 0.0, 0.0], "xyz": [0.0, 0.0, 0.0], "label": "Al", "properties": {"magmom": -0.0}}, {"species": [{"element": "Al", "occu": 1}], "abc": [0.0, 0.0, 0.5], "xyz": [0.0, 0.0, 4.350248], "label": "Al", "properties": {"magmom": -0.0}}, {"species": [{"element": "Al", "occu": 1}], "abc": [0.170581, 0.341162, 0.75], "xyz": [1.402985909169, 0.810014454522, 6.525371999999999], "label": "Al", "properties": {"magmom": -0.0}}, {"species": [{"element": "Al", "occu": 1}], "abc": [0.829419, 0.170581, 0.25], "xyz": [2.7415830000000003, -3.128533090956, 2.175124], "label": "Al", "properties": {"magmom": -0.0}}, {"species": [{"element": "Al", "occu": 1}], "abc": [0.341162, 0.170581, 0.25], "xyz": [1.402985909169, -0.810014454522, 2.175124], "label": "Al", "properties": {"magmom": -0.0}}, {"species": [{"element": "Al", "occu": 1}], "abc": [0.658838, 0.829419, 0.75], "xyz": [4.080180090831, 0.8100144545219998, 6.525371999999999], "label": "Al", "properties": {"magmom": -0.0}}, {"species": [{"element": "Al", "occu": 1}], "abc": [0.170581, 0.829419, 0.75], "xyz": [2.7415830000000003, 3.128533090956, 6.525371999999999], "label": "Al", "properties": {"magmom": -0.0}}, {"species": [{"element": "Al", "occu": 1}], "abc": [0.829419, 0.658838, 0.25], "xyz": [4.080180090831, -0.8100144545219998, 2.175124], "label": "Al", "properties": {"magmom": -0.0}}]}, "formation_enthalpy": -0.2770040333333341, "temp": 800, "gibbs_model": "SISSO", "interpolated": false}, {"@module": "rxn_network.entries", "@class": "GibbsComputedStructureEntry", "energy": -81.22750956342355, "composition": {"Mo": 6.0, "P": 6.0, "O": 32.0}, "energy_adjustments": [], "parameters": {}, "data": {"oxide_type": "oxide"}, "entry_id": "mp-25359", "correction": 0.0, "structure": {"@module": "pymatgen.core.structure", "@class": "Structure", "charge": null, "lattice": {"matrix": [[6.492694, 0.0, 0.0], [1.116568, -7.811146, 0.0], [2.832972, -1.725402, -12.401067]], "a": 6.492694, "b": 7.890546618070259, "c": 12.837024778073655, "alpha": 80.54432319322781, "beta": 77.25057861735388, "gamma": 81.864937691584, "volume": 628.9248348260963}, "sites": [{"species": [{"element": "Mo", "occu": 1}], "abc": [0.96922, 0.800533, 0.846891], "xyz": [9.585916899476, -7.7143075660000004, -10.502352032696999], "label": "Mo", "properties": {"magmom": 0.003}}, {"species": [{"element": "Mo", "occu": 1}], "abc": [0.793478, 0.784898, 0.470925], "xyz": [7.3623191788960005, -6.9434878099579995, -5.839972476974999], "label": "Mo", "properties": {"magmom": 0.75}}, {"species": [{"element": "Mo", "occu": 1}], "abc": [0.599884, 0.247343, 0.83913], "xyz": [6.54827032068, -3.3798688653380005, -10.40610735171], "label": "Mo", "properties": {"magmom": 0.502}}, {"species": [{"element": "Mo", "occu": 1}], "abc": [0.400116, 0.752657, 0.16087], "xyz": [3.89396367932, -6.156679134662, -1.99495964829], "label": "Mo", "properties": {"magmom": 0.502}}, {"species": [{"element": "Mo", "occu": 1}], "abc": [0.206522, 0.215102, 0.529075], "xyz": [3.0799148211039995, -2.593060190042, -6.561094523024999], "label": "Mo", "properties": {"magmom": 0.75}}, {"species": [{"element": "Mo", "occu": 1}], "abc": [0.03078, 0.199467, 0.153109], "xyz": [0.856317100524, -1.822240434, -1.898714967303], "label": "Mo", "properties": {"magmom": 0.003}}, {"species": [{"element": "P", "occu": 1}], "abc": [0.053647, 0.487412, 0.315727], "xyz": [1.786987947678, -4.352002291406, -3.9153516807089996], "label": "P", "properties": {"magmom": 0.006}}, {"species": [{"element": "P", "occu": 1}], "abc": [0.946353, 0.512588, 0.684273], "xyz": [8.655246052322001, -5.184545708594, -8.485715319291], "label": "P", "properties": {"magmom": 0.006}}, {"species": [{"element": "P", "occu": 1}], "abc": [0.557673, 0.15611, 0.108454], "xyz": [4.10235471683, -1.4065247505679999, -1.344945320418], "label": "P", "properties": {"magmom": 0.004}}, {"species": [{"element": "P", "occu": 1}], "abc": [0.309842, 0.849618, 0.423278], "xyz": [4.159500287587999, -7.366814949984, -5.249098837626], "label": "P", "properties": {"magmom": 0.007}}, {"species": [{"element": "P", "occu": 1}], "abc": [0.690158, 0.150382, 0.576722], "xyz": [6.282733712412, -2.1697330500159997, -7.151968162373999], "label": "P", "properties": {"magmom": 0.007}}, {"species": [{"element": "P", "occu": 1}], "abc": [0.442327, 0.84389, 0.891546], "xyz": [6.33987928317, -8.130023249432, -11.056121679581999], "label": "P", "properties": {"magmom": 0.004}}, {"species": [{"element": "O", "occu": 1}], "abc": [0.439838, 0.040564, 0.89168], "xyz": [5.427130480883999, -1.8553577817040001, -11.05778342256], "label": "O", "properties": {"magmom": -0.017}}, {"species": [{"element": "O", "occu": 1}], "abc": [0.834885, 0.388838, 0.782142], "xyz": [8.070603284198, -4.386779759432, -9.699395345513999], "label": "O", "properties": {"magmom": -0.017}}, {"species": [{"element": "O", "occu": 1}], "abc": [0.878612, 0.021019, 0.844172], "xyz": [8.119543642703999, -1.6207185349180002, -10.468633531524], "label": "O", "properties": {"magmom": -0.002}}, {"species": [{"element": "O", "occu": 1}], "abc": [0.895711, 0.230209, 0.520206], "xyz": [7.546350470378, -2.695760582326, -6.451109459801999], "label": "O", "properties": {"magmom": -0.03}}, {"species": [{"element": "O", "occu": 1}], "abc": [0.661552, 0.761884, 0.839655], "xyz": [7.52466909986, -7.399929575374, -10.412617911885], "label": "O", "properties": {"magmom": -0.001}}, {"species": [{"element": "O", "occu": 1}], "abc": [0.793313, 0.599503, 0.611921], "xyz": [7.553679480138, -5.73861517768, -7.588473319707], "label": "O", "properties": {"magmom": -0.007}}, {"species": [{"element": "O", "occu": 1}], "abc": [0.064401, 0.286884, 0.021399], "xyz": [0.7990842482339999, -2.277814686462, -0.265370432733], "label": "O", "properties": {"magmom": -0.001}}, {"species": [{"element": "O", "occu": 1}], "abc": [0.165115, 0.611161, 0.217858], "xyz": [2.3716295992339997, -5.149760429421999, -2.7016716544859998], "label": "O", "properties": {"magmom": -0.017}}, {"species": [{"element": "O", "occu": 1}], "abc": [0.121388, 0.978981, 0.155828], "xyz": [2.322690357296, -7.915829465082, -1.9324334684759998], "label": "O", "properties": {"magmom": -0.002}}, {"species": [{"element": "O", "occu": 1}], "abc": [0.104289, 0.769791, 0.479794], "xyz": [2.895883529622, -6.840787417674001, -5.949957540198], "label": "O", "properties": {"magmom": -0.03}}, {"species": [{"element": "O", "occu": 1}], "abc": [0.338448, 0.238116, 0.160345], "xyz": [2.91756490014, -2.136618424626, -1.9884490881149997], "label": "O", "properties": {"magmom": -0.001}}, {"species": [{"element": "O", "occu": 1}], "abc": [0.206687, 0.400497, 0.388079], "xyz": [2.8885545198619997, -3.79793282232, -4.812593680293], "label": "O", "properties": {"magmom": -0.007}}, {"species": [{"element": "O", "occu": 1}], "abc": [0.136908, 0.404858, 0.620298], "xyz": [3.098240103152, -4.232668357064, -7.6923570579659994], "label": "O", "properties": {"magmom": -0.01}}, {"species": [{"element": "O", "occu": 1}], "abc": [0.039185, 0.644857, 0.733539], "xyz": [3.0525383530739996, -6.3027218338, -9.096666286113], "label": "O", "properties": {"magmom": -0.004}}, {"species": [{"element": "O", "occu": 1}], "abc": [0.179721, 0.048507, 0.631803], "xyz": [3.0109150308659998, -1.469009418828, -7.835031333801], "label": "O", "properties": {"magmom": -0.075}}, {"species": [{"element": "O", "occu": 1}], "abc": [0.281927, 0.048051, 0.41709], "xyz": [3.065722241786, -1.0949812966260002, -5.17236103503], "label": "O", "properties": {"magmom": -0.011}}, {"species": [{"element": "O", "occu": 1}], "abc": [0.369231, 0.7583, 0.009475], "xyz": [3.270839822414, -5.939540195749999, -0.117500109825], "label": "O", "properties": {"magmom": -0.015}}, {"species": [{"element": "O", "occu": 1}], "abc": [0.378438, 0.807149, 0.306816], "xyz": [4.227520013756, -6.834139622785999, -3.8048457726719995], "label": "O", "properties": {"magmom": -0.025}}, {"species": [{"element": "O", "occu": 1}], "abc": [0.863092, 0.595142, 0.379702], "xyz": [7.3439938968480005, -5.303879642936, -4.708709942034], "label": "O", "properties": {"magmom": -0.01}}, {"species": [{"element": "O", "occu": 1}], "abc": [0.607361, 0.597532, 0.159474], "xyz": [5.062379607438, -4.94256645022, -1.977647758758], "label": "O", "properties": {"magmom": -0.051}}, {"species": [{"element": "O", "occu": 1}], "abc": [0.514386, 0.234029, 0.513994], "xyz": [5.057190798524, -2.714880962822, -6.374074031597999], "label": "O", "properties": {"magmom": -0.006}}, {"species": [{"element": "O", "occu": 1}], "abc": [0.560162, 0.959436, 0.10832], "xyz": [5.015103519116, -7.681190218295999, -1.3432835774399998], "label": "O", "properties": {"magmom": -0.017}}, {"species": [{"element": "O", "occu": 1}], "abc": [0.277707, 0.816869, 0.826416], "xyz": [5.056369746602, -7.806582841106, -10.248440185872], "label": "O", "properties": {"magmom": -0.004}}, {"species": [{"element": "O", "occu": 1}], "abc": [0.485614, 0.765971, 0.486006], "xyz": [5.385043201476, -6.821667037178, -6.026992968401999], "label": "O", "properties": {"magmom": -0.006}}, {"species": [{"element": "O", "occu": 1}], "abc": [0.392639, 0.402468, 0.840526], "xyz": [5.379854392562, -4.5939815497800005, -10.423419241242], "label": "O", "properties": {"magmom": -0.051}}, {"species": [{"element": "O", "occu": 1}], "abc": [0.722293, 0.183131, 0.173584], "xyz": [5.385864253397999, -1.729965158894, -2.152626814128], "label": "O", "properties": {"magmom": -0.004}}, {"species": [{"element": "O", "occu": 1}], "abc": [0.621562, 0.192851, 0.693184], "xyz": [6.214713986244, -2.7024083772139997, -8.596221227328], "label": "O", "properties": {"magmom": -0.025}}, {"species": [{"element": "O", "occu": 1}], "abc": [0.630769, 0.2417, 0.990525], "xyz": [7.171394177586, -3.5970078042500004, -12.283566890174999], "label": "O", "properties": {"magmom": -0.015}}, {"species": [{"element": "O", "occu": 1}], "abc": [0.718073, 0.951949, 0.58291], "xyz": [7.376511758214001, -8.441566703374, -7.2287059649700005], "label": "O", "properties": {"magmom": -0.011}}, {"species": [{"element": "O", "occu": 1}], "abc": [0.820279, 0.951493, 0.368197], "xyz": [7.431318969134, -8.067538581172, -4.566035666198999], "label": "O", "properties": {"magmom": -0.075}}, {"species": [{"element": "O", "occu": 1}], "abc": [0.960815, 0.355143, 0.266461], "xyz": [7.3896956469260004, -3.2338261662, -3.304400713887], "label": "O", "properties": {"magmom": -0.004}}, {"species": [{"element": "O", "occu": 1}], "abc": [0.935599, 0.713116, 0.978601], "xyz": [9.643149751766, -7.258733313537999, -12.135696567267], "label": "O", "properties": {"magmom": -0.001}}]}, "formation_enthalpy": -102.53214790142852, "temp": 800, "gibbs_model": "SISSO", "interpolated": false}], "products": [{"@module": "rxn_network.entries", "@class": "GibbsComputedStructureEntry", "energy": -78.1834065640017, "composition": {"Mg": 2.0, "Mo": 6.0, "P": 6.0, "O": 26.0}, "energy_adjustments": [], "parameters": {}, "data": {"oxide_type": "oxide"}, "entry_id": "mvc-10538", "correction": 0.0, "structure": {"@module": "pymatgen.core.structure", "@class": "Structure", "charge": null, "lattice": {"matrix": [[6.656245, 0.0, 0.0], [0.0, 7.821982, 0.0], [0.0, 1.777664, 10.401534]], "a": 6.656245, "b": 7.821982, "c": 10.552345656300878, "alpha": 80.30162042332779, "beta": 90.0, "gamma": 90.0, "volume": 541.556164960774}, "sites": [{"species": [{"element": "Mg", "occu": 1}], "abc": [0.75, 0.394051, 0.17458], "xyz": [4.992183750000001, 3.392604410202, 1.8158998057200002], "label": "Mg", "properties": {"magmom": 0.0}}, {"species": [{"element": "Mg", "occu": 1}], "abc": [0.25, 0.605949, 0.82542], "xyz": [1.66406125, 6.207041589798, 8.58563419428], "label": "Mg", "properties": {"magmom": 0.0}}, {"species": [{"element": "Mo", "occu": 1}], "abc": [0.25, 0.640023, 0.20595], "xyz": [1.66406125, 5.3723582863859995, 2.1421959273], "label": "Mo", "properties": {"magmom": 0.89}}, {"species": [{"element": "Mo", "occu": 1}], "abc": [0.75, 0.359977, 0.79405], "xyz": [4.992183750000001, 4.227287713614, 8.2593380727], "label": "Mo", "properties": {"magmom": 0.89}}, {"species": [{"element": "Mo", "occu": 1}], "abc": [0.25, 0.230802, 0.437894], "xyz": [1.66406125, 2.58375748918, 4.554769329396], "label": "Mo", "properties": {"magmom": -2.732}}, {"species": [{"element": "Mo", "occu": 1}], "abc": [0.5, 0.0, 0.0], "xyz": [3.3281225, 0.0, 0.0], "label": "Mo", "properties": {"magmom": -0.909}}, {"species": [{"element": "Mo", "occu": 1}], "abc": [0.75, 0.769198, 0.562106], "xyz": [4.992183750000001, 7.015888510820001, 5.846764670604], "label": "Mo", "properties": {"magmom": -2.732}}, {"species": [{"element": "Mo", "occu": 1}], "abc": [0.0, 0.0, 0.0], "xyz": [0.0, 0.0, 0.0], "label": "Mo", "properties": {"magmom": -0.91}}, {"species": [{"element": "P", "occu": 1}], "abc": [0.25, 0.783423, 0.501046], "xyz": [1.66406125, 7.01861204093, 5.211647004564], "label": "P", "properties": {"magmom": -0.007}}, {"species": [{"element": "P", "occu": 1}], "abc": [0.75, 0.216577, 0.498954], "xyz": [4.992183750000001, 2.58103395907, 5.189886995436], "label": "P", "properties": {"magmom": -0.007}}, {"species": [{"element": "P", "occu": 1}], "abc": [0.25, 0.269461, 0.766181], "xyz": [1.66406125, 3.469731472886, 7.969457721654], "label": "P", "properties": {"magmom": 0.002}}, {"species": [{"element": "P", "occu": 1}], "abc": [0.75, 0.730539, 0.233819], "xyz": [4.992183750000001, 6.129914527114, 2.432076278346], "label": "P", "properties": {"magmom": 0.002}}, {"species": [{"element": "P", "occu": 1}], "abc": [0.75, 0.67933, 0.893834], "xyz": [4.992183750000001, 6.902643555836, 9.297244741356], "label": "P", "properties": {"magmom": -0.009}}, {"species": [{"element": "P", "occu": 1}], "abc": [0.25, 0.32067, 0.106166], "xyz": [1.66406125, 2.697002444164, 1.1042892586439998], "label": "P", "properties": {"magmom": -0.009}}, {"species": [{"element": "O", "occu": 1}], "abc": [0.75, 0.640619, 0.753046], "xyz": [4.992183750000001, 6.349573051402, 7.832833572564], "label": "O", "properties": {"magmom": -0.002}}, {"species": [{"element": "O", "occu": 1}], "abc": [0.567733, 0.253823, 0.405653], "xyz": [3.7789699425850003, 2.706513671778, 4.2194134717019995], "label": "O", "properties": {"magmom": -0.009}}, {"species": [{"element": "O", "occu": 1}], "abc": [0.25, 0.205065, 0.639471], "xyz": [1.66406125, 2.740779314574, 6.651479348514], "label": "O", "properties": {"magmom": -0.022}}, {"species": [{"element": "O", "occu": 1}], "abc": [0.549668, 0.774429, 0.908442], "xyz": [3.6587248766600005, 7.672474337766, 9.449190350028], "label": "O", "properties": {"magmom": 0.0}}, {"species": [{"element": "O", "occu": 1}], "abc": [0.75, 0.346072, 0.595604], "xyz": [4.992183750000001, 3.7657527437600002, 6.1951952565360004], "label": "O", "properties": {"magmom": 0.021}}, {"species": [{"element": "O", "occu": 1}], "abc": [0.75, 0.114228, 0.8969], "xyz": [4.992183750000001, 2.487876201496, 9.3291358446], "label": "O", "properties": {"magmom": -0.013}}, {"species": [{"element": "O", "occu": 1}], "abc": [0.25, 0.653928, 0.404396], "xyz": [1.66406125, 5.83389325624, 4.206338743463999], "label": "O", "properties": {"magmom": 0.021}}, {"species": [{"element": "O", "occu": 1}], "abc": [0.049668, 0.225571, 0.091558], "xyz": [0.33060237666, 1.9271716622339998, 0.9523436499719999], "label": "O", "properties": {"magmom": 0.0}}, {"species": [{"element": "O", "occu": 1}], "abc": [0.25, 0.969316, 0.423182], "xyz": [1.66406125, 8.33424771116, 4.401741961188], "label": "O", "properties": {"magmom": -0.018}}, {"species": [{"element": "O", "occu": 1}], "abc": [0.75, 0.030684, 0.576818], "xyz": [4.992183750000001, 1.2653982888400002, 5.999792038812], "label": "O", "properties": {"magmom": -0.018}}, {"species": [{"element": "O", "occu": 1}], "abc": [0.072273, 0.391134, 0.787692], "xyz": [0.48106679488500004, 4.459694819076, 8.193205119527999], "label": "O", "properties": {"magmom": -0.008}}, {"species": [{"element": "O", "occu": 1}], "abc": [0.25, 0.885772, 0.1031], "xyz": [1.66406125, 7.1117697985040005, 1.0723981554], "label": "O", "properties": {"magmom": -0.013}}, {"species": [{"element": "O", "occu": 1}], "abc": [0.572273, 0.608866, 0.212308], "xyz": [3.8091892948850004, 5.139951180924, 2.208328880472], "label": "O", "properties": {"magmom": -0.008}}, {"species": [{"element": "O", "occu": 1}], "abc": [0.75, 0.492521, 0.975374], "xyz": [4.992183750000001, 5.586377642958, 10.145385823716], "label": "O", "properties": {"magmom": 0.009}}, {"species": [{"element": "O", "occu": 1}], "abc": [0.75, 0.794935, 0.360529], "xyz": [4.992183750000001, 6.858866685426, 3.750054651486], "label": "O", "properties": {"magmom": -0.022}}, {"species": [{"element": "O", "occu": 1}], "abc": [0.450332, 0.225571, 0.091558], "xyz": [2.99752012334, 1.9271716622339998, 0.9523436499719999], "label": "O", "properties": {"magmom": 0.0}}, {"species": [{"element": "O", "occu": 1}], "abc": [0.932267, 0.253823, 0.405653], "xyz": [6.205397557415, 2.706513671778, 4.2194134717019995], "label": "O", "properties": {"magmom": -0.009}}, {"species": [{"element": "O", "occu": 1}], "abc": [0.432267, 0.746177, 0.594347], "xyz": [2.8772750574150003, 6.893132328222, 6.182120528297999], "label": "O", "properties": {"magmom": -0.009}}, {"species": [{"element": "O", "occu": 1}], "abc": [0.427727, 0.391134, 0.787692], "xyz": [2.8470557051150003, 4.459694819076, 8.193205119527999], "label": "O", "properties": {"magmom": -0.008}}, {"species": [{"element": "O", "occu": 1}], "abc": [0.25, 0.359381, 0.246954], "xyz": [1.66406125, 3.2500729485980004, 2.568700427436], "label": "O", "properties": {"magmom": -0.002}}, {"species": [{"element": "O", "occu": 1}], "abc": [0.75, 0.89529, 0.125381], "xyz": [4.992183750000001, 7.225827554764001, 1.3041547344539999], "label": "O", "properties": {"magmom": -0.014}}, {"species": [{"element": "O", "occu": 1}], "abc": [0.25, 0.10471, 0.874619], "xyz": [1.66406125, 2.373818445236, 9.097379265546], "label": "O", "properties": {"magmom": -0.014}}, {"species": [{"element": "O", "occu": 1}], "abc": [0.927727, 0.608866, 0.212308], "xyz": [6.175178205115, 5.139951180924, 2.208328880472], "label": "O", "properties": {"magmom": -0.008}}, {"species": [{"element": "O", "occu": 1}], "abc": [0.950332, 0.774429, 0.908442], "xyz": [6.32564262334, 7.672474337766, 9.449190350028], "label": "O", "properties": {"magmom": 0.0}}, {"species": [{"element": "O", "occu": 1}], "abc": [0.067733, 0.746177, 0.594347], "xyz": [0.45084744258500004, 6.893132328222, 6.182120528297999], "label": "O", "properties": {"magmom": -0.009}}, {"species": [{"element": "O", "occu": 1}], "abc": [0.25, 0.507479, 0.024626], "xyz": [1.66406125, 4.0132683570420005, 0.256148176284], "label": "O", "properties": {"magmom": 0.009}}]}, "formation_enthalpy": -96.25128789059522, "temp": 800, "gibbs_model": "SISSO", "interpolated": false}, {"@module": "rxn_network.entries", "@class": "GibbsComputedStructureEntry", "energy": -29.683807295617285, "composition": {"Al": 4.0, "O": 6.0}, "energy_adjustments": [], "parameters": {}, "data": {"oxide_type": "oxide"}, "entry_id": "mp-754401", "correction": 0.0, "structure": {"@module": "pymatgen.core.structure", "@class": "Structure", "charge": null, "lattice": {"matrix": [[2.770164, -4.864367, 0.0], [2.770164, 4.864367, 0.0], [0.0, 0.0, 4.968741]], "a": 5.597845558568492, "b": 5.597845558568492, "c": 4.968741, "alpha": 90.0, "beta": 90.0, "gamma": 120.67862872995681, "volume": 133.90850751354498}, "sites": [{"species": [{"element": "Al", "occu": 1}], "abc": [0.004598, 0.670634, 0.931139], "xyz": [1.8705033780479996, 3.2398435392119995, 4.626588525999], "label": "Al", "properties": {"magmom": -0.0}}, {"species": [{"element": "Al", "occu": 1}], "abc": [0.670634, 0.004598, 0.931139], "xyz": [1.8705033780479996, -3.2398435392119995, 4.626588525999], "label": "Al", "properties": {"magmom": -0.0}}, {"species": [{"element": "Al", "occu": 1}], "abc": [0.329366, 0.995402, 0.431139], "xyz": [3.6698246219519994, 3.239843539212, 2.142218025999], "label": "Al", "properties": {"magmom": -0.0}}, {"species": [{"element": "Al", "occu": 1}], "abc": [0.995402, 0.329366, 0.431139], "xyz": [3.6698246219519994, -3.239843539212, 2.142218025999], "label": "Al", "properties": {"magmom": -0.0}}, {"species": [{"element": "O", "occu": 1}], "abc": [0.228431, 0.228431, 0.49432], "xyz": [1.265582665368, 0.0, 2.4561480511199996], "label": "O", "properties": {"magmom": -0.0}}, {"species": [{"element": "O", "occu": 1}], "abc": [0.097757, 0.660364, 0.585571], "xyz": [2.100119501844, 2.7367269247689996, 2.9095506361109997], "label": "O", "properties": {"magmom": 0.0}}, {"species": [{"element": "O", "occu": 1}], "abc": [0.660364, 0.097757, 0.585571], "xyz": [2.100119501844, -2.7367269247689996, 2.9095506361109997], "label": "O", "properties": {"magmom": 0.0}}, {"species": [{"element": "O", "occu": 1}], "abc": [0.339636, 0.902243, 0.085571], "xyz": [3.4402084981559997, 2.7367269247689996, 0.4251801361109999], "label": "O", "properties": {"magmom": 0.0}}, {"species": [{"element": "O", "occu": 1}], "abc": [0.902243, 0.339636, 0.085571], "xyz": [3.4402084981559997, -2.7367269247689996, 0.4251801361109999], "label": "O", "properties": {"magmom": 0.0}}, {"species": [{"element": "O", "occu": 1}], "abc": [0.771569, 0.771569, 0.99432], "xyz": [4.274745334632, 0.0, 4.940518551119999], "label": "O", "properties": {"magmom": -0.0}}]}, "formation_enthalpy": -33.9012822775, "temp": 800, "gibbs_model": "SISSO", "interpolated": false}]}], "costs": [0.18260612211598418]}, {"@module": "rxn_network.helpers", "@class": "RxnPathway", "@version": null, "rxns": [{"@module": "rxn_network.reaction", "@class": "ComputedReaction", "reactants": [{"@module": "rxn_network.entries", "@class": "GibbsComputedStructureEntry", "energy": -55.0194937497381, "composition": {"Mo": 4.0, "P": 4.0, "O": 22.0}, "energy_adjustments": [], "parameters": {}, "data": {"oxide_type": "oxide"}, "entry_id": "mp-504196", "correction": 0.0, "structure": {"@module": "pymatgen.core.structure", "@class": "Structure", "charge": null, "lattice": {"matrix": [[6.438022, 0.0, 0.0], [0.0, 7.632064, 0.0], [0.0, 2.362558, 8.841467]], "a": 6.438022, "b": 7.632064, "c": 9.151678480773512, "alpha": 75.03934376479283, "beta": 90.0, "gamma": 90.0, "volume": 434.4289817125269}, "sites": [{"species": [{"element": "Mo", "occu": 1}], "abc": [0.75, 0.820142, 0.856897], "xyz": [4.8285165, 8.283845095614, 7.576226547899], "label": "Mo", "properties": {"magmom": -0.0}}, {"species": [{"element": "Mo", "occu": 1}], "abc": [0.75, 0.60725, 0.291368], "xyz": [4.8285165, 5.322944663344, 2.576120556856], "label": "Mo", "properties": {"magmom": -0.0}}, {"species": [{"element": "Mo", "occu": 1}], "abc": [0.25, 0.39275, 0.708632], "xyz": [1.6095055, 4.671677336656, 6.265346443144], "label": "Mo", "properties": {"magmom": -0.0}}, {"species": [{"element": "Mo", "occu": 1}], "abc": [0.25, 0.179858, 0.143103], "xyz": [1.6095055, 1.710776904386, 1.2652404521010001], "label": "Mo", "properties": {"magmom": -0.0}}, {"species": [{"element": "P", "occu": 1}], "abc": [0.25, 0.932297, 0.881891], "xyz": [1.6095055, 9.198869008186, 7.797210174097], "label": "P", "properties": {"magmom": -0.0}}, {"species": [{"element": "P", "occu": 1}], "abc": [0.75, 0.491443, 0.669467], "xyz": [4.8285165, 5.3323790449379995, 5.9190703880890005], "label": "P", "properties": {"magmom": -0.0}}, {"species": [{"element": "P", "occu": 1}], "abc": [0.25, 0.508557, 0.330533], "xyz": [1.6095055, 4.662242955062, 2.922396611911], "label": "P", "properties": {"magmom": -0.0}}, {"species": [{"element": "P", "occu": 1}], "abc": [0.75, 0.067703, 0.118109], "xyz": [4.8285165, 0.795752991814, 1.044256825903], "label": "P", "properties": {"magmom": -0.0}}, {"species": [{"element": "O", "occu": 1}], "abc": [0.75, 0.962674, 0.681216], "xyz": [4.8285165, 8.956601889664, 6.022948783872001], "label": "O", "properties": {"magmom": 0.0}}, {"species": [{"element": "O", "occu": 1}], "abc": [0.057146, 0.807604, 0.886221], "xyz": [0.36790720521200004, 8.257433927973999, 7.835493726207], "label": "O", "properties": {"magmom": -0.0}}, {"species": [{"element": "O", "occu": 1}], "abc": [0.442854, 0.807604, 0.886221], "xyz": [2.851103794788, 8.257433927973999, 7.835493726207], "label": "O", "properties": {"magmom": -0.0}}, {"species": [{"element": "O", "occu": 1}], "abc": [0.75, 0.90394, 0.252126], "xyz": [4.8285165, 7.494590230467999, 2.229163708842], "label": "O", "properties": {"magmom": -0.0}}, {"species": [{"element": "O", "occu": 1}], "abc": [0.25, 0.98254, 0.037122], "xyz": [1.6095055, 7.586511040635999, 0.32821293797400003], "label": "O", "properties": {"magmom": -0.0}}, {"species": [{"element": "O", "occu": 1}], "abc": [0.75, 0.592965, 0.800079], "xyz": [4.8285165, 6.415779871842, 7.073872075893], "label": "O", "properties": {"magmom": -0.0}}, {"species": [{"element": "O", "occu": 1}], "abc": [0.25, 0.624408, 0.649697], "xyz": [1.6095055, 6.300468663037999, 5.744274585498999], "label": "O", "properties": {"magmom": 0.0}}, {"species": [{"element": "O", "occu": 1}], "abc": [0.75, 0.632361, 0.517594], "xyz": [4.8285165, 6.049065468556, 4.576290270398], "label": "O", "properties": {"magmom": 0.0}}, {"species": [{"element": "O", "occu": 1}], "abc": [0.060964, 0.636217, 0.30424], "xyz": [0.392487573208, 5.574433507808001, 2.68992792008], "label": "O", "properties": {"magmom": 0.0}}, {"species": [{"element": "O", "occu": 1}], "abc": [0.439036, 0.636217, 0.30424], "xyz": [2.826523426792, 5.574433507808001, 2.68992792008], "label": "O", "properties": {"magmom": 0.0}}, {"species": [{"element": "O", "occu": 1}], "abc": [0.75, 0.64582, 0.09], "xyz": [4.8285165, 5.1415697924799995, 0.7957320299999999], "label": "O", "properties": {"magmom": 0.0}}, {"species": [{"element": "O", "occu": 1}], "abc": [0.25, 0.35418, 0.91], "xyz": [1.6095055, 4.853052207519999, 8.04573497], "label": "O", "properties": {"magmom": 0.0}}, {"species": [{"element": "O", "occu": 1}], "abc": [0.560964, 0.363783, 0.69576], "xyz": [3.6114985732080003, 4.4201884921920005, 6.15153907992], "label": "O", "properties": {"magmom": 0.0}}, {"species": [{"element": "O", "occu": 1}], "abc": [0.939036, 0.363783, 0.69576], "xyz": [6.045534426792, 4.4201884921920005, 6.15153907992], "label": "O", "properties": {"magmom": 0.0}}, {"species": [{"element": "O", "occu": 1}], "abc": [0.25, 0.367639, 0.482406], "xyz": [1.6095055, 3.9455565314439998, 4.265176729602], "label": "O", "properties": {"magmom": 0.0}}, {"species": [{"element": "O", "occu": 1}], "abc": [0.75, 0.375592, 0.350303], "xyz": [4.8285165, 3.6941533369619997, 3.097192414501], "label": "O", "properties": {"magmom": 0.0}}, {"species": [{"element": "O", "occu": 1}], "abc": [0.25, 0.407035, 0.199921], "xyz": [1.6095055, 3.5788421281579996, 1.767594924107], "label": "O", "properties": {"magmom": -0.0}}, {"species": [{"element": "O", "occu": 1}], "abc": [0.75, 0.01746, 0.962878], "xyz": [4.8285165, 2.408110959364, 8.513254062026], "label": "O", "properties": {"magmom": -0.0}}, {"species": [{"element": "O", "occu": 1}], "abc": [0.25, 0.09606, 0.747874], "xyz": [1.6095055, 2.500031769532, 6.612303291158], "label": "O", "properties": {"magmom": -0.0}}, {"species": [{"element": "O", "occu": 1}], "abc": [0.557146, 0.192396, 0.113779], "xyz": [3.586918205212, 1.737188072026, 1.005973273793], "label": "O", "properties": {"magmom": -0.0}}, {"species": [{"element": "O", "occu": 1}], "abc": [0.942854, 0.192396, 0.113779], "xyz": [6.070114794788, 1.737188072026, 1.005973273793], "label": "O", "properties": {"magmom": -0.0}}, {"species": [{"element": "O", "occu": 1}], "abc": [0.25, 0.037326, 0.318784], "xyz": [1.6095055, 1.038020110336, 2.818518216128], "label": "O", "properties": {"magmom": 0.0}}]}, "formation_enthalpy": -69.5949596917857, "temp": 800, "gibbs_model": "SISSO", "interpolated": false}, {"@module": "rxn_network.entries", "@class": "GibbsComputedStructureEntry", "energy": -0.518141855752555, "composition": {"Mg": 4.0, "Al": 4.0, "Si": 4.0}, "energy_adjustments": [], "parameters": {}, "data": {"oxide_type": "None"}, "entry_id": "mp-4499", "correction": 0.0, "structure": {"@module": "pymatgen.core.structure", "@class": "Structure", "charge": null, "lattice": {"matrix": [[3.973346, 0.0, 0.0], [0.0, 6.668385, 0.0], [0.0, 0.0, 8.120398]], "a": 3.973346, "b": 6.668385, "c": 8.120398, "alpha": 90.0, "beta": 90.0, "gamma": 90.0, "volume": 215.15644836236993}, "sites": [{"species": [{"element": "Mg", "occu": 1}], "abc": [0.75, 0.463832, 0.828379], "xyz": [2.9800095, 3.0930103513200002, 6.726767174841999], "label": "Mg", "properties": {"magmom": 0.0}}, {"species": [{"element": "Mg", "occu": 1}], "abc": [0.25, 0.536168, 0.171621], "xyz": [0.9933365, 3.5753746486799995, 1.3936308251579999], "label": "Mg", "properties": {"magmom": 0.0}}, {"species": [{"element": "Mg", "occu": 1}], "abc": [0.75, 0.963832, 0.671621], "xyz": [2.9800095, 6.42720285132, 5.453829825158], "label": "Mg", "properties": {"magmom": 0.0}}, {"species": [{"element": "Mg", "occu": 1}], "abc": [0.25, 0.036168, 0.328379], "xyz": [0.9933365, 0.24118214867999999, 2.666568174842], "label": "Mg", "properties": {"magmom": 0.0}}, {"species": [{"element": "Al", "occu": 1}], "abc": [0.75, 0.359184, 0.429662], "xyz": [2.9800095, 2.39517719784, 3.4890264454759996], "label": "Al", "properties": {"magmom": 0.0}}, {"species": [{"element": "Al", "occu": 1}], "abc": [0.25, 0.640816, 0.570338], "xyz": [0.9933365, 4.27320780216, 4.631371554524], "label": "Al", "properties": {"magmom": 0.0}}, {"species": [{"element": "Al", "occu": 1}], "abc": [0.75, 0.859184, 0.070338], "xyz": [2.9800095, 5.729369697839999, 0.571172554524], "label": "Al", "properties": {"magmom": 0.0}}, {"species": [{"element": "Al", "occu": 1}], "abc": [0.25, 0.140816, 0.929662], "xyz": [0.9933365, 0.93901530216, 7.549225445476], "label": "Al", "properties": {"magmom": 0.0}}, {"species": [{"element": "Si", "occu": 1}], "abc": [0.75, 0.239098, 0.121375], "xyz": [2.9800095, 1.59439751673, 0.98561330725], "label": "Si", "properties": {"magmom": 0.0}}, {"species": [{"element": "Si", "occu": 1}], "abc": [0.25, 0.760902, 0.878625], "xyz": [0.9933365, 5.07398748327, 7.134784692749999], "label": "Si", "properties": {"magmom": 0.0}}, {"species": [{"element": "Si", "occu": 1}], "abc": [0.75, 0.739098, 0.378625], "xyz": [2.9800095, 4.92859001673, 3.07458569275], "label": "Si", "properties": {"magmom": 0.0}}, {"species": [{"element": "Si", "occu": 1}], "abc": [0.25, 0.260902, 0.621375], "xyz": [0.9933365, 1.7397949832700002, 5.04581230725], "label": "Si", "properties": {"magmom": 0.0}}]}, "formation_enthalpy": -0.4888907033333325, "temp": 800, "gibbs_model": "SISSO", "interpolated": false}], "products": [{"@module": "rxn_network.entries", "@class": "GibbsComputedStructureEntry", "energy": -63.45720361612688, "composition": {"Al": 4.0, "Si": 4.0, "O": 14.0}, "energy_adjustments": [], "parameters": {}, "data": {"oxide_type": "oxide"}, "entry_id": "mp-755043", "correction": 0.0, "structure": {"@module": "pymatgen.core.structure", "@class": "Structure", "charge": null, "lattice": {"matrix": [[3.869473, 3.485725, 0.0], [-3.869473, 3.485725, 0.0], [0.0, 3.477845, 8.833731]], "a": 5.207984262010975, "b": 5.207984262010975, "c": 9.49369312882958, "alpha": 75.80707981451317, "beta": 75.80707981451317, "gamma": 95.97325128287092, "volume": 238.29729237973908}, "sites": [{"species": [{"element": "Al", "occu": 1}], "abc": [0.398541, 0.250341, 0.977895], "xyz": [0.5734558985999999, 5.6627914457249995, 8.638461376244999], "label": "Al", "properties": {"magmom": 0.0}}, {"species": [{"element": "Al", "occu": 1}], "abc": [0.749659, 0.601459, 0.522105], "xyz": [0.5734558985999998, 6.525426054275, 4.612135123755], "label": "Al", "properties": {"magmom": 0.0}}, {"species": [{"element": "Al", "occu": 1}], "abc": [0.250341, 0.398541, 0.477895], "xyz": [-0.5734558985999999, 3.923868945725, 4.221595876245], "label": "Al", "properties": {"magmom": 0.0}}, {"species": [{"element": "Al", "occu": 1}], "abc": [0.601459, 0.749659, 0.022105], "xyz": [-0.5734558985999998, 4.786503554275, 0.195269623755], "label": "Al", "properties": {"magmom": 0.0}}, {"species": [{"element": "Si", "occu": 1}], "abc": [0.48725, 0.990606, 0.704803], "xyz": [-1.947722451388, 7.602595195135, 6.226040109993], "label": "Si", "properties": {"magmom": 0.0}}, {"species": [{"element": "Si", "occu": 1}], "abc": [0.990606, 0.48725, 0.204803], "xyz": [1.947722451388, 5.863672695135, 1.8091746099930002], "label": "Si", "properties": {"magmom": 0.0}}, {"species": [{"element": "Si", "occu": 1}], "abc": [0.009394, 0.51275, 0.795197], "xyz": [-1.9477224513880003, 4.585622304865, 7.0245563900070005], "label": "Si", "properties": {"magmom": 0.0}}, {"species": [{"element": "Si", "occu": 1}], "abc": [0.51275, 0.009394, 0.295197], "xyz": [1.9477224513880003, 2.846699804865, 2.607690890007], "label": "Si", "properties": {"magmom": 0.0}}, {"species": [{"element": "O", "occu": 1}], "abc": [0.136922, 0.290159, 0.892264], "xyz": [-0.592946434101, 4.591842809805, 7.882020156984], "label": "O", "properties": {"magmom": -0.0}}, {"species": [{"element": "O", "occu": 1}], "abc": [0.483618, 0.300108, 0.603926], "xyz": [0.71008699023, 4.832214330819999, 5.334919827906], "label": "O", "properties": {"magmom": 0.0}}, {"species": [{"element": "O", "occu": 1}], "abc": [0.81571, 0.18429, 0.25], "xyz": [2.4432626416600005, 4.35518625, 2.20843275], "label": "O", "properties": {"magmom": 0.0}}, {"species": [{"element": "O", "occu": 1}], "abc": [0.709841, 0.863078, 0.607736], "xyz": [-0.592946434101, 7.596374690195001, 5.3685763430160005], "label": "O", "properties": {"magmom": -0.0}}, {"species": [{"element": "O", "occu": 1}], "abc": [0.550531, 0.012545, 0.866211], "xyz": [2.081722301378, 4.975275685394999, 7.651874963241], "label": "O", "properties": {"magmom": 0.0}}, {"species": [{"element": "O", "occu": 1}], "abc": [0.699892, 0.516382, 0.896074], "xyz": [0.71008699023, 7.356003169179999, 7.915676672094], "label": "O", "properties": {"magmom": 0.0}}, {"species": [{"element": "O", "occu": 1}], "abc": [0.012545, 0.550531, 0.366211], "xyz": [-2.081722301378, 3.236353185395, 3.235009463241], "label": "O", "properties": {"magmom": 0.0}}, {"species": [{"element": "O", "occu": 1}], "abc": [0.987455, 0.449469, 0.633789], "xyz": [2.081722301378, 7.212941814605, 5.598721536759], "label": "O", "properties": {"magmom": 0.0}}, {"species": [{"element": "O", "occu": 1}], "abc": [0.300108, 0.483618, 0.103926], "xyz": [-0.71008699023, 3.09329183082, 0.9180543279060001], "label": "O", "properties": {"magmom": 0.0}}, {"species": [{"element": "O", "occu": 1}], "abc": [0.449469, 0.987455, 0.133789], "xyz": [-2.081722301378, 5.474019314605, 1.1818560367589999], "label": "O", "properties": {"magmom": 0.0}}, {"species": [{"element": "O", "occu": 1}], "abc": [0.290159, 0.136922, 0.392264], "xyz": [0.592946434101, 2.852920309805, 3.465154656984], "label": "O", "properties": {"magmom": -0.0}}, {"species": [{"element": "O", "occu": 1}], "abc": [0.18429, 0.81571, 0.75], "xyz": [-2.4432626416600005, 6.09410875, 6.62529825], "label": "O", "properties": {"magmom": 0.0}}, {"species": [{"element": "O", "occu": 1}], "abc": [0.516382, 0.699892, 0.396074], "xyz": [-0.71008699023, 5.61708066918, 3.498811172094], "label": "O", "properties": {"magmom": 0.0}}, {"species": [{"element": "O", "occu": 1}], "abc": [0.863078, 0.709841, 0.107736], "xyz": [0.592946434101, 5.8574521901950005, 0.9517108430160001], "label": "O", "properties": {"magmom": -0.0}}]}, "formation_enthalpy": -73.38356499750003, "temp": 800, "gibbs_model": "SISSO", "interpolated": false}, {"@module": "rxn_network.entries", "@class": "GibbsComputedStructureEntry", "energy": -78.1834065640017, "composition": {"Mg": 2.0, "Mo": 6.0, "P": 6.0, "O": 26.0}, "energy_adjustments": [], "parameters": {}, "data": {"oxide_type": "oxide"}, "entry_id": "mvc-10538", "correction": 0.0, "structure": {"@module": "pymatgen.core.structure", "@class": "Structure", "charge": null, "lattice": {"matrix": [[6.656245, 0.0, 0.0], [0.0, 7.821982, 0.0], [0.0, 1.777664, 10.401534]], "a": 6.656245, "b": 7.821982, "c": 10.552345656300878, "alpha": 80.30162042332779, "beta": 90.0, "gamma": 90.0, "volume": 541.556164960774}, "sites": [{"species": [{"element": "Mg", "occu": 1}], "abc": [0.75, 0.394051, 0.17458], "xyz": [4.992183750000001, 3.392604410202, 1.8158998057200002], "label": "Mg", "properties": {"magmom": 0.0}}, {"species": [{"element": "Mg", "occu": 1}], "abc": [0.25, 0.605949, 0.82542], "xyz": [1.66406125, 6.207041589798, 8.58563419428], "label": "Mg", "properties": {"magmom": 0.0}}, {"species": [{"element": "Mo", "occu": 1}], "abc": [0.25, 0.640023, 0.20595], "xyz": [1.66406125, 5.3723582863859995, 2.1421959273], "label": "Mo", "properties": {"magmom": 0.89}}, {"species": [{"element": "Mo", "occu": 1}], "abc": [0.75, 0.359977, 0.79405], "xyz": [4.992183750000001, 4.227287713614, 8.2593380727], "label": "Mo", "properties": {"magmom": 0.89}}, {"species": [{"element": "Mo", "occu": 1}], "abc": [0.25, 0.230802, 0.437894], "xyz": [1.66406125, 2.58375748918, 4.554769329396], "label": "Mo", "properties": {"magmom": -2.732}}, {"species": [{"element": "Mo", "occu": 1}], "abc": [0.5, 0.0, 0.0], "xyz": [3.3281225, 0.0, 0.0], "label": "Mo", "properties": {"magmom": -0.909}}, {"species": [{"element": "Mo", "occu": 1}], "abc": [0.75, 0.769198, 0.562106], "xyz": [4.992183750000001, 7.015888510820001, 5.846764670604], "label": "Mo", "properties": {"magmom": -2.732}}, {"species": [{"element": "Mo", "occu": 1}], "abc": [0.0, 0.0, 0.0], "xyz": [0.0, 0.0, 0.0], "label": "Mo", "properties": {"magmom": -0.91}}, {"species": [{"element": "P", "occu": 1}], "abc": [0.25, 0.783423, 0.501046], "xyz": [1.66406125, 7.01861204093, 5.211647004564], "label": "P", "properties": {"magmom": -0.007}}, {"species": [{"element": "P", "occu": 1}], "abc": [0.75, 0.216577, 0.498954], "xyz": [4.992183750000001, 2.58103395907, 5.189886995436], "label": "P", "properties": {"magmom": -0.007}}, {"species": [{"element": "P", "occu": 1}], "abc": [0.25, 0.269461, 0.766181], "xyz": [1.66406125, 3.469731472886, 7.969457721654], "label": "P", "properties": {"magmom": 0.002}}, {"species": [{"element": "P", "occu": 1}], "abc": [0.75, 0.730539, 0.233819], "xyz": [4.992183750000001, 6.129914527114, 2.432076278346], "label": "P", "properties": {"magmom": 0.002}}, {"species": [{"element": "P", "occu": 1}], "abc": [0.75, 0.67933, 0.893834], "xyz": [4.992183750000001, 6.902643555836, 9.297244741356], "label": "P", "properties": {"magmom": -0.009}}, {"species": [{"element": "P", "occu": 1}], "abc": [0.25, 0.32067, 0.106166], "xyz": [1.66406125, 2.697002444164, 1.1042892586439998], "label": "P", "properties": {"magmom": -0.009}}, {"species": [{"element": "O", "occu": 1}], "abc": [0.75, 0.640619, 0.753046], "xyz": [4.992183750000001, 6.349573051402, 7.832833572564], "label": "O", "properties": {"magmom": -0.002}}, {"species": [{"element": "O", "occu": 1}], "abc": [0.567733, 0.253823, 0.405653], "xyz": [3.7789699425850003, 2.706513671778, 4.2194134717019995], "label": "O", "properties": {"magmom": -0.009}}, {"species": [{"element": "O", "occu": 1}], "abc": [0.25, 0.205065, 0.639471], "xyz": [1.66406125, 2.740779314574, 6.651479348514], "label": "O", "properties": {"magmom": -0.022}}, {"species": [{"element": "O", "occu": 1}], "abc": [0.549668, 0.774429, 0.908442], "xyz": [3.6587248766600005, 7.672474337766, 9.449190350028], "label": "O", "properties": {"magmom": 0.0}}, {"species": [{"element": "O", "occu": 1}], "abc": [0.75, 0.346072, 0.595604], "xyz": [4.992183750000001, 3.7657527437600002, 6.1951952565360004], "label": "O", "properties": {"magmom": 0.021}}, {"species": [{"element": "O", "occu": 1}], "abc": [0.75, 0.114228, 0.8969], "xyz": [4.992183750000001, 2.487876201496, 9.3291358446], "label": "O", "properties": {"magmom": -0.013}}, {"species": [{"element": "O", "occu": 1}], "abc": [0.25, 0.653928, 0.404396], "xyz": [1.66406125, 5.83389325624, 4.206338743463999], "label": "O", "properties": {"magmom": 0.021}}, {"species": [{"element": "O", "occu": 1}], "abc": [0.049668, 0.225571, 0.091558], "xyz": [0.33060237666, 1.9271716622339998, 0.9523436499719999], "label": "O", "properties": {"magmom": 0.0}}, {"species": [{"element": "O", "occu": 1}], "abc": [0.25, 0.969316, 0.423182], "xyz": [1.66406125, 8.33424771116, 4.401741961188], "label": "O", "properties": {"magmom": -0.018}}, {"species": [{"element": "O", "occu": 1}], "abc": [0.75, 0.030684, 0.576818], "xyz": [4.992183750000001, 1.2653982888400002, 5.999792038812], "label": "O", "properties": {"magmom": -0.018}}, {"species": [{"element": "O", "occu": 1}], "abc": [0.072273, 0.391134, 0.787692], "xyz": [0.48106679488500004, 4.459694819076, 8.193205119527999], "label": "O", "properties": {"magmom": -0.008}}, {"species": [{"element": "O", "occu": 1}], "abc": [0.25, 0.885772, 0.1031], "xyz": [1.66406125, 7.1117697985040005, 1.0723981554], "label": "O", "properties": {"magmom": -0.013}}, {"species": [{"element": "O", "occu": 1}], "abc": [0.572273, 0.608866, 0.212308], "xyz": [3.8091892948850004, 5.139951180924, 2.208328880472], "label": "O", "properties": {"magmom": -0.008}}, {"species": [{"element": "O", "occu": 1}], "abc": [0.75, 0.492521, 0.975374], "xyz": [4.992183750000001, 5.586377642958, 10.145385823716], "label": "O", "properties": {"magmom": 0.009}}, {"species": [{"element": "O", "occu": 1}], "abc": [0.75, 0.794935, 0.360529], "xyz": [4.992183750000001, 6.858866685426, 3.750054651486], "label": "O", "properties": {"magmom": -0.022}}, {"species": [{"element": "O", "occu": 1}], "abc": [0.450332, 0.225571, 0.091558], "xyz": [2.99752012334, 1.9271716622339998, 0.9523436499719999], "label": "O", "properties": {"magmom": 0.0}}, {"species": [{"element": "O", "occu": 1}], "abc": [0.932267, 0.253823, 0.405653], "xyz": [6.205397557415, 2.706513671778, 4.2194134717019995], "label": "O", "properties": {"magmom": -0.009}}, {"species": [{"element": "O", "occu": 1}], "abc": [0.432267, 0.746177, 0.594347], "xyz": [2.8772750574150003, 6.893132328222, 6.182120528297999], "label": "O", "properties": {"magmom": -0.009}}, {"species": [{"element": "O", "occu": 1}], "abc": [0.427727, 0.391134, 0.787692], "xyz": [2.8470557051150003, 4.459694819076, 8.193205119527999], "label": "O", "properties": {"magmom": -0.008}}, {"species": [{"element": "O", "occu": 1}], "abc": [0.25, 0.359381, 0.246954], "xyz": [1.66406125, 3.2500729485980004, 2.568700427436], "label": "O", "properties": {"magmom": -0.002}}, {"species": [{"element": "O", "occu": 1}], "abc": [0.75, 0.89529, 0.125381], "xyz": [4.992183750000001, 7.225827554764001, 1.3041547344539999], "label": "O", "properties": {"magmom": -0.014}}, {"species": [{"element": "O", "occu": 1}], "abc": [0.25, 0.10471, 0.874619], "xyz": [1.66406125, 2.373818445236, 9.097379265546], "label": "O", "properties": {"magmom": -0.014}}, {"species": [{"element": "O", "occu": 1}], "abc": [0.927727, 0.608866, 0.212308], "xyz": [6.175178205115, 5.139951180924, 2.208328880472], "label": "O", "properties": {"magmom": -0.008}}, {"species": [{"element": "O", "occu": 1}], "abc": [0.950332, 0.774429, 0.908442], "xyz": [6.32564262334, 7.672474337766, 9.449190350028], "label": "O", "properties": {"magmom": 0.0}}, {"species": [{"element": "O", "occu": 1}], "abc": [0.067733, 0.746177, 0.594347], "xyz": [0.45084744258500004, 6.893132328222, 6.182120528297999], "label": "O", "properties": {"magmom": -0.009}}, {"species": [{"element": "O", "occu": 1}], "abc": [0.25, 0.507479, 0.024626], "xyz": [1.66406125, 4.0132683570420005, 0.256148176284], "label": "O", "properties": {"magmom": 0.009}}]}, "formation_enthalpy": -96.25128789059522, "temp": 800, "gibbs_model": "SISSO", "interpolated": false}]}], "costs": [0.18273210877807478]}, {"@module": "rxn_network.helpers", "@class": "RxnPathway", "@version": null, "rxns": [{"@module": "rxn_network.reaction", "@class": "ComputedReaction", "reactants": [{"@module": "rxn_network.entries", "@class": "GibbsComputedStructureEntry", "energy": 0.67909706968029, "composition": {"Mg": 4.0, "Ti": 4.0}, "energy_adjustments": [], "parameters": {}, "data": {"oxide_type": "None"}, "entry_id": "mp-1094383", "correction": 0.0, "structure": {"@module": "pymatgen.core.structure", "@class": "Structure", "charge": null, "lattice": {"matrix": [[2.958767, 0.0, 0.0], [0.0, 4.892963, 0.0], [0.0, 0.0, 10.797553]], "a": 2.958767, "b": 4.892963, "c": 10.797553, "alpha": 90.0, "beta": 90.0, "gamma": 90.0, "volume": 156.31765897615045}, "sites": [{"species": [{"element": "Mg", "occu": 1}], "abc": [0.0, 0.0, 0.55599], "xyz": [0.0, 0.0, 6.00333149247], "label": "Mg", "properties": {"magmom": -0.0}}, {"species": [{"element": "Mg", "occu": 1}], "abc": [0.5, 0.0, 0.285729], "xyz": [1.4793835, 0.0, 3.0851740211370005], "label": "Mg", "properties": {"magmom": -0.0}}, {"species": [{"element": "Mg", "occu": 1}], "abc": [0.0, 0.5, 0.714271], "xyz": [0.0, 2.4464815, 7.712378978863001], "label": "Mg", "properties": {"magmom": -0.0}}, {"species": [{"element": "Mg", "occu": 1}], "abc": [0.5, 0.5, 0.44401], "xyz": [1.4793835, 2.4464815, 4.7942215075300005], "label": "Mg", "properties": {"magmom": -0.0}}, {"species": [{"element": "Ti", "occu": 1}], "abc": [0.0, 0.0, 0.035482], "xyz": [0.0, 0.0, 0.38311877554600005], "label": "Ti", "properties": {"magmom": -0.001}}, {"species": [{"element": "Ti", "occu": 1}], "abc": [0.5, 0.0, 0.817295], "xyz": [1.4793835, 0.0, 8.824786079135], "label": "Ti", "properties": {"magmom": 0.006}}, {"species": [{"element": "Ti", "occu": 1}], "abc": [0.0, 0.5, 0.182705], "xyz": [0.0, 2.4464815, 1.9727669208650003], "label": "Ti", "properties": {"magmom": 0.006}}, {"species": [{"element": "Ti", "occu": 1}], "abc": [0.5, 0.5, 0.964518], "xyz": [1.4793835, 2.4464815, 10.414434224454], "label": "Ti", "properties": {"magmom": -0.001}}]}, "formation_enthalpy": 0.503409606666672, "temp": 800, "gibbs_model": "SISSO", "interpolated": false}, {"@module": "rxn_network.entries", "@class": "GibbsComputedStructureEntry", "energy": -81.22750956342355, "composition": {"Mo": 6.0, "P": 6.0, "O": 32.0}, "energy_adjustments": [], "parameters": {}, "data": {"oxide_type": "oxide"}, "entry_id": "mp-25359", "correction": 0.0, "structure": {"@module": "pymatgen.core.structure", "@class": "Structure", "charge": null, "lattice": {"matrix": [[6.492694, 0.0, 0.0], [1.116568, -7.811146, 0.0], [2.832972, -1.725402, -12.401067]], "a": 6.492694, "b": 7.890546618070259, "c": 12.837024778073655, "alpha": 80.54432319322781, "beta": 77.25057861735388, "gamma": 81.864937691584, "volume": 628.9248348260963}, "sites": [{"species": [{"element": "Mo", "occu": 1}], "abc": [0.96922, 0.800533, 0.846891], "xyz": [9.585916899476, -7.7143075660000004, -10.502352032696999], "label": "Mo", "properties": {"magmom": 0.003}}, {"species": [{"element": "Mo", "occu": 1}], "abc": [0.793478, 0.784898, 0.470925], "xyz": [7.3623191788960005, -6.9434878099579995, -5.839972476974999], "label": "Mo", "properties": {"magmom": 0.75}}, {"species": [{"element": "Mo", "occu": 1}], "abc": [0.599884, 0.247343, 0.83913], "xyz": [6.54827032068, -3.3798688653380005, -10.40610735171], "label": "Mo", "properties": {"magmom": 0.502}}, {"species": [{"element": "Mo", "occu": 1}], "abc": [0.400116, 0.752657, 0.16087], "xyz": [3.89396367932, -6.156679134662, -1.99495964829], "label": "Mo", "properties": {"magmom": 0.502}}, {"species": [{"element": "Mo", "occu": 1}], "abc": [0.206522, 0.215102, 0.529075], "xyz": [3.0799148211039995, -2.593060190042, -6.561094523024999], "label": "Mo", "properties": {"magmom": 0.75}}, {"species": [{"element": "Mo", "occu": 1}], "abc": [0.03078, 0.199467, 0.153109], "xyz": [0.856317100524, -1.822240434, -1.898714967303], "label": "Mo", "properties": {"magmom": 0.003}}, {"species": [{"element": "P", "occu": 1}], "abc": [0.053647, 0.487412, 0.315727], "xyz": [1.786987947678, -4.352002291406, -3.9153516807089996], "label": "P", "properties": {"magmom": 0.006}}, {"species": [{"element": "P", "occu": 1}], "abc": [0.946353, 0.512588, 0.684273], "xyz": [8.655246052322001, -5.184545708594, -8.485715319291], "label": "P", "properties": {"magmom": 0.006}}, {"species": [{"element": "P", "occu": 1}], "abc": [0.557673, 0.15611, 0.108454], "xyz": [4.10235471683, -1.4065247505679999, -1.344945320418], "label": "P", "properties": {"magmom": 0.004}}, {"species": [{"element": "P", "occu": 1}], "abc": [0.309842, 0.849618, 0.423278], "xyz": [4.159500287587999, -7.366814949984, -5.249098837626], "label": "P", "properties": {"magmom": 0.007}}, {"species": [{"element": "P", "occu": 1}], "abc": [0.690158, 0.150382, 0.576722], "xyz": [6.282733712412, -2.1697330500159997, -7.151968162373999], "label": "P", "properties": {"magmom": 0.007}}, {"species": [{"element": "P", "occu": 1}], "abc": [0.442327, 0.84389, 0.891546], "xyz": [6.33987928317, -8.130023249432, -11.056121679581999], "label": "P", "properties": {"magmom": 0.004}}, {"species": [{"element": "O", "occu": 1}], "abc": [0.439838, 0.040564, 0.89168], "xyz": [5.427130480883999, -1.8553577817040001, -11.05778342256], "label": "O", "properties": {"magmom": -0.017}}, {"species": [{"element": "O", "occu": 1}], "abc": [0.834885, 0.388838, 0.782142], "xyz": [8.070603284198, -4.386779759432, -9.699395345513999], "label": "O", "properties": {"magmom": -0.017}}, {"species": [{"element": "O", "occu": 1}], "abc": [0.878612, 0.021019, 0.844172], "xyz": [8.119543642703999, -1.6207185349180002, -10.468633531524], "label": "O", "properties": {"magmom": -0.002}}, {"species": [{"element": "O", "occu": 1}], "abc": [0.895711, 0.230209, 0.520206], "xyz": [7.546350470378, -2.695760582326, -6.451109459801999], "label": "O", "properties": {"magmom": -0.03}}, {"species": [{"element": "O", "occu": 1}], "abc": [0.661552, 0.761884, 0.839655], "xyz": [7.52466909986, -7.399929575374, -10.412617911885], "label": "O", "properties": {"magmom": -0.001}}, {"species": [{"element": "O", "occu": 1}], "abc": [0.793313, 0.599503, 0.611921], "xyz": [7.553679480138, -5.73861517768, -7.588473319707], "label": "O", "properties": {"magmom": -0.007}}, {"species": [{"element": "O", "occu": 1}], "abc": [0.064401, 0.286884, 0.021399], "xyz": [0.7990842482339999, -2.277814686462, -0.265370432733], "label": "O", "properties": {"magmom": -0.001}}, {"species": [{"element": "O", "occu": 1}], "abc": [0.165115, 0.611161, 0.217858], "xyz": [2.3716295992339997, -5.149760429421999, -2.7016716544859998], "label": "O", "properties": {"magmom": -0.017}}, {"species": [{"element": "O", "occu": 1}], "abc": [0.121388, 0.978981, 0.155828], "xyz": [2.322690357296, -7.915829465082, -1.9324334684759998], "label": "O", "properties": {"magmom": -0.002}}, {"species": [{"element": "O", "occu": 1}], "abc": [0.104289, 0.769791, 0.479794], "xyz": [2.895883529622, -6.840787417674001, -5.949957540198], "label": "O", "properties": {"magmom": -0.03}}, {"species": [{"element": "O", "occu": 1}], "abc": [0.338448, 0.238116, 0.160345], "xyz": [2.91756490014, -2.136618424626, -1.9884490881149997], "label": "O", "properties": {"magmom": -0.001}}, {"species": [{"element": "O", "occu": 1}], "abc": [0.206687, 0.400497, 0.388079], "xyz": [2.8885545198619997, -3.79793282232, -4.812593680293], "label": "O", "properties": {"magmom": -0.007}}, {"species": [{"element": "O", "occu": 1}], "abc": [0.136908, 0.404858, 0.620298], "xyz": [3.098240103152, -4.232668357064, -7.6923570579659994], "label": "O", "properties": {"magmom": -0.01}}, {"species": [{"element": "O", "occu": 1}], "abc": [0.039185, 0.644857, 0.733539], "xyz": [3.0525383530739996, -6.3027218338, -9.096666286113], "label": "O", "properties": {"magmom": -0.004}}, {"species": [{"element": "O", "occu": 1}], "abc": [0.179721, 0.048507, 0.631803], "xyz": [3.0109150308659998, -1.469009418828, -7.835031333801], "label": "O", "properties": {"magmom": -0.075}}, {"species": [{"element": "O", "occu": 1}], "abc": [0.281927, 0.048051, 0.41709], "xyz": [3.065722241786, -1.0949812966260002, -5.17236103503], "label": "O", "properties": {"magmom": -0.011}}, {"species": [{"element": "O", "occu": 1}], "abc": [0.369231, 0.7583, 0.009475], "xyz": [3.270839822414, -5.939540195749999, -0.117500109825], "label": "O", "properties": {"magmom": -0.015}}, {"species": [{"element": "O", "occu": 1}], "abc": [0.378438, 0.807149, 0.306816], "xyz": [4.227520013756, -6.834139622785999, -3.8048457726719995], "label": "O", "properties": {"magmom": -0.025}}, {"species": [{"element": "O", "occu": 1}], "abc": [0.863092, 0.595142, 0.379702], "xyz": [7.3439938968480005, -5.303879642936, -4.708709942034], "label": "O", "properties": {"magmom": -0.01}}, {"species": [{"element": "O", "occu": 1}], "abc": [0.607361, 0.597532, 0.159474], "xyz": [5.062379607438, -4.94256645022, -1.977647758758], "label": "O", "properties": {"magmom": -0.051}}, {"species": [{"element": "O", "occu": 1}], "abc": [0.514386, 0.234029, 0.513994], "xyz": [5.057190798524, -2.714880962822, -6.374074031597999], "label": "O", "properties": {"magmom": -0.006}}, {"species": [{"element": "O", "occu": 1}], "abc": [0.560162, 0.959436, 0.10832], "xyz": [5.015103519116, -7.681190218295999, -1.3432835774399998], "label": "O", "properties": {"magmom": -0.017}}, {"species": [{"element": "O", "occu": 1}], "abc": [0.277707, 0.816869, 0.826416], "xyz": [5.056369746602, -7.806582841106, -10.248440185872], "label": "O", "properties": {"magmom": -0.004}}, {"species": [{"element": "O", "occu": 1}], "abc": [0.485614, 0.765971, 0.486006], "xyz": [5.385043201476, -6.821667037178, -6.026992968401999], "label": "O", "properties": {"magmom": -0.006}}, {"species": [{"element": "O", "occu": 1}], "abc": [0.392639, 0.402468, 0.840526], "xyz": [5.379854392562, -4.5939815497800005, -10.423419241242], "label": "O", "properties": {"magmom": -0.051}}, {"species": [{"element": "O", "occu": 1}], "abc": [0.722293, 0.183131, 0.173584], "xyz": [5.385864253397999, -1.729965158894, -2.152626814128], "label": "O", "properties": {"magmom": -0.004}}, {"species": [{"element": "O", "occu": 1}], "abc": [0.621562, 0.192851, 0.693184], "xyz": [6.214713986244, -2.7024083772139997, -8.596221227328], "label": "O", "properties": {"magmom": -0.025}}, {"species": [{"element": "O", "occu": 1}], "abc": [0.630769, 0.2417, 0.990525], "xyz": [7.171394177586, -3.5970078042500004, -12.283566890174999], "label": "O", "properties": {"magmom": -0.015}}, {"species": [{"element": "O", "occu": 1}], "abc": [0.718073, 0.951949, 0.58291], "xyz": [7.376511758214001, -8.441566703374, -7.2287059649700005], "label": "O", "properties": {"magmom": -0.011}}, {"species": [{"element": "O", "occu": 1}], "abc": [0.820279, 0.951493, 0.368197], "xyz": [7.431318969134, -8.067538581172, -4.566035666198999], "label": "O", "properties": {"magmom": -0.075}}, {"species": [{"element": "O", "occu": 1}], "abc": [0.960815, 0.355143, 0.266461], "xyz": [7.3896956469260004, -3.2338261662, -3.304400713887], "label": "O", "properties": {"magmom": -0.004}}, {"species": [{"element": "O", "occu": 1}], "abc": [0.935599, 0.713116, 0.978601], "xyz": [9.643149751766, -7.258733313537999, -12.135696567267], "label": "O", "properties": {"magmom": -0.001}}]}, "formation_enthalpy": -102.53214790142852, "temp": 800, "gibbs_model": "SISSO", "interpolated": false}], "products": [{"@module": "rxn_network.entries", "@class": "GibbsComputedStructureEntry", "energy": -142.3003411209265, "composition": {"Mg": 4.0, "Ti": 14.0, "O": 30.0}, "energy_adjustments": [], "parameters": {}, "data": {"oxide_type": "oxide"}, "entry_id": "mp-759694", "correction": 0.0, "structure": {"@module": "pymatgen.core.structure", "@class": "Structure", "charge": null, "lattice": {"matrix": [[10.082696, 0.0, 0.0], [0.0, 5.258352, 0.0], [0.0, 1.124469, 10.657913]], "a": 10.082696, "b": 5.258352, "c": 10.717067698187318, "alpha": 83.97725839852741, "beta": 90.0, "gamma": 90.0, "volume": 565.0651181296539}, "sites": [{"species": [{"element": "Mg", "occu": 1}], "abc": [0.75, 0.491261, 0.897753], "xyz": [7.562022000000001, 3.5927186800290003, 9.568173369489001], "label": "Mg", "properties": {"magmom": -0.0}}, {"species": [{"element": "Mg", "occu": 1}], "abc": [0.25, 0.508739, 0.102247], "xyz": [2.520674, 2.7901023199710004, 1.089739630511], "label": "Mg", "properties": {"magmom": -0.0}}, {"species": [{"element": "Mg", "occu": 1}], "abc": [0.25, 0.174754, 0.434986], "xyz": [2.520674, 1.408046317842, 4.6360429442180005], "label": "Mg", "properties": {"magmom": -0.0}}, {"species": [{"element": "Mg", "occu": 1}], "abc": [0.75, 0.825246, 0.565014], "xyz": [7.562022000000001, 4.974774682158, 6.021870055782], "label": "Mg", "properties": {"magmom": -0.0}}, {"species": [{"element": "Ti", "occu": 1}], "abc": [0.061514, 0.393531, 0.880336], "xyz": [0.620226961744, 3.059235062496, 9.382544498768], "label": "Ti", "properties": {"magmom": -0.001}}, {"species": [{"element": "Ti", "occu": 1}], "abc": [0.438486, 0.393531, 0.880336], "xyz": [4.4211210382560004, 3.059235062496, 9.382544498768], "label": "Ti", "properties": {"magmom": -0.001}}, {"species": [{"element": "Ti", "occu": 1}], "abc": [0.561514, 0.606469, 0.119664], "xyz": [5.661574961744, 3.323585937504, 1.2753685012320002], "label": "Ti", "properties": {"magmom": -0.001}}, {"species": [{"element": "Ti", "occu": 1}], "abc": [0.938486, 0.606469, 0.119664], "xyz": [9.462469038256001, 3.323585937504, 1.2753685012320002], "label": "Ti", "properties": {"magmom": -0.001}}, {"species": [{"element": "Ti", "occu": 1}], "abc": [0.562453, 0.274817, 0.456803], "xyz": [5.671042613288, 1.9587453341910002, 4.868566632139], "label": "Ti", "properties": {"magmom": 0.001}}, {"species": [{"element": "Ti", "occu": 1}], "abc": [0.937547, 0.274817, 0.456803], "xyz": [9.453001386712, 1.9587453341910002, 4.868566632139], "label": "Ti", "properties": {"magmom": 0.001}}, {"species": [{"element": "Ti", "occu": 1}], "abc": [0.0683, 0.061036, 0.213128], "xyz": [0.6886481368, 0.5606046017040001, 2.2714996818640003], "label": "Ti", "properties": {"magmom": -0.001}}, {"species": [{"element": "Ti", "occu": 1}], "abc": [0.4317, 0.061036, 0.213128], "xyz": [4.3526998632, 0.5606046017040001, 2.2714996818640003], "label": "Ti", "properties": {"magmom": -0.001}}, {"species": [{"element": "Ti", "occu": 1}], "abc": [0.062453, 0.725183, 0.543197], "xyz": [0.629694613288, 4.424075665809, 5.789346367861], "label": "Ti", "properties": {"magmom": 0.001}}, {"species": [{"element": "Ti", "occu": 1}], "abc": [0.437547, 0.725183, 0.543197], "xyz": [4.4116533867120005, 4.424075665809, 5.789346367861], "label": "Ti", "properties": {"magmom": 0.001}}, {"species": [{"element": "Ti", "occu": 1}], "abc": [0.75, 0.15815, 0.231551], "xyz": [7.562022000000001, 1.0919802902190001, 2.467850413063], "label": "Ti", "properties": {"magmom": 0.001}}, {"species": [{"element": "Ti", "occu": 1}], "abc": [0.25, 0.84185, 0.768449], "xyz": [2.520674, 5.2908407097809995, 8.190062586937001], "label": "Ti", "properties": {"magmom": 0.001}}, {"species": [{"element": "Ti", "occu": 1}], "abc": [0.9317, 0.938964, 0.786872], "xyz": [9.3940478632, 5.822216398296001, 8.386413318136], "label": "Ti", "properties": {"magmom": -0.0}}, {"species": [{"element": "Ti", "occu": 1}], "abc": [0.5683, 0.938964, 0.786872], "xyz": [5.7299961368000005, 5.822216398296001, 8.386413318136], "label": "Ti", "properties": {"magmom": -0.001}}, {"species": [{"element": "O", "occu": 1}], "abc": [0.888259, 0.240495, 0.847963], "xyz": [8.956045466264001, 2.2181154708869997, 9.037515881219], "label": "O", "properties": {"magmom": 0.0}}, {"species": [{"element": "O", "occu": 1}], "abc": [0.611741, 0.240495, 0.847963], "xyz": [6.167998533736, 2.2181154708869997, 9.037515881219], "label": "O", "properties": {"magmom": 0.0}}, {"species": [{"element": "O", "occu": 1}], "abc": [0.434224, 0.314563, 0.06285], "xyz": [4.3781485879040005, 1.724755856826, 0.66984983205], "label": "O", "properties": {"magmom": 0.0}}, {"species": [{"element": "O", "occu": 1}], "abc": [0.065776, 0.314563, 0.06285], "xyz": [0.6631994120960001, 1.724755856826, 0.66984983205], "label": "O", "properties": {"magmom": 0.0}}, {"species": [{"element": "O", "occu": 1}], "abc": [0.25, 0.205575, 0.24107], "xyz": [2.520674, 1.3520614542300002, 2.56930308691], "label": "O", "properties": {"magmom": 0.0}}, {"species": [{"element": "O", "occu": 1}], "abc": [0.25, 0.548242, 0.903543], "xyz": [2.520674, 3.8988555108510003, 9.629882685759], "label": "O", "properties": {"magmom": 0.0}}, {"species": [{"element": "O", "occu": 1}], "abc": [0.75, 0.451758, 0.096457], "xyz": [7.562022000000001, 2.483965489149, 1.028030314241], "label": "O", "properties": {"magmom": 0.0}}, {"species": [{"element": "O", "occu": 1}], "abc": [0.934224, 0.685437, 0.93715], "xyz": [9.419496587904002, 4.658065143174, 9.988063167950001], "label": "O", "properties": {"magmom": 0.0}}, {"species": [{"element": "O", "occu": 1}], "abc": [0.569023, 0.349314, 0.270633], "xyz": [5.737285926008, 2.1411343894050003, 2.884382968929], "label": "O", "properties": {"magmom": 0.0}}, {"species": [{"element": "O", "occu": 1}], "abc": [0.930977, 0.349314, 0.270633], "xyz": [9.386758073992, 2.1411343894050003, 2.884382968929], "label": "O", "properties": {"magmom": 0.0}}, {"species": [{"element": "O", "occu": 1}], "abc": [0.565776, 0.685437, 0.93715], "xyz": [5.704547412096, 4.658065143174, 9.988063167950001], "label": "O", "properties": {"magmom": 0.0}}, {"species": [{"element": "O", "occu": 1}], "abc": [0.388259, 0.759505, 0.152037], "xyz": [3.914697466264, 4.164705529113, 1.6203971187810002], "label": "O", "properties": {"magmom": 0.0}}, {"species": [{"element": "O", "occu": 1}], "abc": [0.38636, 0.425163, 0.484572], "xyz": [3.89555042656, 2.780542903644, 5.164526218236], "label": "O", "properties": {"magmom": -0.0}}, {"species": [{"element": "O", "occu": 1}], "abc": [0.111741, 0.759505, 0.152037], "xyz": [1.126650533736, 4.164705529113, 1.6203971187810002], "label": "O", "properties": {"magmom": 0.0}}, {"species": [{"element": "O", "occu": 1}], "abc": [0.11364, 0.425163, 0.484572], "xyz": [1.14579757344, 2.780542903644, 5.164526218236], "label": "O", "properties": {"magmom": -0.0}}, {"species": [{"element": "O", "occu": 1}], "abc": [0.880894, 0.914821, 0.183042], "xyz": [8.881786410224, 5.01627588969, 1.9508457113460003], "label": "O", "properties": {"magmom": 0.0}}, {"species": [{"element": "O", "occu": 1}], "abc": [0.619106, 0.914821, 0.183042], "xyz": [6.242257589776001, 5.01627588969, 1.9508457113460003], "label": "O", "properties": {"magmom": 0.0}}, {"species": [{"element": "O", "occu": 1}], "abc": [0.61364, 0.574837, 0.515428], "xyz": [6.18714557344, 3.6022780963560006, 5.493386781764], "label": "O", "properties": {"magmom": -0.0}}, {"species": [{"element": "O", "occu": 1}], "abc": [0.88636, 0.574837, 0.515428], "xyz": [8.93689842656, 3.6022780963560006, 5.493386781764], "label": "O", "properties": {"magmom": -0.0}}, {"species": [{"element": "O", "occu": 1}], "abc": [0.066543, 0.978126, 0.396583], "xyz": [0.6709328399280001, 5.589276097779, 4.226747111279001], "label": "O", "properties": {"magmom": -0.0}}, {"species": [{"element": "O", "occu": 1}], "abc": [0.430977, 0.650686, 0.729367], "xyz": [4.345410073992, 4.241686610595, 7.773530031071], "label": "O", "properties": {"magmom": 0.0}}, {"species": [{"element": "O", "occu": 1}], "abc": [0.433457, 0.978126, 0.396583], "xyz": [4.370415160072, 5.589276097779, 4.226747111279001], "label": "O", "properties": {"magmom": -0.0}}, {"species": [{"element": "O", "occu": 1}], "abc": [0.069023, 0.650686, 0.729367], "xyz": [0.6959379260080001, 4.241686610595, 7.773530031071], "label": "O", "properties": {"magmom": 0.0}}, {"species": [{"element": "O", "occu": 1}], "abc": [0.25, 0.87451, 0.581464], "xyz": [2.520674, 5.252319650136, 6.197192724632], "label": "O", "properties": {"magmom": -0.0}}, {"species": [{"element": "O", "occu": 1}], "abc": [0.75, 0.12549, 0.418536], "xyz": [7.562022000000001, 1.130501349864, 4.460720275368001], "label": "O", "properties": {"magmom": -0.0}}, {"species": [{"element": "O", "occu": 1}], "abc": [0.75, 0.794425, 0.75893], "xyz": [7.562022000000001, 5.0307595457700005, 8.08860991309], "label": "O", "properties": {"magmom": 0.0}}, {"species": [{"element": "O", "occu": 1}], "abc": [0.933457, 0.021874, 0.603417], "xyz": [9.411763160072, 0.7935449022209999, 6.431165888721], "label": "O", "properties": {"magmom": -0.0}}, {"species": [{"element": "O", "occu": 1}], "abc": [0.566543, 0.021874, 0.603417], "xyz": [5.712280839928001, 0.7935449022209999, 6.431165888721], "label": "O", "properties": {"magmom": -0.0}}, {"species": [{"element": "O", "occu": 1}], "abc": [0.380894, 0.085179, 0.816958], "xyz": [3.8404384102240003, 1.36654511031, 8.707067288654], "label": "O", "properties": {"magmom": 0.0}}, {"species": [{"element": "O", "occu": 1}], "abc": [0.119106, 0.085179, 0.816958], "xyz": [1.200909589776, 1.36654511031, 8.707067288654], "label": "O", "properties": {"magmom": 0.0}}]}, "formation_enthalpy": -164.04301886083323, "temp": 800, "gibbs_model": "SISSO", "interpolated": false}, {"@module": "rxn_network.entries", "@class": "GibbsComputedStructureEntry", "energy": -78.1834065640017, "composition": {"Mg": 2.0, "Mo": 6.0, "P": 6.0, "O": 26.0}, "energy_adjustments": [], "parameters": {}, "data": {"oxide_type": "oxide"}, "entry_id": "mvc-10538", "correction": 0.0, "structure": {"@module": "pymatgen.core.structure", "@class": "Structure", "charge": null, "lattice": {"matrix": [[6.656245, 0.0, 0.0], [0.0, 7.821982, 0.0], [0.0, 1.777664, 10.401534]], "a": 6.656245, "b": 7.821982, "c": 10.552345656300878, "alpha": 80.30162042332779, "beta": 90.0, "gamma": 90.0, "volume": 541.556164960774}, "sites": [{"species": [{"element": "Mg", "occu": 1}], "abc": [0.75, 0.394051, 0.17458], "xyz": [4.992183750000001, 3.392604410202, 1.8158998057200002], "label": "Mg", "properties": {"magmom": 0.0}}, {"species": [{"element": "Mg", "occu": 1}], "abc": [0.25, 0.605949, 0.82542], "xyz": [1.66406125, 6.207041589798, 8.58563419428], "label": "Mg", "properties": {"magmom": 0.0}}, {"species": [{"element": "Mo", "occu": 1}], "abc": [0.25, 0.640023, 0.20595], "xyz": [1.66406125, 5.3723582863859995, 2.1421959273], "label": "Mo", "properties": {"magmom": 0.89}}, {"species": [{"element": "Mo", "occu": 1}], "abc": [0.75, 0.359977, 0.79405], "xyz": [4.992183750000001, 4.227287713614, 8.2593380727], "label": "Mo", "properties": {"magmom": 0.89}}, {"species": [{"element": "Mo", "occu": 1}], "abc": [0.25, 0.230802, 0.437894], "xyz": [1.66406125, 2.58375748918, 4.554769329396], "label": "Mo", "properties": {"magmom": -2.732}}, {"species": [{"element": "Mo", "occu": 1}], "abc": [0.5, 0.0, 0.0], "xyz": [3.3281225, 0.0, 0.0], "label": "Mo", "properties": {"magmom": -0.909}}, {"species": [{"element": "Mo", "occu": 1}], "abc": [0.75, 0.769198, 0.562106], "xyz": [4.992183750000001, 7.015888510820001, 5.846764670604], "label": "Mo", "properties": {"magmom": -2.732}}, {"species": [{"element": "Mo", "occu": 1}], "abc": [0.0, 0.0, 0.0], "xyz": [0.0, 0.0, 0.0], "label": "Mo", "properties": {"magmom": -0.91}}, {"species": [{"element": "P", "occu": 1}], "abc": [0.25, 0.783423, 0.501046], "xyz": [1.66406125, 7.01861204093, 5.211647004564], "label": "P", "properties": {"magmom": -0.007}}, {"species": [{"element": "P", "occu": 1}], "abc": [0.75, 0.216577, 0.498954], "xyz": [4.992183750000001, 2.58103395907, 5.189886995436], "label": "P", "properties": {"magmom": -0.007}}, {"species": [{"element": "P", "occu": 1}], "abc": [0.25, 0.269461, 0.766181], "xyz": [1.66406125, 3.469731472886, 7.969457721654], "label": "P", "properties": {"magmom": 0.002}}, {"species": [{"element": "P", "occu": 1}], "abc": [0.75, 0.730539, 0.233819], "xyz": [4.992183750000001, 6.129914527114, 2.432076278346], "label": "P", "properties": {"magmom": 0.002}}, {"species": [{"element": "P", "occu": 1}], "abc": [0.75, 0.67933, 0.893834], "xyz": [4.992183750000001, 6.902643555836, 9.297244741356], "label": "P", "properties": {"magmom": -0.009}}, {"species": [{"element": "P", "occu": 1}], "abc": [0.25, 0.32067, 0.106166], "xyz": [1.66406125, 2.697002444164, 1.1042892586439998], "label": "P", "properties": {"magmom": -0.009}}, {"species": [{"element": "O", "occu": 1}], "abc": [0.75, 0.640619, 0.753046], "xyz": [4.992183750000001, 6.349573051402, 7.832833572564], "label": "O", "properties": {"magmom": -0.002}}, {"species": [{"element": "O", "occu": 1}], "abc": [0.567733, 0.253823, 0.405653], "xyz": [3.7789699425850003, 2.706513671778, 4.2194134717019995], "label": "O", "properties": {"magmom": -0.009}}, {"species": [{"element": "O", "occu": 1}], "abc": [0.25, 0.205065, 0.639471], "xyz": [1.66406125, 2.740779314574, 6.651479348514], "label": "O", "properties": {"magmom": -0.022}}, {"species": [{"element": "O", "occu": 1}], "abc": [0.549668, 0.774429, 0.908442], "xyz": [3.6587248766600005, 7.672474337766, 9.449190350028], "label": "O", "properties": {"magmom": 0.0}}, {"species": [{"element": "O", "occu": 1}], "abc": [0.75, 0.346072, 0.595604], "xyz": [4.992183750000001, 3.7657527437600002, 6.1951952565360004], "label": "O", "properties": {"magmom": 0.021}}, {"species": [{"element": "O", "occu": 1}], "abc": [0.75, 0.114228, 0.8969], "xyz": [4.992183750000001, 2.487876201496, 9.3291358446], "label": "O", "properties": {"magmom": -0.013}}, {"species": [{"element": "O", "occu": 1}], "abc": [0.25, 0.653928, 0.404396], "xyz": [1.66406125, 5.83389325624, 4.206338743463999], "label": "O", "properties": {"magmom": 0.021}}, {"species": [{"element": "O", "occu": 1}], "abc": [0.049668, 0.225571, 0.091558], "xyz": [0.33060237666, 1.9271716622339998, 0.9523436499719999], "label": "O", "properties": {"magmom": 0.0}}, {"species": [{"element": "O", "occu": 1}], "abc": [0.25, 0.969316, 0.423182], "xyz": [1.66406125, 8.33424771116, 4.401741961188], "label": "O", "properties": {"magmom": -0.018}}, {"species": [{"element": "O", "occu": 1}], "abc": [0.75, 0.030684, 0.576818], "xyz": [4.992183750000001, 1.2653982888400002, 5.999792038812], "label": "O", "properties": {"magmom": -0.018}}, {"species": [{"element": "O", "occu": 1}], "abc": [0.072273, 0.391134, 0.787692], "xyz": [0.48106679488500004, 4.459694819076, 8.193205119527999], "label": "O", "properties": {"magmom": -0.008}}, {"species": [{"element": "O", "occu": 1}], "abc": [0.25, 0.885772, 0.1031], "xyz": [1.66406125, 7.1117697985040005, 1.0723981554], "label": "O", "properties": {"magmom": -0.013}}, {"species": [{"element": "O", "occu": 1}], "abc": [0.572273, 0.608866, 0.212308], "xyz": [3.8091892948850004, 5.139951180924, 2.208328880472], "label": "O", "properties": {"magmom": -0.008}}, {"species": [{"element": "O", "occu": 1}], "abc": [0.75, 0.492521, 0.975374], "xyz": [4.992183750000001, 5.586377642958, 10.145385823716], "label": "O", "properties": {"magmom": 0.009}}, {"species": [{"element": "O", "occu": 1}], "abc": [0.75, 0.794935, 0.360529], "xyz": [4.992183750000001, 6.858866685426, 3.750054651486], "label": "O", "properties": {"magmom": -0.022}}, {"species": [{"element": "O", "occu": 1}], "abc": [0.450332, 0.225571, 0.091558], "xyz": [2.99752012334, 1.9271716622339998, 0.9523436499719999], "label": "O", "properties": {"magmom": 0.0}}, {"species": [{"element": "O", "occu": 1}], "abc": [0.932267, 0.253823, 0.405653], "xyz": [6.205397557415, 2.706513671778, 4.2194134717019995], "label": "O", "properties": {"magmom": -0.009}}, {"species": [{"element": "O", "occu": 1}], "abc": [0.432267, 0.746177, 0.594347], "xyz": [2.8772750574150003, 6.893132328222, 6.182120528297999], "label": "O", "properties": {"magmom": -0.009}}, {"species": [{"element": "O", "occu": 1}], "abc": [0.427727, 0.391134, 0.787692], "xyz": [2.8470557051150003, 4.459694819076, 8.193205119527999], "label": "O", "properties": {"magmom": -0.008}}, {"species": [{"element": "O", "occu": 1}], "abc": [0.25, 0.359381, 0.246954], "xyz": [1.66406125, 3.2500729485980004, 2.568700427436], "label": "O", "properties": {"magmom": -0.002}}, {"species": [{"element": "O", "occu": 1}], "abc": [0.75, 0.89529, 0.125381], "xyz": [4.992183750000001, 7.225827554764001, 1.3041547344539999], "label": "O", "properties": {"magmom": -0.014}}, {"species": [{"element": "O", "occu": 1}], "abc": [0.25, 0.10471, 0.874619], "xyz": [1.66406125, 2.373818445236, 9.097379265546], "label": "O", "properties": {"magmom": -0.014}}, {"species": [{"element": "O", "occu": 1}], "abc": [0.927727, 0.608866, 0.212308], "xyz": [6.175178205115, 5.139951180924, 2.208328880472], "label": "O", "properties": {"magmom": -0.008}}, {"species": [{"element": "O", "occu": 1}], "abc": [0.950332, 0.774429, 0.908442], "xyz": [6.32564262334, 7.672474337766, 9.449190350028], "label": "O", "properties": {"magmom": 0.0}}, {"species": [{"element": "O", "occu": 1}], "abc": [0.067733, 0.746177, 0.594347], "xyz": [0.45084744258500004, 6.893132328222, 6.182120528297999], "label": "O", "properties": {"magmom": -0.009}}, {"species": [{"element": "O", "occu": 1}], "abc": [0.25, 0.507479, 0.024626], "xyz": [1.66406125, 4.0132683570420005, 0.256148176284], "label": "O", "properties": {"magmom": 0.009}}]}, "formation_enthalpy": -96.25128789059522, "temp": 800, "gibbs_model": "SISSO", "interpolated": false}]}], "costs": [0.18438129954727953]}, {"@module": "rxn_network.helpers", "@class": "RxnPathway", "@version": null, "rxns": [{"@module": "rxn_network.reaction", "@class": "ComputedReaction", "reactants": [{"@module": "rxn_network.entries", "@class": "GibbsComputedStructureEntry", "energy": 0.5125093302328732, "composition": {"Mg": 2.0, "Ti": 4.0}, "energy_adjustments": [], "parameters": {}, "data": {"oxide_type": "None"}, "entry_id": "mp-1094351", "correction": 0.0, "structure": {"@module": "pymatgen.core.structure", "@class": "Structure", "charge": null, "lattice": {"matrix": [[1.450189, 5.423759, 0.0], [-1.450189, 5.423759, 0.0], [0.0, 2.003277, 7.160975]], "a": 5.614286225852936, "b": 5.614286225852936, "c": 7.435904900504981, "alpha": 74.91431116037836, "beta": 74.91431116037836, "gamma": 29.9388267129912, "volume": 112.6489488487572}, "sites": [{"species": [{"element": "Mg", "occu": 1}], "abc": [0.634602, 0.634602, 0.478053], "xyz": [0.0, 7.8415291975170005, 3.423325581675], "label": "Mg", "properties": {"magmom": -0.0}}, {"species": [{"element": "Mg", "occu": 1}], "abc": [0.365398, 0.365398, 0.521947], "xyz": [0.0, 5.009265802483001, 3.737649418325], "label": "Mg", "properties": {"magmom": -0.0}}, {"species": [{"element": "Ti", "occu": 1}], "abc": [0.30702, 0.30702, 0.128536], "xyz": [0.0, 3.5878981888320007, 0.9204430826000001], "label": "Ti", "properties": {"magmom": 0.0}}, {"species": [{"element": "Ti", "occu": 1}], "abc": [0.037274, 0.037274, 0.163513], "xyz": [0.0, 0.7318922180330001, 1.1709125051749998], "label": "Ti", "properties": {"magmom": -0.001}}, {"species": [{"element": "Ti", "occu": 1}], "abc": [0.962726, 0.962726, 0.836487], "xyz": [0.0, 12.118902781967, 5.990062494825], "label": "Ti", "properties": {"magmom": -0.001}}, {"species": [{"element": "Ti", "occu": 1}], "abc": [0.69298, 0.69298, 0.871464], "xyz": [0.0, 9.262896811168002, 6.2405319174], "label": "Ti", "properties": {"magmom": 0.0}}]}, "formation_enthalpy": 0.3618678933333328, "temp": 800, "gibbs_model": "SISSO", "interpolated": false}, {"@module": "rxn_network.entries", "@class": "GibbsComputedStructureEntry", "energy": -81.22750956342355, "composition": {"Mo": 6.0, "P": 6.0, "O": 32.0}, "energy_adjustments": [], "parameters": {}, "data": {"oxide_type": "oxide"}, "entry_id": "mp-25359", "correction": 0.0, "structure": {"@module": "pymatgen.core.structure", "@class": "Structure", "charge": null, "lattice": {"matrix": [[6.492694, 0.0, 0.0], [1.116568, -7.811146, 0.0], [2.832972, -1.725402, -12.401067]], "a": 6.492694, "b": 7.890546618070259, "c": 12.837024778073655, "alpha": 80.54432319322781, "beta": 77.25057861735388, "gamma": 81.864937691584, "volume": 628.9248348260963}, "sites": [{"species": [{"element": "Mo", "occu": 1}], "abc": [0.96922, 0.800533, 0.846891], "xyz": [9.585916899476, -7.7143075660000004, -10.502352032696999], "label": "Mo", "properties": {"magmom": 0.003}}, {"species": [{"element": "Mo", "occu": 1}], "abc": [0.793478, 0.784898, 0.470925], "xyz": [7.3623191788960005, -6.9434878099579995, -5.839972476974999], "label": "Mo", "properties": {"magmom": 0.75}}, {"species": [{"element": "Mo", "occu": 1}], "abc": [0.599884, 0.247343, 0.83913], "xyz": [6.54827032068, -3.3798688653380005, -10.40610735171], "label": "Mo", "properties": {"magmom": 0.502}}, {"species": [{"element": "Mo", "occu": 1}], "abc": [0.400116, 0.752657, 0.16087], "xyz": [3.89396367932, -6.156679134662, -1.99495964829], "label": "Mo", "properties": {"magmom": 0.502}}, {"species": [{"element": "Mo", "occu": 1}], "abc": [0.206522, 0.215102, 0.529075], "xyz": [3.0799148211039995, -2.593060190042, -6.561094523024999], "label": "Mo", "properties": {"magmom": 0.75}}, {"species": [{"element": "Mo", "occu": 1}], "abc": [0.03078, 0.199467, 0.153109], "xyz": [0.856317100524, -1.822240434, -1.898714967303], "label": "Mo", "properties": {"magmom": 0.003}}, {"species": [{"element": "P", "occu": 1}], "abc": [0.053647, 0.487412, 0.315727], "xyz": [1.786987947678, -4.352002291406, -3.9153516807089996], "label": "P", "properties": {"magmom": 0.006}}, {"species": [{"element": "P", "occu": 1}], "abc": [0.946353, 0.512588, 0.684273], "xyz": [8.655246052322001, -5.184545708594, -8.485715319291], "label": "P", "properties": {"magmom": 0.006}}, {"species": [{"element": "P", "occu": 1}], "abc": [0.557673, 0.15611, 0.108454], "xyz": [4.10235471683, -1.4065247505679999, -1.344945320418], "label": "P", "properties": {"magmom": 0.004}}, {"species": [{"element": "P", "occu": 1}], "abc": [0.309842, 0.849618, 0.423278], "xyz": [4.159500287587999, -7.366814949984, -5.249098837626], "label": "P", "properties": {"magmom": 0.007}}, {"species": [{"element": "P", "occu": 1}], "abc": [0.690158, 0.150382, 0.576722], "xyz": [6.282733712412, -2.1697330500159997, -7.151968162373999], "label": "P", "properties": {"magmom": 0.007}}, {"species": [{"element": "P", "occu": 1}], "abc": [0.442327, 0.84389, 0.891546], "xyz": [6.33987928317, -8.130023249432, -11.056121679581999], "label": "P", "properties": {"magmom": 0.004}}, {"species": [{"element": "O", "occu": 1}], "abc": [0.439838, 0.040564, 0.89168], "xyz": [5.427130480883999, -1.8553577817040001, -11.05778342256], "label": "O", "properties": {"magmom": -0.017}}, {"species": [{"element": "O", "occu": 1}], "abc": [0.834885, 0.388838, 0.782142], "xyz": [8.070603284198, -4.386779759432, -9.699395345513999], "label": "O", "properties": {"magmom": -0.017}}, {"species": [{"element": "O", "occu": 1}], "abc": [0.878612, 0.021019, 0.844172], "xyz": [8.119543642703999, -1.6207185349180002, -10.468633531524], "label": "O", "properties": {"magmom": -0.002}}, {"species": [{"element": "O", "occu": 1}], "abc": [0.895711, 0.230209, 0.520206], "xyz": [7.546350470378, -2.695760582326, -6.451109459801999], "label": "O", "properties": {"magmom": -0.03}}, {"species": [{"element": "O", "occu": 1}], "abc": [0.661552, 0.761884, 0.839655], "xyz": [7.52466909986, -7.399929575374, -10.412617911885], "label": "O", "properties": {"magmom": -0.001}}, {"species": [{"element": "O", "occu": 1}], "abc": [0.793313, 0.599503, 0.611921], "xyz": [7.553679480138, -5.73861517768, -7.588473319707], "label": "O", "properties": {"magmom": -0.007}}, {"species": [{"element": "O", "occu": 1}], "abc": [0.064401, 0.286884, 0.021399], "xyz": [0.7990842482339999, -2.277814686462, -0.265370432733], "label": "O", "properties": {"magmom": -0.001}}, {"species": [{"element": "O", "occu": 1}], "abc": [0.165115, 0.611161, 0.217858], "xyz": [2.3716295992339997, -5.149760429421999, -2.7016716544859998], "label": "O", "properties": {"magmom": -0.017}}, {"species": [{"element": "O", "occu": 1}], "abc": [0.121388, 0.978981, 0.155828], "xyz": [2.322690357296, -7.915829465082, -1.9324334684759998], "label": "O", "properties": {"magmom": -0.002}}, {"species": [{"element": "O", "occu": 1}], "abc": [0.104289, 0.769791, 0.479794], "xyz": [2.895883529622, -6.840787417674001, -5.949957540198], "label": "O", "properties": {"magmom": -0.03}}, {"species": [{"element": "O", "occu": 1}], "abc": [0.338448, 0.238116, 0.160345], "xyz": [2.91756490014, -2.136618424626, -1.9884490881149997], "label": "O", "properties": {"magmom": -0.001}}, {"species": [{"element": "O", "occu": 1}], "abc": [0.206687, 0.400497, 0.388079], "xyz": [2.8885545198619997, -3.79793282232, -4.812593680293], "label": "O", "properties": {"magmom": -0.007}}, {"species": [{"element": "O", "occu": 1}], "abc": [0.136908, 0.404858, 0.620298], "xyz": [3.098240103152, -4.232668357064, -7.6923570579659994], "label": "O", "properties": {"magmom": -0.01}}, {"species": [{"element": "O", "occu": 1}], "abc": [0.039185, 0.644857, 0.733539], "xyz": [3.0525383530739996, -6.3027218338, -9.096666286113], "label": "O", "properties": {"magmom": -0.004}}, {"species": [{"element": "O", "occu": 1}], "abc": [0.179721, 0.048507, 0.631803], "xyz": [3.0109150308659998, -1.469009418828, -7.835031333801], "label": "O", "properties": {"magmom": -0.075}}, {"species": [{"element": "O", "occu": 1}], "abc": [0.281927, 0.048051, 0.41709], "xyz": [3.065722241786, -1.0949812966260002, -5.17236103503], "label": "O", "properties": {"magmom": -0.011}}, {"species": [{"element": "O", "occu": 1}], "abc": [0.369231, 0.7583, 0.009475], "xyz": [3.270839822414, -5.939540195749999, -0.117500109825], "label": "O", "properties": {"magmom": -0.015}}, {"species": [{"element": "O", "occu": 1}], "abc": [0.378438, 0.807149, 0.306816], "xyz": [4.227520013756, -6.834139622785999, -3.8048457726719995], "label": "O", "properties": {"magmom": -0.025}}, {"species": [{"element": "O", "occu": 1}], "abc": [0.863092, 0.595142, 0.379702], "xyz": [7.3439938968480005, -5.303879642936, -4.708709942034], "label": "O", "properties": {"magmom": -0.01}}, {"species": [{"element": "O", "occu": 1}], "abc": [0.607361, 0.597532, 0.159474], "xyz": [5.062379607438, -4.94256645022, -1.977647758758], "label": "O", "properties": {"magmom": -0.051}}, {"species": [{"element": "O", "occu": 1}], "abc": [0.514386, 0.234029, 0.513994], "xyz": [5.057190798524, -2.714880962822, -6.374074031597999], "label": "O", "properties": {"magmom": -0.006}}, {"species": [{"element": "O", "occu": 1}], "abc": [0.560162, 0.959436, 0.10832], "xyz": [5.015103519116, -7.681190218295999, -1.3432835774399998], "label": "O", "properties": {"magmom": -0.017}}, {"species": [{"element": "O", "occu": 1}], "abc": [0.277707, 0.816869, 0.826416], "xyz": [5.056369746602, -7.806582841106, -10.248440185872], "label": "O", "properties": {"magmom": -0.004}}, {"species": [{"element": "O", "occu": 1}], "abc": [0.485614, 0.765971, 0.486006], "xyz": [5.385043201476, -6.821667037178, -6.026992968401999], "label": "O", "properties": {"magmom": -0.006}}, {"species": [{"element": "O", "occu": 1}], "abc": [0.392639, 0.402468, 0.840526], "xyz": [5.379854392562, -4.5939815497800005, -10.423419241242], "label": "O", "properties": {"magmom": -0.051}}, {"species": [{"element": "O", "occu": 1}], "abc": [0.722293, 0.183131, 0.173584], "xyz": [5.385864253397999, -1.729965158894, -2.152626814128], "label": "O", "properties": {"magmom": -0.004}}, {"species": [{"element": "O", "occu": 1}], "abc": [0.621562, 0.192851, 0.693184], "xyz": [6.214713986244, -2.7024083772139997, -8.596221227328], "label": "O", "properties": {"magmom": -0.025}}, {"species": [{"element": "O", "occu": 1}], "abc": [0.630769, 0.2417, 0.990525], "xyz": [7.171394177586, -3.5970078042500004, -12.283566890174999], "label": "O", "properties": {"magmom": -0.015}}, {"species": [{"element": "O", "occu": 1}], "abc": [0.718073, 0.951949, 0.58291], "xyz": [7.376511758214001, -8.441566703374, -7.2287059649700005], "label": "O", "properties": {"magmom": -0.011}}, {"species": [{"element": "O", "occu": 1}], "abc": [0.820279, 0.951493, 0.368197], "xyz": [7.431318969134, -8.067538581172, -4.566035666198999], "label": "O", "properties": {"magmom": -0.075}}, {"species": [{"element": "O", "occu": 1}], "abc": [0.960815, 0.355143, 0.266461], "xyz": [7.3896956469260004, -3.2338261662, -3.304400713887], "label": "O", "properties": {"magmom": -0.004}}, {"species": [{"element": "O", "occu": 1}], "abc": [0.935599, 0.713116, 0.978601], "xyz": [9.643149751766, -7.258733313537999, -12.135696567267], "label": "O", "properties": {"magmom": -0.001}}]}, "formation_enthalpy": -102.53214790142852, "temp": 800, "gibbs_model": "SISSO", "interpolated": false}], "products": [{"@module": "rxn_network.entries", "@class": "GibbsComputedStructureEntry", "energy": -28.620608831847555, "composition": {"Ti": 4.0, "O": 6.0}, "energy_adjustments": [], "parameters": {}, "data": {"oxide_type": "oxide"}, "entry_id": "mp-458", "correction": 0.0, "structure": {"@module": "pymatgen.core.structure", "@class": "Structure", "charge": null, "lattice": {"matrix": [[4.889357, -2.556396, 0.0], [4.889357, 2.556396, 0.0], [3.552747, 0.0, 4.221251]], "a": 5.517333811023673, "b": 5.517333811023673, "c": 5.517333708505404, "alpha": 55.20556334173029, "beta": 55.20556334173029, "gamma": 55.20555731794977, "volume": 105.52395262697846}, "sites": [{"species": [{"element": "Ti", "occu": 1}], "abc": [0.15446, 0.15446, 0.15446], "xyz": [2.05917746606, 0.0, 0.6520144294599999], "label": "Ti", "properties": {"magmom": 0.001}}, {"species": [{"element": "Ti", "occu": 1}], "abc": [0.84554, 0.84554, 0.84554], "xyz": [11.27228353394, 0.0, 3.5692365705399993], "label": "Ti", "properties": {"magmom": 0.001}}, {"species": [{"element": "Ti", "occu": 1}], "abc": [0.65446, 0.654461, 0.65446], "xyz": [8.724912855417001, 2.556395999775418e-06, 2.76263992946], "label": "Ti", "properties": {"magmom": 0.0}}, {"species": [{"element": "Ti", "occu": 1}], "abc": [0.34554, 0.34554, 0.34554], "xyz": [4.60655303394, 0.0, 1.45861107054], "label": "Ti", "properties": {"magmom": 0.0}}, {"species": [{"element": "O", "occu": 1}], "abc": [0.25, 0.937722, 0.562278], "xyz": [7.804828352420001, 1.7580897699120004, 2.3735165697779994], "label": "O", "properties": {"magmom": -0.0}}, {"species": [{"element": "O", "occu": 1}], "abc": [0.562278, 0.25, 0.937722], "xyz": [7.3030061475800006, -0.7983062300879998, 3.958359930222], "label": "O", "properties": {"magmom": -0.0}}, {"species": [{"element": "O", "occu": 1}], "abc": [0.937722, 0.562278, 0.25], "xyz": [8.222222250000002, -0.9597835398240004, 1.05531275], "label": "O", "properties": {"magmom": -0.0}}, {"species": [{"element": "O", "occu": 1}], "abc": [0.75, 0.062278, 0.437722], "xyz": [5.5266326475800005, -1.758089769912, 1.8477344302219998], "label": "O", "properties": {"magmom": -0.0}}, {"species": [{"element": "O", "occu": 1}], "abc": [0.437722, 0.75, 0.062278], "xyz": [6.02845485242, 0.7983062300880002, 0.262891069778], "label": "O", "properties": {"magmom": -0.0}}, {"species": [{"element": "O", "occu": 1}], "abc": [0.062278, 0.437722, 0.75], "xyz": [5.10923875, 0.9597835398239999, 3.16593825], "label": "O", "properties": {"magmom": -0.0}}]}, "formation_enthalpy": -33.12792626749999, "temp": 800, "gibbs_model": "SISSO", "interpolated": false}, {"@module": "rxn_network.entries", "@class": "GibbsComputedStructureEntry", "energy": -78.1834065640017, "composition": {"Mg": 2.0, "Mo": 6.0, "P": 6.0, "O": 26.0}, "energy_adjustments": [], "parameters": {}, "data": {"oxide_type": "oxide"}, "entry_id": "mvc-10538", "correction": 0.0, "structure": {"@module": "pymatgen.core.structure", "@class": "Structure", "charge": null, "lattice": {"matrix": [[6.656245, 0.0, 0.0], [0.0, 7.821982, 0.0], [0.0, 1.777664, 10.401534]], "a": 6.656245, "b": 7.821982, "c": 10.552345656300878, "alpha": 80.30162042332779, "beta": 90.0, "gamma": 90.0, "volume": 541.556164960774}, "sites": [{"species": [{"element": "Mg", "occu": 1}], "abc": [0.75, 0.394051, 0.17458], "xyz": [4.992183750000001, 3.392604410202, 1.8158998057200002], "label": "Mg", "properties": {"magmom": 0.0}}, {"species": [{"element": "Mg", "occu": 1}], "abc": [0.25, 0.605949, 0.82542], "xyz": [1.66406125, 6.207041589798, 8.58563419428], "label": "Mg", "properties": {"magmom": 0.0}}, {"species": [{"element": "Mo", "occu": 1}], "abc": [0.25, 0.640023, 0.20595], "xyz": [1.66406125, 5.3723582863859995, 2.1421959273], "label": "Mo", "properties": {"magmom": 0.89}}, {"species": [{"element": "Mo", "occu": 1}], "abc": [0.75, 0.359977, 0.79405], "xyz": [4.992183750000001, 4.227287713614, 8.2593380727], "label": "Mo", "properties": {"magmom": 0.89}}, {"species": [{"element": "Mo", "occu": 1}], "abc": [0.25, 0.230802, 0.437894], "xyz": [1.66406125, 2.58375748918, 4.554769329396], "label": "Mo", "properties": {"magmom": -2.732}}, {"species": [{"element": "Mo", "occu": 1}], "abc": [0.5, 0.0, 0.0], "xyz": [3.3281225, 0.0, 0.0], "label": "Mo", "properties": {"magmom": -0.909}}, {"species": [{"element": "Mo", "occu": 1}], "abc": [0.75, 0.769198, 0.562106], "xyz": [4.992183750000001, 7.015888510820001, 5.846764670604], "label": "Mo", "properties": {"magmom": -2.732}}, {"species": [{"element": "Mo", "occu": 1}], "abc": [0.0, 0.0, 0.0], "xyz": [0.0, 0.0, 0.0], "label": "Mo", "properties": {"magmom": -0.91}}, {"species": [{"element": "P", "occu": 1}], "abc": [0.25, 0.783423, 0.501046], "xyz": [1.66406125, 7.01861204093, 5.211647004564], "label": "P", "properties": {"magmom": -0.007}}, {"species": [{"element": "P", "occu": 1}], "abc": [0.75, 0.216577, 0.498954], "xyz": [4.992183750000001, 2.58103395907, 5.189886995436], "label": "P", "properties": {"magmom": -0.007}}, {"species": [{"element": "P", "occu": 1}], "abc": [0.25, 0.269461, 0.766181], "xyz": [1.66406125, 3.469731472886, 7.969457721654], "label": "P", "properties": {"magmom": 0.002}}, {"species": [{"element": "P", "occu": 1}], "abc": [0.75, 0.730539, 0.233819], "xyz": [4.992183750000001, 6.129914527114, 2.432076278346], "label": "P", "properties": {"magmom": 0.002}}, {"species": [{"element": "P", "occu": 1}], "abc": [0.75, 0.67933, 0.893834], "xyz": [4.992183750000001, 6.902643555836, 9.297244741356], "label": "P", "properties": {"magmom": -0.009}}, {"species": [{"element": "P", "occu": 1}], "abc": [0.25, 0.32067, 0.106166], "xyz": [1.66406125, 2.697002444164, 1.1042892586439998], "label": "P", "properties": {"magmom": -0.009}}, {"species": [{"element": "O", "occu": 1}], "abc": [0.75, 0.640619, 0.753046], "xyz": [4.992183750000001, 6.349573051402, 7.832833572564], "label": "O", "properties": {"magmom": -0.002}}, {"species": [{"element": "O", "occu": 1}], "abc": [0.567733, 0.253823, 0.405653], "xyz": [3.7789699425850003, 2.706513671778, 4.2194134717019995], "label": "O", "properties": {"magmom": -0.009}}, {"species": [{"element": "O", "occu": 1}], "abc": [0.25, 0.205065, 0.639471], "xyz": [1.66406125, 2.740779314574, 6.651479348514], "label": "O", "properties": {"magmom": -0.022}}, {"species": [{"element": "O", "occu": 1}], "abc": [0.549668, 0.774429, 0.908442], "xyz": [3.6587248766600005, 7.672474337766, 9.449190350028], "label": "O", "properties": {"magmom": 0.0}}, {"species": [{"element": "O", "occu": 1}], "abc": [0.75, 0.346072, 0.595604], "xyz": [4.992183750000001, 3.7657527437600002, 6.1951952565360004], "label": "O", "properties": {"magmom": 0.021}}, {"species": [{"element": "O", "occu": 1}], "abc": [0.75, 0.114228, 0.8969], "xyz": [4.992183750000001, 2.487876201496, 9.3291358446], "label": "O", "properties": {"magmom": -0.013}}, {"species": [{"element": "O", "occu": 1}], "abc": [0.25, 0.653928, 0.404396], "xyz": [1.66406125, 5.83389325624, 4.206338743463999], "label": "O", "properties": {"magmom": 0.021}}, {"species": [{"element": "O", "occu": 1}], "abc": [0.049668, 0.225571, 0.091558], "xyz": [0.33060237666, 1.9271716622339998, 0.9523436499719999], "label": "O", "properties": {"magmom": 0.0}}, {"species": [{"element": "O", "occu": 1}], "abc": [0.25, 0.969316, 0.423182], "xyz": [1.66406125, 8.33424771116, 4.401741961188], "label": "O", "properties": {"magmom": -0.018}}, {"species": [{"element": "O", "occu": 1}], "abc": [0.75, 0.030684, 0.576818], "xyz": [4.992183750000001, 1.2653982888400002, 5.999792038812], "label": "O", "properties": {"magmom": -0.018}}, {"species": [{"element": "O", "occu": 1}], "abc": [0.072273, 0.391134, 0.787692], "xyz": [0.48106679488500004, 4.459694819076, 8.193205119527999], "label": "O", "properties": {"magmom": -0.008}}, {"species": [{"element": "O", "occu": 1}], "abc": [0.25, 0.885772, 0.1031], "xyz": [1.66406125, 7.1117697985040005, 1.0723981554], "label": "O", "properties": {"magmom": -0.013}}, {"species": [{"element": "O", "occu": 1}], "abc": [0.572273, 0.608866, 0.212308], "xyz": [3.8091892948850004, 5.139951180924, 2.208328880472], "label": "O", "properties": {"magmom": -0.008}}, {"species": [{"element": "O", "occu": 1}], "abc": [0.75, 0.492521, 0.975374], "xyz": [4.992183750000001, 5.586377642958, 10.145385823716], "label": "O", "properties": {"magmom": 0.009}}, {"species": [{"element": "O", "occu": 1}], "abc": [0.75, 0.794935, 0.360529], "xyz": [4.992183750000001, 6.858866685426, 3.750054651486], "label": "O", "properties": {"magmom": -0.022}}, {"species": [{"element": "O", "occu": 1}], "abc": [0.450332, 0.225571, 0.091558], "xyz": [2.99752012334, 1.9271716622339998, 0.9523436499719999], "label": "O", "properties": {"magmom": 0.0}}, {"species": [{"element": "O", "occu": 1}], "abc": [0.932267, 0.253823, 0.405653], "xyz": [6.205397557415, 2.706513671778, 4.2194134717019995], "label": "O", "properties": {"magmom": -0.009}}, {"species": [{"element": "O", "occu": 1}], "abc": [0.432267, 0.746177, 0.594347], "xyz": [2.8772750574150003, 6.893132328222, 6.182120528297999], "label": "O", "properties": {"magmom": -0.009}}, {"species": [{"element": "O", "occu": 1}], "abc": [0.427727, 0.391134, 0.787692], "xyz": [2.8470557051150003, 4.459694819076, 8.193205119527999], "label": "O", "properties": {"magmom": -0.008}}, {"species": [{"element": "O", "occu": 1}], "abc": [0.25, 0.359381, 0.246954], "xyz": [1.66406125, 3.2500729485980004, 2.568700427436], "label": "O", "properties": {"magmom": -0.002}}, {"species": [{"element": "O", "occu": 1}], "abc": [0.75, 0.89529, 0.125381], "xyz": [4.992183750000001, 7.225827554764001, 1.3041547344539999], "label": "O", "properties": {"magmom": -0.014}}, {"species": [{"element": "O", "occu": 1}], "abc": [0.25, 0.10471, 0.874619], "xyz": [1.66406125, 2.373818445236, 9.097379265546], "label": "O", "properties": {"magmom": -0.014}}, {"species": [{"element": "O", "occu": 1}], "abc": [0.927727, 0.608866, 0.212308], "xyz": [6.175178205115, 5.139951180924, 2.208328880472], "label": "O", "properties": {"magmom": -0.008}}, {"species": [{"element": "O", "occu": 1}], "abc": [0.950332, 0.774429, 0.908442], "xyz": [6.32564262334, 7.672474337766, 9.449190350028], "label": "O", "properties": {"magmom": 0.0}}, {"species": [{"element": "O", "occu": 1}], "abc": [0.067733, 0.746177, 0.594347], "xyz": [0.45084744258500004, 6.893132328222, 6.182120528297999], "label": "O", "properties": {"magmom": -0.009}}, {"species": [{"element": "O", "occu": 1}], "abc": [0.25, 0.507479, 0.024626], "xyz": [1.66406125, 4.0132683570420005, 0.256148176284], "label
[truncated: 68,706,288 more chars]
