# Supplementary material for: A graph-based network for predicting chemical reaction pathways in solid-state materials synthesis
Source: Nat Commun. 2021 May 25;12:3097. doi: 10.1038/s41467-021-23339-x (PMC8149458; doi:10.1038/s41467-021-23339-x)
Supplement: Supplementary file 9 — Supplementary Software 1 [file 41467_2021_23339_MOESM9_ESM.zip › Supplementary Software 1/results/ybco_paths.json]

[{"@module": "rxn_network.helpers", "@class": "BalancedPathway", "rxns": [{"@module": "rxn_network.reaction", "@class": "ComputedReaction", "reactants": [{"@module": "rxn_network.entries", "@class": "GibbsComputedStructureEntry", "energy": -4.233770122489131, "composition": {"Ba": 1.0, "O": 2.0}, "energy_adjustments": [], "parameters": {}, "data": {"oxide_type": "peroxide", "icsd_ids": [24248, 80750, 180397, 24729]}, "entry_id": "mp-1105", "correction": 0.0, "structure": {"@module": "pymatgen.core.structure", "@class": "Structure", "charge": null, "lattice": {"matrix": [[-1.932967, 1.932967, 3.489148], [1.932967, -1.932967, 3.489148], [1.932967, 1.932967, -3.489148]], "a": 4.432479736229146, "b": 4.432479736229146, "c": 4.432479736229146, "alpha": 128.29045629411098, "beta": 128.29045629411098, "gamma": 76.15497070658408, "volume": 52.14687194659256}, "sites": [{"species": [{"element": "Ba", "occu": 1}], "abc": [0.0, 0.0, 0.0], "xyz": [0.0, 0.0, 0.0], "label": "Ba", "properties": {"magmom": -0.0}}, {"species": [{"element": "O", "occu": 1}], "abc": [0.392337, 0.392337, 0.0], "xyz": [0.0, 0.0, 2.737843717752], "label": "O", "properties": {"magmom": -0.0}}, {"species": [{"element": "O", "occu": 1}], "abc": [0.607663, 0.607663, 0.0], "xyz": [0.0, 0.0, 4.2404522822479995], "label": "O", "properties": {"magmom": -0.0}}]}, "formation_enthalpy": -6.5130331725, "temp": 1200, "gibbs_model": "SISSO", "interpolated": false}, {"@module": "rxn_network.entries", "@class": "GibbsComputedStructureEntry", "energy": -1.5168923552592517, "composition": {"Cu": 2.0, "O": 2.0}, "energy_adjustments": [], "parameters": {}, "data": {"oxide_type": "oxide", "icsd_ids": [291393, 291390, 291387, 67850, 16025, 653723, 31059, 43180, 69094, 628618, 92368, 43179, 628614, 43181, 87125, 87123, 26715, 92366, 628615, 92367, 92365, 160630, 87122, 628616, 87124, 628612, 92364]}, "entry_id": "mp-704645", "correction": 0.0, "structure": {"@module": "pymatgen.core.structure", "@class": "Structure", "charge": null, "lattice": {"matrix": [[2.030431, 2.124735, 0.0], [-2.030431, 2.124735, 0.0], [0.0, 0.225338, 5.155799]], "a": 2.9389026635780233, "b": 2.9389026635780233, "c": 5.160720932451686, "alpha": 88.1910006148403, "beta": 88.1910006148403, "gamma": 87.399721810397, "volume": 44.485551705434986}, "sites": [{"species": [{"element": "Cu", "occu": 1}], "abc": [0.0, 0.5, 0.5], "xyz": [-1.0152155, 1.1750364999999998, 2.5778995], "label": "Cu", "properties": {"magmom": -0.001}}, {"species": [{"element": "Cu", "occu": 1}], "abc": [0.5, 0.0, 0.0], "xyz": [1.0152155, 1.0623675, 0.0], "label": "Cu", "properties": {"magmom": -0.0}}, {"species": [{"element": "O", "occu": 1}], "abc": [0.486128, 0.513872, 0.75], "xyz": [-0.05633227766400006, 2.2937385, 3.86684925], "label": "O", "properties": {"magmom": -0.0}}, {"species": [{"element": "O", "occu": 1}], "abc": [0.513872, 0.486128, 0.25], "xyz": [0.05633227766400006, 2.1810695, 1.28894975], "label": "O", "properties": {"magmom": -0.0}}]}, "formation_enthalpy": -3.8007122224999996, "temp": 1200, "gibbs_model": "SISSO", "interpolated": false}], "products": [{"@module": "rxn_network.entries", "@class": "GibbsComputedStructureEntry", "energy": 0.0, "composition": {"O": 8.0}, "energy_adjustments": [], "parameters": {}, "data": {"oxide_type": "None", "icsd_ids": [236855, 236857, 156481, 236856, 236858]}, "entry_id": "mp-12957", "correction": 0.0, "structure": {"@module": "pymatgen.core.structure", "@class": "Structure", "charge": null, "lattice": {"matrix": [[3.110107, 4.377428, 0.0], [-3.110107, 4.377428, 0.0], [0.0, 1.908312, 3.953345]], "a": 5.369789702272613, "b": 5.369789702272613, "c": 4.389828171850124, "alpha": 69.2448296788145, "beta": 69.2448296788145, "gamma": 70.78662063844565, "volume": 107.6438082346079}, "sites": [{"species": [{"element": "O", "occu": 1}], "abc": [0.726541, 0.213911, 0.155391], "xyz": [1.59433415141, 4.413295427448, 0.614314232895], "label": "O", "properties": {"magmom": 0.0}}, {"species": [{"element": "O", "occu": 1}], "abc": [0.786089, 0.273459, 0.844609], "xyz": [1.59433415141, 6.249872572552, 3.339030767105], "label": "O", "properties": {"magmom": 0.0}}, {"species": [{"element": "O", "occu": 1}], "abc": [0.273459, 0.786089, 0.844609], "xyz": [-1.59433415141, 6.249872572552, 3.339030767105], "label": "O", "properties": {"magmom": 0.0}}, {"species": [{"element": "O", "occu": 1}], "abc": [0.213911, 0.726541, 0.155391], "xyz": [-1.59433415141, 4.413295427448, 0.614314232895], "label": "O", "properties": {"magmom": 0.0}}, {"species": [{"element": "O", "occu": 1}], "abc": [0.792252, 0.792252, 0.17832], "xyz": [0.0, 7.2763423715519995, 0.7049604804], "label": "O", "properties": {"magmom": -0.0}}, {"species": [{"element": "O", "occu": 1}], "abc": [0.207748, 0.207748, 0.82168], "xyz": [0.0, 3.3868256284480003, 3.2483845196], "label": "O", "properties": {"magmom": -0.0}}, {"species": [{"element": "O", "occu": 1}], "abc": [0.851778, 0.851778, 0.867359], "xyz": [0.0, 9.112385321976, 3.428969365855], "label": "O", "properties": {"magmom": -0.0}}, {"species": [{"element": "O", "occu": 1}], "abc": [0.148222, 0.148222, 0.132641], "xyz": [0.0, 1.550782678024, 0.5243756341450001], "label": "O", "properties": {"magmom": -0.0}}]}, "formation_enthalpy": 0.0, "temp": 1200, "gibbs_model": "SISSO", "interpolated": false}, {"@module": "rxn_network.entries", "@class": "GibbsComputedStructureEntry", "energy": -54.07523144404489, "composition": {"Ba": 8.0, "Cu": 12.0, "O": 24.0}, "energy_adjustments": [], "parameters": {}, "data": {"oxide_type": "oxide", "icsd_ids": [63701]}, "entry_id": "mp-615789", "correction": 0.0, "structure": {"@module": "pymatgen.core.structure", "@class": "Structure", "charge": null, "lattice": {"matrix": [[7.593112, 0.0, 0.0], [0.0, 8.271778, 0.0], [0.0, 4.075132, 11.470881]], "a": 7.593112, "b": 8.271778, "c": 12.173241627996424, "alpha": 70.44196759342746, "beta": 90.0, "gamma": 90.0, "volume": 720.4692513381846}, "sites": [{"species": [{"element": "Ba", "occu": 1}], "abc": [0.5, 0.435389, 0.757679], "xyz": [3.796556, 6.68908309027, 8.691245645199], "label": "Ba", "properties": {"magmom": 0.0}}, {"species": [{"element": "Ba", "occu": 1}], "abc": [0.5, 0.091875, 0.258338], "xyz": [3.796556, 1.812731054366, 2.963364455778], "label": "Ba", "properties": {"magmom": -0.002}}, {"species": [{"element": "Ba", "occu": 1}], "abc": [0.0, 0.82472, 0.251236], "xyz": [0.0, 7.845720615312, 2.8818982589160003], "label": "Ba", "properties": {"magmom": -0.002}}, {"species": [{"element": "Ba", "occu": 1}], "abc": [0.0, 0.318369, 0.247817], "xyz": [0.0, 3.643364676926, 2.842679316777], "label": "Ba", "properties": {"magmom": -0.001}}, {"species": [{"element": "Ba", "occu": 1}], "abc": [0.0, 0.17528, 0.748764], "xyz": [0.0, 4.501189384688, 8.588982741084001], "label": "Ba", "properties": {"magmom": -0.002}}, {"species": [{"element": "Ba", "occu": 1}], "abc": [0.5, 0.908125, 0.741662], "xyz": [3.796556, 10.534178945634, 8.507516544222002], "label": "Ba", "properties": {"magmom": -0.002}}, {"species": [{"element": "Ba", "occu": 1}], "abc": [0.0, 0.681631, 0.752183], "xyz": [0.0, 8.703545323074, 8.628201683223], "label": "Ba", "properties": {"magmom": -0.001}}, {"species": [{"element": "Ba", "occu": 1}], "abc": [0.5, 0.564611, 0.242321], "xyz": [3.796556, 5.65782690973, 2.779635354801], "label": "Ba", "properties": {"magmom": 0.0}}, {"species": [{"element": "Cu", "occu": 1}], "abc": [0.249264, 0.665503, 0.500277], "xyz": [1.892689469568, 7.543587885897999, 5.738617934037], "label": "Cu", "properties": {"magmom": -0.046}}, {"species": [{"element": "Cu", "occu": 1}], "abc": [0.747101, 0.66798, 0.998529], "xyz": [5.672821568312, 9.594519749267999, 11.454007334049], "label": "Cu", "properties": {"magmom": 0.052}}, {"species": [{"element": "Cu", "occu": 1}], "abc": [0.249264, 0.334497, 0.499723], "xyz": [1.892689469568, 4.8033221141019995, 5.732263065963], "label": "Cu", "properties": {"magmom": -0.051}}, {"species": [{"element": "Cu", "occu": 1}], "abc": [0.252899, 0.33202, 0.001471], "xyz": [1.9202904316879998, 2.7523902507319997, 0.016873665951], "label": "Cu", "properties": {"magmom": 0.052}}, {"species": [{"element": "Cu", "occu": 1}], "abc": [0.750736, 0.334497, 0.499723], "xyz": [5.700422530431999, 4.8033221141019995, 5.732263065963], "label": "Cu", "properties": {"magmom": -0.046}}, {"species": [{"element": "Cu", "occu": 1}], "abc": [0.247016, 0.0, 0.0], "xyz": [1.875620153792, 0.0, 0.0], "label": "Cu", "properties": {"magmom": 0.025}}, {"species": [{"element": "Cu", "occu": 1}], "abc": [0.252899, 0.66798, 0.998529], "xyz": [1.9202904316879998, 9.594519749267999, 11.454007334049], "label": "Cu", "properties": {"magmom": 0.057}}, {"species": [{"element": "Cu", "occu": 1}], "abc": [0.752984, 0.0, 0.0], "xyz": [5.7174918462079996, 0.0, 0.0], "label": "Cu", "properties": {"magmom": 0.025}}, {"species": [{"element": "Cu", "occu": 1}], "abc": [0.750736, 0.665503, 0.500277], "xyz": [5.700422530431999, 7.543587885897999, 5.738617934037], "label": "Cu", "properties": {"magmom": -0.051}}, {"species": [{"element": "Cu", "occu": 1}], "abc": [0.747101, 0.33202, 0.001471], "xyz": [5.672821568312, 2.7523902507319997, 0.016873665951], "label": "Cu", "properties": {"magmom": 0.057}}, {"species": [{"element": "Cu", "occu": 1}], "abc": [0.746002, 0.0, 0.5], "xyz": [5.664476738224, 2.037566, 5.7354405], "label": "Cu", "properties": {"magmom": -0.143}}, {"species": [{"element": "Cu", "occu": 1}], "abc": [0.253998, 0.0, 0.5], "xyz": [1.9286352617759999, 2.037566, 5.7354405], "label": "Cu", "properties": {"magmom": -0.143}}, {"species": [{"element": "O", "occu": 1}], "abc": [0.766672, 0.111085, 0.112489], "xyz": [5.821426363264, 1.377277982678, 1.2903479328090002], "label": "O", "properties": {"magmom": 0.013}}, {"species": [{"element": "O", "occu": 1}], "abc": [0.747892, 0.778742, 0.109509], "xyz": [5.678827719904, 6.887844573463999, 1.2561647074289999], "label": "O", "properties": {"magmom": 0.011}}, {"species": [{"element": "O", "occu": 1}], "abc": [0.234342, 0.555139, 0.388407], "xyz": [1.7793850523039998, 6.174796361866001, 4.455370476567], "label": "O", "properties": {"magmom": -0.011}}, {"species": [{"element": "O", "occu": 1}], "abc": [0.749007, 0.887309, 0.38978], "xyz": [5.687294039784, 8.928028016362, 4.4711199961800006], "label": "O", "properties": {"magmom": -0.04}}, {"species": [{"element": "O", "occu": 1}], "abc": [0.765658, 0.444861, 0.611593], "xyz": [5.813726947695999, 6.172113638134, 7.015510523433001], "label": "O", "properties": {"magmom": -0.011}}, {"species": [{"element": "O", "occu": 1}], "abc": [0.747892, 0.221258, 0.890491], "xyz": [5.678827719904, 5.459065426536, 10.214716292571001], "label": "O", "properties": {"magmom": 0.012}}, {"species": [{"element": "O", "occu": 1}], "abc": [0.252108, 0.778742, 0.109509], "xyz": [1.9142842800959998, 6.887844573463999, 1.2561647074289999], "label": "O", "properties": {"magmom": 0.012}}, {"species": [{"element": "O", "occu": 1}], "abc": [0.233328, 0.888915, 0.887511], "xyz": [1.7716856367359999, 10.969632017321999, 10.180533067191002], "label": "O", "properties": {"magmom": 0.013}}, {"species": [{"element": "O", "occu": 1}], "abc": [0.268222, 0.446835, 0.110688], "xyz": [2.036639686864, 4.147188133445999, 1.269688876128], "label": "O", "properties": {"magmom": 0.02}}, {"species": [{"element": "O", "occu": 1}], "abc": [0.233328, 0.111085, 0.112489], "xyz": [1.7716856367359999, 1.377277982678, 1.2903479328090002], "label": "O", "properties": {"magmom": 0.011}}, {"species": [{"element": "O", "occu": 1}], "abc": [0.269245, 0.778155, 0.610898], "xyz": [2.04440744044, 8.926215398126, 7.007538261138], "label": "O", "properties": {"magmom": -0.039}}, {"species": [{"element": "O", "occu": 1}], "abc": [0.730755, 0.778155, 0.610898], "xyz": [5.54870455956, 8.926215398126, 7.007538261138], "label": "O", "properties": {"magmom": -0.04}}, {"species": [{"element": "O", "occu": 1}], "abc": [0.766672, 0.888915, 0.887511], "xyz": [5.821426363264, 10.969632017321999, 10.180533067191002], "label": "O", "properties": {"magmom": 0.011}}, {"species": [{"element": "O", "occu": 1}], "abc": [0.269245, 0.221845, 0.389102], "xyz": [2.04440744044, 3.4206946018739997, 4.463342738862], "label": "O", "properties": {"magmom": -0.04}}, {"species": [{"element": "O", "occu": 1}], "abc": [0.731778, 0.446835, 0.110688], "xyz": [5.556472313136, 4.147188133445999, 1.269688876128], "label": "O", "properties": {"magmom": 0.02}}, {"species": [{"element": "O", "occu": 1}], "abc": [0.749007, 0.112691, 0.61022], "xyz": [5.687294039784, 3.4188819836379998, 6.99976100382], "label": "O", "properties": {"magmom": -0.039}}, {"species": [{"element": "O", "occu": 1}], "abc": [0.268222, 0.553165, 0.889312], "xyz": [2.036639686864, 8.199721866554, 10.201192123872], "label": "O", "properties": {"magmom": 0.02}}, {"species": [{"element": "O", "occu": 1}], "abc": [0.731778, 0.553165, 0.889312], "xyz": [5.556472313136, 8.199721866554, 10.201192123872], "label": "O", "properties": {"magmom": 0.02}}, {"species": [{"element": "O", "occu": 1}], "abc": [0.250993, 0.112691, 0.61022], "xyz": [1.9058179602160001, 3.4188819836379998, 6.99976100382], "label": "O", "properties": {"magmom": -0.04}}, {"species": [{"element": "O", "occu": 1}], "abc": [0.252108, 0.221258, 0.890491], "xyz": [1.9142842800959998, 5.459065426536, 10.214716292571001], "label": "O", "properties": {"magmom": 0.011}}, {"species": [{"element": "O", "occu": 1}], "abc": [0.730755, 0.221845, 0.389102], "xyz": [5.54870455956, 3.4206946018739997, 4.463342738862], "label": "O", "properties": {"magmom": -0.039}}, {"species": [{"element": "O", "occu": 1}], "abc": [0.765658, 0.555139, 0.388407], "xyz": [5.813726947695999, 6.174796361866001, 4.455370476567], "label": "O", "properties": {"magmom": -0.011}}, {"species": [{"element": "O", "occu": 1}], "abc": [0.250993, 0.887309, 0.38978], "xyz": [1.9058179602160001, 8.928028016362, 4.4711199961800006], "label": "O", "properties": {"magmom": -0.039}}, {"species": [{"element": "O", "occu": 1}], "abc": [0.234342, 0.444861, 0.611593], "xyz": [1.7793850523039998, 6.172113638134, 7.015510523433001], "label": "O", "properties": {"magmom": -0.011}}]}, "formation_enthalpy": -79.02540964999997, "temp": 1200, "gibbs_model": "SISSO", "interpolated": false}]}, {"@module": "rxn_network.reaction", "@class": "ComputedReaction", "reactants": [{"@module": "rxn_network.entries", "@class": "GibbsComputedStructureEntry", "energy": -133.43052168428449, "composition": {"Y": 16.0, "O": 24.0}, "energy_adjustments": [], "parameters": {}, "data": {"oxide_type": "oxide", "icsd_ids": [193377, 237970, 193375, 193376, 193374, 187274, 41936, 160890, 290965, 86814, 81861, 66242, 85355, 82420, 290963, 16394, 86817, 78581, 186675, 153500, 193042, 181871, 155173, 184530, 185295, 23811, 290961, 26190, 27772, 647653, 181825, 80033, 86815, 77081, 86813, 151761, 66730, 33648, 66243, 41267, 151760, 290960, 192862, 290964]}, "entry_id": "mp-2652", "correction": 0.0, "structure": {"@module": "pymatgen.core.structure", "@class": "Structure", "charge": null, "lattice": {"matrix": [[-5.351945, 5.351945, 5.351945], [5.351945, -5.351945, 5.351945], [5.351945, 5.351945, -5.351945]], "a": 9.269840659314214, "b": 9.269840659314214, "c": 9.269840659314214, "alpha": 109.47122063449069, "beta": 109.47122063449069, "gamma": 109.47122063449069, "volume": 613.1897920496368}, "sites": [{"species": [{"element": "Y", "occu": 1}], "abc": [0.717318, 0.75, 0.467318], "xyz": [2.6759725, 2.3261479670200003, 5.351944999999999], "label": "Y", "properties": {"magmom": 0.0}}, {"species": [{"element": "Y", "occu": 1}], "abc": [0.25, 0.032682, 0.782682], "xyz": [3.0257970329799995, 5.351944999999999, -2.6759724999999994], "label": "Y", "properties": {"magmom": 0.0}}, {"species": [{"element": "Y", "occu": 1}], "abc": [0.467318, 0.717318, 0.75], "xyz": [5.351944999999999, 2.6759725, 2.32614796702], "label": "Y", "properties": {"magmom": 0.0}}, {"species": [{"element": "Y", "occu": 1}], "abc": [0.75, 0.467318, 0.717318], "xyz": [2.3261479670200003, 5.351944999999999, 2.6759725000000003], "label": "Y", "properties": {"magmom": 0.0}}, {"species": [{"element": "Y", "occu": 1}], "abc": [0.032682, 0.782682, 0.25], "xyz": [5.351945, -2.6759724999999994, 3.025797032979999], "label": "Y", "properties": {"magmom": 0.0}}, {"species": [{"element": "Y", "occu": 1}], "abc": [0.782682, 0.25, 0.032682], "xyz": [-2.6759724999999994, 3.025797032979999, 5.351945], "label": "Y", "properties": {"magmom": 0.0}}, {"species": [{"element": "Y", "occu": 1}], "abc": [0.282682, 0.25, 0.532682], "xyz": [2.6759724999999994, 3.02579703298, 4.440892098500626e-16], "label": "Y", "properties": {"magmom": 0.0}}, {"species": [{"element": "Y", "occu": 1}], "abc": [0.75, 0.967318, 0.217318], "xyz": [2.3261479670200003, -4.440892098500626e-16, 8.027917500000001], "label": "Y", "properties": {"magmom": 0.0}}, {"species": [{"element": "Y", "occu": 1}], "abc": [0.532682, 0.282682, 0.25], "xyz": [2.220446049250313e-16, 2.6759724999999994, 3.02579703298], "label": "Y", "properties": {"magmom": 0.0}}, {"species": [{"element": "Y", "occu": 1}], "abc": [0.25, 0.532682, 0.282682], "xyz": [3.02579703298, 2.220446049250313e-16, 2.6759724999999994], "label": "Y", "properties": {"magmom": 0.0}}, {"species": [{"element": "Y", "occu": 1}], "abc": [0.967318, 0.217318, 0.75], "xyz": [-8.881784197001252e-16, 8.027917500000001, 2.32614796702], "label": "Y", "properties": {"magmom": 0.0}}, {"species": [{"element": "Y", "occu": 1}], "abc": [0.217318, 0.75, 0.967318], "xyz": [8.0279175, 2.3261479670200003, 0.0], "label": "Y", "properties": {"magmom": 0.0}}, {"species": [{"element": "Y", "occu": 1}], "abc": [0.5, 0.5, 0.0], "xyz": [0.0, 0.0, 5.351945], "label": "Y", "properties": {"magmom": 0.0}}, {"species": [{"element": "Y", "occu": 1}], "abc": [0.0, 0.0, 0.0], "xyz": [0.0, 0.0, 0.0], "label": "Y", "properties": {"magmom": 0.0}}, {"species": [{"element": "Y", "occu": 1}], "abc": [0.0, 0.5, 0.5], "xyz": [5.351945, 0.0, 0.0], "label": "Y", "properties": {"magmom": 0.0}}, {"species": [{"element": "Y", "occu": 1}], "abc": [0.5, 0.0, 0.5], "xyz": [0.0, 5.351945, 0.0], "label": "Y", "properties": {"magmom": 0.0}}, {"species": [{"element": "O", "occu": 1}], "abc": [0.229254, 0.271877, 0.760719], "xyz": [4.29944220019, 3.8432102967199997, -1.3893006986599996], "label": "O", "properties": {"magmom": -0.0}}, {"species": [{"element": "O", "occu": 1}], "abc": [0.011158, 0.468535, 0.739281], "xyz": [6.404447799809999, 1.50873470328, -1.3893006986599996], "label": "O", "properties": {"magmom": -0.0}}, {"species": [{"element": "O", "occu": 1}], "abc": [0.270746, 0.031465, 0.042623], "xyz": [-1.0525027998099998, 1.5087347032799998, 1.3893006986599998], "label": "O", "properties": {"magmom": -0.0}}, {"species": [{"element": "O", "occu": 1}], "abc": [0.739281, 0.011158, 0.468535], "xyz": [-1.3893006986599996, 6.404447799809999, 1.50873470328], "label": "O", "properties": {"magmom": -0.0}}, {"species": [{"element": "O", "occu": 1}], "abc": [0.271877, 0.760719, 0.229254], "xyz": [3.84321029672, -1.38930069866, 4.299442200189999], "label": "O", "properties": {"magmom": -0.0}}, {"species": [{"element": "O", "occu": 1}], "abc": [0.228123, 0.457377, 0.488842], "xyz": [3.8432102967199997, 1.3893006986599996, 1.05250279981], "label": "O", "properties": {"magmom": -0.0}}, {"species": [{"element": "O", "occu": 1}], "abc": [0.457377, 0.488842, 0.228123], "xyz": [1.3893006986599996, 1.05250279981, 3.8432102967199997], "label": "O", "properties": {"magmom": -0.0}}, {"species": [{"element": "O", "occu": 1}], "abc": [0.468535, 0.739281, 0.011158], "xyz": [1.5087347032799998, -1.3893006986599998, 6.404447799809999], "label": "O", "properties": {"magmom": -0.0}}, {"species": [{"element": "O", "occu": 1}], "abc": [0.042623, 0.270746, 0.031465], "xyz": [1.3893006986599998, -1.0525027998099998, 1.5087347032799998], "label": "O", "properties": {"magmom": -0.0}}, {"species": [{"element": "O", "occu": 1}], "abc": [0.031465, 0.042623, 0.270746], "xyz": [1.5087347032799998, 1.3893006986599998, -1.0525027998099998], "label": "O", "properties": {"magmom": -0.0}}, {"species": [{"element": "O", "occu": 1}], "abc": [0.760719, 0.229254, 0.271877], "xyz": [-1.3893006986599998, 4.29944220019, 3.8432102967200006], "label": "O", "properties": {"magmom": -0.0}}, {"species": [{"element": "O", "occu": 1}], "abc": [0.488842, 0.228123, 0.457377], "xyz": [1.05250279981, 3.8432102967199997, 1.3893006986599996], "label": "O", "properties": {"magmom": -0.0}}, {"species": [{"element": "O", "occu": 1}], "abc": [0.770746, 0.728123, 0.239281], "xyz": [1.0525027998099994, 1.5087347032800003, 6.741245698659999], "label": "O", "properties": {"magmom": -0.0}}, {"species": [{"element": "O", "occu": 1}], "abc": [0.988842, 0.531465, 0.260719], "xyz": [-1.05250279981, 3.8432102967199997, 6.74124569866], "label": "O", "properties": {"magmom": -0.0}}, {"species": [{"element": "O", "occu": 1}], "abc": [0.729254, 0.968535, 0.957377], "xyz": [6.404447799810001, 3.8432102967199993, 3.9626443013399992], "label": "O", "properties": {"magmom": -0.0}}, {"species": [{"element": "O", "occu": 1}], "abc": [0.260719, 0.988842, 0.531465], "xyz": [6.741245698659999, -1.05250279981, 3.84321029672], "label": "O", "properties": {"magmom": -0.0}}, {"species": [{"element": "O", "occu": 1}], "abc": [0.511158, 0.771877, 0.542623], "xyz": [4.29944220019, 1.50873470328, 3.9626443013400006], "label": "O", "properties": {"magmom": -0.0}}, {"species": [{"element": "O", "occu": 1}], "abc": [0.239281, 0.770746, 0.728123], "xyz": [6.74124569866, 1.0525027998099996, 1.5087347032800005], "label": "O", "properties": {"magmom": -0.0}}, {"species": [{"element": "O", "occu": 1}], "abc": [0.968535, 0.957377, 0.729254], "xyz": [3.8432102967199993, 3.9626443013399997, 6.404447799810001], "label": "O", "properties": {"magmom": -0.0}}, {"species": [{"element": "O", "occu": 1}], "abc": [0.957377, 0.729254, 0.968535], "xyz": [3.9626443013399997, 6.404447799810001, 3.843210296719999], "label": "O", "properties": {"magmom": -0.0}}, {"species": [{"element": "O", "occu": 1}], "abc": [0.531465, 0.260719, 0.988842], "xyz": [3.8432102967199997, 6.741245698659999, -1.05250279981], "label": "O", "properties": {"magmom": -0.0}}, {"species": [{"element": "O", "occu": 1}], "abc": [0.542623, 0.511158, 0.771877], "xyz": [3.96264430134, 4.29944220019, 1.50873470328], "label": "O", "properties": {"magmom": -0.0}}, {"species": [{"element": "O", "occu": 1}], "abc": [0.771877, 0.542623, 0.511158], "xyz": [1.50873470328, 3.96264430134, 4.299442200189999], "label": "O", "properties": {"magmom": -0.0}}, {"species": [{"element": "O", "occu": 1}], "abc": [0.728123, 0.239281, 0.770746], "xyz": [1.50873470328, 6.74124569866, 1.0525027998099992], "label": "O", "properties": {"magmom": -0.0}}]}, "formation_enthalpy": -159.21023927333334, "temp": 1200, "gibbs_model": "SISSO", "interpolated": false}, {"@module": "rxn_network.entries", "@class": "GibbsComputedStructureEntry", "energy": -54.07523144404489, "composition": {"Ba": 8.0, "Cu": 12.0, "O": 24.0}, "energy_adjustments": [], "parameters": {}, "data": {"oxide_type": "oxide", "icsd_ids": [63701]}, "entry_id": "mp-615789", "correction": 0.0, "structure": {"@module": "pymatgen.core.structure", "@class": "Structure", "charge": null, "lattice": {"matrix": [[7.593112, 0.0, 0.0], [0.0, 8.271778, 0.0], [0.0, 4.075132, 11.470881]], "a": 7.593112, "b": 8.271778, "c": 12.173241627996424, "alpha": 70.44196759342746, "beta": 90.0, "gamma": 90.0, "volume": 720.4692513381846}, "sites": [{"species": [{"element": "Ba", "occu": 1}], "abc": [0.5, 0.435389, 0.757679], "xyz": [3.796556, 6.68908309027, 8.691245645199], "label": "Ba", "properties": {"magmom": 0.0}}, {"species": [{"element": "Ba", "occu": 1}], "abc": [0.5, 0.091875, 0.258338], "xyz": [3.796556, 1.812731054366, 2.963364455778], "label": "Ba", "properties": {"magmom": -0.002}}, {"species": [{"element": "Ba", "occu": 1}], "abc": [0.0, 0.82472, 0.251236], "xyz": [0.0, 7.845720615312, 2.8818982589160003], "label": "Ba", "properties": {"magmom": -0.002}}, {"species": [{"element": "Ba", "occu": 1}], "abc": [0.0, 0.318369, 0.247817], "xyz": [0.0, 3.643364676926, 2.842679316777], "label": "Ba", "properties": {"magmom": -0.001}}, {"species": [{"element": "Ba", "occu": 1}], "abc": [0.0, 0.17528, 0.748764], "xyz": [0.0, 4.501189384688, 8.588982741084001], "label": "Ba", "properties": {"magmom": -0.002}}, {"species": [{"element": "Ba", "occu": 1}], "abc": [0.5, 0.908125, 0.741662], "xyz": [3.796556, 10.534178945634, 8.507516544222002], "label": "Ba", "properties": {"magmom": -0.002}}, {"species": [{"element": "Ba", "occu": 1}], "abc": [0.0, 0.681631, 0.752183], "xyz": [0.0, 8.703545323074, 8.628201683223], "label": "Ba", "properties": {"magmom": -0.001}}, {"species": [{"element": "Ba", "occu": 1}], "abc": [0.5, 0.564611, 0.242321], "xyz": [3.796556, 5.65782690973, 2.779635354801], "label": "Ba", "properties": {"magmom": 0.0}}, {"species": [{"element": "Cu", "occu": 1}], "abc": [0.249264, 0.665503, 0.500277], "xyz": [1.892689469568, 7.543587885897999, 5.738617934037], "label": "Cu", "properties": {"magmom": -0.046}}, {"species": [{"element": "Cu", "occu": 1}], "abc": [0.747101, 0.66798, 0.998529], "xyz": [5.672821568312, 9.594519749267999, 11.454007334049], "label": "Cu", "properties": {"magmom": 0.052}}, {"species": [{"element": "Cu", "occu": 1}], "abc": [0.249264, 0.334497, 0.499723], "xyz": [1.892689469568, 4.8033221141019995, 5.732263065963], "label": "Cu", "properties": {"magmom": -0.051}}, {"species": [{"element": "Cu", "occu": 1}], "abc": [0.252899, 0.33202, 0.001471], "xyz": [1.9202904316879998, 2.7523902507319997, 0.016873665951], "label": "Cu", "properties": {"magmom": 0.052}}, {"species": [{"element": "Cu", "occu": 1}], "abc": [0.750736, 0.334497, 0.499723], "xyz": [5.700422530431999, 4.8033221141019995, 5.732263065963], "label": "Cu", "properties": {"magmom": -0.046}}, {"species": [{"element": "Cu", "occu": 1}], "abc": [0.247016, 0.0, 0.0], "xyz": [1.875620153792, 0.0, 0.0], "label": "Cu", "properties": {"magmom": 0.025}}, {"species": [{"element": "Cu", "occu": 1}], "abc": [0.252899, 0.66798, 0.998529], "xyz": [1.9202904316879998, 9.594519749267999, 11.454007334049], "label": "Cu", "properties": {"magmom": 0.057}}, {"species": [{"element": "Cu", "occu": 1}], "abc": [0.752984, 0.0, 0.0], "xyz": [5.7174918462079996, 0.0, 0.0], "label": "Cu", "properties": {"magmom": 0.025}}, {"species": [{"element": "Cu", "occu": 1}], "abc": [0.750736, 0.665503, 0.500277], "xyz": [5.700422530431999, 7.543587885897999, 5.738617934037], "label": "Cu", "properties": {"magmom": -0.051}}, {"species": [{"element": "Cu", "occu": 1}], "abc": [0.747101, 0.33202, 0.001471], "xyz": [5.672821568312, 2.7523902507319997, 0.016873665951], "label": "Cu", "properties": {"magmom": 0.057}}, {"species": [{"element": "Cu", "occu": 1}], "abc": [0.746002, 0.0, 0.5], "xyz": [5.664476738224, 2.037566, 5.7354405], "label": "Cu", "properties": {"magmom": -0.143}}, {"species": [{"element": "Cu", "occu": 1}], "abc": [0.253998, 0.0, 0.5], "xyz": [1.9286352617759999, 2.037566, 5.7354405], "label": "Cu", "properties": {"magmom": -0.143}}, {"species": [{"element": "O", "occu": 1}], "abc": [0.766672, 0.111085, 0.112489], "xyz": [5.821426363264, 1.377277982678, 1.2903479328090002], "label": "O", "properties": {"magmom": 0.013}}, {"species": [{"element": "O", "occu": 1}], "abc": [0.747892, 0.778742, 0.109509], "xyz": [5.678827719904, 6.887844573463999, 1.2561647074289999], "label": "O", "properties": {"magmom": 0.011}}, {"species": [{"element": "O", "occu": 1}], "abc": [0.234342, 0.555139, 0.388407], "xyz": [1.7793850523039998, 6.174796361866001, 4.455370476567], "label": "O", "properties": {"magmom": -0.011}}, {"species": [{"element": "O", "occu": 1}], "abc": [0.749007, 0.887309, 0.38978], "xyz": [5.687294039784, 8.928028016362, 4.4711199961800006], "label": "O", "properties": {"magmom": -0.04}}, {"species": [{"element": "O", "occu": 1}], "abc": [0.765658, 0.444861, 0.611593], "xyz": [5.813726947695999, 6.172113638134, 7.015510523433001], "label": "O", "properties": {"magmom": -0.011}}, {"species": [{"element": "O", "occu": 1}], "abc": [0.747892, 0.221258, 0.890491], "xyz": [5.678827719904, 5.459065426536, 10.214716292571001], "label": "O", "properties": {"magmom": 0.012}}, {"species": [{"element": "O", "occu": 1}], "abc": [0.252108, 0.778742, 0.109509], "xyz": [1.9142842800959998, 6.887844573463999, 1.2561647074289999], "label": "O", "properties": {"magmom": 0.012}}, {"species": [{"element": "O", "occu": 1}], "abc": [0.233328, 0.888915, 0.887511], "xyz": [1.7716856367359999, 10.969632017321999, 10.180533067191002], "label": "O", "properties": {"magmom": 0.013}}, {"species": [{"element": "O", "occu": 1}], "abc": [0.268222, 0.446835, 0.110688], "xyz": [2.036639686864, 4.147188133445999, 1.269688876128], "label": "O", "properties": {"magmom": 0.02}}, {"species": [{"element": "O", "occu": 1}], "abc": [0.233328, 0.111085, 0.112489], "xyz": [1.7716856367359999, 1.377277982678, 1.2903479328090002], "label": "O", "properties": {"magmom": 0.011}}, {"species": [{"element": "O", "occu": 1}], "abc": [0.269245, 0.778155, 0.610898], "xyz": [2.04440744044, 8.926215398126, 7.007538261138], "label": "O", "properties": {"magmom": -0.039}}, {"species": [{"element": "O", "occu": 1}], "abc": [0.730755, 0.778155, 0.610898], "xyz": [5.54870455956, 8.926215398126, 7.007538261138], "label": "O", "properties": {"magmom": -0.04}}, {"species": [{"element": "O", "occu": 1}], "abc": [0.766672, 0.888915, 0.887511], "xyz": [5.821426363264, 10.969632017321999, 10.180533067191002], "label": "O", "properties": {"magmom": 0.011}}, {"species": [{"element": "O", "occu": 1}], "abc": [0.269245, 0.221845, 0.389102], "xyz": [2.04440744044, 3.4206946018739997, 4.463342738862], "label": "O", "properties": {"magmom": -0.04}}, {"species": [{"element": "O", "occu": 1}], "abc": [0.731778, 0.446835, 0.110688], "xyz": [5.556472313136, 4.147188133445999, 1.269688876128], "label": "O", "properties": {"magmom": 0.02}}, {"species": [{"element": "O", "occu": 1}], "abc": [0.749007, 0.112691, 0.61022], "xyz": [5.687294039784, 3.4188819836379998, 6.99976100382], "label": "O", "properties": {"magmom": -0.039}}, {"species": [{"element": "O", "occu": 1}], "abc": [0.268222, 0.553165, 0.889312], "xyz": [2.036639686864, 8.199721866554, 10.201192123872], "label": "O", "properties": {"magmom": 0.02}}, {"species": [{"element": "O", "occu": 1}], "abc": [0.731778, 0.553165, 0.889312], "xyz": [5.556472313136, 8.199721866554, 10.201192123872], "label": "O", "properties": {"magmom": 0.02}}, {"species": [{"element": "O", "occu": 1}], "abc": [0.250993, 0.112691, 0.61022], "xyz": [1.9058179602160001, 3.4188819836379998, 6.99976100382], "label": "O", "properties": {"magmom": -0.04}}, {"species": [{"element": "O", "occu": 1}], "abc": [0.252108, 0.221258, 0.890491], "xyz": [1.9142842800959998, 5.459065426536, 10.214716292571001], "label": "O", "properties": {"magmom": 0.011}}, {"species": [{"element": "O", "occu": 1}], "abc": [0.730755, 0.221845, 0.389102], "xyz": [5.54870455956, 3.4206946018739997, 4.463342738862], "label": "O", "properties": {"magmom": -0.039}}, {"species": [{"element": "O", "occu": 1}], "abc": [0.765658, 0.555139, 0.388407], "xyz": [5.813726947695999, 6.174796361866001, 4.455370476567], "label": "O", "properties": {"magmom": -0.011}}, {"species": [{"element": "O", "occu": 1}], "abc": [0.250993, 0.887309, 0.38978], "xyz": [1.9058179602160001, 8.928028016362, 4.4711199961800006], "label": "O", "properties": {"magmom": -0.039}}, {"species": [{"element": "O", "occu": 1}], "abc": [0.234342, 0.444861, 0.611593], "xyz": [1.7793850523039998, 6.172113638134, 7.015510523433001], "label": "O", "properties": {"magmom": -0.011}}]}, "formation_enthalpy": -79.02540964999997, "temp": 1200, "gibbs_model": "SISSO", "interpolated": false}], "products": [{"@module": "rxn_network.entries", "@class": "GibbsComputedStructureEntry", "energy": 0.0, "composition": {"O": 8.0}, "energy_adjustments": [], "parameters": {}, "data": {"oxide_type": "None", "icsd_ids": [236855, 236857, 156481, 236856, 236858]}, "entry_id": "mp-12957", "correction": 0.0, "structure": {"@module": "pymatgen.core.structure", "@class": "Structure", "charge": null, "lattice": {"matrix": [[3.110107, 4.377428, 0.0], [-3.110107, 4.377428, 0.0], [0.0, 1.908312, 3.953345]], "a": 5.369789702272613, "b": 5.369789702272613, "c": 4.389828171850124, "alpha": 69.2448296788145, "beta": 69.2448296788145, "gamma": 70.78662063844565, "volume": 107.6438082346079}, "sites": [{"species": [{"element": "O", "occu": 1}], "abc": [0.726541, 0.213911, 0.155391], "xyz": [1.59433415141, 4.413295427448, 0.614314232895], "label": "O", "properties": {"magmom": 0.0}}, {"species": [{"element": "O", "occu": 1}], "abc": [0.786089, 0.273459, 0.844609], "xyz": [1.59433415141, 6.249872572552, 3.339030767105], "label": "O", "properties": {"magmom": 0.0}}, {"species": [{"element": "O", "occu": 1}], "abc": [0.273459, 0.786089, 0.844609], "xyz": [-1.59433415141, 6.249872572552, 3.339030767105], "label": "O", "properties": {"magmom": 0.0}}, {"species": [{"element": "O", "occu": 1}], "abc": [0.213911, 0.726541, 0.155391], "xyz": [-1.59433415141, 4.413295427448, 0.614314232895], "label": "O", "properties": {"magmom": 0.0}}, {"species": [{"element": "O", "occu": 1}], "abc": [0.792252, 0.792252, 0.17832], "xyz": [0.0, 7.2763423715519995, 0.7049604804], "label": "O", "properties": {"magmom": -0.0}}, {"species": [{"element": "O", "occu": 1}], "abc": [0.207748, 0.207748, 0.82168], "xyz": [0.0, 3.3868256284480003, 3.2483845196], "label": "O", "properties": {"magmom": -0.0}}, {"species": [{"element": "O", "occu": 1}], "abc": [0.851778, 0.851778, 0.867359], "xyz": [0.0, 9.112385321976, 3.428969365855], "label": "O", "properties": {"magmom": -0.0}}, {"species": [{"element": "O", "occu": 1}], "abc": [0.148222, 0.148222, 0.132641], "xyz": [0.0, 1.550782678024, 0.5243756341450001], "label": "O", "properties": {"magmom": -0.0}}]}, "formation_enthalpy": 0.0, "temp": 1200, "gibbs_model": "SISSO", "interpolated": false}, {"@module": "rxn_network.entries", "@class": "GibbsComputedStructureEntry", "energy": -41.6940729323982, "composition": {"Ba": 4.0, "Y": 2.0, "Cu": 6.0, "O": 13.0}, "energy_adjustments": [], "parameters": {}, "data": {"oxide_type": "oxide", "icsd_ids": []}, "entry_id": "mp-1228151", "correction": 0.0, "structure": {"@module": "pymatgen.core.structure", "@class": "Structure", "charge": null, "lattice": {"matrix": [[0.0, 3.942137, 12.039658], [3.851694, 0.0, 12.039658], [3.851694, 3.942137, 0.0]], "a": 12.668615113094761, "b": 12.640763878286785, "c": 5.511441807404393, "alpha": 77.70507727433166, "beta": 77.13990029716786, "gamma": 25.155022428500477, "volume": 365.618056964964}, "sites": [{"species": [{"element": "Ba", "occu": 1}], "abc": [0.162447, 0.647474, 0.837553], "xyz": [5.719869585738, 3.942137, 9.751171847018], "label": "Ba", "properties": {"magmom": 0.0}}, {"species": [{"element": "Ba", "occu": 1}], "abc": [0.647474, 0.162447, 0.352526], "xyz": [1.983518414262, 3.942137, 9.751171847018], "label": "Ba", "properties": {"magmom": 0.0}}, {"species": [{"element": "Ba", "occu": 1}], "abc": [0.837553, 0.352526, 0.162447], "xyz": [1.983518414262, 3.942137, 14.328144152981999], "label": "Ba", "properties": {"magmom": 0.0}}, {"species": [{"element": "Ba", "occu": 1}], "abc": [0.352526, 0.837553, 0.647474], "xyz": [5.719869585738, 3.942137, 14.328144152981999], "label": "Ba", "properties": {"magmom": 0.0}}, {"species": [{"element": "Y", "occu": 1}], "abc": [0.0, 0.5, 0.0], "xyz": [1.925847, 0.0, 6.019829], "label": "Y", "properties": {"magmom": -0.0}}, {"species": [{"element": "Y", "occu": 1}], "abc": [0.5, 0.0, 0.5], "xyz": [1.925847, 3.942137, 6.019829], "label": "Y", "properties": {"magmom": -0.0}}, {"species": [{"element": "Cu", "occu": 1}], "abc": [0.569449, 0.06708, 0.93292], "xyz": [3.851694, 5.922544422552999, 7.663591467081999], "label": "Cu", "properties": {"magmom": -0.0}}, {"species": [{"element": "Cu", "occu": 1}], "abc": [0.06708, 0.569449, 0.430551], "xyz": [3.851694, 1.9617295774469998, 7.663591467081999], "label": "Cu", "properties": {"magmom": -0.0}}, {"species": [{"element": "Cu", "occu": 1}], "abc": [0.430551, 0.93292, 0.06708], "xyz": [3.851694, 1.9617295774469998, 16.415724532918], "label": "Cu", "properties": {"magmom": -0.0}}, {"species": [{"element": "Cu", "occu": 1}], "abc": [0.93292, 0.430551, 0.569449], "xyz": [3.851694, 5.922544422552999, 16.415724532918], "label": "Cu", "properties": {"magmom": -0.0}}, {"species": [{"element": "Cu", "occu": 1}], "abc": [0.259175, 0.740825, 0.259175], "xyz": [3.851694, 2.0434067139499996, 12.039657999999998], "label": "Cu", "properties": {"magmom": -0.0}}, {"species": [{"element": "Cu", "occu": 1}], "abc": [0.740825, 0.259175, 0.740825], "xyz": [3.851694, 5.840867286049999, 12.039657999999998], "label": "Cu", "properties": {"magmom": -0.0}}, {"species": [{"element": "O", "occu": 1}], "abc": [0.311353, 0.311353, 0.688647], "xyz": [3.851694, 3.942137, 7.497167274548], "label": "O", "properties": {"magmom": -0.0}}, {"species": [{"element": "O", "occu": 1}], "abc": [0.809672, 0.809672, 0.190328], "xyz": [3.851694, 3.9421369999999993, 19.496347944352], "label": "O", "properties": {"magmom": -0.0}}, {"species": [{"element": "O", "occu": 1}], "abc": [0.309511, 0.309511, 0.190489], "xyz": [1.925847, 1.9710685, 7.452813174475999], "label": "O", "properties": {"magmom": -0.0}}, {"species": [{"element": "O", "occu": 1}], "abc": [0.809511, 0.809511, 0.690489], "xyz": [5.777541, 5.9132055, 19.492471174475998], "label": "O", "properties": {"magmom": -0.0}}, {"species": [{"element": "O", "occu": 1}], "abc": [0.190328, 0.190328, 0.809672], "xyz": [3.851694, 3.9421369999999993, 4.582968055647999], "label": "O", "properties": {"magmom": -0.0}}, {"species": [{"element": "O", "occu": 1}], "abc": [0.688647, 0.688647, 0.311353], "xyz": [3.851694, 3.942137, 16.582148725452], "label": "O", "properties": {"magmom": -0.0}}, {"species": [{"element": "O", "occu": 1}], "abc": [0.190489, 0.190489, 0.309511], "xyz": [1.925847, 1.9710685, 4.5868448255239995], "label": "O", "properties": {"magmom": -0.0}}, {"species": [{"element": "O", "occu": 1}], "abc": [0.690489, 0.690489, 0.809511], "xyz": [5.777541, 5.9132055, 16.626502825524], "label": "O", "properties": {"magmom": -0.0}}, {"species": [{"element": "O", "occu": 1}], "abc": [0.69594, 0.153211, 0.846789], "xyz": [3.851694, 6.081649071873, 10.223487630358001], "label": "O", "properties": {"magmom": -0.0}}, {"species": [{"element": "O", "occu": 1}], "abc": [0.153211, 0.69594, 0.30406], "xyz": [3.851694, 1.802624928127, 10.223487630358001], "label": "O", "properties": {"magmom": -0.0}}, {"species": [{"element": "O", "occu": 1}], "abc": [0.30406, 0.846789, 0.153211], "xyz": [3.851694, 1.802624928127, 13.855828369642001], "label": "O", "properties": {"magmom": -0.0}}, {"species": [{"element": "O", "occu": 1}], "abc": [0.846789, 0.30406, 0.69594], "xyz": [3.851694, 6.081649071873, 13.855828369642001], "label": "O", "properties": {"magmom": -0.0}}, {"species": [{"element": "O", "occu": 1}], "abc": [0.5, 0.5, 0.5], "xyz": [3.851694, 3.942137, 12.039658], "label": "O", "properties": {"magmom": -0.0}}]}, "formation_enthalpy": -55.33269092291667, "temp": 1200, "gibbs_model": "SISSO", "interpolated": false}]}], "costs": [0.16595215067364272, 0.2192918634013308], "net_rxn": {"@module": "rxn_network.reaction", "@class": "ComputedReaction", "reactants": [{"@module": "rxn_network.entries", "@class": "GibbsComputedStructureEntry", "energy": -1.5168923552592517, "composition": {"Cu": 2.0, "O": 2.0}, "energy_adjustments": [], "parameters": {}, "data": {"oxide_type": "oxide", "icsd_ids": [291393, 291390, 291387, 67850, 16025, 653723, 31059, 43180, 69094, 628618, 92368, 43179, 628614, 43181, 87125, 87123, 26715, 92366, 628615, 92367, 92365, 160630, 87122, 628616, 87124, 628612, 92364]}, "entry_id": "mp-704645", "correction": 0.0, "structure": {"@module": "pymatgen.core.structure", "@class": "Structure", "charge": null, "lattice": {"matrix": [[2.030431, 2.124735, 0.0], [-2.030431, 2.124735, 0.0], [0.0, 0.225338, 5.155799]], "a": 2.9389026635780233, "b": 2.9389026635780233, "c": 5.160720932451686, "alpha": 88.1910006148403, "beta": 88.1910006148403, "gamma": 87.399721810397, "volume": 44.485551705434986}, "sites": [{"species": [{"element": "Cu", "occu": 1}], "abc": [0.0, 0.5, 0.5], "xyz": [-1.0152155, 1.1750364999999998, 2.5778995], "label": "Cu", "properties": {"magmom": -0.001}}, {"species": [{"element": "Cu", "occu": 1}], "abc": [0.5, 0.0, 0.0], "xyz": [1.0152155, 1.0623675, 0.0], "label": "Cu", "properties": {"magmom": -0.0}}, {"species": [{"element": "O", "occu": 1}], "abc": [0.486128, 0.513872, 0.75], "xyz": [-0.05633227766400006, 2.2937385, 3.86684925], "label": "O", "properties": {"magmom": -0.0}}, {"species": [{"element": "O", "occu": 1}], "abc": [0.513872, 0.486128, 0.25], "xyz": [0.05633227766400006, 2.1810695, 1.28894975], "label": "O", "properties": {"magmom": -0.0}}]}, "formation_enthalpy": -3.8007122224999996, "temp": 1200, "gibbs_model": "SISSO", "interpolated": false}, {"@module": "rxn_network.entries", "@class": "GibbsComputedStructureEntry", "energy": -133.43052168428449, "composition": {"Y": 16.0, "O": 24.0}, "energy_adjustments": [], "parameters": {}, "data": {"oxide_type": "oxide", "icsd_ids": [193377, 237970, 193375, 193376, 193374, 187274, 41936, 160890, 290965, 86814, 81861, 66242, 85355, 82420, 290963, 16394, 86817, 78581, 186675, 153500, 193042, 181871, 155173, 184530, 185295, 23811, 290961, 26190, 27772, 647653, 181825, 80033, 86815, 77081, 86813, 151761, 66730, 33648, 66243, 41267, 151760, 290960, 192862, 290964]}, "entry_id": "mp-2652", "correction": 0.0, "structure": {"@module": "pymatgen.core.structure", "@class": "Structure", "charge": null, "lattice": {"matrix": [[-5.351945, 5.351945, 5.351945], [5.351945, -5.351945, 5.351945], [5.351945, 5.351945, -5.351945]], "a": 9.269840659314214, "b": 9.269840659314214, "c": 9.269840659314214, "alpha": 109.47122063449069, "beta": 109.47122063449069, "gamma": 109.47122063449069, "volume": 613.1897920496368}, "sites": [{"species": [{"element": "Y", "occu": 1}], "abc": [0.717318, 0.75, 0.467318], "xyz": [2.6759725, 2.3261479670200003, 5.351944999999999], "label": "Y", "properties": {"magmom": 0.0}}, {"species": [{"element": "Y", "occu": 1}], "abc": [0.25, 0.032682, 0.782682], "xyz": [3.0257970329799995, 5.351944999999999, -2.6759724999999994], "label": "Y", "properties": {"magmom": 0.0}}, {"species": [{"element": "Y", "occu": 1}], "abc": [0.467318, 0.717318, 0.75], "xyz": [5.351944999999999, 2.6759725, 2.32614796702], "label": "Y", "properties": {"magmom": 0.0}}, {"species": [{"element": "Y", "occu": 1}], "abc": [0.75, 0.467318, 0.717318], "xyz": [2.3261479670200003, 5.351944999999999, 2.6759725000000003], "label": "Y", "properties": {"magmom": 0.0}}, {"species": [{"element": "Y", "occu": 1}], "abc": [0.032682, 0.782682, 0.25], "xyz": [5.351945, -2.6759724999999994, 3.025797032979999], "label": "Y", "properties": {"magmom": 0.0}}, {"species": [{"element": "Y", "occu": 1}], "abc": [0.782682, 0.25, 0.032682], "xyz": [-2.6759724999999994, 3.025797032979999, 5.351945], "label": "Y", "properties": {"magmom": 0.0}}, {"species": [{"element": "Y", "occu": 1}], "abc": [0.282682, 0.25, 0.532682], "xyz": [2.6759724999999994, 3.02579703298, 4.440892098500626e-16], "label": "Y", "properties": {"magmom": 0.0}}, {"species": [{"element": "Y", "occu": 1}], "abc": [0.75, 0.967318, 0.217318], "xyz": [2.3261479670200003, -4.440892098500626e-16, 8.027917500000001], "label": "Y", "properties": {"magmom": 0.0}}, {"species": [{"element": "Y", "occu": 1}], "abc": [0.532682, 0.282682, 0.25], "xyz": [2.220446049250313e-16, 2.6759724999999994, 3.02579703298], "label": "Y", "properties": {"magmom": 0.0}}, {"species": [{"element": "Y", "occu": 1}], "abc": [0.25, 0.532682, 0.282682], "xyz": [3.02579703298, 2.220446049250313e-16, 2.6759724999999994], "label": "Y", "properties": {"magmom": 0.0}}, {"species": [{"element": "Y", "occu": 1}], "abc": [0.967318, 0.217318, 0.75], "xyz": [-8.881784197001252e-16, 8.027917500000001, 2.32614796702], "label": "Y", "properties": {"magmom": 0.0}}, {"species": [{"element": "Y", "occu": 1}], "abc": [0.217318, 0.75, 0.967318], "xyz": [8.0279175, 2.3261479670200003, 0.0], "label": "Y", "properties": {"magmom": 0.0}}, {"species": [{"element": "Y", "occu": 1}], "abc": [0.5, 0.5, 0.0], "xyz": [0.0, 0.0, 5.351945], "label": "Y", "properties": {"magmom": 0.0}}, {"species": [{"element": "Y", "occu": 1}], "abc": [0.0, 0.0, 0.0], "xyz": [0.0, 0.0, 0.0], "label": "Y", "properties": {"magmom": 0.0}}, {"species": [{"element": "Y", "occu": 1}], "abc": [0.0, 0.5, 0.5], "xyz": [5.351945, 0.0, 0.0], "label": "Y", "properties": {"magmom": 0.0}}, {"species": [{"element": "Y", "occu": 1}], "abc": [0.5, 0.0, 0.5], "xyz": [0.0, 5.351945, 0.0], "label": "Y", "properties": {"magmom": 0.0}}, {"species": [{"element": "O", "occu": 1}], "abc": [0.229254, 0.271877, 0.760719], "xyz": [4.29944220019, 3.8432102967199997, -1.3893006986599996], "label": "O", "properties": {"magmom": -0.0}}, {"species": [{"element": "O", "occu": 1}], "abc": [0.011158, 0.468535, 0.739281], "xyz": [6.404447799809999, 1.50873470328, -1.3893006986599996], "label": "O", "properties": {"magmom": -0.0}}, {"species": [{"element": "O", "occu": 1}], "abc": [0.270746, 0.031465, 0.042623], "xyz": [-1.0525027998099998, 1.5087347032799998, 1.3893006986599998], "label": "O", "properties": {"magmom": -0.0}}, {"species": [{"element": "O", "occu": 1}], "abc": [0.739281, 0.011158, 0.468535], "xyz": [-1.3893006986599996, 6.404447799809999, 1.50873470328], "label": "O", "properties": {"magmom": -0.0}}, {"species": [{"element": "O", "occu": 1}], "abc": [0.271877, 0.760719, 0.229254], "xyz": [3.84321029672, -1.38930069866, 4.299442200189999], "label": "O", "properties": {"magmom": -0.0}}, {"species": [{"element": "O", "occu": 1}], "abc": [0.228123, 0.457377, 0.488842], "xyz": [3.8432102967199997, 1.3893006986599996, 1.05250279981], "label": "O", "properties": {"magmom": -0.0}}, {"species": [{"element": "O", "occu": 1}], "abc": [0.457377, 0.488842, 0.228123], "xyz": [1.3893006986599996, 1.05250279981, 3.8432102967199997], "label": "O", "properties": {"magmom": -0.0}}, {"species": [{"element": "O", "occu": 1}], "abc": [0.468535, 0.739281, 0.011158], "xyz": [1.5087347032799998, -1.3893006986599998, 6.404447799809999], "label": "O", "properties": {"magmom": -0.0}}, {"species": [{"element": "O", "occu": 1}], "abc": [0.042623, 0.270746, 0.031465], "xyz": [1.3893006986599998, -1.0525027998099998, 1.5087347032799998], "label": "O", "properties": {"magmom": -0.0}}, {"species": [{"element": "O", "occu": 1}], "abc": [0.031465, 0.042623, 0.270746], "xyz": [1.5087347032799998, 1.3893006986599998, -1.0525027998099998], "label": "O", "properties": {"magmom": -0.0}}, {"species": [{"element": "O", "occu": 1}], "abc": [0.760719, 0.229254, 0.271877], "xyz": [-1.3893006986599998, 4.29944220019, 3.8432102967200006], "label": "O", "properties": {"magmom": -0.0}}, {"species": [{"element": "O", "occu": 1}], "abc": [0.488842, 0.228123, 0.457377], "xyz": [1.05250279981, 3.8432102967199997, 1.3893006986599996], "label": "O", "properties": {"magmom": -0.0}}, {"species": [{"element": "O", "occu": 1}], "abc": [0.770746, 0.728123, 0.239281], "xyz": [1.0525027998099994, 1.5087347032800003, 6.741245698659999], "label": "O", "properties": {"magmom": -0.0}}, {"species": [{"element": "O", "occu": 1}], "abc": [0.988842, 0.531465, 0.260719], "xyz": [-1.05250279981, 3.8432102967199997, 6.74124569866], "label": "O", "properties": {"magmom": -0.0}}, {"species": [{"element": "O", "occu": 1}], "abc": [0.729254, 0.968535, 0.957377], "xyz": [6.404447799810001, 3.8432102967199993, 3.9626443013399992], "label": "O", "properties": {"magmom": -0.0}}, {"species": [{"element": "O", "occu": 1}], "abc": [0.260719, 0.988842, 0.531465], "xyz": [6.741245698659999, -1.05250279981, 3.84321029672], "label": "O", "properties": {"magmom": -0.0}}, {"species": [{"element": "O", "occu": 1}], "abc": [0.511158, 0.771877, 0.542623], "xyz": [4.29944220019, 1.50873470328, 3.9626443013400006], "label": "O", "properties": {"magmom": -0.0}}, {"species": [{"element": "O", "occu": 1}], "abc": [0.239281, 0.770746, 0.728123], "xyz": [6.74124569866, 1.0525027998099996, 1.5087347032800005], "label": "O", "properties": {"magmom": -0.0}}, {"species": [{"element": "O", "occu": 1}], "abc": [0.968535, 0.957377, 0.729254], "xyz": [3.8432102967199993, 3.9626443013399997, 6.404447799810001], "label": "O", "properties": {"magmom": -0.0}}, {"species": [{"element": "O", "occu": 1}], "abc": [0.957377, 0.729254, 0.968535], "xyz": [3.9626443013399997, 6.404447799810001, 3.843210296719999], "label": "O", "properties": {"magmom": -0.0}}, {"species": [{"element": "O", "occu": 1}], "abc": [0.531465, 0.260719, 0.988842], "xyz": [3.8432102967199997, 6.741245698659999, -1.05250279981], "label": "O", "properties": {"magmom": -0.0}}, {"species": [{"element": "O", "occu": 1}], "abc": [0.542623, 0.511158, 0.771877], "xyz": [3.96264430134, 4.29944220019, 1.50873470328], "label": "O", "properties": {"magmom": -0.0}}, {"species": [{"element": "O", "occu": 1}], "abc": [0.771877, 0.542623, 0.511158], "xyz": [1.50873470328, 3.96264430134, 4.299442200189999], "label": "O", "properties": {"magmom": -0.0}}, {"species": [{"element": "O", "occu": 1}], "abc": [0.728123, 0.239281, 0.770746], "xyz": [1.50873470328, 6.74124569866, 1.0525027998099992], "label": "O", "properties": {"magmom": -0.0}}]}, "formation_enthalpy": -159.21023927333334, "temp": 1200, "gibbs_model": "SISSO", "interpolated": false}, {"@module": "rxn_network.entries", "@class": "GibbsComputedStructureEntry", "energy": -4.233770122489131, "composition": {"Ba": 1.0, "O": 2.0}, "energy_adjustments": [], "parameters": {}, "data": {"oxide_type": "peroxide", "icsd_ids": [24248, 80750, 180397, 24729]}, "entry_id": "mp-1105", "correction": 0.0, "structure": {"@module": "pymatgen.core.structure", "@class": "Structure", "charge": null, "lattice": {"matrix": [[-1.932967, 1.932967, 3.489148], [1.932967, -1.932967, 3.489148], [1.932967, 1.932967, -3.489148]], "a": 4.432479736229146, "b": 4.432479736229146, "c": 4.432479736229146, "alpha": 128.29045629411098, "beta": 128.29045629411098, "gamma": 76.15497070658408, "volume": 52.14687194659256}, "sites": [{"species": [{"element": "Ba", "occu": 1}], "abc": [0.0, 0.0, 0.0], "xyz": [0.0, 0.0, 0.0], "label": "Ba", "properties": {"magmom": -0.0}}, {"species": [{"element": "O", "occu": 1}], "abc": [0.392337, 0.392337, 0.0], "xyz": [0.0, 0.0, 2.737843717752], "label": "O", "properties": {"magmom": -0.0}}, {"species": [{"element": "O", "occu": 1}], "abc": [0.607663, 0.607663, 0.0], "xyz": [0.0, 0.0, 4.2404522822479995], "label": "O", "properties": {"magmom": -0.0}}]}, "formation_enthalpy": -6.5130331725, "temp": 1200, "gibbs_model": "SISSO", "interpolated": false}], "products": [{"@module": "rxn_network.entries", "@class": "GibbsComputedStructureEntry", "energy": -41.6940729323982, "composition": {"Ba": 4.0, "Y": 2.0, "Cu": 6.0, "O": 13.0}, "energy_adjustments": [], "parameters": {}, "data": {"oxide_type": "oxide", "icsd_ids": []}, "entry_id": "mp-1228151", "correction": 0.0, "structure": {"@module": "pymatgen.core.structure", "@class": "Structure", "charge": null, "lattice": {"matrix": [[0.0, 3.942137, 12.039658], [3.851694, 0.0, 12.039658], [3.851694, 3.942137, 0.0]], "a": 12.668615113094761, "b": 12.640763878286785, "c": 5.511441807404393, "alpha": 77.70507727433166, "beta": 77.13990029716786, "gamma": 25.155022428500477, "volume": 365.618056964964}, "sites": [{"species": [{"element": "Ba", "occu": 1}], "abc": [0.162447, 0.647474, 0.837553], "xyz": [5.719869585738, 3.942137, 9.751171847018], "label": "Ba", "properties": {"magmom": 0.0}}, {"species": [{"element": "Ba", "occu": 1}], "abc": [0.647474, 0.162447, 0.352526], "xyz": [1.983518414262, 3.942137, 9.751171847018], "label": "Ba", "properties": {"magmom": 0.0}}, {"species": [{"element": "Ba", "occu": 1}], "abc": [0.837553, 0.352526, 0.162447], "xyz": [1.983518414262, 3.942137, 14.328144152981999], "label": "Ba", "properties": {"magmom": 0.0}}, {"species": [{"element": "Ba", "occu": 1}], "abc": [0.352526, 0.837553, 0.647474], "xyz": [5.719869585738, 3.942137, 14.328144152981999], "label": "Ba", "properties": {"magmom": 0.0}}, {"species": [{"element": "Y", "occu": 1}], "abc": [0.0, 0.5, 0.0], "xyz": [1.925847, 0.0, 6.019829], "label": "Y", "properties": {"magmom": -0.0}}, {"species": [{"element": "Y", "occu": 1}], "abc": [0.5, 0.0, 0.5], "xyz": [1.925847, 3.942137, 6.019829], "label": "Y", "properties": {"magmom": -0.0}}, {"species": [{"element": "Cu", "occu": 1}], "abc": [0.569449, 0.06708, 0.93292], "xyz": [3.851694, 5.922544422552999, 7.663591467081999], "label": "Cu", "properties": {"magmom": -0.0}}, {"species": [{"element": "Cu", "occu": 1}], "abc": [0.06708, 0.569449, 0.430551], "xyz": [3.851694, 1.9617295774469998, 7.663591467081999], "label": "Cu", "properties": {"magmom": -0.0}}, {"species": [{"element": "Cu", "occu": 1}], "abc": [0.430551, 0.93292, 0.06708], "xyz": [3.851694, 1.9617295774469998, 16.415724532918], "label": "Cu", "properties": {"magmom": -0.0}}, {"species": [{"element": "Cu", "occu": 1}], "abc": [0.93292, 0.430551, 0.569449], "xyz": [3.851694, 5.922544422552999, 16.415724532918], "label": "Cu", "properties": {"magmom": -0.0}}, {"species": [{"element": "Cu", "occu": 1}], "abc": [0.259175, 0.740825, 0.259175], "xyz": [3.851694, 2.0434067139499996, 12.039657999999998], "label": "Cu", "properties": {"magmom": -0.0}}, {"species": [{"element": "Cu", "occu": 1}], "abc": [0.740825, 0.259175, 0.740825], "xyz": [3.851694, 5.840867286049999, 12.039657999999998], "label": "Cu", "properties": {"magmom": -0.0}}, {"species": [{"element": "O", "occu": 1}], "abc": [0.311353, 0.311353, 0.688647], "xyz": [3.851694, 3.942137, 7.497167274548], "label": "O", "properties": {"magmom": -0.0}}, {"species": [{"element": "O", "occu": 1}], "abc": [0.809672, 0.809672, 0.190328], "xyz": [3.851694, 3.9421369999999993, 19.496347944352], "label": "O", "properties": {"magmom": -0.0}}, {"species": [{"element": "O", "occu": 1}], "abc": [0.309511, 0.309511, 0.190489], "xyz": [1.925847, 1.9710685, 7.452813174475999], "label": "O", "properties": {"magmom": -0.0}}, {"species": [{"element": "O", "occu": 1}], "abc": [0.809511, 0.809511, 0.690489], "xyz": [5.777541, 5.9132055, 19.492471174475998], "label": "O", "properties": {"magmom": -0.0}}, {"species": [{"element": "O", "occu": 1}], "abc": [0.190328, 0.190328, 0.809672], "xyz": [3.851694, 3.9421369999999993, 4.582968055647999], "label": "O", "properties": {"magmom": -0.0}}, {"species": [{"element": "O", "occu": 1}], "abc": [0.688647, 0.688647, 0.311353], "xyz": [3.851694, 3.942137, 16.582148725452], "label": "O", "properties": {"magmom": -0.0}}, {"species": [{"element": "O", "occu": 1}], "abc": [0.190489, 0.190489, 0.309511], "xyz": [1.925847, 1.9710685, 4.5868448255239995], "label": "O", "properties": {"magmom": -0.0}}, {"species": [{"element": "O", "occu": 1}], "abc": [0.690489, 0.690489, 0.809511], "xyz": [5.777541, 5.9132055, 16.626502825524], "label": "O", "properties": {"magmom": -0.0}}, {"species": [{"element": "O", "occu": 1}], "abc": [0.69594, 0.153211, 0.846789], "xyz": [3.851694, 6.081649071873, 10.223487630358001], "label": "O", "properties": {"magmom": -0.0}}, {"species": [{"element": "O", "occu": 1}], "abc": [0.153211, 0.69594, 0.30406], "xyz": [3.851694, 1.802624928127, 10.223487630358001], "label": "O", "properties": {"magmom": -0.0}}, {"species": [{"element": "O", "occu": 1}], "abc": [0.30406, 0.846789, 0.153211], "xyz": [3.851694, 1.802624928127, 13.855828369642001], "label": "O", "properties": {"magmom": -0.0}}, {"species": [{"element": "O", "occu": 1}], "abc": [0.846789, 0.30406, 0.69594], "xyz": [3.851694, 6.081649071873, 13.855828369642001], "label": "O", "properties": {"magmom": -0.0}}, {"species": [{"element": "O", "occu": 1}], "abc": [0.5, 0.5, 0.5], "xyz": [3.851694, 3.942137, 12.039658], "label": "O", "properties": {"magmom": -0.0}}]}, "formation_enthalpy": -55.33269092291667, "temp": 1200, "gibbs_model": "SISSO", "interpolated": false}, {"@module": "rxn_network.entries", "@class": "GibbsComputedStructureEntry", "energy": 0.0, "composition": {"O": 8.0}, "energy_adjustments": [], "parameters": {}, "data": {"oxide_type": "None", "icsd_ids": [236855, 236857, 156481, 236856, 236858]}, "entry_id": "mp-12957", "correction": 0.0, "structure": {"@module": "pymatgen.core.structure", "@class": "Structure", "charge": null, "lattice": {"matrix": [[3.110107, 4.377428, 0.0], [-3.110107, 4.377428, 0.0], [0.0, 1.908312, 3.953345]], "a": 5.369789702272613, "b": 5.369789702272613, "c": 4.389828171850124, "alpha": 69.2448296788145, "beta": 69.2448296788145, "gamma": 70.78662063844565, "volume": 107.6438082346079}, "sites": [{"species": [{"element": "O", "occu": 1}], "abc": [0.726541, 0.213911, 0.155391], "xyz": [1.59433415141, 4.413295427448, 0.614314232895], "label": "O", "properties": {"magmom": 0.0}}, {"species": [{"element": "O", "occu": 1}], "abc": [0.786089, 0.273459, 0.844609], "xyz": [1.59433415141, 6.249872572552, 3.339030767105], "label": "O", "properties": {"magmom": 0.0}}, {"species": [{"element": "O", "occu": 1}], "abc": [0.273459, 0.786089, 0.844609], "xyz": [-1.59433415141, 6.249872572552, 3.339030767105], "label": "O", "properties": {"magmom": 0.0}}, {"species": [{"element": "O", "occu": 1}], "abc": [0.213911, 0.726541, 0.155391], "xyz": [-1.59433415141, 4.413295427448, 0.614314232895], "label": "O", "properties": {"magmom": 0.0}}, {"species": [{"element": "O", "occu": 1}], "abc": [0.792252, 0.792252, 0.17832], "xyz": [0.0, 7.2763423715519995, 0.7049604804], "label": "O", "properties": {"magmom": -0.0}}, {"species": [{"element": "O", "occu": 1}], "abc": [0.207748, 0.207748, 0.82168], "xyz": [0.0, 3.3868256284480003, 3.2483845196], "label": "O", "properties": {"magmom": -0.0}}, {"species": [{"element": "O", "occu": 1}], "abc": [0.851778, 0.851778, 0.867359], "xyz": [0.0, 9.112385321976, 3.428969365855], "label": "O", "properties": {"magmom": -0.0}}, {"species": [{"element": "O", "occu": 1}], "abc": [0.148222, 0.148222, 0.132641], "xyz": [0.0, 1.550782678024, 0.5243756341450001], "label": "O", "properties": {"magmom": -0.0}}]}, "formation_enthalpy": 0.0, "temp": 1200, "gibbs_model": "SISSO", "interpolated": false}]}, "balance": true, "@version": null}, {"@module": "rxn_network.helpers", "@class": "BalancedPathway", "rxns": [{"@module": "rxn_network.reaction", "@class": "ComputedReaction", "reactants": [{"@module": "rxn_network.entries", "@class": "GibbsComputedStructureEntry", "energy": -4.233770122489131, "composition": {"Ba": 1.0, "O": 2.0}, "energy_adjustments": [], "parameters": {}, "data": {"oxide_type": "peroxide", "icsd_ids": [24248, 80750, 180397, 24729]}, "entry_id": "mp-1105", "correction": 0.0, "structure": {"@module": "pymatgen.core.structure", "@class": "Structure", "charge": null, "lattice": {"matrix": [[-1.932967, 1.932967, 3.489148], [1.932967, -1.932967, 3.489148], [1.932967, 1.932967, -3.489148]], "a": 4.432479736229146, "b": 4.432479736229146, "c": 4.432479736229146, "alpha": 128.29045629411098, "beta": 128.29045629411098, "gamma": 76.15497070658408, "volume": 52.14687194659256}, "sites": [{"species": [{"element": "Ba", "occu": 1}], "abc": [0.0, 0.0, 0.0], "xyz": [0.0, 0.0, 0.0], "label": "Ba", "properties": {"magmom": -0.0}}, {"species": [{"element": "O", "occu": 1}], "abc": [0.392337, 0.392337, 0.0], "xyz": [0.0, 0.0, 2.737843717752], "label": "O", "properties": {"magmom": -0.0}}, {"species": [{"element": "O", "occu": 1}], "abc": [0.607663, 0.607663, 0.0], "xyz": [0.0, 0.0, 4.2404522822479995], "label": "O", "properties": {"magmom": -0.0}}]}, "formation_enthalpy": -6.5130331725, "temp": 1200, "gibbs_model": "SISSO", "interpolated": false}, {"@module": "rxn_network.entries", "@class": "GibbsComputedStructureEntry", "energy": -1.5168923552592517, "composition": {"Cu": 2.0, "O": 2.0}, "energy_adjustments": [], "parameters": {}, "data": {"oxide_type": "oxide", "icsd_ids": [291393, 291390, 291387, 67850, 16025, 653723, 31059, 43180, 69094, 628618, 92368, 43179, 628614, 43181, 87125, 87123, 26715, 92366, 628615, 92367, 92365, 160630, 87122, 628616, 87124, 628612, 92364]}, "entry_id": "mp-704645", "correction": 0.0, "structure": {"@module": "pymatgen.core.structure", "@class": "Structure", "charge": null, "lattice": {"matrix": [[2.030431, 2.124735, 0.0], [-2.030431, 2.124735, 0.0], [0.0, 0.225338, 5.155799]], "a": 2.9389026635780233, "b": 2.9389026635780233, "c": 5.160720932451686, "alpha": 88.1910006148403, "beta": 88.1910006148403, "gamma": 87.399721810397, "volume": 44.485551705434986}, "sites": [{"species": [{"element": "Cu", "occu": 1}], "abc": [0.0, 0.5, 0.5], "xyz": [-1.0152155, 1.1750364999999998, 2.5778995], "label": "Cu", "properties": {"magmom": -0.001}}, {"species": [{"element": "Cu", "occu": 1}], "abc": [0.5, 0.0, 0.0], "xyz": [1.0152155, 1.0623675, 0.0], "label": "Cu", "properties": {"magmom": -0.0}}, {"species": [{"element": "O", "occu": 1}], "abc": [0.486128, 0.513872, 0.75], "xyz": [-0.05633227766400006, 2.2937385, 3.86684925], "label": "O", "properties": {"magmom": -0.0}}, {"species": [{"element": "O", "occu": 1}], "abc": [0.513872, 0.486128, 0.25], "xyz": [0.05633227766400006, 2.1810695, 1.28894975], "label": "O", "properties": {"magmom": -0.0}}]}, "formation_enthalpy": -3.8007122224999996, "temp": 1200, "gibbs_model": "SISSO", "interpolated": false}], "products": [{"@module": "rxn_network.entries", "@class": "GibbsComputedStructureEntry", "energy": 0.0, "composition": {"O": 8.0}, "energy_adjustments": [], "parameters": {}, "data": {"oxide_type": "None", "icsd_ids": [236855, 236857, 156481, 236856, 236858]}, "entry_id": "mp-12957", "correction": 0.0, "structure": {"@module": "pymatgen.core.structure", "@class": "Structure", "charge": null, "lattice": {"matrix": [[3.110107, 4.377428, 0.0], [-3.110107, 4.377428, 0.0], [0.0, 1.908312, 3.953345]], "a": 5.369789702272613, "b": 5.369789702272613, "c": 4.389828171850124, "alpha": 69.2448296788145, "beta": 69.2448296788145, "gamma": 70.78662063844565, "volume": 107.6438082346079}, "sites": [{"species": [{"element": "O", "occu": 1}], "abc": [0.726541, 0.213911, 0.155391], "xyz": [1.59433415141, 4.413295427448, 0.614314232895], "label": "O", "properties": {"magmom": 0.0}}, {"species": [{"element": "O", "occu": 1}], "abc": [0.786089, 0.273459, 0.844609], "xyz": [1.59433415141, 6.249872572552, 3.339030767105], "label": "O", "properties": {"magmom": 0.0}}, {"species": [{"element": "O", "occu": 1}], "abc": [0.273459, 0.786089, 0.844609], "xyz": [-1.59433415141, 6.249872572552, 3.339030767105], "label": "O", "properties": {"magmom": 0.0}}, {"species": [{"element": "O", "occu": 1}], "abc": [0.213911, 0.726541, 0.155391], "xyz": [-1.59433415141, 4.413295427448, 0.614314232895], "label": "O", "properties": {"magmom": 0.0}}, {"species": [{"element": "O", "occu": 1}], "abc": [0.792252, 0.792252, 0.17832], "xyz": [0.0, 7.2763423715519995, 0.7049604804], "label": "O", "properties": {"magmom": -0.0}}, {"species": [{"element": "O", "occu": 1}], "abc": [0.207748, 0.207748, 0.82168], "xyz": [0.0, 3.3868256284480003, 3.2483845196], "label": "O", "properties": {"magmom": -0.0}}, {"species": [{"element": "O", "occu": 1}], "abc": [0.851778, 0.851778, 0.867359], "xyz": [0.0, 9.112385321976, 3.428969365855], "label": "O", "properties": {"magmom": -0.0}}, {"species": [{"element": "O", "occu": 1}], "abc": [0.148222, 0.148222, 0.132641], "xyz": [0.0, 1.550782678024, 0.5243756341450001], "label": "O", "properties": {"magmom": -0.0}}]}, "formation_enthalpy": 0.0, "temp": 1200, "gibbs_model": "SISSO", "interpolated": false}, {"@module": "rxn_network.entries", "@class": "GibbsComputedStructureEntry", "energy": -54.07523144404489, "composition": {"Ba": 8.0, "Cu": 12.0, "O": 24.0}, "energy_adjustments": [], "parameters": {}, "data": {"oxide_type": "oxide", "icsd_ids": [63701]}, "entry_id": "mp-615789", "correction": 0.0, "structure": {"@module": "pymatgen.core.structure", "@class": "Structure", "charge": null, "lattice": {"matrix": [[7.593112, 0.0, 0.0], [0.0, 8.271778, 0.0], [0.0, 4.075132, 11.470881]], "a": 7.593112, "b": 8.271778, "c": 12.173241627996424, "alpha": 70.44196759342746, "beta": 90.0, "gamma": 90.0, "volume": 720.4692513381846}, "sites": [{"species": [{"element": "Ba", "occu": 1}], "abc": [0.5, 0.435389, 0.757679], "xyz": [3.796556, 6.68908309027, 8.691245645199], "label": "Ba", "properties": {"magmom": 0.0}}, {"species": [{"element": "Ba", "occu": 1}], "abc": [0.5, 0.091875, 0.258338], "xyz": [3.796556, 1.812731054366, 2.963364455778], "label": "Ba", "properties": {"magmom": -0.002}}, {"species": [{"element": "Ba", "occu": 1}], "abc": [0.0, 0.82472, 0.251236], "xyz": [0.0, 7.845720615312, 2.8818982589160003], "label": "Ba", "properties": {"magmom": -0.002}}, {"species": [{"element": "Ba", "occu": 1}], "abc": [0.0, 0.318369, 0.247817], "xyz": [0.0, 3.643364676926, 2.842679316777], "label": "Ba", "properties": {"magmom": -0.001}}, {"species": [{"element": "Ba", "occu": 1}], "abc": [0.0, 0.17528, 0.748764], "xyz": [0.0, 4.501189384688, 8.588982741084001], "label": "Ba", "properties": {"magmom": -0.002}}, {"species": [{"element": "Ba", "occu": 1}], "abc": [0.5, 0.908125, 0.741662], "xyz": [3.796556, 10.534178945634, 8.507516544222002], "label": "Ba", "properties": {"magmom": -0.002}}, {"species": [{"element": "Ba", "occu": 1}], "abc": [0.0, 0.681631, 0.752183], "xyz": [0.0, 8.703545323074, 8.628201683223], "label": "Ba", "properties": {"magmom": -0.001}}, {"species": [{"element": "Ba", "occu": 1}], "abc": [0.5, 0.564611, 0.242321], "xyz": [3.796556, 5.65782690973, 2.779635354801], "label": "Ba", "properties": {"magmom": 0.0}}, {"species": [{"element": "Cu", "occu": 1}], "abc": [0.249264, 0.665503, 0.500277], "xyz": [1.892689469568, 7.543587885897999, 5.738617934037], "label": "Cu", "properties": {"magmom": -0.046}}, {"species": [{"element": "Cu", "occu": 1}], "abc": [0.747101, 0.66798, 0.998529], "xyz": [5.672821568312, 9.594519749267999, 11.454007334049], "label": "Cu", "properties": {"magmom": 0.052}}, {"species": [{"element": "Cu", "occu": 1}], "abc": [0.249264, 0.334497, 0.499723], "xyz": [1.892689469568, 4.8033221141019995, 5.732263065963], "label": "Cu", "properties": {"magmom": -0.051}}, {"species": [{"element": "Cu", "occu": 1}], "abc": [0.252899, 0.33202, 0.001471], "xyz": [1.9202904316879998, 2.7523902507319997, 0.016873665951], "label": "Cu", "properties": {"magmom": 0.052}}, {"species": [{"element": "Cu", "occu": 1}], "abc": [0.750736, 0.334497, 0.499723], "xyz": [5.700422530431999, 4.8033221141019995, 5.732263065963], "label": "Cu", "properties": {"magmom": -0.046}}, {"species": [{"element": "Cu", "occu": 1}], "abc": [0.247016, 0.0, 0.0], "xyz": [1.875620153792, 0.0, 0.0], "label": "Cu", "properties": {"magmom": 0.025}}, {"species": [{"element": "Cu", "occu": 1}], "abc": [0.252899, 0.66798, 0.998529], "xyz": [1.9202904316879998, 9.594519749267999, 11.454007334049], "label": "Cu", "properties": {"magmom": 0.057}}, {"species": [{"element": "Cu", "occu": 1}], "abc": [0.752984, 0.0, 0.0], "xyz": [5.7174918462079996, 0.0, 0.0], "label": "Cu", "properties": {"magmom": 0.025}}, {"species": [{"element": "Cu", "occu": 1}], "abc": [0.750736, 0.665503, 0.500277], "xyz": [5.700422530431999, 7.543587885897999, 5.738617934037], "label": "Cu", "properties": {"magmom": -0.051}}, {"species": [{"element": "Cu", "occu": 1}], "abc": [0.747101, 0.33202, 0.001471], "xyz": [5.672821568312, 2.7523902507319997, 0.016873665951], "label": "Cu", "properties": {"magmom": 0.057}}, {"species": [{"element": "Cu", "occu": 1}], "abc": [0.746002, 0.0, 0.5], "xyz": [5.664476738224, 2.037566, 5.7354405], "label": "Cu", "properties": {"magmom": -0.143}}, {"species": [{"element": "Cu", "occu": 1}], "abc": [0.253998, 0.0, 0.5], "xyz": [1.9286352617759999, 2.037566, 5.7354405], "label": "Cu", "properties": {"magmom": -0.143}}, {"species": [{"element": "O", "occu": 1}], "abc": [0.766672, 0.111085, 0.112489], "xyz": [5.821426363264, 1.377277982678, 1.2903479328090002], "label": "O", "properties": {"magmom": 0.013}}, {"species": [{"element": "O", "occu": 1}], "abc": [0.747892, 0.778742, 0.109509], "xyz": [5.678827719904, 6.887844573463999, 1.2561647074289999], "label": "O", "properties": {"magmom": 0.011}}, {"species": [{"element": "O", "occu": 1}], "abc": [0.234342, 0.555139, 0.388407], "xyz": [1.7793850523039998, 6.174796361866001, 4.455370476567], "label": "O", "properties": {"magmom": -0.011}}, {"species": [{"element": "O", "occu": 1}], "abc": [0.749007, 0.887309, 0.38978], "xyz": [5.687294039784, 8.928028016362, 4.4711199961800006], "label": "O", "properties": {"magmom": -0.04}}, {"species": [{"element": "O", "occu": 1}], "abc": [0.765658, 0.444861, 0.611593], "xyz": [5.813726947695999, 6.172113638134, 7.015510523433001], "label": "O", "properties": {"magmom": -0.011}}, {"species": [{"element": "O", "occu": 1}], "abc": [0.747892, 0.221258, 0.890491], "xyz": [5.678827719904, 5.459065426536, 10.214716292571001], "label": "O", "properties": {"magmom": 0.012}}, {"species": [{"element": "O", "occu": 1}], "abc": [0.252108, 0.778742, 0.109509], "xyz": [1.9142842800959998, 6.887844573463999, 1.2561647074289999], "label": "O", "properties": {"magmom": 0.012}}, {"species": [{"element": "O", "occu": 1}], "abc": [0.233328, 0.888915, 0.887511], "xyz": [1.7716856367359999, 10.969632017321999, 10.180533067191002], "label": "O", "properties": {"magmom": 0.013}}, {"species": [{"element": "O", "occu": 1}], "abc": [0.268222, 0.446835, 0.110688], "xyz": [2.036639686864, 4.147188133445999, 1.269688876128], "label": "O", "properties": {"magmom": 0.02}}, {"species": [{"element": "O", "occu": 1}], "abc": [0.233328, 0.111085, 0.112489], "xyz": [1.7716856367359999, 1.377277982678, 1.2903479328090002], "label": "O", "properties": {"magmom": 0.011}}, {"species": [{"element": "O", "occu": 1}], "abc": [0.269245, 0.778155, 0.610898], "xyz": [2.04440744044, 8.926215398126, 7.007538261138], "label": "O", "properties": {"magmom": -0.039}}, {"species": [{"element": "O", "occu": 1}], "abc": [0.730755, 0.778155, 0.610898], "xyz": [5.54870455956, 8.926215398126, 7.007538261138], "label": "O", "properties": {"magmom": -0.04}}, {"species": [{"element": "O", "occu": 1}], "abc": [0.766672, 0.888915, 0.887511], "xyz": [5.821426363264, 10.969632017321999, 10.180533067191002], "label": "O", "properties": {"magmom": 0.011}}, {"species": [{"element": "O", "occu": 1}], "abc": [0.269245, 0.221845, 0.389102], "xyz": [2.04440744044, 3.4206946018739997, 4.463342738862], "label": "O", "properties": {"magmom": -0.04}}, {"species": [{"element": "O", "occu": 1}], "abc": [0.731778, 0.446835, 0.110688], "xyz": [5.556472313136, 4.147188133445999, 1.269688876128], "label": "O", "properties": {"magmom": 0.02}}, {"species": [{"element": "O", "occu": 1}], "abc": [0.749007, 0.112691, 0.61022], "xyz": [5.687294039784, 3.4188819836379998, 6.99976100382], "label": "O", "properties": {"magmom": -0.039}}, {"species": [{"element": "O", "occu": 1}], "abc": [0.268222, 0.553165, 0.889312], "xyz": [2.036639686864, 8.199721866554, 10.201192123872], "label": "O", "properties": {"magmom": 0.02}}, {"species": [{"element": "O", "occu": 1}], "abc": [0.731778, 0.553165, 0.889312], "xyz": [5.556472313136, 8.199721866554, 10.201192123872], "label": "O", "properties": {"magmom": 0.02}}, {"species": [{"element": "O", "occu": 1}], "abc": [0.250993, 0.112691, 0.61022], "xyz": [1.9058179602160001, 3.4188819836379998, 6.99976100382], "label": "O", "properties": {"magmom": -0.04}}, {"species": [{"element": "O", "occu": 1}], "abc": [0.252108, 0.221258, 0.890491], "xyz": [1.9142842800959998, 5.459065426536, 10.214716292571001], "label": "O", "properties": {"magmom": 0.011}}, {"species": [{"element": "O", "occu": 1}], "abc": [0.730755, 0.221845, 0.389102], "xyz": [5.54870455956, 3.4206946018739997, 4.463342738862], "label": "O", "properties": {"magmom": -0.039}}, {"species": [{"element": "O", "occu": 1}], "abc": [0.765658, 0.555139, 0.388407], "xyz": [5.813726947695999, 6.174796361866001, 4.455370476567], "label": "O", "properties": {"magmom": -0.011}}, {"species": [{"element": "O", "occu": 1}], "abc": [0.250993, 0.887309, 0.38978], "xyz": [1.9058179602160001, 8.928028016362, 4.4711199961800006], "label": "O", "properties": {"magmom": -0.039}}, {"species": [{"element": "O", "occu": 1}], "abc": [0.234342, 0.444861, 0.611593], "xyz": [1.7793850523039998, 6.172113638134, 7.015510523433001], "label": "O", "properties": {"magmom": -0.011}}]}, "formation_enthalpy": -79.02540964999997, "temp": 1200, "gibbs_model": "SISSO", "interpolated": false}]}, {"@module": "rxn_network.reaction", "@class": "ComputedReaction", "reactants": [{"@module": "rxn_network.entries", "@class": "GibbsComputedStructureEntry", "energy": -133.43052168428449, "composition": {"Y": 16.0, "O": 24.0}, "energy_adjustments": [], "parameters": {}, "data": {"oxide_type": "oxide", "icsd_ids": [193377, 237970, 193375, 193376, 193374, 187274, 41936, 160890, 290965, 86814, 81861, 66242, 85355, 82420, 290963, 16394, 86817, 78581, 186675, 153500, 193042, 181871, 155173, 184530, 185295, 23811, 290961, 26190, 27772, 647653, 181825, 80033, 86815, 77081, 86813, 151761, 66730, 33648, 66243, 41267, 151760, 290960, 192862, 290964]}, "entry_id": "mp-2652", "correction": 0.0, "structure": {"@module": "pymatgen.core.structure", "@class": "Structure", "charge": null, "lattice": {"matrix": [[-5.351945, 5.351945, 5.351945], [5.351945, -5.351945, 5.351945], [5.351945, 5.351945, -5.351945]], "a": 9.269840659314214, "b": 9.269840659314214, "c": 9.269840659314214, "alpha": 109.47122063449069, "beta": 109.47122063449069, "gamma": 109.47122063449069, "volume": 613.1897920496368}, "sites": [{"species": [{"element": "Y", "occu": 1}], "abc": [0.717318, 0.75, 0.467318], "xyz": [2.6759725, 2.3261479670200003, 5.351944999999999], "label": "Y", "properties": {"magmom": 0.0}}, {"species": [{"element": "Y", "occu": 1}], "abc": [0.25, 0.032682, 0.782682], "xyz": [3.0257970329799995, 5.351944999999999, -2.6759724999999994], "label": "Y", "properties": {"magmom": 0.0}}, {"species": [{"element": "Y", "occu": 1}], "abc": [0.467318, 0.717318, 0.75], "xyz": [5.351944999999999, 2.6759725, 2.32614796702], "label": "Y", "properties": {"magmom": 0.0}}, {"species": [{"element": "Y", "occu": 1}], "abc": [0.75, 0.467318, 0.717318], "xyz": [2.3261479670200003, 5.351944999999999, 2.6759725000000003], "label": "Y", "properties": {"magmom": 0.0}}, {"species": [{"element": "Y", "occu": 1}], "abc": [0.032682, 0.782682, 0.25], "xyz": [5.351945, -2.6759724999999994, 3.025797032979999], "label": "Y", "properties": {"magmom": 0.0}}, {"species": [{"element": "Y", "occu": 1}], "abc": [0.782682, 0.25, 0.032682], "xyz": [-2.6759724999999994, 3.025797032979999, 5.351945], "label": "Y", "properties": {"magmom": 0.0}}, {"species": [{"element": "Y", "occu": 1}], "abc": [0.282682, 0.25, 0.532682], "xyz": [2.6759724999999994, 3.02579703298, 4.440892098500626e-16], "label": "Y", "properties": {"magmom": 0.0}}, {"species": [{"element": "Y", "occu": 1}], "abc": [0.75, 0.967318, 0.217318], "xyz": [2.3261479670200003, -4.440892098500626e-16, 8.027917500000001], "label": "Y", "properties": {"magmom": 0.0}}, {"species": [{"element": "Y", "occu": 1}], "abc": [0.532682, 0.282682, 0.25], "xyz": [2.220446049250313e-16, 2.6759724999999994, 3.02579703298], "label": "Y", "properties": {"magmom": 0.0}}, {"species": [{"element": "Y", "occu": 1}], "abc": [0.25, 0.532682, 0.282682], "xyz": [3.02579703298, 2.220446049250313e-16, 2.6759724999999994], "label": "Y", "properties": {"magmom": 0.0}}, {"species": [{"element": "Y", "occu": 1}], "abc": [0.967318, 0.217318, 0.75], "xyz": [-8.881784197001252e-16, 8.027917500000001, 2.32614796702], "label": "Y", "properties": {"magmom": 0.0}}, {"species": [{"element": "Y", "occu": 1}], "abc": [0.217318, 0.75, 0.967318], "xyz": [8.0279175, 2.3261479670200003, 0.0], "label": "Y", "properties": {"magmom": 0.0}}, {"species": [{"element": "Y", "occu": 1}], "abc": [0.5, 0.5, 0.0], "xyz": [0.0, 0.0, 5.351945], "label": "Y", "properties": {"magmom": 0.0}}, {"species": [{"element": "Y", "occu": 1}], "abc": [0.0, 0.0, 0.0], "xyz": [0.0, 0.0, 0.0], "label": "Y", "properties": {"magmom": 0.0}}, {"species": [{"element": "Y", "occu": 1}], "abc": [0.0, 0.5, 0.5], "xyz": [5.351945, 0.0, 0.0], "label": "Y", "properties": {"magmom": 0.0}}, {"species": [{"element": "Y", "occu": 1}], "abc": [0.5, 0.0, 0.5], "xyz": [0.0, 5.351945, 0.0], "label": "Y", "properties": {"magmom": 0.0}}, {"species": [{"element": "O", "occu": 1}], "abc": [0.229254, 0.271877, 0.760719], "xyz": [4.29944220019, 3.8432102967199997, -1.3893006986599996], "label": "O", "properties": {"magmom": -0.0}}, {"species": [{"element": "O", "occu": 1}], "abc": [0.011158, 0.468535, 0.739281], "xyz": [6.404447799809999, 1.50873470328, -1.3893006986599996], "label": "O", "properties": {"magmom": -0.0}}, {"species": [{"element": "O", "occu": 1}], "abc": [0.270746, 0.031465, 0.042623], "xyz": [-1.0525027998099998, 1.5087347032799998, 1.3893006986599998], "label": "O", "properties": {"magmom": -0.0}}, {"species": [{"element": "O", "occu": 1}], "abc": [0.739281, 0.011158, 0.468535], "xyz": [-1.3893006986599996, 6.404447799809999, 1.50873470328], "label": "O", "properties": {"magmom": -0.0}}, {"species": [{"element": "O", "occu": 1}], "abc": [0.271877, 0.760719, 0.229254], "xyz": [3.84321029672, -1.38930069866, 4.299442200189999], "label": "O", "properties": {"magmom": -0.0}}, {"species": [{"element": "O", "occu": 1}], "abc": [0.228123, 0.457377, 0.488842], "xyz": [3.8432102967199997, 1.3893006986599996, 1.05250279981], "label": "O", "properties": {"magmom": -0.0}}, {"species": [{"element": "O", "occu": 1}], "abc": [0.457377, 0.488842, 0.228123], "xyz": [1.3893006986599996, 1.05250279981, 3.8432102967199997], "label": "O", "properties": {"magmom": -0.0}}, {"species": [{"element": "O", "occu": 1}], "abc": [0.468535, 0.739281, 0.011158], "xyz": [1.5087347032799998, -1.3893006986599998, 6.404447799809999], "label": "O", "properties": {"magmom": -0.0}}, {"species": [{"element": "O", "occu": 1}], "abc": [0.042623, 0.270746, 0.031465], "xyz": [1.3893006986599998, -1.0525027998099998, 1.5087347032799998], "label": "O", "properties": {"magmom": -0.0}}, {"species": [{"element": "O", "occu": 1}], "abc": [0.031465, 0.042623, 0.270746], "xyz": [1.5087347032799998, 1.3893006986599998, -1.0525027998099998], "label": "O", "properties": {"magmom": -0.0}}, {"species": [{"element": "O", "occu": 1}], "abc": [0.760719, 0.229254, 0.271877], "xyz": [-1.3893006986599998, 4.29944220019, 3.8432102967200006], "label": "O", "properties": {"magmom": -0.0}}, {"species": [{"element": "O", "occu": 1}], "abc": [0.488842, 0.228123, 0.457377], "xyz": [1.05250279981, 3.8432102967199997, 1.3893006986599996], "label": "O", "properties": {"magmom": -0.0}}, {"species": [{"element": "O", "occu": 1}], "abc": [0.770746, 0.728123, 0.239281], "xyz": [1.0525027998099994, 1.5087347032800003, 6.741245698659999], "label": "O", "properties": {"magmom": -0.0}}, {"species": [{"element": "O", "occu": 1}], "abc": [0.988842, 0.531465, 0.260719], "xyz": [-1.05250279981, 3.8432102967199997, 6.74124569866], "label": "O", "properties": {"magmom": -0.0}}, {"species": [{"element": "O", "occu": 1}], "abc": [0.729254, 0.968535, 0.957377], "xyz": [6.404447799810001, 3.8432102967199993, 3.9626443013399992], "label": "O", "properties": {"magmom": -0.0}}, {"species": [{"element": "O", "occu": 1}], "abc": [0.260719, 0.988842, 0.531465], "xyz": [6.741245698659999, -1.05250279981, 3.84321029672], "label": "O", "properties": {"magmom": -0.0}}, {"species": [{"element": "O", "occu": 1}], "abc": [0.511158, 0.771877, 0.542623], "xyz": [4.29944220019, 1.50873470328, 3.9626443013400006], "label": "O", "properties": {"magmom": -0.0}}, {"species": [{"element": "O", "occu": 1}], "abc": [0.239281, 0.770746, 0.728123], "xyz": [6.74124569866, 1.0525027998099996, 1.5087347032800005], "label": "O", "properties": {"magmom": -0.0}}, {"species": [{"element": "O", "occu": 1}], "abc": [0.968535, 0.957377, 0.729254], "xyz": [3.8432102967199993, 3.9626443013399997, 6.404447799810001], "label": "O", "properties": {"magmom": -0.0}}, {"species": [{"element": "O", "occu": 1}], "abc": [0.957377, 0.729254, 0.968535], "xyz": [3.9626443013399997, 6.404447799810001, 3.843210296719999], "label": "O", "properties": {"magmom": -0.0}}, {"species": [{"element": "O", "occu": 1}], "abc": [0.531465, 0.260719, 0.988842], "xyz": [3.8432102967199997, 6.741245698659999, -1.05250279981], "label": "O", "properties": {"magmom": -0.0}}, {"species": [{"element": "O", "occu": 1}], "abc": [0.542623, 0.511158, 0.771877], "xyz": [3.96264430134, 4.29944220019, 1.50873470328], "label": "O", "properties": {"magmom": -0.0}}, {"species": [{"element": "O", "occu": 1}], "abc": [0.771877, 0.542623, 0.511158], "xyz": [1.50873470328, 3.96264430134, 4.299442200189999], "label": "O", "properties": {"magmom": -0.0}}, {"species": [{"element": "O", "occu": 1}], "abc": [0.728123, 0.239281, 0.770746], "xyz": [1.50873470328, 6.74124569866, 1.0525027998099992], "label": "O", "properties": {"magmom": -0.0}}]}, "formation_enthalpy": -159.21023927333334, "temp": 1200, "gibbs_model": "SISSO", "interpolated": false}, {"@module": "rxn_network.entries", "@class": "GibbsComputedStructureEntry", "energy": -54.07523144404489, "composition": {"Ba": 8.0, "Cu": 12.0, "O": 24.0}, "energy_adjustments": [], "parameters": {}, "data": {"oxide_type": "oxide", "icsd_ids": [63701]}, "entry_id": "mp-615789", "correction": 0.0, "structure": {"@module": "pymatgen.core.structure", "@class": "Structure", "charge": null, "lattice": {"matrix": [[7.593112, 0.0, 0.0], [0.0, 8.271778, 0.0], [0.0, 4.075132, 11.470881]], "a": 7.593112, "b": 8.271778, "c": 12.173241627996424, "alpha": 70.44196759342746, "beta": 90.0, "gamma": 90.0, "volume": 720.4692513381846}, "sites": [{"species": [{"element": "Ba", "occu": 1}], "abc": [0.5, 0.435389, 0.757679], "xyz": [3.796556, 6.68908309027, 8.691245645199], "label": "Ba", "properties": {"magmom": 0.0}}, {"species": [{"element": "Ba", "occu": 1}], "abc": [0.5, 0.091875, 0.258338], "xyz": [3.796556, 1.812731054366, 2.963364455778], "label": "Ba", "properties": {"magmom": -0.002}}, {"species": [{"element": "Ba", "occu": 1}], "abc": [0.0, 0.82472, 0.251236], "xyz": [0.0, 7.845720615312, 2.8818982589160003], "label": "Ba", "properties": {"magmom": -0.002}}, {"species": [{"element": "Ba", "occu": 1}], "abc": [0.0, 0.318369, 0.247817], "xyz": [0.0, 3.643364676926, 2.842679316777], "label": "Ba", "properties": {"magmom": -0.001}}, {"species": [{"element": "Ba", "occu": 1}], "abc": [0.0, 0.17528, 0.748764], "xyz": [0.0, 4.501189384688, 8.588982741084001], "label": "Ba", "properties": {"magmom": -0.002}}, {"species": [{"element": "Ba", "occu": 1}], "abc": [0.5, 0.908125, 0.741662], "xyz": [3.796556, 10.534178945634, 8.507516544222002], "label": "Ba", "properties": {"magmom": -0.002}}, {"species": [{"element": "Ba", "occu": 1}], "abc": [0.0, 0.681631, 0.752183], "xyz": [0.0, 8.703545323074, 8.628201683223], "label": "Ba", "properties": {"magmom": -0.001}}, {"species": [{"element": "Ba", "occu": 1}], "abc": [0.5, 0.564611, 0.242321], "xyz": [3.796556, 5.65782690973, 2.779635354801], "label": "Ba", "properties": {"magmom": 0.0}}, {"species": [{"element": "Cu", "occu": 1}], "abc": [0.249264, 0.665503, 0.500277], "xyz": [1.892689469568, 7.543587885897999, 5.738617934037], "label": "Cu", "properties": {"magmom": -0.046}}, {"species": [{"element": "Cu", "occu": 1}], "abc": [0.747101, 0.66798, 0.998529], "xyz": [5.672821568312, 9.594519749267999, 11.454007334049], "label": "Cu", "properties": {"magmom": 0.052}}, {"species": [{"element": "Cu", "occu": 1}], "abc": [0.249264, 0.334497, 0.499723], "xyz": [1.892689469568, 4.8033221141019995, 5.732263065963], "label": "Cu", "properties": {"magmom": -0.051}}, {"species": [{"element": "Cu", "occu": 1}], "abc": [0.252899, 0.33202, 0.001471], "xyz": [1.9202904316879998, 2.7523902507319997, 0.016873665951], "label": "Cu", "properties": {"magmom": 0.052}}, {"species": [{"element": "Cu", "occu": 1}], "abc": [0.750736, 0.334497, 0.499723], "xyz": [5.700422530431999, 4.8033221141019995, 5.732263065963], "label": "Cu", "properties": {"magmom": -0.046}}, {"species": [{"element": "Cu", "occu": 1}], "abc": [0.247016, 0.0, 0.0], "xyz": [1.875620153792, 0.0, 0.0], "label": "Cu", "properties": {"magmom": 0.025}}, {"species": [{"element": "Cu", "occu": 1}], "abc": [0.252899, 0.66798, 0.998529], "xyz": [1.9202904316879998, 9.594519749267999, 11.454007334049], "label": "Cu", "properties": {"magmom": 0.057}}, {"species": [{"element": "Cu", "occu": 1}], "abc": [0.752984, 0.0, 0.0], "xyz": [5.7174918462079996, 0.0, 0.0], "label": "Cu", "properties": {"magmom": 0.025}}, {"species": [{"element": "Cu", "occu": 1}], "abc": [0.750736, 0.665503, 0.500277], "xyz": [5.700422530431999, 7.543587885897999, 5.738617934037], "label": "Cu", "properties": {"magmom": -0.051}}, {"species": [{"element": "Cu", "occu": 1}], "abc": [0.747101, 0.33202, 0.001471], "xyz": [5.672821568312, 2.7523902507319997, 0.016873665951], "label": "Cu", "properties": {"magmom": 0.057}}, {"species": [{"element": "Cu", "occu": 1}], "abc": [0.746002, 0.0, 0.5], "xyz": [5.664476738224, 2.037566, 5.7354405], "label": "Cu", "properties": {"magmom": -0.143}}, {"species": [{"element": "Cu", "occu": 1}], "abc": [0.253998, 0.0, 0.5], "xyz": [1.9286352617759999, 2.037566, 5.7354405], "label": "Cu", "properties": {"magmom": -0.143}}, {"species": [{"element": "O", "occu": 1}], "abc": [0.766672, 0.111085, 0.112489], "xyz": [5.821426363264, 1.377277982678, 1.2903479328090002], "label": "O", "properties": {"magmom": 0.013}}, {"species": [{"element": "O", "occu": 1}], "abc": [0.747892, 0.778742, 0.109509], "xyz": [5.678827719904, 6.887844573463999, 1.2561647074289999], "label": "O", "properties": {"magmom": 0.011}}, {"species": [{"element": "O", "occu": 1}], "abc": [0.234342, 0.555139, 0.388407], "xyz": [1.7793850523039998, 6.174796361866001, 4.455370476567], "label": "O", "properties": {"magmom": -0.011}}, {"species": [{"element": "O", "occu": 1}], "abc": [0.749007, 0.887309, 0.38978], "xyz": [5.687294039784, 8.928028016362, 4.4711199961800006], "label": "O", "properties": {"magmom": -0.04}}, {"species": [{"element": "O", "occu": 1}], "abc": [0.765658, 0.444861, 0.611593], "xyz": [5.813726947695999, 6.172113638134, 7.015510523433001], "label": "O", "properties": {"magmom": -0.011}}, {"species": [{"element": "O", "occu": 1}], "abc": [0.747892, 0.221258, 0.890491], "xyz": [5.678827719904, 5.459065426536, 10.214716292571001], "label": "O", "properties": {"magmom": 0.012}}, {"species": [{"element": "O", "occu": 1}], "abc": [0.252108, 0.778742, 0.109509], "xyz": [1.9142842800959998, 6.887844573463999, 1.2561647074289999], "label": "O", "properties": {"magmom": 0.012}}, {"species": [{"element": "O", "occu": 1}], "abc": [0.233328, 0.888915, 0.887511], "xyz": [1.7716856367359999, 10.969632017321999, 10.180533067191002], "label": "O", "properties": {"magmom": 0.013}}, {"species": [{"element": "O", "occu": 1}], "abc": [0.268222, 0.446835, 0.110688], "xyz": [2.036639686864, 4.147188133445999, 1.269688876128], "label": "O", "properties": {"magmom": 0.02}}, {"species": [{"element": "O", "occu": 1}], "abc": [0.233328, 0.111085, 0.112489], "xyz": [1.7716856367359999, 1.377277982678, 1.2903479328090002], "label": "O", "properties": {"magmom": 0.011}}, {"species": [{"element": "O", "occu": 1}], "abc": [0.269245, 0.778155, 0.610898], "xyz": [2.04440744044, 8.926215398126, 7.007538261138], "label": "O", "properties": {"magmom": -0.039}}, {"species": [{"element": "O", "occu": 1}], "abc": [0.730755, 0.778155, 0.610898], "xyz": [5.54870455956, 8.926215398126, 7.007538261138], "label": "O", "properties": {"magmom": -0.04}}, {"species": [{"element": "O", "occu": 1}], "abc": [0.766672, 0.888915, 0.887511], "xyz": [5.821426363264, 10.969632017321999, 10.180533067191002], "label": "O", "properties": {"magmom": 0.011}}, {"species": [{"element": "O", "occu": 1}], "abc": [0.269245, 0.221845, 0.389102], "xyz": [2.04440744044, 3.4206946018739997, 4.463342738862], "label": "O", "properties": {"magmom": -0.04}}, {"species": [{"element": "O", "occu": 1}], "abc": [0.731778, 0.446835, 0.110688], "xyz": [5.556472313136, 4.147188133445999, 1.269688876128], "label": "O", "properties": {"magmom": 0.02}}, {"species": [{"element": "O", "occu": 1}], "abc": [0.749007, 0.112691, 0.61022], "xyz": [5.687294039784, 3.4188819836379998, 6.99976100382], "label": "O", "properties": {"magmom": -0.039}}, {"species": [{"element": "O", "occu": 1}], "abc": [0.268222, 0.553165, 0.889312], "xyz": [2.036639686864, 8.199721866554, 10.201192123872], "label": "O", "properties": {"magmom": 0.02}}, {"species": [{"element": "O", "occu": 1}], "abc": [0.731778, 0.553165, 0.889312], "xyz": [5.556472313136, 8.199721866554, 10.201192123872], "label": "O", "properties": {"magmom": 0.02}}, {"species": [{"element": "O", "occu": 1}], "abc": [0.250993, 0.112691, 0.61022], "xyz": [1.9058179602160001, 3.4188819836379998, 6.99976100382], "label": "O", "properties": {"magmom": -0.04}}, {"species": [{"element": "O", "occu": 1}], "abc": [0.252108, 0.221258, 0.890491], "xyz": [1.9142842800959998, 5.459065426536, 10.214716292571001], "label": "O", "properties": {"magmom": 0.011}}, {"species": [{"element": "O", "occu": 1}], "abc": [0.730755, 0.221845, 0.389102], "xyz": [5.54870455956, 3.4206946018739997, 4.463342738862], "label": "O", "properties": {"magmom": -0.039}}, {"species": [{"element": "O", "occu": 1}], "abc": [0.765658, 0.555139, 0.388407], "xyz": [5.813726947695999, 6.174796361866001, 4.455370476567], "label": "O", "properties": {"magmom": -0.011}}, {"species": [{"element": "O", "occu": 1}], "abc": [0.250993, 0.887309, 0.38978], "xyz": [1.9058179602160001, 8.928028016362, 4.4711199961800006], "label": "O", "properties": {"magmom": -0.039}}, {"species": [{"element": "O", "occu": 1}], "abc": [0.234342, 0.444861, 0.611593], "xyz": [1.7793850523039998, 6.172113638134, 7.015510523433001], "label": "O", "properties": {"magmom": -0.011}}]}, "formation_enthalpy": -79.02540964999997, "temp": 1200, "gibbs_model": "SISSO", "interpolated": false}], "products": [{"@module": "rxn_network.entries", "@class": "GibbsComputedStructureEntry", "energy": 0.0, "composition": {"O": 8.0}, "energy_adjustments": [], "parameters": {}, "data": {"oxide_type": "None", "icsd_ids": [236855, 236857, 156481, 236856, 236858]}, "entry_id": "mp-12957", "correction": 0.0, "structure": {"@module": "pymatgen.core.structure", "@class": "Structure", "charge": null, "lattice": {"matrix": [[3.110107, 4.377428, 0.0], [-3.110107, 4.377428, 0.0], [0.0, 1.908312, 3.953345]], "a": 5.369789702272613, "b": 5.369789702272613, "c": 4.389828171850124, "alpha": 69.2448296788145, "beta": 69.2448296788145, "gamma": 70.78662063844565, "volume": 107.6438082346079}, "sites": [{"species": [{"element": "O", "occu": 1}], "abc": [0.726541, 0.213911, 0.155391], "xyz": [1.59433415141, 4.413295427448, 0.614314232895], "label": "O", "properties": {"magmom": 0.0}}, {"species": [{"element": "O", "occu": 1}], "abc": [0.786089, 0.273459, 0.844609], "xyz": [1.59433415141, 6.249872572552, 3.339030767105], "label": "O", "properties": {"magmom": 0.0}}, {"species": [{"element": "O", "occu": 1}], "abc": [0.273459, 0.786089, 0.844609], "xyz": [-1.59433415141, 6.249872572552, 3.339030767105], "label": "O", "properties": {"magmom": 0.0}}, {"species": [{"element": "O", "occu": 1}], "abc": [0.213911, 0.726541, 0.155391], "xyz": [-1.59433415141, 4.413295427448, 0.614314232895], "label": "O", "properties": {"magmom": 0.0}}, {"species": [{"element": "O", "occu": 1}], "abc": [0.792252, 0.792252, 0.17832], "xyz": [0.0, 7.2763423715519995, 0.7049604804], "label": "O", "properties": {"magmom": -0.0}}, {"species": [{"element": "O", "occu": 1}], "abc": [0.207748, 0.207748, 0.82168], "xyz": [0.0, 3.3868256284480003, 3.2483845196], "label": "O", "properties": {"magmom": -0.0}}, {"species": [{"element": "O", "occu": 1}], "abc": [0.851778, 0.851778, 0.867359], "xyz": [0.0, 9.112385321976, 3.428969365855], "label": "O", "properties": {"magmom": -0.0}}, {"species": [{"element": "O", "occu": 1}], "abc": [0.148222, 0.148222, 0.132641], "xyz": [0.0, 1.550782678024, 0.5243756341450001], "label": "O", "properties": {"magmom": -0.0}}]}, "formation_enthalpy": 0.0, "temp": 1200, "gibbs_model": "SISSO", "interpolated": false}, {"@module": "rxn_network.entries", "@class": "GibbsComputedStructureEntry", "energy": -41.6940729323982, "composition": {"Ba": 4.0, "Y": 2.0, "Cu": 6.0, "O": 13.0}, "energy_adjustments": [], "parameters": {}, "data": {"oxide_type": "oxide", "icsd_ids": []}, "entry_id": "mp-1228151", "correction": 0.0, "structure": {"@module": "pymatgen.core.structure", "@class": "Structure", "charge": null, "lattice": {"matrix": [[0.0, 3.942137, 12.039658], [3.851694, 0.0, 12.039658], [3.851694, 3.942137, 0.0]], "a": 12.668615113094761, "b": 12.640763878286785, "c": 5.511441807404393, "alpha": 77.70507727433166, "beta": 77.13990029716786, "gamma": 25.155022428500477, "volume": 365.618056964964}, "sites": [{"species": [{"element": "Ba", "occu": 1}], "abc": [0.162447, 0.647474, 0.837553], "xyz": [5.719869585738, 3.942137, 9.751171847018], "label": "Ba", "properties": {"magmom": 0.0}}, {"species": [{"element": "Ba", "occu": 1}], "abc": [0.647474, 0.162447, 0.352526], "xyz": [1.983518414262, 3.942137, 9.751171847018], "label": "Ba", "properties": {"magmom": 0.0}}, {"species": [{"element": "Ba", "occu": 1}], "abc": [0.837553, 0.352526, 0.162447], "xyz": [1.983518414262, 3.942137, 14.328144152981999], "label": "Ba", "properties": {"magmom": 0.0}}, {"species": [{"element": "Ba", "occu": 1}], "abc": [0.352526, 0.837553, 0.647474], "xyz": [5.719869585738, 3.942137, 14.328144152981999], "label": "Ba", "properties": {"magmom": 0.0}}, {"species": [{"element": "Y", "occu": 1}], "abc": [0.0, 0.5, 0.0], "xyz": [1.925847, 0.0, 6.019829], "label": "Y", "properties": {"magmom": -0.0}}, {"species": [{"element": "Y", "occu": 1}], "abc": [0.5, 0.0, 0.5], "xyz": [1.925847, 3.942137, 6.019829], "label": "Y", "properties": {"magmom": -0.0}}, {"species": [{"element": "Cu", "occu": 1}], "abc": [0.569449, 0.06708, 0.93292], "xyz": [3.851694, 5.922544422552999, 7.663591467081999], "label": "Cu", "properties": {"magmom": -0.0}}, {"species": [{"element": "Cu", "occu": 1}], "abc": [0.06708, 0.569449, 0.430551], "xyz": [3.851694, 1.9617295774469998, 7.663591467081999], "label": "Cu", "properties": {"magmom": -0.0}}, {"species": [{"element": "Cu", "occu": 1}], "abc": [0.430551, 0.93292, 0.06708], "xyz": [3.851694, 1.9617295774469998, 16.415724532918], "label": "Cu", "properties": {"magmom": -0.0}}, {"species": [{"element": "Cu", "occu": 1}], "abc": [0.93292, 0.430551, 0.569449], "xyz": [3.851694, 5.922544422552999, 16.415724532918], "label": "Cu", "properties": {"magmom": -0.0}}, {"species": [{"element": "Cu", "occu": 1}], "abc": [0.259175, 0.740825, 0.259175], "xyz": [3.851694, 2.0434067139499996, 12.039657999999998], "label": "Cu", "properties": {"magmom": -0.0}}, {"species": [{"element": "Cu", "occu": 1}], "abc": [0.740825, 0.259175, 0.740825], "xyz": [3.851694, 5.840867286049999, 12.039657999999998], "label": "Cu", "properties": {"magmom": -0.0}}, {"species": [{"element": "O", "occu": 1}], "abc": [0.311353, 0.311353, 0.688647], "xyz": [3.851694, 3.942137, 7.497167274548], "label": "O", "properties": {"magmom": -0.0}}, {"species": [{"element": "O", "occu": 1}], "abc": [0.809672, 0.809672, 0.190328], "xyz": [3.851694, 3.9421369999999993, 19.496347944352], "label": "O", "properties": {"magmom": -0.0}}, {"species": [{"element": "O", "occu": 1}], "abc": [0.309511, 0.309511, 0.190489], "xyz": [1.925847, 1.9710685, 7.452813174475999], "label": "O", "properties": {"magmom": -0.0}}, {"species": [{"element": "O", "occu": 1}], "abc": [0.809511, 0.809511, 0.690489], "xyz": [5.777541, 5.9132055, 19.492471174475998], "label": "O", "properties": {"magmom": -0.0}}, {"species": [{"element": "O", "occu": 1}], "abc": [0.190328, 0.190328, 0.809672], "xyz": [3.851694, 3.9421369999999993, 4.582968055647999], "label": "O", "properties": {"magmom": -0.0}}, {"species": [{"element": "O", "occu": 1}], "abc": [0.688647, 0.688647, 0.311353], "xyz": [3.851694, 3.942137, 16.582148725452], "label": "O", "properties": {"magmom": -0.0}}, {"species": [{"element": "O", "occu": 1}], "abc": [0.190489, 0.190489, 0.309511], "xyz": [1.925847, 1.9710685, 4.5868448255239995], "label": "O", "properties": {"magmom": -0.0}}, {"species": [{"element": "O", "occu": 1}], "abc": [0.690489, 0.690489, 0.809511], "xyz": [5.777541, 5.9132055, 16.626502825524], "label": "O", "properties": {"magmom": -0.0}}, {"species": [{"element": "O", "occu": 1}], "abc": [0.69594, 0.153211, 0.846789], "xyz": [3.851694, 6.081649071873, 10.223487630358001], "label": "O", "properties": {"magmom": -0.0}}, {"species": [{"element": "O", "occu": 1}], "abc": [0.153211, 0.69594, 0.30406], "xyz": [3.851694, 1.802624928127, 10.223487630358001], "label": "O", "properties": {"magmom": -0.0}}, {"species": [{"element": "O", "occu": 1}], "abc": [0.30406, 0.846789, 0.153211], "xyz": [3.851694, 1.802624928127, 13.855828369642001], "label": "O", "properties": {"magmom": -0.0}}, {"species": [{"element": "O", "occu": 1}], "abc": [0.846789, 0.30406, 0.69594], "xyz": [3.851694, 6.081649071873, 13.855828369642001], "label": "O", "properties": {"magmom": -0.0}}, {"species": [{"element": "O", "occu": 1}], "abc": [0.5, 0.5, 0.5], "xyz": [3.851694, 3.942137, 12.039658], "label": "O", "properties": {"magmom": -0.0}}]}, "formation_enthalpy": -55.33269092291667, "temp": 1200, "gibbs_model": "SISSO", "interpolated": false}]}, {"@module": "rxn_network.reaction", "@class": "ComputedReaction", "reactants": [{"@module": "rxn_network.entries", "@class": "GibbsComputedStructureEntry", "energy": -1.5168923552592517, "composition": {"Cu": 2.0, "O": 2.0}, "energy_adjustments": [], "parameters": {}, "data": {"oxide_type": "oxide", "icsd_ids": [291393, 291390, 291387, 67850, 16025, 653723, 31059, 43180, 69094, 628618, 92368, 43179, 628614, 43181, 87125, 87123, 26715, 92366, 628615, 92367, 92365, 160630, 87122, 628616, 87124, 628612, 92364]}, "entry_id": "mp-704645", "correction": 0.0, "structure": {"@module": "pymatgen.core.structure", "@class": "Structure", "charge": null, "lattice": {"matrix": [[2.030431, 2.124735, 0.0], [-2.030431, 2.124735, 0.0], [0.0, 0.225338, 5.155799]], "a": 2.9389026635780233, "b": 2.9389026635780233, "c": 5.160720932451686, "alpha": 88.1910006148403, "beta": 88.1910006148403, "gamma": 87.399721810397, "volume": 44.485551705434986}, "sites": [{"species": [{"element": "Cu", "occu": 1}], "abc": [0.0, 0.5, 0.5], "xyz": [-1.0152155, 1.1750364999999998, 2.5778995], "label": "Cu", "properties": {"magmom": -0.001}}, {"species": [{"element": "Cu", "occu": 1}], "abc": [0.5, 0.0, 0.0], "xyz": [1.0152155, 1.0623675, 0.0], "label": "Cu", "properties": {"magmom": -0.0}}, {"species": [{"element": "O", "occu": 1}], "abc": [0.486128, 0.513872, 0.75], "xyz": [-0.05633227766400006, 2.2937385, 3.86684925], "label": "O", "properties": {"magmom": -0.0}}, {"species": [{"element": "O", "occu": 1}], "abc": [0.513872, 0.486128, 0.25], "xyz": [0.05633227766400006, 2.1810695, 1.28894975], "label": "O", "properties": {"magmom": -0.0}}]}, "formation_enthalpy": -3.8007122224999996, "temp": 1200, "gibbs_model": "SISSO", "interpolated": false}], "products": [{"@module": "rxn_network.entries", "@class": "GibbsComputedStructureEntry", "energy": -4.386413013602123, "composition": {"Cu": 8.0, "O": 6.0}, "energy_adjustments": [], "parameters": {}, "data": {"oxide_type": "oxide", "icsd_ids": [77675, 100566]}, "entry_id": "mp-1478", "correction": 0.0, "structure": {"@module": "pymatgen.core.structure", "@class": "Structure", "charge": null, "lattice": {"matrix": [[-2.954803, 2.954803, 4.918373], [2.954803, -2.954803, 4.918373], [2.954803, 2.954803, -4.918373]], "a": 6.453844939626842, "b": 6.453844939626842, "c": 6.453844939626842, "alpha": 125.50487813587661, "beta": 125.50487813587661, "gamma": 80.70344212599979, "volume": 171.7665194882777}, "sites": [{"species": [{"element": "Cu", "occu": 1}], "abc": [0.375, 0.625, 0.25], "xyz": [1.4774015, 0.0, 3.68877975], "label": "Cu", "properties": {"magmom": 0.044}}, {"species": [{"element": "Cu", "occu": 1}], "abc": [0.875, 0.625, 0.25], "xyz": [-2.220446049250313e-16, 1.4774015000000003, 6.14796625], "label": "Cu", "properties": {"magmom": 0.034}}, {"species": [{"element": "Cu", "occu": 1}], "abc": [0.375, 0.125, 0.75], "xyz": [1.4774015, 2.954803, -1.2295932500000002], "label": "Cu", "properties": {"magmom": 0.031}}, {"species": [{"element": "Cu", "occu": 1}], "abc": [0.375, 0.625, 0.75], "xyz": [2.954803, 1.4774015, 1.2295932499999997], "label": "Cu", "properties": {"magmom": 0.051}}, {"species": [{"element": "Cu", "occu": 1}], "abc": [0.375, 0.125, 0.25], "xyz": [0.0, 1.4774015, 1.22959325], "label": "Cu", "properties": {"magmom": 0.005}}, {"species": [{"element": "Cu", "occu": 1}], "abc": [0.875, 0.125, 0.25], "xyz": [-1.4774015000000005, 2.9548030000000005, 3.68877975], "label": "Cu", "properties": {"magmom": 0.007}}, {"species": [{"element": "Cu", "occu": 1}], "abc": [0.875, 0.625, 0.75], "xyz": [1.4774014999999998, 2.954803, 3.6887797499999992], "label": "Cu", "properties": {"magmom": 0.007}}, {"species": [{"element": "Cu", "occu": 1}], "abc": [0.875, 0.125, 0.75], "xyz": [-4.440892098500626e-16, 4.432204500000001, 1.2295932499999997], "label": "Cu", "properties": {"magmom": 0.004}}, {"species": [{"element": "O", "occu": 1}], "abc": [0.25, 0.75, 0.5], "xyz": [2.954803, 0.0, 2.4591865], "label": "O", "properties": {"magmom": 0.02}}, {"species": [{"element": "O", "occu": 1}], "abc": [0.5, 0.5, 0.0], "xyz": [0.0, 0.0, 4.918373], "label": "O", "properties": {"magmom": 0.02}}, {"species": [{"element": "O", "occu": 1}], "abc": [0.762953, 0.762953, 0.0], "xyz": [0.0, 0.0, 7.504974870938], "label": "O", "properties": {"magmom": 0.014}}, {"species": [{"element": "O", "occu": 1}], "abc": [0.512953, 0.012953, 0.5], "xyz": [0.0, 2.954803, 0.12741537093799993], "label": "O", "properties": {"magmom": 0.012}}, {"species": [{"element": "O", "occu": 1}], "abc": [0.987047, 0.487047, 0.5], "xyz": [2.220446049250313e-16, 2.954803, 4.790957629062001], "label": "O", "properties": {"magmom": 0.014}}, {"species": [{"element": "O", "occu": 1}], "abc": [0.237047, 0.237047, 0.0], "xyz": [0.0, 0.0, 2.331771129062], "label": "O", "properties": {"magmom": 0.012}}]}, "formation_enthalpy": -11.352126427500004, "temp": 1200, "gibbs_model": "SISSO", "interpolated": false}, {"@module": "rxn_network.entries", "@class": "GibbsComputedStructureEntry", "energy": 0.0, "composition": {"O": 8.0}, "energy_adjustments": [], "parameters": {}, "data": {"oxide_type": "None", "icsd_ids": [236855, 236857, 156481, 236856, 236858]}, "entry_id": "mp-12957", "correction": 0.0, "structure": {"@module": "pymatgen.core.structure", "@class": "Structure", "charge": null, "lattice": {"matrix": [[3.110107, 4.377428, 0.0], [-3.110107, 4.377428, 0.0], [0.0, 1.908312, 3.953345]], "a": 5.369789702272613, "b": 5.369789702272613, "c": 4.389828171850124, "alpha": 69.2448296788145, "beta": 69.2448296788145, "gamma": 70.78662063844565, "volume": 107.6438082346079}, "sites": [{"species": [{"element": "O", "occu": 1}], "abc": [0.726541, 0.213911, 0.155391], "xyz": [1.59433415141, 4.413295427448, 0.614314232895], "label": "O", "properties": {"magmom": 0.0}}, {"species": [{"element": "O", "occu": 1}], "abc": [0.786089, 0.273459, 0.844609], "xyz": [1.59433415141, 6.249872572552, 3.339030767105], "label": "O", "properties": {"magmom": 0.0}}, {"species": [{"element": "O", "occu": 1}], "abc": [0.273459, 0.786089, 0.844609], "xyz": [-1.59433415141, 6.249872572552, 3.339030767105], "label": "O", "properties": {"magmom": 0.0}}, {"species": [{"element": "O", "occu": 1}], "abc": [0.213911, 0.726541, 0.155391], "xyz": [-1.59433415141, 4.413295427448, 0.614314232895], "label": "O", "properties": {"magmom": 0.0}}, {"species": [{"element": "O", "occu": 1}], "abc": [0.792252, 0.792252, 0.17832], "xyz": [0.0, 7.2763423715519995, 0.7049604804], "label": "O", "properties": {"magmom": -0.0}}, {"species": [{"element": "O", "occu": 1}], "abc": [0.207748, 0.207748, 0.82168], "xyz": [0.0, 3.3868256284480003, 3.2483845196], "label": "O", "properties": {"magmom": -0.0}}, {"species": [{"element": "O", "occu": 1}], "abc": [0.851778, 0.851778, 0.867359], "xyz": [0.0, 9.112385321976, 3.428969365855], "label": "O", "properties": {"magmom": -0.0}}, {"species": [{"element": "O", "occu": 1}], "abc": [0.148222, 0.148222, 0.132641], "xyz": [0.0, 1.550782678024, 0.5243756341450001], "label": "O", "properties": {"magmom": -0.0}}]}, "formation_enthalpy": 0.0, "temp": 1200, "gibbs_model": "SISSO", "interpolated": false}]}, {"@module": "rxn_network.reaction", "@class": "ComputedReaction", "reactants": [{"@module": "rxn_network.entries", "@class": "GibbsComputedStructureEntry", "energy": -4.233770122489131, "composition": {"Ba": 1.0, "O": 2.0}, "energy_adjustments": [], "parameters": {}, "data": {"oxide_type": "peroxide", "icsd_ids": [24248, 80750, 180397, 24729]}, "entry_id": "mp-1105", "correction": 0.0, "structure": {"@module": "pymatgen.core.structure", "@class": "Structure", "charge": null, "lattice": {"matrix": [[-1.932967, 1.932967, 3.489148], [1.932967, -1.932967, 3.489148], [1.932967, 1.932967, -3.489148]], "a": 4.432479736229146, "b": 4.432479736229146, "c": 4.432479736229146, "alpha": 128.29045629411098, "beta": 128.29045629411098, "gamma": 76.15497070658408, "volume": 52.14687194659256}, "sites": [{"species": [{"element": "Ba", "occu": 1}], "abc": [0.0, 0.0, 0.0], "xyz": [0.0, 0.0, 0.0], "label": "Ba", "properties": {"magmom": -0.0}}, {"species": [{"element": "O", "occu": 1}], "abc": [0.392337, 0.392337, 0.0], "xyz": [0.0, 0.0, 2.737843717752], "label": "O", "properties": {"magmom": -0.0}}, {"species": [{"element": "O", "occu": 1}], "abc": [0.607663, 0.607663, 0.0], "xyz": [0.0, 0.0, 4.2404522822479995], "label": "O", "properties": {"magmom": -0.0}}]}, "formation_enthalpy": -6.5130331725, "temp": 1200, "gibbs_model": "SISSO", "interpolated": false}, {"@module": "rxn_network.entries", "@class": "GibbsComputedStructureEntry", "energy": -4.386413013602123, "composition": {"Cu": 8.0, "O": 6.0}, "energy_adjustments": [], "parameters": {}, "data": {"oxide_type": "oxide", "icsd_ids": [77675, 100566]}, "entry_id": "mp-1478", "correction": 0.0, "structure": {"@module": "pymatgen.core.structure", "@class": "Structure", "charge": null, "lattice": {"matrix": [[-2.954803, 2.954803, 4.918373], [2.954803, -2.954803, 4.918373], [2.954803, 2.954803, -4.918373]], "a": 6.453844939626842, "b": 6.453844939626842, "c": 6.453844939626842, "alpha": 125.50487813587661, "beta": 125.50487813587661, "gamma": 80.70344212599979, "volume": 171.7665194882777}, "sites": [{"species": [{"element": "Cu", "occu": 1}], "abc": [0.375, 0.625, 0.25], "xyz": [1.4774015, 0.0, 3.68877975], "label": "Cu", "properties": {"magmom": 0.044}}, {"species": [{"element": "Cu", "occu": 1}], "abc": [0.875, 0.625, 0.25], "xyz": [-2.220446049250313e-16, 1.4774015000000003, 6.14796625], "label": "Cu", "properties": {"magmom": 0.034}}, {"species": [{"element": "Cu", "occu": 1}], "abc": [0.375, 0.125, 0.75], "xyz": [1.4774015, 2.954803, -1.2295932500000002], "label": "Cu", "properties": {"magmom": 0.031}}, {"species": [{"element": "Cu", "occu": 1}], "abc": [0.375, 0.625, 0.75], "xyz": [2.954803, 1.4774015, 1.2295932499999997], "label": "Cu", "properties": {"magmom": 0.051}}, {"species": [{"element": "Cu", "occu": 1}], "abc": [0.375, 0.125, 0.25], "xyz": [0.0, 1.4774015, 1.22959325], "label": "Cu", "properties": {"magmom": 0.005}}, {"species": [{"element": "Cu", "occu": 1}], "abc": [0.875, 0.125, 0.25], "xyz": [-1.4774015000000005, 2.9548030000000005, 3.68877975], "label": "Cu", "properties": {"magmom": 0.007}}, {"species": [{"element": "Cu", "occu": 1}], "abc": [0.875, 0.625, 0.75], "xyz": [1.4774014999999998, 2.954803, 3.6887797499999992], "label": "Cu", "properties": {"magmom": 0.007}}, {"species": [{"element": "Cu", "occu": 1}], "abc": [0.875, 0.125, 0.75], "xyz": [-4.440892098500626e-16, 4.432204500000001, 1.2295932499999997], "label": "Cu", "properties": {"magmom": 0.004}}, {"species": [{"element": "O", "occu": 1}], "abc": [0.25, 0.75, 0.5], "xyz": [2.954803, 0.0, 2.4591865], "label": "O", "properties": {"magmom": 0.02}}, {"species": [{"element": "O", "occu": 1}], "abc": [0.5, 0.5, 0.0], "xyz": [0.0, 0.0, 4.918373], "label": "O", "properties": {"magmom": 0.02}}, {"species": [{"element": "O", "occu": 1}], "abc": [0.762953, 0.762953, 0.0], "xyz": [0.0, 0.0, 7.504974870938], "label": "O", "properties": {"magmom": 0.014}}, {"species": [{"element": "O", "occu": 1}], "abc": [0.512953, 0.012953, 0.5], "xyz": [0.0, 2.954803, 0.12741537093799993], "label": "O", "properties": {"magmom": 0.012}}, {"species": [{"element": "O", "occu": 1}], "abc": [0.987047, 0.487047, 0.5], "xyz": [2.220446049250313e-16, 2.954803, 4.790957629062001], "label": "O", "properties": {"magmom": 0.014}}, {"species": [{"element": "O", "occu": 1}], "abc": [0.237047, 0.237047, 0.0], "xyz": [0.0, 0.0, 2.331771129062], "label": "O", "properties": {"magmom": 0.012}}]}, "formation_enthalpy": -11.352126427500004, "temp": 1200, "gibbs_model": "SISSO", "interpolated": false}], "products": [{"@module": "rxn_network.entries", "@class": "GibbsComputedStructureEntry", "energy": 0.0, "composition": {"O": 8.0}, "energy_adjustments": [], "parameters": {}, "data": {"oxide_type": "None", "icsd_ids": [236855, 236857, 156481, 236856, 236858]}, "entry_id": "mp-12957", "correction": 0.0, "structure": {"@module": "pymatgen.core.structure", "@class": "Structure", "charge": null, "lattice": {"matrix": [[3.110107, 4.377428, 0.0], [-3.110107, 4.377428, 0.0], [0.0, 1.908312, 3.953345]], "a": 5.369789702272613, "b": 5.369789702272613, "c": 4.389828171850124, "alpha": 69.2448296788145, "beta": 69.2448296788145, "gamma": 70.78662063844565, "volume": 107.6438082346079}, "sites": [{"species": [{"element": "O", "occu": 1}], "abc": [0.726541, 0.213911, 0.155391], "xyz": [1.59433415141, 4.413295427448, 0.614314232895], "label": "O", "properties": {"magmom": 0.0}}, {"species": [{"element": "O", "occu": 1}], "abc": [0.786089, 0.273459, 0.844609], "xyz": [1.59433415141, 6.249872572552, 3.339030767105], "label": "O", "properties": {"magmom": 0.0}}, {"species": [{"element": "O", "occu": 1}], "abc": [0.273459, 0.786089, 0.844609], "xyz": [-1.59433415141, 6.249872572552, 3.339030767105], "label": "O", "properties": {"magmom": 0.0}}, {"species": [{"element": "O", "occu": 1}], "abc": [0.213911, 0.726541, 0.155391], "xyz": [-1.59433415141, 4.413295427448, 0.614314232895], "label": "O", "properties": {"magmom": 0.0}}, {"species": [{"element": "O", "occu": 1}], "abc": [0.792252, 0.792252, 0.17832], "xyz": [0.0, 7.2763423715519995, 0.7049604804], "label": "O", "properties": {"magmom": -0.0}}, {"species": [{"element": "O", "occu": 1}], "abc": [0.207748, 0.207748, 0.82168], "xyz": [0.0, 3.3868256284480003, 3.2483845196], "label": "O", "properties": {"magmom": -0.0}}, {"species": [{"element": "O", "occu": 1}], "abc": [0.851778, 0.851778, 0.867359], "xyz": [0.0, 9.112385321976, 3.428969365855], "label": "O", "properties": {"magmom": -0.0}}, {"species": [{"element": "O", "occu": 1}], "abc": [0.148222, 0.148222, 0.132641], "xyz": [0.0, 1.550782678024, 0.5243756341450001], "label": "O", "properties": {"magmom": -0.0}}]}, "formation_enthalpy": 0.0, "temp": 1200, "gibbs_model": "SISSO", "interpolated": false}, {"@module": "rxn_network.entries", "@class": "GibbsComputedStructureEntry", "energy": -54.07523144404489, "composition": {"Ba": 8.0, "Cu": 12.0, "O": 24.0}, "energy_adjustments": [], "parameters": {}, "data": {"oxide_type": "oxide", "icsd_ids": [63701]}, "entry_id": "mp-615789", "correction": 0.0, "structure": {"@module": "pymatgen.core.structure", "@class": "Structure", "charge": null, "lattice": {"matrix": [[7.593112, 0.0, 0.0], [0.0, 8.271778, 0.0], [0.0, 4.075132, 11.470881]], "a": 7.593112, "b": 8.271778, "c": 12.173241627996424, "alpha": 70.44196759342746, "beta": 90.0, "gamma": 90.0, "volume": 720.4692513381846}, "sites": [{"species": [{"element": "Ba", "occu": 1}], "abc": [0.5, 0.435389, 0.757679], "xyz": [3.796556, 6.68908309027, 8.691245645199], "label": "Ba", "properties": {"magmom": 0.0}}, {"species": [{"element": "Ba", "occu": 1}], "abc": [0.5, 0.091875, 0.258338], "xyz": [3.796556, 1.812731054366, 2.963364455778], "label": "Ba", "properties": {"magmom": -0.002}}, {"species": [{"element": "Ba", "occu": 1}], "abc": [0.0, 0.82472, 0.251236], "xyz": [0.0, 7.845720615312, 2.8818982589160003], "label": "Ba", "properties": {"magmom": -0.002}}, {"species": [{"element": "Ba", "occu": 1}], "abc": [0.0, 0.318369, 0.247817], "xyz": [0.0, 3.643364676926, 2.842679316777], "label": "Ba", "properties": {"magmom": -0.001}}, {"species": [{"element": "Ba", "occu": 1}], "abc": [0.0, 0.17528, 0.748764], "xyz": [0.0, 4.501189384688, 8.588982741084001], "label": "Ba", "properties": {"magmom": -0.002}}, {"species": [{"element": "Ba", "occu": 1}], "abc": [0.5, 0.908125, 0.741662], "xyz": [3.796556, 10.534178945634, 8.507516544222002], "label": "Ba", "properties": {"magmom": -0.002}}, {"species": [{"element": "Ba", "occu": 1}], "abc": [0.0, 0.681631, 0.752183], "xyz": [0.0, 8.703545323074, 8.628201683223], "label": "Ba", "properties": {"magmom": -0.001}}, {"species": [{"element": "Ba", "occu": 1}], "abc": [0.5, 0.564611, 0.242321], "xyz": [3.796556, 5.65782690973, 2.779635354801], "label": "Ba", "properties": {"magmom": 0.0}}, {"species": [{"element": "Cu", "occu": 1}], "abc": [0.249264, 0.665503, 0.500277], "xyz": [1.892689469568, 7.543587885897999, 5.738617934037], "label": "Cu", "properties": {"magmom": -0.046}}, {"species": [{"element": "Cu", "occu": 1}], "abc": [0.747101, 0.66798, 0.998529], "xyz": [5.672821568312, 9.594519749267999, 11.454007334049], "label": "Cu", "properties": {"magmom": 0.052}}, {"species": [{"element": "Cu", "occu": 1}], "abc": [0.249264, 0.334497, 0.499723], "xyz": [1.892689469568, 4.8033221141019995, 5.732263065963], "label": "Cu", "properties": {"magmom": -0.051}}, {"species": [{"element": "Cu", "occu": 1}], "abc": [0.252899, 0.33202, 0.001471], "xyz": [1.9202904316879998, 2.7523902507319997, 0.016873665951], "label": "Cu", "properties": {"magmom": 0.052}}, {"species": [{"element": "Cu", "occu": 1}], "abc": [0.750736, 0.334497, 0.499723], "xyz": [5.700422530431999, 4.8033221141019995, 5.732263065963], "label": "Cu", "properties": {"magmom": -0.046}}, {"species": [{"element": "Cu", "occu": 1}], "abc": [0.247016, 0.0, 0.0], "xyz": [1.875620153792, 0.0, 0.0], "label": "Cu", "properties": {"magmom": 0.025}}, {"species": [{"element": "Cu", "occu": 1}], "abc": [0.252899, 0.66798, 0.998529], "xyz": [1.9202904316879998, 9.594519749267999, 11.454007334049], "label": "Cu", "properties": {"magmom": 0.057}}, {"species": [{"element": "Cu", "occu": 1}], "abc": [0.752984, 0.0, 0.0], "xyz": [5.7174918462079996, 0.0, 0.0], "label": "Cu", "properties": {"magmom": 0.025}}, {"species": [{"element": "Cu", "occu": 1}], "abc": [0.750736, 0.665503, 0.500277], "xyz": [5.700422530431999, 7.543587885897999, 5.738617934037], "label": "Cu", "properties": {"magmom": -0.051}}, {"species": [{"element": "Cu", "occu": 1}], "abc": [0.747101, 0.33202, 0.001471], "xyz": [5.672821568312, 2.7523902507319997, 0.016873665951], "label": "Cu", "properties": {"magmom": 0.057}}, {"species": [{"element": "Cu", "occu": 1}], "abc": [0.746002, 0.0, 0.5], "xyz": [5.664476738224, 2.037566, 5.7354405], "label": "Cu", "properties": {"magmom": -0.143}}, {"species": [{"element": "Cu", "occu": 1}], "abc": [0.253998, 0.0, 0.5], "xyz": [1.9286352617759999, 2.037566, 5.7354405], "label": "Cu", "properties": {"magmom": -0.143}}, {"species": [{"element": "O", "occu": 1}], "abc": [0.766672, 0.111085, 0.112489], "xyz": [5.821426363264, 1.377277982678, 1.2903479328090002], "label": "O", "properties": {"magmom": 0.013}}, {"species": [{"element": "O", "occu": 1}], "abc": [0.747892, 0.778742, 0.109509], "xyz": [5.678827719904, 6.887844573463999, 1.2561647074289999], "label": "O", "properties": {"magmom": 0.011}}, {"species": [{"element": "O", "occu": 1}], "abc": [0.234342, 0.555139, 0.388407], "xyz": [1.7793850523039998, 6.174796361866001, 4.455370476567], "label": "O", "properties": {"magmom": -0.011}}, {"species": [{"element": "O", "occu": 1}], "abc": [0.749007, 0.887309, 0.38978], "xyz": [5.687294039784, 8.928028016362, 4.4711199961800006], "label": "O", "properties": {"magmom": -0.04}}, {"species": [{"element": "O", "occu": 1}], "abc": [0.765658, 0.444861, 0.611593], "xyz": [5.813726947695999, 6.172113638134, 7.015510523433001], "label": "O", "properties": {"magmom": -0.011}}, {"species": [{"element": "O", "occu": 1}], "abc": [0.747892, 0.221258, 0.890491], "xyz": [5.678827719904, 5.459065426536, 10.214716292571001], "label": "O", "properties": {"magmom": 0.012}}, {"species": [{"element": "O", "occu": 1}], "abc": [0.252108, 0.778742, 0.109509], "xyz": [1.9142842800959998, 6.887844573463999, 1.2561647074289999], "label": "O", "properties": {"magmom": 0.012}}, {"species": [{"element": "O", "occu": 1}], "abc": [0.233328, 0.888915, 0.887511], "xyz": [1.7716856367359999, 10.969632017321999, 10.180533067191002], "label": "O", "properties": {"magmom": 0.013}}, {"species": [{"element": "O", "occu": 1}], "abc": [0.268222, 0.446835, 0.110688], "xyz": [2.036639686864, 4.147188133445999, 1.269688876128], "label": "O", "properties": {"magmom": 0.02}}, {"species": [{"element": "O", "occu": 1}], "abc": [0.233328, 0.111085, 0.112489], "xyz": [1.7716856367359999, 1.377277982678, 1.2903479328090002], "label": "O", "properties": {"magmom": 0.011}}, {"species": [{"element": "O", "occu": 1}], "abc": [0.269245, 0.778155, 0.610898], "xyz": [2.04440744044, 8.926215398126, 7.007538261138], "label": "O", "properties": {"magmom": -0.039}}, {"species": [{"element": "O", "occu": 1}], "abc": [0.730755, 0.778155, 0.610898], "xyz": [5.54870455956, 8.926215398126, 7.007538261138], "label": "O", "properties": {"magmom": -0.04}}, {"species": [{"element": "O", "occu": 1}], "abc": [0.766672, 0.888915, 0.887511], "xyz": [5.821426363264, 10.969632017321999, 10.180533067191002], "label": "O", "properties": {"magmom": 0.011}}, {"species": [{"element": "O", "occu": 1}], "abc": [0.269245, 0.221845, 0.389102], "xyz": [2.04440744044, 3.4206946018739997, 4.463342738862], "label": "O", "properties": {"magmom": -0.04}}, {"species": [{"element": "O", "occu": 1}], "abc": [0.731778, 0.446835, 0.110688], "xyz": [5.556472313136, 4.147188133445999, 1.269688876128], "label": "O", "properties": {"magmom": 0.02}}, {"species": [{"element": "O", "occu": 1}], "abc": [0.749007, 0.112691, 0.61022], "xyz": [5.687294039784, 3.4188819836379998, 6.99976100382], "label": "O", "properties": {"magmom": -0.039}}, {"species": [{"element": "O", "occu": 1}], "abc": [0.268222, 0.553165, 0.889312], "xyz": [2.036639686864, 8.199721866554, 10.201192123872], "label": "O", "properties": {"magmom": 0.02}}, {"species": [{"element": "O", "occu": 1}], "abc": [0.731778, 0.553165, 0.889312], "xyz": [5.556472313136, 8.199721866554, 10.201192123872], "label": "O", "properties": {"magmom": 0.02}}, {"species": [{"element": "O", "occu": 1}], "abc": [0.250993, 0.112691, 0.61022], "xyz": [1.9058179602160001, 3.4188819836379998, 6.99976100382], "label": "O", "properties": {"magmom": -0.04}}, {"species": [{"element": "O", "occu": 1}], "abc": [0.252108, 0.221258, 0.890491], "xyz": [1.9142842800959998, 5.459065426536, 10.214716292571001], "label": "O", "properties": {"magmom": 0.011}}, {"species": [{"element": "O", "occu": 1}], "abc": [0.730755, 0.221845, 0.389102], "xyz": [5.54870455956, 3.4206946018739997, 4.463342738862], "label": "O", "properties": {"magmom": -0.039}}, {"species": [{"element": "O", "occu": 1}], "abc": [0.765658, 0.555139, 0.388407], "xyz": [5.813726947695999, 6.174796361866001, 4.455370476567], "label": "O", "properties": {"magmom": -0.011}}, {"species": [{"element": "O", "occu": 1}], "abc": [0.250993, 0.887309, 0.38978], "xyz": [1.9058179602160001, 8.928028016362, 4.4711199961800006], "label": "O", "properties": {"magmom": -0.039}}, {"species": [{"element": "O", "occu": 1}], "abc": [0.234342, 0.444861, 0.611593], "xyz": [1.7793850523039998, 6.172113638134, 7.015510523433001], "label": "O", "properties": {"magmom": -0.011}}]}, "formation_enthalpy": -79.02540964999997, "temp": 1200, "gibbs_model": "SISSO", "interpolated": false}]}], "costs": [0.16595215067364272, 0.2192918634013308, 0.22530515541337617, 0.15535020695700452], "net_rxn": {"@module": "rxn_network.reaction", "@class": "ComputedReaction", "reactants": [{"@module": "rxn_network.entries", "@class": "GibbsComputedStructureEntry", "energy": -1.5168923552592517, "composition": {"Cu": 2.0, "O": 2.0}, "energy_adjustments": [], "parameters": {}, "data": {"oxide_type": "oxide", "icsd_ids": [291393, 291390, 291387, 67850, 16025, 653723, 31059, 43180, 69094, 628618, 92368, 43179, 628614, 43181, 87125, 87123, 26715, 92366, 628615, 92367, 92365, 160630, 87122, 628616, 87124, 628612, 92364]}, "entry_id": "mp-704645", "correction": 0.0, "structure": {"@module": "pymatgen.core.structure", "@class": "Structure", "charge": null, "lattice": {"matrix": [[2.030431, 2.124735, 0.0], [-2.030431, 2.124735, 0.0], [0.0, 0.225338, 5.155799]], "a": 2.9389026635780233, "b": 2.9389026635780233, "c": 5.160720932451686, "alpha": 88.1910006148403, "beta": 88.1910006148403, "gamma": 87.399721810397, "volume": 44.485551705434986}, "sites": [{"species": [{"element": "Cu", "occu": 1}], "abc": [0.0, 0.5, 0.5], "xyz": [-1.0152155, 1.1750364999999998, 2.5778995], "label": "Cu", "properties": {"magmom": -0.001}}, {"species": [{"element": "Cu", "occu": 1}], "abc": [0.5, 0.0, 0.0], "xyz": [1.0152155, 1.0623675, 0.0], "label": "Cu", "properties": {"magmom": -0.0}}, {"species": [{"element": "O", "occu": 1}], "abc": [0.486128, 0.513872, 0.75], "xyz": [-0.05633227766400006, 2.2937385, 3.86684925], "label": "O", "properties": {"magmom": -0.0}}, {"species": [{"element": "O", "occu": 1}], "abc": [0.513872, 0.486128, 0.25], "xyz": [0.05633227766400006, 2.1810695, 1.28894975], "label": "O", "properties": {"magmom": -0.0}}]}, "formation_enthalpy": -3.8007122224999996, "temp": 1200, "gibbs_model": "SISSO", "interpolated": false}, {"@module": "rxn_network.entries", "@class": "GibbsComputedStructureEntry", "energy": -133.43052168428449, "composition": {"Y": 16.0, "O": 24.0}, "energy_adjustments": [], "parameters": {}, "data": {"oxide_type": "oxide", "icsd_ids": [193377, 237970, 193375, 193376, 193374, 187274, 41936, 160890, 290965, 86814, 81861, 66242, 85355, 82420, 290963, 16394, 86817, 78581, 186675, 153500, 193042, 181871, 155173, 184530, 185295, 23811, 290961, 26190, 27772, 647653, 181825, 80033, 86815, 77081, 86813, 151761, 66730, 33648, 66243, 41267, 151760, 290960, 192862, 290964]}, "entry_id": "mp-2652", "correction": 0.0, "structure": {"@module": "pymatgen.core.structure", "@class": "Structure", "charge": null, "lattice": {"matrix": [[-5.351945, 5.351945, 5.351945], [5.351945, -5.351945, 5.351945], [5.351945, 5.351945, -5.351945]], "a": 9.269840659314214, "b": 9.269840659314214, "c": 9.269840659314214, "alpha": 109.47122063449069, "beta": 109.47122063449069, "gamma": 109.47122063449069, "volume": 613.1897920496368}, "sites": [{"species": [{"element": "Y", "occu": 1}], "abc": [0.717318, 0.75, 0.467318], "xyz": [2.6759725, 2.3261479670200003, 5.351944999999999], "label": "Y", "properties": {"magmom": 0.0}}, {"species": [{"element": "Y", "occu": 1}], "abc": [0.25, 0.032682, 0.782682], "xyz": [3.0257970329799995, 5.351944999999999, -2.6759724999999994], "label": "Y", "properties": {"magmom": 0.0}}, {"species": [{"element": "Y", "occu": 1}], "abc": [0.467318, 0.717318, 0.75], "xyz": [5.351944999999999, 2.6759725, 2.32614796702], "label": "Y", "properties": {"magmom": 0.0}}, {"species": [{"element": "Y", "occu": 1}], "abc": [0.75, 0.467318, 0.717318], "xyz": [2.3261479670200003, 5.351944999999999, 2.6759725000000003], "label": "Y", "properties": {"magmom": 0.0}}, {"species": [{"element": "Y", "occu": 1}], "abc": [0.032682, 0.782682, 0.25], "xyz": [5.351945, -2.6759724999999994, 3.025797032979999], "label": "Y", "properties": {"magmom": 0.0}}, {"species": [{"element": "Y", "occu": 1}], "abc": [0.782682, 0.25, 0.032682], "xyz": [-2.6759724999999994, 3.025797032979999, 5.351945], "label": "Y", "properties": {"magmom": 0.0}}, {"species": [{"element": "Y", "occu": 1}], "abc": [0.282682, 0.25, 0.532682], "xyz": [2.6759724999999994, 3.02579703298, 4.440892098500626e-16], "label": "Y", "properties": {"magmom": 0.0}}, {"species": [{"element": "Y", "occu": 1}], "abc": [0.75, 0.967318, 0.217318], "xyz": [2.3261479670200003, -4.440892098500626e-16, 8.027917500000001], "label": "Y", "properties": {"magmom": 0.0}}, {"species": [{"element": "Y", "occu": 1}], "abc": [0.532682, 0.282682, 0.25], "xyz": [2.220446049250313e-16, 2.6759724999999994, 3.02579703298], "label": "Y", "properties": {"magmom": 0.0}}, {"species": [{"element": "Y", "occu": 1}], "abc": [0.25, 0.532682, 0.282682], "xyz": [3.02579703298, 2.220446049250313e-16, 2.6759724999999994], "label": "Y", "properties": {"magmom": 0.0}}, {"species": [{"element": "Y", "occu": 1}], "abc": [0.967318, 0.217318, 0.75], "xyz": [-8.881784197001252e-16, 8.027917500000001, 2.32614796702], "label": "Y", "properties": {"magmom": 0.0}}, {"species": [{"element": "Y", "occu": 1}], "abc": [0.217318, 0.75, 0.967318], "xyz": [8.0279175, 2.3261479670200003, 0.0], "label": "Y", "properties": {"magmom": 0.0}}, {"species": [{"element": "Y", "occu": 1}], "abc": [0.5, 0.5, 0.0], "xyz": [0.0, 0.0, 5.351945], "label": "Y", "properties": {"magmom": 0.0}}, {"species": [{"element": "Y", "occu": 1}], "abc": [0.0, 0.0, 0.0], "xyz": [0.0, 0.0, 0.0], "label": "Y", "properties": {"magmom": 0.0}}, {"species": [{"element": "Y", "occu": 1}], "abc": [0.0, 0.5, 0.5], "xyz": [5.351945, 0.0, 0.0], "label": "Y", "properties": {"magmom": 0.0}}, {"species": [{"element": "Y", "occu": 1}], "abc": [0.5, 0.0, 0.5], "xyz": [0.0, 5.351945, 0.0], "label": "Y", "properties": {"magmom": 0.0}}, {"species": [{"element": "O", "occu": 1}], "abc": [0.229254, 0.271877, 0.760719], "xyz": [4.29944220019, 3.8432102967199997, -1.3893006986599996], "label": "O", "properties": {"magmom": -0.0}}, {"species": [{"element": "O", "occu": 1}], "abc": [0.011158, 0.468535, 0.739281], "xyz": [6.404447799809999, 1.50873470328, -1.3893006986599996], "label": "O", "properties": {"magmom": -0.0}}, {"species": [{"element": "O", "occu": 1}], "abc": [0.270746, 0.031465, 0.042623], "xyz": [-1.0525027998099998, 1.5087347032799998, 1.3893006986599998], "label": "O", "properties": {"magmom": -0.0}}, {"species": [{"element": "O", "occu": 1}], "abc": [0.739281, 0.011158, 0.468535], "xyz": [-1.3893006986599996, 6.404447799809999, 1.50873470328], "label": "O", "properties": {"magmom": -0.0}}, {"species": [{"element": "O", "occu": 1}], "abc": [0.271877, 0.760719, 0.229254], "xyz": [3.84321029672, -1.38930069866, 4.299442200189999], "label": "O", "properties": {"magmom": -0.0}}, {"species": [{"element": "O", "occu": 1}], "abc": [0.228123, 0.457377, 0.488842], "xyz": [3.8432102967199997, 1.3893006986599996, 1.05250279981], "label": "O", "properties": {"magmom": -0.0}}, {"species": [{"element": "O", "occu": 1}], "abc": [0.457377, 0.488842, 0.228123], "xyz": [1.3893006986599996, 1.05250279981, 3.8432102967199997], "label": "O", "properties": {"magmom": -0.0}}, {"species": [{"element": "O", "occu": 1}], "abc": [0.468535, 0.739281, 0.011158], "xyz": [1.5087347032799998, -1.3893006986599998, 6.404447799809999], "label": "O", "properties": {"magmom": -0.0}}, {"species": [{"element": "O", "occu": 1}], "abc": [0.042623, 0.270746, 0.031465], "xyz": [1.3893006986599998, -1.0525027998099998, 1.5087347032799998], "label": "O", "properties": {"magmom": -0.0}}, {"species": [{"element": "O", "occu": 1}], "abc": [0.031465, 0.042623, 0.270746], "xyz": [1.5087347032799998, 1.3893006986599998, -1.0525027998099998], "label": "O", "properties": {"magmom": -0.0}}, {"species": [{"element": "O", "occu": 1}], "abc": [0.760719, 0.229254, 0.271877], "xyz": [-1.3893006986599998, 4.29944220019, 3.8432102967200006], "label": "O", "properties": {"magmom": -0.0}}, {"species": [{"element": "O", "occu": 1}], "abc": [0.488842, 0.228123, 0.457377], "xyz": [1.05250279981, 3.8432102967199997, 1.3893006986599996], "label": "O", "properties": {"magmom": -0.0}}, {"species": [{"element": "O", "occu": 1}], "abc": [0.770746, 0.728123, 0.239281], "xyz": [1.0525027998099994, 1.5087347032800003, 6.741245698659999], "label": "O", "properties": {"magmom": -0.0}}, {"species": [{"element": "O", "occu": 1}], "abc": [0.988842, 0.531465, 0.260719], "xyz": [-1.05250279981, 3.8432102967199997, 6.74124569866], "label": "O", "properties": {"magmom": -0.0}}, {"species": [{"element": "O", "occu": 1}], "abc": [0.729254, 0.968535, 0.957377], "xyz": [6.404447799810001, 3.8432102967199993, 3.9626443013399992], "label": "O", "properties": {"magmom": -0.0}}, {"species": [{"element": "O", "occu": 1}], "abc": [0.260719, 0.988842, 0.531465], "xyz": [6.741245698659999, -1.05250279981, 3.84321029672], "label": "O", "properties": {"magmom": -0.0}}, {"species": [{"element": "O", "occu": 1}], "abc": [0.511158, 0.771877, 0.542623], "xyz": [4.29944220019, 1.50873470328, 3.9626443013400006], "label": "O", "properties": {"magmom": -0.0}}, {"species": [{"element": "O", "occu": 1}], "abc": [0.239281, 0.770746, 0.728123], "xyz": [6.74124569866, 1.0525027998099996, 1.5087347032800005], "label": "O", "properties": {"magmom": -0.0}}, {"species": [{"element": "O", "occu": 1}], "abc": [0.968535, 0.957377, 0.729254], "xyz": [3.8432102967199993, 3.9626443013399997, 6.404447799810001], "label": "O", "properties": {"magmom": -0.0}}, {"species": [{"element": "O", "occu": 1}], "abc": [0.957377, 0.729254, 0.968535], "xyz": [3.9626443013399997, 6.404447799810001, 3.843210296719999], "label": "O", "properties": {"magmom": -0.0}}, {"species": [{"element": "O", "occu": 1}], "abc": [0.531465, 0.260719, 0.988842], "xyz": [3.8432102967199997, 6.741245698659999, -1.05250279981], "label": "O", "properties": {"magmom": -0.0}}, {"species": [{"element": "O", "occu": 1}], "abc": [0.542623, 0.511158, 0.771877], "xyz": [3.96264430134, 4.29944220019, 1.50873470328], "label": "O", "properties": {"magmom": -0.0}}, {"species": [{"element": "O", "occu": 1}], "abc": [0.771877, 0.542623, 0.511158], "xyz": [1.50873470328, 3.96264430134, 4.299442200189999], "label": "O", "properties": {"magmom": -0.0}}, {"species": [{"element": "O", "occu": 1}], "abc": [0.728123, 0.239281, 0.770746], "xyz": [1.50873470328, 6.74124569866, 1.0525027998099992], "label": "O", "properties": {"magmom": -0.0}}]}, "formation_enthalpy": -159.21023927333334, "temp": 1200, "gibbs_model": "SISSO", "interpolated": false}, {"@module": "rxn_network.entries", "@class": "GibbsComputedStructureEntry", "energy": -4.233770122489131, "composition": {"Ba": 1.0, "O": 2.0}, "energy_adjustments": [], "parameters": {}, "data": {"oxide_type": "peroxide", "icsd_ids": [24248, 80750, 180397, 24729]}, "entry_id": "mp-1105", "correction": 0.0, "structure": {"@module": "pymatgen.core.structure", "@class": "Structure", "charge": null, "lattice": {"matrix": [[-1.932967, 1.932967, 3.489148], [1.932967, -1.932967, 3.489148], [1.932967, 1.932967, -3.489148]], "a": 4.432479736229146, "b": 4.432479736229146, "c": 4.432479736229146, "alpha": 128.29045629411098, "beta": 128.29045629411098, "gamma": 76.15497070658408, "volume": 52.14687194659256}, "sites": [{"species": [{"element": "Ba", "occu": 1}], "abc": [0.0, 0.0, 0.0], "xyz": [0.0, 0.0, 0.0], "label": "Ba", "properties": {"magmom": -0.0}}, {"species": [{"element": "O", "occu": 1}], "abc": [0.392337, 0.392337, 0.0], "xyz": [0.0, 0.0, 2.737843717752], "label": "O", "properties": {"magmom": -0.0}}, {"species": [{"element": "O", "occu": 1}], "abc": [0.607663, 0.607663, 0.0], "xyz": [0.0, 0.0, 4.2404522822479995], "label": "O", "properties": {"magmom": -0.0}}]}, "formation_enthalpy": -6.5130331725, "temp": 1200, "gibbs_model": "SISSO", "interpolated": false}], "products": [{"@module": "rxn_network.entries", "@class": "GibbsComputedStructureEntry", "energy": -41.6940729323982, "composition": {"Ba": 4.0, "Y": 2.0, "Cu": 6.0, "O": 13.0}, "energy_adjustments": [], "parameters": {}, "data": {"oxide_type": "oxide", "icsd_ids": []}, "entry_id": "mp-1228151", "correction": 0.0, "structure": {"@module": "pymatgen.core.structure", "@class": "Structure", "charge": null, "lattice": {"matrix": [[0.0, 3.942137, 12.039658], [3.851694, 0.0, 12.039658], [3.851694, 3.942137, 0.0]], "a": 12.668615113094761, "b": 12.640763878286785, "c": 5.511441807404393, "alpha": 77.70507727433166, "beta": 77.13990029716786, "gamma": 25.155022428500477, "volume": 365.618056964964}, "sites": [{"species": [{"element": "Ba", "occu": 1}], "abc": [0.162447, 0.647474, 0.837553], "xyz": [5.719869585738, 3.942137, 9.751171847018], "label": "Ba", "properties": {"magmom": 0.0}}, {"species": [{"element": "Ba", "occu": 1}], "abc": [0.647474, 0.162447, 0.352526], "xyz": [1.983518414262, 3.942137, 9.751171847018], "label": "Ba", "properties": {"magmom": 0.0}}, {"species": [{"element": "Ba", "occu": 1}], "abc": [0.837553, 0.352526, 0.162447], "xyz": [1.983518414262, 3.942137, 14.328144152981999], "label": "Ba", "properties": {"magmom": 0.0}}, {"species": [{"element": "Ba", "occu": 1}], "abc": [0.352526, 0.837553, 0.647474], "xyz": [5.719869585738, 3.942137, 14.328144152981999], "label": "Ba", "properties": {"magmom": 0.0}}, {"species": [{"element": "Y", "occu": 1}], "abc": [0.0, 0.5, 0.0], "xyz": [1.925847, 0.0, 6.019829], "label": "Y", "properties": {"magmom": -0.0}}, {"species": [{"element": "Y", "occu": 1}], "abc": [0.5, 0.0, 0.5], "xyz": [1.925847, 3.942137, 6.019829], "label": "Y", "properties": {"magmom": -0.0}}, {"species": [{"element": "Cu", "occu": 1}], "abc": [0.569449, 0.06708, 0.93292], "xyz": [3.851694, 5.922544422552999, 7.663591467081999], "label": "Cu", "properties": {"magmom": -0.0}}, {"species": [{"element": "Cu", "occu": 1}], "abc": [0.06708, 0.569449, 0.430551], "xyz": [3.851694, 1.9617295774469998, 7.663591467081999], "label": "Cu", "properties": {"magmom": -0.0}}, {"species": [{"element": "Cu", "occu": 1}], "abc": [0.430551, 0.93292, 0.06708], "xyz": [3.851694, 1.9617295774469998, 16.415724532918], "label": "Cu", "properties": {"magmom": -0.0}}, {"species": [{"element": "Cu", "occu": 1}], "abc": [0.93292, 0.430551, 0.569449], "xyz": [3.851694, 5.922544422552999, 16.415724532918], "label": "Cu", "properties": {"magmom": -0.0}}, {"species": [{"element": "Cu", "occu": 1}], "abc": [0.259175, 0.740825, 0.259175], "xyz": [3.851694, 2.0434067139499996, 12.039657999999998], "label": "Cu", "properties": {"magmom": -0.0}}, {"species": [{"element": "Cu", "occu": 1}], "abc": [0.740825, 0.259175, 0.740825], "xyz": [3.851694, 5.840867286049999, 12.039657999999998], "label": "Cu", "properties": {"magmom": -0.0}}, {"species": [{"element": "O", "occu": 1}], "abc": [0.311353, 0.311353, 0.688647], "xyz": [3.851694, 3.942137, 7.497167274548], "label": "O", "properties": {"magmom": -0.0}}, {"species": [{"element": "O", "occu": 1}], "abc": [0.809672, 0.809672, 0.190328], "xyz": [3.851694, 3.9421369999999993, 19.496347944352], "label": "O", "properties": {"magmom": -0.0}}, {"species": [{"element": "O", "occu": 1}], "abc": [0.309511, 0.309511, 0.190489], "xyz": [1.925847, 1.9710685, 7.452813174475999], "label": "O", "properties": {"magmom": -0.0}}, {"species": [{"element": "O", "occu": 1}], "abc": [0.809511, 0.809511, 0.690489], "xyz": [5.777541, 5.9132055, 19.492471174475998], "label": "O", "properties": {"magmom": -0.0}}, {"species": [{"element": "O", "occu": 1}], "abc": [0.190328, 0.190328, 0.809672], "xyz": [3.851694, 3.9421369999999993, 4.582968055647999], "label": "O", "properties": {"magmom": -0.0}}, {"species": [{"element": "O", "occu": 1}], "abc": [0.688647, 0.688647, 0.311353], "xyz": [3.851694, 3.942137, 16.582148725452], "label": "O", "properties": {"magmom": -0.0}}, {"species": [{"element": "O", "occu": 1}], "abc": [0.190489, 0.190489, 0.309511], "xyz": [1.925847, 1.9710685, 4.5868448255239995], "label": "O", "properties": {"magmom": -0.0}}, {"species": [{"element": "O", "occu": 1}], "abc": [0.690489, 0.690489, 0.809511], "xyz": [5.777541, 5.9132055, 16.626502825524], "label": "O", "properties": {"magmom": -0.0}}, {"species": [{"element": "O", "occu": 1}], "abc": [0.69594, 0.153211, 0.846789], "xyz": [3.851694, 6.081649071873, 10.223487630358001], "label": "O", "properties": {"magmom": -0.0}}, {"species": [{"element": "O", "occu": 1}], "abc": [0.153211, 0.69594, 0.30406], "xyz": [3.851694, 1.802624928127, 10.223487630358001], "label": "O", "properties": {"magmom": -0.0}}, {"species": [{"element": "O", "occu": 1}], "abc": [0.30406, 0.846789, 0.153211], "xyz": [3.851694, 1.802624928127, 13.855828369642001], "label": "O", "properties": {"magmom": -0.0}}, {"species": [{"element": "O", "occu": 1}], "abc": [0.846789, 0.30406, 0.69594], "xyz": [3.851694, 6.081649071873, 13.855828369642001], "label": "O", "properties": {"magmom": -0.0}}, {"species": [{"element": "O", "occu": 1}], "abc": [0.5, 0.5, 0.5], "xyz": [3.851694, 3.942137, 12.039658], "label": "O", "properties": {"magmom": -0.0}}]}, "formation_enthalpy": -55.33269092291667, "temp": 1200, "gibbs_model": "SISSO", "interpolated": false}, {"@module": "rxn_network.entries", "@class": "GibbsComputedStructureEntry", "energy": 0.0, "composition": {"O": 8.0}, "energy_adjustments": [], "parameters": {}, "data": {"oxide_type": "None", "icsd_ids": [236855, 236857, 156481, 236856, 236858]}, "entry_id": "mp-12957", "correction": 0.0, "structure": {"@module": "pymatgen.core.structure", "@class": "Structure", "charge": null, "lattice": {"matrix": [[3.110107, 4.377428, 0.0], [-3.110107, 4.377428, 0.0], [0.0, 1.908312, 3.953345]], "a": 5.369789702272613, "b": 5.369789702272613, "c": 4.389828171850124, "alpha": 69.2448296788145, "beta": 69.2448296788145, "gamma": 70.78662063844565, "volume": 107.6438082346079}, "sites": [{"species": [{"element": "O", "occu": 1}], "abc": [0.726541, 0.213911, 0.155391], "xyz": [1.59433415141, 4.413295427448, 0.614314232895], "label": "O", "properties": {"magmom": 0.0}}, {"species": [{"element": "O", "occu": 1}], "abc": [0.786089, 0.273459, 0.844609], "xyz": [1.59433415141, 6.249872572552, 3.339030767105], "label": "O", "properties": {"magmom": 0.0}}, {"species": [{"element": "O", "occu": 1}], "abc": [0.273459, 0.786089, 0.844609], "xyz": [-1.59433415141, 6.249872572552, 3.339030767105], "label": "O", "properties": {"magmom": 0.0}}, {"species": [{"element": "O", "occu": 1}], "abc": [0.213911, 0.726541, 0.155391], "xyz": [-1.59433415141, 4.413295427448, 0.614314232895], "label": "O", "properties": {"magmom": 0.0}}, {"species": [{"element": "O", "occu": 1}], "abc": [0.792252, 0.792252, 0.17832], "xyz": [0.0, 7.2763423715519995, 0.7049604804], "label": "O", "properties": {"magmom": -0.0}}, {"species": [{"element": "O", "occu": 1}], "abc": [0.207748, 0.207748, 0.82168], "xyz": [0.0, 3.3868256284480003, 3.2483845196], "label": "O", "properties": {"magmom": -0.0}}, {"species": [{"element": "O", "occu": 1}], "abc": [0.851778, 0.851778, 0.867359], "xyz": [0.0, 9.112385321976, 3.428969365855], "label": "O", "properties": {"magmom": -0.0}}, {"species": [{"element": "O", "occu": 1}], "abc": [0.148222, 0.148222, 0.132641], "xyz": [0.0, 1.550782678024, 0.5243756341450001], "label": "O", "properties": {"magmom": -0.0}}]}, "formation_enthalpy": 0.0, "temp": 1200, "gibbs_model": "SISSO", "interpolated": false}]}, "balance": true, "@version": null}, {"@module": "rxn_network.helpers", "@class": "BalancedPathway", "rxns": [{"@module": "rxn_network.reaction", "@class": "ComputedReaction", "reactants": [{"@module": "rxn_network.entries", "@class": "GibbsComputedStructureEntry", "energy": -133.43052168428449, "composition": {"Y": 16.0, "O": 24.0}, "energy_adjustments": [], "parameters": {}, "data": {"oxide_type": "oxide", "icsd_ids": [193377, 237970, 193375, 193376, 193374, 187274, 41936, 160890, 290965, 86814, 81861, 66242, 85355, 82420, 290963, 16394, 86817, 78581, 186675, 153500, 193042, 181871, 155173, 184530, 185295, 23811, 290961, 26190, 27772, 647653, 181825, 80033, 86815, 77081, 86813, 151761, 66730, 33648, 66243, 41267, 151760, 290960, 192862, 290964]}, "entry_id": "mp-2652", "correction": 0.0, "structure": {"@module": "pymatgen.core.structure", "@class": "Structure", "charge": null, "lattice": {"matrix": [[-5.351945, 5.351945, 5.351945], [5.351945, -5.351945, 5.351945], [5.351945, 5.351945, -5.351945]], "a": 9.269840659314214, "b": 9.269840659314214, "c": 9.269840659314214, "alpha": 109.47122063449069, "beta": 109.47122063449069, "gamma": 109.47122063449069, "volume": 613.1897920496368}, "sites": [{"species": [{"element": "Y", "occu": 1}], "abc": [0.717318, 0.75, 0.467318], "xyz": [2.6759725, 2.3261479670200003, 5.351944999999999], "label": "Y", "properties": {"magmom": 0.0}}, {"species": [{"element": "Y", "occu": 1}], "abc": [0.25, 0.032682, 0.782682], "xyz": [3.0257970329799995, 5.351944999999999, -2.6759724999999994], "label": "Y", "properties": {"magmom": 0.0}}, {"species": [{"element": "Y", "occu": 1}], "abc": [0.467318, 0.717318, 0.75], "xyz": [5.351944999999999, 2.6759725, 2.32614796702], "label": "Y", "properties": {"magmom": 0.0}}, {"species": [{"element": "Y", "occu": 1}], "abc": [0.75, 0.467318, 0.717318], "xyz": [2.3261479670200003, 5.351944999999999, 2.6759725000000003], "label": "Y", "properties": {"magmom": 0.0}}, {"species": [{"element": "Y", "occu": 1}], "abc": [0.032682, 0.782682, 0.25], "xyz": [5.351945, -2.6759724999999994, 3.025797032979999], "label": "Y", "properties": {"magmom": 0.0}}, {"species": [{"element": "Y", "occu": 1}], "abc": [0.782682, 0.25, 0.032682], "xyz": [-2.6759724999999994, 3.025797032979999, 5.351945], "label": "Y", "properties": {"magmom": 0.0}}, {"species": [{"element": "Y", "occu": 1}], "abc": [0.282682, 0.25, 0.532682], "xyz": [2.6759724999999994, 3.02579703298, 4.440892098500626e-16], "label": "Y", "properties": {"magmom": 0.0}}, {"species": [{"element": "Y", "occu": 1}], "abc": [0.75, 0.967318, 0.217318], "xyz": [2.3261479670200003, -4.440892098500626e-16, 8.027917500000001], "label": "Y", "properties": {"magmom": 0.0}}, {"species": [{"element": "Y", "occu": 1}], "abc": [0.532682, 0.282682, 0.25], "xyz": [2.220446049250313e-16, 2.6759724999999994, 3.02579703298], "label": "Y", "properties": {"magmom": 0.0}}, {"species": [{"element": "Y", "occu": 1}], "abc": [0.25, 0.532682, 0.282682], "xyz": [3.02579703298, 2.220446049250313e-16, 2.6759724999999994], "label": "Y", "properties": {"magmom": 0.0}}, {"species": [{"element": "Y", "occu": 1}], "abc": [0.967318, 0.217318, 0.75], "xyz": [-8.881784197001252e-16, 8.027917500000001, 2.32614796702], "label": "Y", "properties": {"magmom": 0.0}}, {"species": [{"element": "Y", "occu": 1}], "abc": [0.217318, 0.75, 0.967318], "xyz": [8.0279175, 2.3261479670200003, 0.0], "label": "Y", "properties": {"magmom": 0.0}}, {"species": [{"element": "Y", "occu": 1}], "abc": [0.5, 0.5, 0.0], "xyz": [0.0, 0.0, 5.351945], "label": "Y", "properties": {"magmom": 0.0}}, {"species": [{"element": "Y", "occu": 1}], "abc": [0.0, 0.0, 0.0], "xyz": [0.0, 0.0, 0.0], "label": "Y", "properties": {"magmom": 0.0}}, {"species": [{"element": "Y", "occu": 1}], "abc": [0.0, 0.5, 0.5], "xyz": [5.351945, 0.0, 0.0], "label": "Y", "properties": {"magmom": 0.0}}, {"species": [{"element": "Y", "occu": 1}], "abc": [0.5, 0.0, 0.5], "xyz": [0.0, 5.351945, 0.0], "label": "Y", "properties": {"magmom": 0.0}}, {"species": [{"element": "O", "occu": 1}], "abc": [0.229254, 0.271877, 0.760719], "xyz": [4.29944220019, 3.8432102967199997, -1.3893006986599996], "label": "O", "properties": {"magmom": -0.0}}, {"species": [{"element": "O", "occu": 1}], "abc": [0.011158, 0.468535, 0.739281], "xyz": [6.404447799809999, 1.50873470328, -1.3893006986599996], "label": "O", "properties": {"magmom": -0.0}}, {"species": [{"element": "O", "occu": 1}], "abc": [0.270746, 0.031465, 0.042623], "xyz": [-1.0525027998099998, 1.5087347032799998, 1.3893006986599998], "label": "O", "properties": {"magmom": -0.0}}, {"species": [{"element": "O", "occu": 1}], "abc": [0.739281, 0.011158, 0.468535], "xyz": [-1.3893006986599996, 6.404447799809999, 1.50873470328], "label": "O", "properties": {"magmom": -0.0}}, {"species": [{"element": "O", "occu": 1}], "abc": [0.271877, 0.760719, 0.229254], "xyz": [3.84321029672, -1.38930069866, 4.299442200189999], "label": "O", "properties": {"magmom": -0.0}}, {"species": [{"element": "O", "occu": 1}], "abc": [0.228123, 0.457377, 0.488842], "xyz": [3.8432102967199997, 1.3893006986599996, 1.05250279981], "label": "O", "properties": {"magmom": -0.0}}, {"species": [{"element": "O", "occu": 1}], "abc": [0.457377, 0.488842, 0.228123], "xyz": [1.3893006986599996, 1.05250279981, 3.8432102967199997], "label": "O", "properties": {"magmom": -0.0}}, {"species": [{"element": "O", "occu": 1}], "abc": [0.468535, 0.739281, 0.011158], "xyz": [1.5087347032799998, -1.3893006986599998, 6.404447799809999], "label": "O", "properties": {"magmom": -0.0}}, {"species": [{"element": "O", "occu": 1}], "abc": [0.042623, 0.270746, 0.031465], "xyz": [1.3893006986599998, -1.0525027998099998, 1.5087347032799998], "label": "O", "properties": {"magmom": -0.0}}, {"species": [{"element": "O", "occu": 1}], "abc": [0.031465, 0.042623, 0.270746], "xyz": [1.5087347032799998, 1.3893006986599998, -1.0525027998099998], "label": "O", "properties": {"magmom": -0.0}}, {"species": [{"element": "O", "occu": 1}], "abc": [0.760719, 0.229254, 0.271877], "xyz": [-1.3893006986599998, 4.29944220019, 3.8432102967200006], "label": "O", "properties": {"magmom": -0.0}}, {"species": [{"element": "O", "occu": 1}], "abc": [0.488842, 0.228123, 0.457377], "xyz": [1.05250279981, 3.8432102967199997, 1.3893006986599996], "label": "O", "properties": {"magmom": -0.0}}, {"species": [{"element": "O", "occu": 1}], "abc": [0.770746, 0.728123, 0.239281], "xyz": [1.0525027998099994, 1.5087347032800003, 6.741245698659999], "label": "O", "properties": {"magmom": -0.0}}, {"species": [{"element": "O", "occu": 1}], "abc": [0.988842, 0.531465, 0.260719], "xyz": [-1.05250279981, 3.8432102967199997, 6.74124569866], "label": "O", "properties": {"magmom": -0.0}}, {"species": [{"element": "O", "occu": 1}], "abc": [0.729254, 0.968535, 0.957377], "xyz": [6.404447799810001, 3.8432102967199993, 3.9626443013399992], "label": "O", "properties": {"magmom": -0.0}}, {"species": [{"element": "O", "occu": 1}], "abc": [0.260719, 0.988842, 0.531465], "xyz": [6.741245698659999, -1.05250279981, 3.84321029672], "label": "O", "properties": {"magmom": -0.0}}, {"species": [{"element": "O", "occu": 1}], "abc": [0.511158, 0.771877, 0.542623], "xyz": [4.29944220019, 1.50873470328, 3.9626443013400006], "label": "O", "properties": {"magmom": -0.0}}, {"species": [{"element": "O", "occu": 1}], "abc": [0.239281, 0.770746, 0.728123], "xyz": [6.74124569866, 1.0525027998099996, 1.5087347032800005], "label": "O", "properties": {"magmom": -0.0}}, {"species": [{"element": "O", "occu": 1}], "abc": [0.968535, 0.957377, 0.729254], "xyz": [3.8432102967199993, 3.9626443013399997, 6.404447799810001], "label": "O", "properties": {"magmom": -0.0}}, {"species": [{"element": "O", "occu": 1}], "abc": [0.957377, 0.729254, 0.968535], "xyz": [3.9626443013399997, 6.404447799810001, 3.843210296719999], "label": "O", "properties": {"magmom": -0.0}}, {"species": [{"element": "O", "occu": 1}], "abc": [0.531465, 0.260719, 0.988842], "xyz": [3.8432102967199997, 6.741245698659999, -1.05250279981], "label": "O", "properties": {"magmom": -0.0}}, {"species": [{"element": "O", "occu": 1}], "abc": [0.542623, 0.511158, 0.771877], "xyz": [3.96264430134, 4.29944220019, 1.50873470328], "label": "O", "properties": {"magmom": -0.0}}, {"species": [{"element": "O", "occu": 1}], "abc": [0.771877, 0.542623, 0.511158], "xyz": [1.50873470328, 3.96264430134, 4.299442200189999], "label": "O", "properties": {"magmom": -0.0}}, {"species": [{"element": "O", "occu": 1}], "abc": [0.728123, 0.239281, 0.770746], "xyz": [1.50873470328, 6.74124569866, 1.0525027998099992], "label": "O", "properties": {"magmom": -0.0}}]}, "formation_enthalpy": -159.21023927333334, "temp": 1200, "gibbs_model": "SISSO", "interpolated": false}, {"@module": "rxn_network.entries", "@class": "GibbsComputedStructureEntry", "energy": -4.233770122489131, "composition": {"Ba": 1.0, "O": 2.0}, "energy_adjustments": [], "parameters": {}, "data": {"oxide_type": "peroxide", "icsd_ids": [24248, 80750, 180397, 24729]}, "entry_id": "mp-1105", "correction": 0.0, "structure": {"@module": "pymatgen.core.structure", "@class": "Structure", "charge": null, "lattice": {"matrix": [[-1.932967, 1.932967, 3.489148], [1.932967, -1.932967, 3.489148], [1.932967, 1.932967, -3.489148]], "a": 4.432479736229146, "b": 4.432479736229146, "c": 4.432479736229146, "alpha": 128.29045629411098, "beta": 128.29045629411098, "gamma": 76.15497070658408, "volume": 52.14687194659256}, "sites": [{"species": [{"element": "Ba", "occu": 1}], "abc": [0.0, 0.0, 0.0], "xyz": [0.0, 0.0, 0.0], "label": "Ba", "properties": {"magmom": -0.0}}, {"species": [{"element": "O", "occu": 1}], "abc": [0.392337, 0.392337, 0.0], "xyz": [0.0, 0.0, 2.737843717752], "label": "O", "properties": {"magmom": -0.0}}, {"species": [{"element": "O", "occu": 1}], "abc": [0.607663, 0.607663, 0.0], "xyz": [0.0, 0.0, 4.2404522822479995], "label": "O", "properties": {"magmom": -0.0}}]}, "formation_enthalpy": -6.5130331725, "temp": 1200, "gibbs_model": "SISSO", "interpolated": false}], "products": [{"@module": "rxn_network.entries", "@class": "GibbsComputedStructureEntry", "energy": 0.0, "composition": {"O": 8.0}, "energy_adjustments": [], "parameters": {}, "data": {"oxide_type": "None", "icsd_ids": [236855, 236857, 156481, 236856, 236858]}, "entry_id": "mp-12957", "correction": 0.0, "structure": {"@module": "pymatgen.core.structure", "@class": "Structure", "charge": null, "lattice": {"matrix": [[3.110107, 4.377428, 0.0], [-3.110107, 4.377428, 0.0], [0.0, 1.908312, 3.953345]], "a": 5.369789702272613, "b": 5.369789702272613, "c": 4.389828171850124, "alpha": 69.2448296788145, "beta": 69.2448296788145, "gamma": 70.78662063844565, "volume": 107.6438082346079}, "sites": [{"species": [{"element": "O", "occu": 1}], "abc": [0.726541, 0.213911, 0.155391], "xyz": [1.59433415141, 4.413295427448, 0.614314232895], "label": "O", "properties": {"magmom": 0.0}}, {"species": [{"element": "O", "occu": 1}], "abc": [0.786089, 0.273459, 0.844609], "xyz": [1.59433415141, 6.249872572552, 3.339030767105], "label": "O", "properties": {"magmom": 0.0}}, {"species": [{"element": "O", "occu": 1}], "abc": [0.273459, 0.786089, 0.844609], "xyz": [-1.59433415141, 6.249872572552, 3.339030767105], "label": "O", "properties": {"magmom": 0.0}}, {"species": [{"element": "O", "occu": 1}], "abc": [0.213911, 0.726541, 0.155391], "xyz": [-1.59433415141, 4.413295427448, 0.614314232895], "label": "O", "properties": {"magmom": 0.0}}, {"species": [{"element": "O", "occu": 1}], "abc": [0.792252, 0.792252, 0.17832], "xyz": [0.0, 7.2763423715519995, 0.7049604804], "label": "O", "properties": {"magmom": -0.0}}, {"species": [{"element": "O", "occu": 1}], "abc": [0.207748, 0.207748, 0.82168], "xyz": [0.0, 3.3868256284480003, 3.2483845196], "label": "O", "properties": {"magmom": -0.0}}, {"species": [{"element": "O", "occu": 1}], "abc": [0.851778, 0.851778, 0.867359], "xyz": [0.0, 9.112385321976, 3.428969365855], "label": "O", "properties": {"magmom": -0.0}}, {"species": [{"element": "O", "occu": 1}], "abc": [0.148222, 0.148222, 0.132641], "xyz": [0.0, 1.550782678024, 0.5243756341450001], "label": "O", "properties": {"magmom": -0.0}}]}, "formation_enthalpy": 0.0, "temp": 1200, "gibbs_model": "SISSO", "interpolated": false}, {"@module": "rxn_network.entries", "@class": "GibbsComputedStructureEntry", "energy": -202.35534782043888, "composition": {"Ba": 24.0, "Y": 12.0, "O": 42.0}, "energy_adjustments": [], "parameters": {}, "data": {"oxide_type": "oxide", "icsd_ids": []}, "entry_id": "mp-779544", "correction": 0.0, "structure": {"@module": "pymatgen.core.structure", "@class": "Structure", "charge": null, "lattice": {"matrix": [[11.266864, 0.0, 0.0], [0.0, 7.580077, 0.0], [0.0, 0.935321, 18.956165]], "a": 11.266864, "b": 7.580077, "c": 18.979225929427837, "alpha": 87.17524510361162, "beta": 90.0, "gamma": 90.0, "volume": 1618.926565658567}, "sites": [{"species": [{"element": "Ba", "occu": 1}], "abc": [0.604507, 0.151578, 0.092683], "xyz": [6.810898156048, 1.235661267749, 1.7569142406949998], "label": "Ba", "properties": {"magmom": 0.0}}, {"species": [{"element": "Ba", "occu": 1}], "abc": [0.249578, 0.08316, 0.087588], "xyz": [2.811961383392, 0.7122820990679999, 1.66033258002], "label": "Ba", "properties": {"magmom": 0.0}}, {"species": [{"element": "Ba", "occu": 1}], "abc": [0.895493, 0.651578, 0.092683], "xyz": [10.089397843952, 5.025699767749, 1.7569142406949998], "label": "Ba", "properties": {"magmom": 0.0}}, {"species": [{"element": "Ba", "occu": 1}], "abc": [0.250422, 0.58316, 0.087588], "xyz": [2.821470616608, 4.502320599068, 1.66033258002], "label": "Ba", "properties": {"magmom": 0.0}}, {"species": [{"element": "Ba", "occu": 1}], "abc": [0.069423, 0.3281, 0.2499], "xyz": [0.7821794994719999, 2.7207599816, 4.7371456335], "label": "Ba", "properties": {"magmom": 0.0}}, {"species": [{"element": "Ba", "occu": 1}], "abc": [0.724194, 0.469613, 0.258026], "xyz": [8.159395307616, 3.801039836547, 4.891183430289999], "label": "Ba", "properties": {"magmom": 0.0}}, {"species": [{"element": "Ba", "occu": 1}], "abc": [0.430577, 0.8281, 0.2499], "xyz": [4.851252500528, 6.5107984816, 4.7371456335], "label": "Ba", "properties": {"magmom": 0.0}}, {"species": [{"element": "Ba", "occu": 1}], "abc": [0.775806, 0.969613, 0.258026], "xyz": [8.740900692384, 7.591078336547, 4.891183430289999], "label": "Ba", "properties": {"magmom": 0.0}}, {"species": [{"element": "Ba", "occu": 1}], "abc": [0.217292, 0.989808, 0.415452], "xyz": [2.448199412288, 7.891401835308, 7.875376661579999], "label": "Ba", "properties": {"magmom": -0.0}}, {"species": [{"element": "Ba", "occu": 1}], "abc": [0.568647, 0.17483, 0.419892], "xyz": [6.4068684130080005, 1.7179586672420002, 7.959542034179999], "label": "Ba", "properties": {"magmom": -0.0}}, {"species": [{"element": "Ba", "occu": 1}], "abc": [0.282708, 0.489808, 0.415452], "xyz": [3.185232587712, 4.101363335308, 7.875376661579999], "label": "Ba", "properties": {"magmom": -0.0}}, {"species": [{"element": "Ba", "occu": 1}], "abc": [0.931353, 0.67483, 0.419892], "xyz": [10.493427586992, 5.507997167242, 7.959542034179999], "label": "Ba", "properties": {"magmom": -0.0}}, {"species": [{"element": "Ba", "occu": 1}], "abc": [0.068647, 0.32517, 0.580108], "xyz": [0.773436413008, 3.0074008327580004, 10.996622965819999], "label": "Ba", "properties": {"magmom": -0.0}}, {"species": [{"element": "Ba", "occu": 1}], "abc": [0.717292, 0.510192, 0.584548], "xyz": [8.081631412288, 4.414034664692, 11.080788338419998], "label": "Ba", "properties": {"magmom": -0.0}}, {"species": [{"element": "Ba", "occu": 1}], "abc": [0.431353, 0.82517, 0.580108], "xyz": [4.8599955869919995, 6.797439332758, 10.996622965819999], "label": "Ba", "properties": {"magmom": -0.0}}, {"species": [{"element": "Ba", "occu": 1}], "abc": [0.782708, 0.010192, 0.584548], "xyz": [8.818664587712, 0.6239961646919999, 11.080788338419998], "label": "Ba", "properties": {"magmom": -0.0}}, {"species": [{"element": "Ba", "occu": 1}], "abc": [0.224194, 0.030387, 0.741974], "xyz": [2.525963307616, 0.924319663453, 14.06498156971], "label": "Ba", "properties": {"magmom": 0.0}}, {"species": [{"element": "Ba", "occu": 1}], "abc": [0.569423, 0.1719, 0.7501], "xyz": [6.415611499472, 2.0045995184, 14.2190193665], "label": "Ba", "properties": {"magmom": 0.0}}, {"species": [{"element": "Ba", "occu": 1}], "abc": [0.275806, 0.530387, 0.741974], "xyz": [3.107468692384, 4.714358163453, 14.06498156971], "label": "Ba", "properties": {"magmom": 0.0}}, {"species": [{"element": "Ba", "occu": 1}], "abc": [0.930577, 0.6719, 0.7501], "xyz": [10.484684500528, 5.794638018400001, 14.2190193665], "label": "Ba", "properties": {"magmom": 0.0}}, {"species": [{"element": "Ba", "occu": 1}], "abc": [0.749578, 0.41684, 0.912412], "xyz": [8.445393383392, 4.013077400932, 17.295832419979998], "label": "Ba", "properties": {"magmom": 0.0}}, {"species": [{"element": "Ba", "occu": 1}], "abc": [0.104507, 0.348422, 0.907317], "xyz": [1.177466156048, 3.489698232251, 17.199250759305], "label": "Ba", "properties": {"magmom": 0.0}}, {"species": [{"element": "Ba", "occu": 1}], "abc": [0.750422, 0.91684, 0.912412], "xyz": [8.454902616608, 7.803115900932, 17.295832419979998], "label": "Ba", "properties": {"magmom": 0.0}}, {"species": [{"element": "Ba", "occu": 1}], "abc": [0.395493, 0.848422, 0.907317], "xyz": [4.455965843952, 7.279736732251, 17.199250759305], "label": "Ba", "properties": {"magmom": 0.0}}, {"species": [{"element": "Y", "occu": 1}], "abc": [0.929475, 0.172459, 0.086705], "xyz": [10.4722684164, 1.388349506648, 1.643594286325], "label": "Y", "properties": {"magmom": 0.0}}, {"species": [{"element": "Y", "occu": 1}], "abc": [0.570525, 0.672459, 0.086705], "xyz": [6.4280275836, 5.178388006648, 1.643594286325], "label": "Y", "properties": {"magmom": 0.0}}, {"species": [{"element": "Y", "occu": 1}], "abc": [0.425255, 0.318156, 0.240656], "xyz": [4.79129025032, 2.636737588588, 4.5619148442399995], "label": "Y", "properties": {"magmom": 0.0}}, {"species": [{"element": "Y", "occu": 1}], "abc": [0.074745, 0.818156, 0.240656], "xyz": [0.8421417496800001, 6.426776088588, 4.5619148442399995], "label": "Y", "properties": {"magmom": 0.0}}, {"species": [{"element": "Y", "occu": 1}], "abc": [0.923002, 0.181448, 0.417163], "xyz": [10.399338005728, 1.7655711258189999, 7.9078106598949995], "label": "Y", "properties": {"magmom": -0.0}}, {"species": [{"element": "Y", "occu": 1}], "abc": [0.576998, 0.681448, 0.417163], "xyz": [6.500957994272, 5.555609625819001, 7.9078106598949995], "label": "Y", "properties": {"magmom": -0.0}}, {"species": [{"element": "Y", "occu": 1}], "abc": [0.423002, 0.318552, 0.582837], "xyz": [4.765906005728, 2.959788374181, 11.048354340105], "label": "Y", "properties": {"magmom": -0.0}}, {"species": [{"element": "Y", "occu": 1}], "abc": [0.076998, 0.818552, 0.582837], "xyz": [0.867525994272, 6.749826874181, 11.048354340105], "label": "Y", "properties": {"magmom": -0.0}}, {"species": [{"element": "Y", "occu": 1}], "abc": [0.925255, 0.181844, 0.759344], "xyz": [10.42472225032, 2.088621911412, 14.39425015576], "label": "Y", "properties": {"magmom": 0.0}}, {"species": [{"element": "Y", "occu": 1}], "abc": [0.574745, 0.681844, 0.759344], "xyz": [6.47557374968, 5.878660411412, 14.39425015576], "label": "Y", "properties": {"magmom": 0.0}}, {"species": [{"element": "Y", "occu": 1}], "abc": [0.429475, 0.327541, 0.913295], "xyz": [4.8388364163999995, 3.337009993352, 17.312570713674997], "label": "Y", "properties": {"magmom": 0.0}}, {"species": [{"element": "Y", "occu": 1}], "abc": [0.070525, 0.827541, 0.913295], "xyz": [0.7945955836, 7.127048493352, 17.312570713674997], "label": "Y", "properties": {"magmom": 0.0}}, {"species": [{"element": "O", "occu": 1}], "abc": [0.811836, 0.150423, 0.999015], "xyz": [9.146845802304, 2.074617631386, 18.937493177474998], "label": "O", "properties": {"magmom": -0.0}}, {"species": [{"element": "O", "occu": 1}], "abc": [0.688164, 0.650423, 0.999015], "xyz": [7.753450197696, 5.864656131385999, 18.937493177474998], "label": "O", "properties": {"magmom": -0.0}}, {"species": [{"element": "O", "occu": 1}], "abc": [0.059118, 0.379994, 0.082853], "xyz": [0.6660744659519999, 2.957877930351, 1.5705751387449998], "label": "O", "properties": {"magmom": -0.0}}, {"species": [{"element": "O", "occu": 1}], "abc": [0.440882, 0.879994, 0.082853], "xyz": [4.967357534048, 6.747916430351, 1.5705751387449998], "label": "O", "properties": {"magmom": -0.0}}, {"species": [{"element": "O", "occu": 1}], "abc": [0.804534, 0.264579, 0.158065], "xyz": [9.064575161376, 2.1533707064480003, 2.996306220725], "label": "O", "properties": {"magmom": -0.0}}, {"species": [{"element": "O", "occu": 1}], "abc": [0.480644, 0.446091, 0.140485], "xyz": [5.415350580416, 3.512802699692, 2.663056840025], "label": "O", "properties": {"magmom": -0.0}}, {"species": [{"element": "O", "occu": 1}], "abc": [0.695466, 0.764579, 0.158065], "xyz": [7.835720838624001, 5.943409206448, 2.996306220725], "label": "O", "properties": {"magmom": -0.0}}, {"species": [{"element": "O", "occu": 1}], "abc": [0.019356, 0.946091, 0.140485], "xyz": [0.218081419584, 7.302841199692, 2.663056840025], "label": "O", "properties": {"magmom": -0.0}}, {"species": [{"element": "O", "occu": 1}], "abc": [0.270862, 0.143666, 0.234409], "xyz": [3.051765316768, 1.308247002571, 4.4434956814849995], "label": "O", "properties": {"magmom": -0.0}}, {"species": [{"element": "O", "occu": 1}], "abc": [0.554149, 0.117364, 0.233634], "xyz": [6.243521418736, 1.108150943542, 4.428804653609999], "label": "O", "properties": {"magmom": -0.0}}, {"species": [{"element": "O", "occu": 1}], "abc": [0.229138, 0.643666, 0.234409], "xyz": [2.581666683232, 5.098285502571, 4.4434956814849995], "label": "O", "properties": {"magmom": -0.0}}, {"species": [{"element": "O", "occu": 1}], "abc": [0.945851, 0.617364, 0.233634], "xyz": [10.656774581264, 4.898189443542, 4.428804653609999], "label": "O", "properties": {"magmom": -0.0}}, {"species": [{"element": "O", "occu": 1}], "abc": [0.490871, 0.463692, 0.332282], "xyz": [5.530576798544, 3.825611396806, 6.29879241853], "label": "O", "properties": {"magmom": 0.0}}, {"species": [{"element": "O", "occu": 1}], "abc": [0.767885, 0.211831, 0.351041], "xyz": [8.65165586264, 1.9340313101479998, 6.654391117764999], "label": "O", "properties": {"magmom": 0.0}}, {"species": [{"element": "O", "occu": 1}], "abc": [0.009129, 0.963692, 0.332282], "xyz": [0.102855201456, 7.6156498968060005, 6.29879241853], "label": "O", "properties": {"magmom": 0.0}}, {"species": [{"element": "O", "occu": 1}], "abc": [0.732115, 0.711831, 0.351041], "xyz": [8.248640137359999, 5.724069810148, 6.654391117764999], "label": "O", "properties": {"magmom": 0.0}}, {"species": [{"element": "O", "occu": 1}], "abc": [0.061661, 0.37092, 0.388816], "xyz": [0.694726101104, 3.175269930776, 7.370460250639999], "label": "O", "properties": {"magmom": 0.0}}, {"species": [{"element": "O", "occu": 1}], "abc": [0.438339, 0.87092, 0.388816], "xyz": [4.938705898896, 6.965308430776, 7.370460250639999], "label": "O", "properties": {"magmom": 0.0}}, {"species": [{"element": "O", "occu": 1}], "abc": [0.332802, 0.196028, 0.49199], "xyz": [3.749634872928, 1.9460759129460001, 9.326243618349999], "label": "O", "properties": {"magmom": 0.0}}, {"species": [{"element": "O", "occu": 1}], "abc": [0.832802, 0.303972, 0.50801], "xyz": [9.383066872928001, 2.779283587054, 9.629921381649998], "label": "O", "properties": {"magmom": 0.0}}, {"species": [{"element": "O", "occu": 1}], "abc": [0.5, 0.5, 0.5], "xyz": [5.633432, 4.257699, 9.4780825], "label": "O", "properties": {"magmom": 0.0}}, {"species": [{"element": "O", "occu": 1}], "abc": [0.167198, 0.696028, 0.49199], "xyz": [1.8837971270720002, 5.736114412946001, 9.326243618349999], "label": "O", "properties": {"magmom": 0.0}}, {"species": [{"element": "O", "occu": 1}], "abc": [0.667198, 0.803972, 0.50801], "xyz": [7.5172291270719995, 6.569322087054, 9.629921381649998], "label": "O", "properties": {"magmom": 0.0}}, {"species": [{"element": "O", "occu": 1}], "abc": [0.0, 0.0, 0.5], "xyz": [0.0, 0.4676605, 9.4780825], "label": "O", "properties": {"magmom": 0.0}}, {"species": [{"element": "O", "occu": 1}], "abc": [0.561661, 0.12908, 0.611184], "xyz": [6.328158101104, 1.550089569224, 11.585704749359998], "label": "O", "properties": {"magmom": 0.0}}, {"species": [{"element": "O", "occu": 1}], "abc": [0.938339, 0.62908, 0.611184], "xyz": [10.572137898896, 5.340128069224, 11.585704749359998], "label": "O", "properties": {"magmom": 0.0}}, {"species": [{"element": "O", "occu": 1}], "abc": [0.267885, 0.288169, 0.648959], "xyz": [3.0182238626399998, 2.791328189852, 12.301773882234999], "label": "O", "properties": {"magmom": 0.0}}, {"species": [{"element": "O", "occu": 1}], "abc": [0.990871, 0.036308, 0.667718], "xyz": [11.164008798544, 0.899748103194, 12.65737258147], "label": "O", "properties": {"magmom": 0.0}}, {"species": [{"element": "O", "occu": 1}], "abc": [0.232115, 0.788169, 0.648959], "xyz": [2.61520813736, 6.5813666898520005, 12.301773882234999], "label": "O", "properties": {"magmom": 0.0}}, {"species": [{"element": "O", "occu": 1}], "abc": [0.509129, 0.536308, 0.667718], "xyz": [5.736287201456, 4.689786603194, 12.65737258147], "label": "O", "properties": {"magmom": 0.0}}, {"species": [{"element": "O", "occu": 1}], "abc": [0.054149, 0.382636, 0.766366], "xyz": [0.610089418736, 3.617208556458, 14.52736034639], "label": "O", "properties": {"magmom": -0.0}}, {"species": [{"element": "O", "occu": 1}], "abc": [0.770862, 0.356334, 0.765591], "xyz": [8.685197316768, 3.4171124974289997, 14.512669318515], "label": "O", "properties": {"magmom": -0.0}}, {"species": [{"element": "O", "occu": 1}], "abc": [0.445851, 0.882636, 0.766366], "xyz": [5.023342581264, 7.407247056458, 14.52736034639], "label": "O", "properties": {"magmom": -0.0}}, {"species": [{"element": "O", "occu": 1}], "abc": [0.729138, 0.856334, 0.765591], "xyz": [8.215098683232, 7.207150997429, 14.512669318515], "label": "O", "properties": {"magmom": -0.0}}, {"species": [{"element": "O", "occu": 1}], "abc": [0.980644, 0.053909, 0.859515], "xyz": [11.048782580415999, 1.212556800308, 16.293108159975], "label": "O", "properties": {"magmom": -0.0}}, {"species": [{"element": "O", "occu": 1}], "abc": [0.304534, 0.235421, 0.841935], "xyz": [3.431143161376, 2.571988793552, 15.959858779274999], "label": "O", "properties": {"magmom": -0.0}}, {"species": [{"element": "O", "occu": 1}], "abc": [0.519356, 0.553909, 0.859515], "xyz": [5.851513419584, 5.002595300308, 16.293108159975], "label": "O", "properties": {"magmom": -0.0}}, {"species": [{"element": "O", "occu": 1}], "abc": [0.195466, 0.735421, 0.841935], "xyz": [2.202288838624, 6.362027293552, 15.959858779274999], "label": "O", "properties": {"magmom": -0.0}}, {"species": [{"element": "O", "occu": 1}], "abc": [0.559118, 0.120006, 0.917147], "xyz": [6.299506465952, 1.767481569649, 17.385589861255], "label": "O", "properties": {"magmom": -0.0}}, {"species": [{"element": "O", "occu": 1}], "abc": [0.940882, 0.620006, 0.917147], "xyz": [10.600789534048, 5.557520069649, 17.385589861255], "label": "O", "properties": {"magmom": -0.0}}, {"species": [{"element": "O", "occu": 1}], "abc": [0.311836, 0.349577, 0.000985], "xyz": [3.513413802304, 2.6507418686140003, 0.018671822525], "label": "O", "properties": {"magmom": -0.0}}, {"species": [{"element": "O", "occu": 1}], "abc": [0.188164, 0.849577, 0.000985], "xyz": [2.120018197696, 6.440780368614, 0.018671822525], "label": "O", "properties": {"magmom": -0.0}}]}, "formation_enthalpy": -248.1790280324999, "temp": 1200, "gibbs_model": "SISSO", "interpolated": false}]}, {"@module": "rxn_network.reaction", "@class": "ComputedReaction", "reactants": [{"@module": "rxn_network.entries", "@class": "GibbsComputedStructureEntry", "energy": -202.35534782043888, "composition": {"Ba": 24.0, "Y": 12.0, "O": 42.0}, "energy_adjustments": [], "parameters": {}, "data": {"oxide_type": "oxide", "icsd_ids": []}, "entry_id": "mp-779544", "correction": 0.0, "structure": {"@module": "pymatgen.core.structure", "@class": "Structure", "charge": null, "lattice": {"matrix": [[11.266864, 0.0, 0.0], [0.0, 7.580077, 0.0], [0.0, 0.935321, 18.956165]], "a": 11.266864, "b": 7.580077, "c": 18.979225929427837, "alpha": 87.17524510361162, "beta": 90.0, "gamma": 90.0, "volume": 1618.926565658567}, "sites": [{"species": [{"element": "Ba", "occu": 1}], "abc": [0.604507, 0.151578, 0.092683], "xyz": [6.810898156048, 1.235661267749, 1.7569142406949998], "label": "Ba", "properties": {"magmom": 0.0}}, {"species": [{"element": "Ba", "occu": 1}], "abc": [0.249578, 0.08316, 0.087588], "xyz": [2.811961383392, 0.7122820990679999, 1.66033258002], "label": "Ba", "properties": {"magmom": 0.0}}, {"species": [{"element": "Ba", "occu": 1}], "abc": [0.895493, 0.651578, 0.092683], "xyz": [10.089397843952, 5.025699767749, 1.7569142406949998], "label": "Ba", "properties": {"magmom": 0.0}}, {"species": [{"element": "Ba", "occu": 1}], "abc": [0.250422, 0.58316, 0.087588], "xyz": [2.821470616608, 4.502320599068, 1.66033258002], "label": "Ba", "properties": {"magmom": 0.0}}, {"species": [{"element": "Ba", "occu": 1}], "abc": [0.069423, 0.3281, 0.2499], "xyz": [0.7821794994719999, 2.7207599816, 4.7371456335], "label": "Ba", "properties": {"magmom": 0.0}}, {"species": [{"element": "Ba", "occu": 1}], "abc": [0.724194, 0.469613, 0.258026], "xyz": [8.159395307616, 3.801039836547, 4.891183430289999], "label": "Ba", "properties": {"magmom": 0.0}}, {"species": [{"element": "Ba", "occu": 1}], "abc": [0.430577, 0.8281, 0.2499], "xyz": [4.851252500528, 6.5107984816, 4.7371456335], "label": "Ba", "properties": {"magmom": 0.0}}, {"species": [{"element": "Ba", "occu": 1}], "abc": [0.775806, 0.969613, 0.258026], "xyz": [8.740900692384, 7.591078336547, 4.891183430289999], "label": "Ba", "properties": {"magmom": 0.0}}, {"species": [{"element": "Ba", "occu": 1}], "abc": [0.217292, 0.989808, 0.415452], "xyz": [2.448199412288, 7.891401835308, 7.875376661579999], "label": "Ba", "properties": {"magmom": -0.0}}, {"species": [{"element": "Ba", "occu": 1}], "abc": [0.568647, 0.17483, 0.419892], "xyz": [6.4068684130080005, 1.7179586672420002, 7.959542034179999], "label": "Ba", "properties": {"magmom": -0.0}}, {"species": [{"element": "Ba", "occu": 1}], "abc": [0.282708, 0.489808, 0.415452], "xyz": [3.185232587712, 4.101363335308, 7.875376661579999], "label": "Ba", "properties": {"magmom": -0.0}}, {"species": [{"element": "Ba", "occu": 1}], "abc": [0.931353, 0.67483, 0.419892], "xyz": [10.493427586992, 5.507997167242, 7.959542034179999], "label": "Ba", "properties": {"magmom": -0.0}}, {"species": [{"element": "Ba", "occu": 1}], "abc": [0.068647, 0.32517, 0.580108], "xyz": [0.773436413008, 3.0074008327580004, 10.996622965819999], "label": "Ba", "properties": {"magmom": -0.0}}, {"species": [{"element": "Ba", "occu": 1}], "abc": [0.717292, 0.510192, 0.584548], "xyz": [8.081631412288, 4.414034664692, 11.080788338419998], "label": "Ba", "properties": {"magmom": -0.0}}, {"species": [{"element": "Ba", "occu": 1}], "abc": [0.431353, 0.82517, 0.580108], "xyz": [4.8599955869919995, 6.797439332758, 10.996622965819999], "label": "Ba", "properties": {"magmom": -0.0}}, {"species": [{"element": "Ba", "occu": 1}], "abc": [0.782708, 0.010192, 0.584548], "xyz": [8.818664587712, 0.6239961646919999, 11.080788338419998], "label": "Ba", "properties": {"magmom": -0.0}}, {"species": [{"element": "Ba", "occu": 1}], "abc": [0.224194, 0.030387, 0.741974], "xyz": [2.525963307616, 0.924319663453, 14.06498156971], "label": "Ba", "properties": {"magmom": 0.0}}, {"species": [{"element": "Ba", "occu": 1}], "abc": [0.569423, 0.1719, 0.7501], "xyz": [6.415611499472, 2.0045995184, 14.2190193665], "label": "Ba", "properties": {"magmom": 0.0}}, {"species": [{"element": "Ba", "occu": 1}], "abc": [0.275806, 0.530387, 0.741974], "xyz": [3.107468692384, 4.714358163453, 14.06498156971], "label": "Ba", "properties": {"magmom": 0.0}}, {"species": [{"element": "Ba", "occu": 1}], "abc": [0.930577, 0.6719, 0.7501], "xyz": [10.484684500528, 5.794638018400001, 14.2190193665], "label": "Ba", "properties": {"magmom": 0.0}}, {"species": [{"element": "Ba", "occu": 1}], "abc": [0.749578, 0.41684, 0.912412], "xyz": [8.445393383392, 4.013077400932, 17.295832419979998], "label": "Ba", "properties": {"magmom": 0.0}}, {"species": [{"element": "Ba", "occu": 1}], "abc": [0.104507, 0.348422, 0.907317], "xyz": [1.177466156048, 3.489698232251, 17.199250759305], "label": "Ba", "properties": {"magmom": 0.0}}, {"species": [{"element": "Ba", "occu": 1}], "abc": [0.750422, 0.91684, 0.912412], "xyz": [8.454902616608, 7.803115900932, 17.295832419979998], "label": "Ba", "properties": {"magmom": 0.0}}, {"species": [{"element": "Ba", "occu": 1}], "abc": [0.395493, 0.848422, 0.907317], "xyz": [4.455965843952, 7.279736732251, 17.199250759305], "label": "Ba", "properties": {"magmom": 0.0}}, {"species": [{"element": "Y", "occu": 1}], "abc": [0.929475, 0.172459, 0.086705], "xyz": [10.4722684164, 1.388349506648, 1.643594286325], "label": "Y", "properties": {"magmom": 0.0}}, {"species": [{"element": "Y", "occu": 1}], "abc": [0.570525, 0.672459, 0.086705], "xyz": [6.4280275836, 5.178388006648, 1.643594286325], "label": "Y", "properties": {"magmom": 0.0}}, {"species": [{"element": "Y", "occu": 1}], "abc": [0.425255, 0.318156, 0.240656], "xyz": [4.79129025032, 2.636737588588, 4.5619148442399995], "label": "Y", "properties": {"magmom": 0.0}}, {"species": [{"element": "Y", "occu": 1}], "abc": [0.074745, 0.818156, 0.240656], "xyz": [0.8421417496800001, 6.426776088588, 4.5619148442399995], "label": "Y", "properties": {"magmom": 0.0}}, {"species": [{"element": "Y", "occu": 1}], "abc": [0.923002, 0.181448, 0.417163], "xyz": [10.399338005728, 1.7655711258189999, 7.9078106598949995], "label": "Y", "properties": {"magmom": -0.0}}, {"species": [{"element": "Y", "occu": 1}], "abc": [0.576998, 0.681448, 0.417163], "xyz": [6.500957994272, 5.555609625819001, 7.9078106598949995], "label": "Y", "properties": {"magmom": -0.0}}, {"species": [{"element": "Y", "occu": 1}], "abc": [0.423002, 0.318552, 0.582837], "xyz": [4.765906005728, 2.959788374181, 11.048354340105], "label": "Y", "properties": {"magmom": -0.0}}, {"species": [{"element": "Y", "occu": 1}], "abc": [0.076998, 0.818552, 0.582837], "xyz": [0.867525994272, 6.749826874181, 11.048354340105], "label": "Y", "properties": {"magmom": -0.0}}, {"species": [{"element": "Y", "occu": 1}], "abc": [0.925255, 0.181844, 0.759344], "xyz": [10.42472225032, 2.088621911412, 14.39425015576], "label": "Y", "properties": {"magmom": 0.0}}, {"species": [{"element": "Y", "occu": 1}], "abc": [0.574745, 0.681844, 0.759344], "xyz": [6.47557374968, 5.878660411412, 14.39425015576], "label": "Y", "properties": {"magmom": 0.0}}, {"species": [{"element": "Y", "occu": 1}], "abc": [0.429475, 0.327541, 0.913295], "xyz": [4.8388364163999995, 3.337009993352, 17.312570713674997], "label": "Y", "properties": {"magmom": 0.0}}, {"species": [{"element": "Y", "occu": 1}], "abc": [0.070525, 0.827541, 0.913295], "xyz": [0.7945955836, 7.127048493352, 17.312570713674997], "label": "Y", "properties": {"magmom": 0.0}}, {"species": [{"element": "O", "occu": 1}], "abc": [0.811836, 0.150423, 0.999015], "xyz": [9.146845802304, 2.074617631386, 18.937493177474998], "label": "O", "properties": {"magmom": -0.0}}, {"species": [{"element": "O", "occu": 1}], "abc": [0.688164, 0.650423, 0.999015], "xyz": [7.753450197696, 5.864656131385999, 18.937493177474998], "label": "O", "properties": {"magmom": -0.0}}, {"species": [{"element": "O", "occu": 1}], "abc": [0.059118, 0.379994, 0.082853], "xyz": [0.6660744659519999, 2.957877930351, 1.5705751387449998], "label": "O", "properties": {"magmom": -0.0}}, {"species": [{"element": "O", "occu": 1}], "abc": [0.440882, 0.879994, 0.082853], "xyz": [4.967357534048, 6.747916430351, 1.5705751387449998], "label": "O", "properties": {"magmom": -0.0}}, {"species": [{"element": "O", "occu": 1}], "abc": [0.804534, 0.264579, 0.158065], "xyz": [9.064575161376, 2.1533707064480003, 2.996306220725], "label": "O", "properties": {"magmom": -0.0}}, {"species": [{"element": "O", "occu": 1}], "abc": [0.480644, 0.446091, 0.140485], "xyz": [5.415350580416, 3.512802699692, 2.663056840025], "label": "O", "properties": {"magmom": -0.0}}, {"species": [{"element": "O", "occu": 1}], "abc": [0.695466, 0.764579, 0.158065], "xyz": [7.835720838624001, 5.943409206448, 2.996306220725], "label": "O", "properties": {"magmom": -0.0}}, {"species": [{"element": "O", "occu": 1}], "abc": [0.019356, 0.946091, 0.140485], "xyz": [0.218081419584, 7.302841199692, 2.663056840025], "label": "O", "properties": {"magmom": -0.0}}, {"species": [{"element": "O", "occu": 1}], "abc": [0.270862, 0.143666, 0.234409], "xyz": [3.051765316768, 1.308247002571, 4.4434956814849995], "label": "O", "properties": {"magmom": -0.0}}, {"species": [{"element": "O", "occu": 1}], "abc": [0.554149, 0.117364, 0.233634], "xyz": [6.243521418736, 1.108150943542, 4.428804653609999], "label": "O", "properties": {"magmom": -0.0}}, {"species": [{"element": "O", "occu": 1}], "abc": [0.229138, 0.643666, 0.234409], "xyz": [2.581666683232, 5.098285502571, 4.4434956814849995], "label": "O", "properties": {"magmom": -0.0}}, {"species": [{"element": "O", "occu": 1}], "abc": [0.945851, 0.617364, 0.233634], "xyz": [10.656774581264, 4.898189443542, 4.428804653609999], "label": "O", "properties": {"magmom": -0.0}}, {"species": [{"element": "O", "occu": 1}], "abc": [0.490871, 0.463692, 0.332282], "xyz": [5.530576798544, 3.825611396806, 6.29879241853], "label": "O", "properties": {"magmom": 0.0}}, {"species": [{"element": "O", "occu": 1}], "abc": [0.767885, 0.211831, 0.351041], "xyz": [8.65165586264, 1.9340313101479998, 6.654391117764999], "label": "O", "properties": {"magmom": 0.0}}, {"species": [{"element": "O", "occu": 1}], "abc": [0.009129, 0.963692, 0.332282], "xyz": [0.102855201456, 7.6156498968060005, 6.29879241853], "label": "O", "properties": {"magmom": 0.0}}, {"species": [{"element": "O", "occu": 1}], "abc": [0.732115, 0.711831, 0.351041], "xyz": [8.248640137359999, 5.724069810148, 6.654391117764999], "label": "O", "properties": {"magmom": 0.0}}, {"species": [{"element": "O", "occu": 1}], "abc": [0.061661, 0.37092, 0.388816], "xyz": [0.694726101104, 3.175269930776, 7.370460250639999], "label": "O", "properties": {"magmom": 0.0}}, {"species": [{"element": "O", "occu": 1}], "abc": [0.438339, 0.87092, 0.388816], "xyz": [4.938705898896, 6.965308430776, 7.370460250639999], "label": "O", "properties": {"magmom": 0.0}}, {"species": [{"element": "O", "occu": 1}], "abc": [0.332802, 0.196028, 0.49199], "xyz": [3.749634872928, 1.9460759129460001, 9.326243618349999], "label": "O", "properties": {"magmom": 0.0}}, {"species": [{"element": "O", "occu": 1}], "abc": [0.832802, 0.303972, 0.50801], "xyz": [9.383066872928001, 2.779283587054, 9.629921381649998], "label": "O", "properties": {"magmom": 0.0}}, {"species": [{"element": "O", "occu": 1}], "abc": [0.5, 0.5, 0.5], "xyz": [5.633432, 4.257699, 9.4780825], "label": "O", "properties": {"magmom": 0.0}}, {"species": [{"element": "O", "occu": 1}], "abc": [0.167198, 0.696028, 0.49199], "xyz": [1.8837971270720002, 5.736114412946001, 9.326243618349999], "label": "O", "properties": {"magmom": 0.0}}, {"species": [{"element": "O", "occu": 1}], "abc": [0.667198, 0.803972, 0.50801], "xyz": [7.5172291270719995, 6.569322087054, 9.629921381649998], "label": "O", "properties": {"magmom": 0.0}}, {"species": [{"element": "O", "occu": 1}], "abc": [0.0, 0.0, 0.5], "xyz": [0.0, 0.4676605, 9.4780825], "label": "O", "properties": {"magmom": 0.0}}, {"species": [{"element": "O", "occu": 1}], "abc": [0.561661, 0.12908, 0.611184], "xyz": [6.328158101104, 1.550089569224, 11.585704749359998], "label": "O", "properties": {"magmom": 0.0}}, {"species": [{"element": "O", "occu": 1}], "abc": [0.938339, 0.62908, 0.611184], "xyz": [10.572137898896, 5.340128069224, 11.585704749359998], "label": "O", "properties": {"magmom": 0.0}}, {"species": [{"element": "O", "occu": 1}], "abc": [0.267885, 0.288169, 0.648959], "xyz": [3.0182238626399998, 2.791328189852, 12.301773882234999], "label": "O", "properties": {"magmom": 0.0}}, {"species": [{"element": "O", "occu": 1}], "abc": [0.990871, 0.036308, 0.667718], "xyz": [11.164008798544, 0.899748103194, 12.65737258147], "label": "O", "properties": {"magmom": 0.0}}, {"species": [{"element": "O", "occu": 1}], "abc": [0.232115, 0.788169, 0.648959], "xyz": [2.61520813736, 6.5813666898520005, 12.301773882234999], "label": "O", "properties": {"magmom": 0.0}}, {"species": [{"element": "O", "occu": 1}], "abc": [0.509129, 0.536308, 0.667718], "xyz": [5.736287201456, 4.689786603194, 12.65737258147], "label": "O", "properties": {"magmom": 0.0}}, {"species": [{"element": "O", "occu": 1}], "abc": [0.054149, 0.382636, 0.766366], "xyz": [0.610089418736, 3.617208556458, 14.52736034639], "label": "O", "properties": {"magmom": -0.0}}, {"species": [{"element": "O", "occu": 1}], "abc": [0.770862, 0.356334, 0.765591], "xyz": [8.685197316768, 3.4171124974289997, 14.512669318515], "label": "O", "properties": {"magmom": -0.0}}, {"species": [{"element": "O", "occu": 1}], "abc": [0.445851, 0.882636, 0.766366], "xyz": [5.023342581264, 7.407247056458, 14.52736034639], "label": "O", "properties": {"magmom": -0.0}}, {"species": [{"element": "O", "occu": 1}], "abc": [0.729138, 0.856334, 0.765591], "xyz": [8.215098683232, 7.207150997429, 14.512669318515], "label": "O", "properties": {"magmom": -0.0}}, {"species": [{"element": "O", "occu": 1}], "abc": [0.980644, 0.053909, 0.859515], "xyz": [11.048782580415999, 1.212556800308, 16.293108159975], "label": "O", "properties": {"magmom": -0.0}}, {"species": [{"element": "O", "occu": 1}], "abc": [0.304534, 0.235421, 0.841935], "xyz": [3.431143161376, 2.571988793552, 15.959858779274999], "label": "O", "properties": {"magmom": -0.0}}, {"species": [{"element": "O", "occu": 1}], "abc": [0.519356, 0.553909, 0.859515], "xyz": [5.851513419584, 5.002595300308, 16.293108159975], "label": "O", "properties": {"magmom": -0.0}}, {"species": [{"element": "O", "occu": 1}], "abc": [0.195466, 0.735421, 0.841935], "xyz": [2.202288838624, 6.362027293552, 15.959858779274999], "label": "O", "properties": {"magmom": -0.0}}, {"species": [{"element": "O", "occu": 1}], "abc": [0.559118, 0.120006, 0.917147], "xyz": [6.299506465952, 1.767481569649, 17.385589861255], "label": "O", "properties": {"magmom": -0.0}}, {"species": [{"element": "O", "occu": 1}], "abc": [0.940882, 0.620006, 0.917147], "xyz": [10.600789534048, 5.557520069649, 17.385589861255], "label": "O", "properties": {"magmom": -0.0}}, {"species": [{"element": "O", "occu": 1}], "abc": [0.311836, 0.349577, 0.000985], "xyz": [3.513413802304, 2.6507418686140003, 0.018671822525], "label": "O", "properties": {"magmom": -0.0}}, {"species": [{"element": "O", "occu": 1}], "abc": [0.188164, 0.849577, 0.000985], "xyz": [2.120018197696, 6.440780368614, 0.018671822525], "label": "O", "properties": {"magmom": -0.0}}]}, "formation_enthalpy": -248.1790280324999, "temp": 1200, "gibbs_model": "SISSO", "interpolated": false}, {"@module": "rxn_network.entries", "@class": "GibbsComputedStructureEntry", "energy": -1.5168923552592517, "composition": {"Cu": 2.0, "O": 2.0}, "energy_adjustments": [], "parameters": {}, "data": {"oxide_type": "oxide", "icsd_ids": [291393, 291390, 291387, 67850, 16025, 653723, 31059, 43180, 69094, 628618, 92368, 43179, 628614, 43181, 87125, 87123, 26715, 92366, 628615, 92367, 92365, 160630, 87122, 628616, 87124, 628612, 92364]}, "entry_id": "mp-704645", "correction": 0.0, "structure": {"@module": "pymatgen.core.structure", "@class": "Structure", "charge": null, "lattice": {"matrix": [[2.030431, 2.124735, 0.0], [-2.030431, 2.124735, 0.0], [0.0, 0.225338, 5.155799]], "a": 2.9389026635780233, "b": 2.9389026635780233, "c": 5.160720932451686, "alpha": 88.1910006148403, "beta": 88.1910006148403, "gamma": 87.399721810397, "volume": 44.485551705434986}, "sites": [{"species": [{"element": "Cu", "occu": 1}], "abc": [0.0, 0.5, 0.5], "xyz": [-1.0152155, 1.1750364999999998, 2.5778995], "label": "Cu", "properties": {"magmom": -0.001}}, {"species": [{"element": "Cu", "occu": 1}], "abc": [0.5, 0.0, 0.0], "xyz": [1.0152155, 1.0623675, 0.0], "label": "Cu", "properties": {"magmom": -0.0}}, {"species": [{"element": "O", "occu": 1}], "abc": [0.486128, 0.513872, 0.75], "xyz": [-0.05633227766400006, 2.2937385, 3.86684925], "label": "O", "properties": {"magmom": -0.0}}, {"species": [{"element": "O", "occu": 1}], "abc": [0.513872, 0.486128, 0.25], "xyz": [0.05633227766400006, 2.1810695, 1.28894975], "label": "O", "properties": {"magmom": -0.0}}]}, "formation_enthalpy": -3.8007122224999996, "temp": 1200, "gibbs_model": "SISSO", "interpolated": false}], "products": [{"@module": "rxn_network.entries", "@class": "GibbsComputedStructureEntry", "energy": -41.6940729323982, "composition": {"Ba": 4.0, "Y": 2.0, "Cu": 6.0, "O": 13.0}, "energy_adjustments": [], "parameters": {}, "data": {"oxide_type": "oxide", "icsd_ids": []}, "entry_id": "mp-1228151", "correction": 0.0, "structure": {"@module": "pymatgen.core.structure", "@class": "Structure", "charge": null, "lattice": {"matrix": [[0.0, 3.942137, 12.039658], [3.851694, 0.0, 12.039658], [3.851694, 3.942137, 0.0]], "a": 12.668615113094761, "b": 12.640763878286785, "c": 5.511441807404393, "alpha": 77.70507727433166, "beta": 77.13990029716786, "gamma": 25.155022428500477, "volume": 365.618056964964}, "sites": [{"species": [{"element": "Ba", "occu": 1}], "abc": [0.162447, 0.647474, 0.837553], "xyz": [5.719869585738, 3.942137, 9.751171847018], "label": "Ba", "properties": {"magmom": 0.0}}, {"species": [{"element": "Ba", "occu": 1}], "abc": [0.647474, 0.162447, 0.352526], "xyz": [1.983518414262, 3.942137, 9.751171847018], "label": "Ba", "properties": {"magmom": 0.0}}, {"species": [{"element": "Ba", "occu": 1}], "abc": [0.837553, 0.352526, 0.162447], "xyz": [1.983518414262, 3.942137, 14.328144152981999], "label": "Ba", "properties": {"magmom": 0.0}}, {"species": [{"element": "Ba", "occu": 1}], "abc": [0.352526, 0.837553, 0.647474], "xyz": [5.719869585738, 3.942137, 14.328144152981999], "label": "Ba", "properties": {"magmom": 0.0}}, {"species": [{"element": "Y", "occu": 1}], "abc": [0.0, 0.5, 0.0], "xyz": [1.925847, 0.0, 6.019829], "label": "Y", "properties": {"magmom": -0.0}}, {"species": [{"element": "Y", "occu": 1}], "abc": [0.5, 0.0, 0.5], "xyz": [1.925847, 3.942137, 6.019829], "label": "Y", "properties": {"magmom": -0.0}}, {"species": [{"element": "Cu", "occu": 1}], "abc": [0.569449, 0.06708, 0.93292], "xyz": [3.851694, 5.922544422552999, 7.663591467081999], "label": "Cu", "properties": {"magmom": -0.0}}, {"species": [{"element": "Cu", "occu": 1}], "abc": [0.06708, 0.569449, 0.430551], "xyz": [3.851694, 1.9617295774469998, 7.663591467081999], "label": "Cu", "properties": {"magmom": -0.0}}, {"species": [{"element": "Cu", "occu": 1}], "abc": [0.430551, 0.93292, 0.06708], "xyz": [3.851694, 1.9617295774469998, 16.415724532918], "label": "Cu", "properties": {"magmom": -0.0}}, {"species": [{"element": "Cu", "occu": 1}], "abc": [0.93292, 0.430551, 0.569449], "xyz": [3.851694, 5.922544422552999, 16.415724532918], "label": "Cu", "properties": {"magmom": -0.0}}, {"species": [{"element": "Cu", "occu": 1}], "abc": [0.259175, 0.740825, 0.259175], "xyz": [3.851694, 2.0434067139499996, 12.039657999999998], "label": "Cu", "properties": {"magmom": -0.0}}, {"species": [{"element": "Cu", "occu": 1}], "abc": [0.740825, 0.259175, 0.740825], "xyz": [3.851694, 5.840867286049999, 12.039657999999998], "label": "Cu", "properties": {"magmom": -0.0}}, {"species": [{"element": "O", "occu": 1}], "abc": [0.311353, 0.311353, 0.688647], "xyz": [3.851694, 3.942137, 7.497167274548], "label": "O", "properties": {"magmom": -0.0}}, {"species": [{"element": "O", "occu": 1}], "abc": [0.809672, 0.809672, 0.190328], "xyz": [3.851694, 3.9421369999999993, 19.496347944352], "label": "O", "properties": {"magmom": -0.0}}, {"species": [{"element": "O", "occu": 1}], "abc": [0.309511, 0.309511, 0.190489], "xyz": [1.925847, 1.9710685, 7.452813174475999], "label": "O", "properties": {"magmom": -0.0}}, {"species": [{"element": "O", "occu": 1}], "abc": [0.809511, 0.809511, 0.690489], "xyz": [5.777541, 5.9132055, 19.492471174475998], "label": "O", "properties": {"magmom": -0.0}}, {"species": [{"element": "O", "occu": 1}], "abc": [0.190328, 0.190328, 0.809672], "xyz": [3.851694, 3.9421369999999993, 4.582968055647999], "label": "O", "properties": {"magmom": -0.0}}, {"species": [{"element": "O", "occu": 1}], "abc": [0.688647, 0.688647, 0.311353], "xyz": [3.851694, 3.942137, 16.582148725452], "label": "O", "properties": {"magmom": -0.0}}, {"species": [{"element": "O", "occu": 1}], "abc": [0.190489, 0.190489, 0.309511], "xyz": [1.925847, 1.9710685, 4.5868448255239995], "label": "O", "properties": {"magmom": -0.0}}, {"species": [{"element": "O", "occu": 1}], "abc": [0.690489, 0.690489, 0.809511], "xyz": [5.777541, 5.9132055, 16.626502825524], "label": "O", "properties": {"magmom": -0.0}}, {"species": [{"element": "O", "occu": 1}], "abc": [0.69594, 0.153211, 0.846789], "xyz": [3.851694, 6.081649071873, 10.223487630358001], "label": "O", "properties": {"magmom": -0.0}}, {"species": [{"element": "O", "occu": 1}], "abc": [0.153211, 0.69594, 0.30406], "xyz": [3.851694, 1.802624928127, 10.223487630358001], "label": "O", "properties": {"magmom": -0.0}}, {"species": [{"element": "O", "occu": 1}], "abc": [0.30406, 0.846789, 0.153211], "xyz": [3.851694, 1.802624928127, 13.855828369642001], "label": "O", "properties": {"magmom": -0.0}}, {"species": [{"element": "O", "occu": 1}], "abc": [0.846789, 0.30406, 0.69594], "xyz": [3.851694, 6.081649071873, 13.855828369642001], "label": "O", "properties": {"magmom": -0.0}}, {"species": [{"element": "O", "occu": 1}], "abc": [0.5, 0.5, 0.5], "xyz": [3.851694, 3.942137, 12.039658], "label": "O", "properties": {"magmom": -0.0}}]}, "formation_enthalpy": -55.33269092291667, "temp": 1200, "gibbs_model": "SISSO", "interpolated": false}]}, {"@module": "rxn_network.reaction", "@class": "ComputedReaction", "reactants": [{"@module": "rxn_network.entries", "@class": "GibbsComputedStructureEntry", "energy": -4.233770122489131, "composition": {"Ba": 1.0, "O": 2.0}, "energy_adjustments": [], "parameters": {}, "data": {"oxide_type": "peroxide", "icsd_ids": [24248, 80750, 180397, 24729]}, "entry_id": "mp-1105", "correction": 0.0, "structure": {"@module": "pymatgen.core.structure", "@class": "Structure", "charge": null, "lattice": {"matrix": [[-1.932967, 1.932967, 3.489148], [1.932967, -1.932967, 3.489148], [1.932967, 1.932967, -3.489148]], "a": 4.432479736229146, "b": 4.432479736229146, "c": 4.432479736229146, "alpha": 128.29045629411098, "beta": 128.29045629411098, "gamma": 76.15497070658408, "volume": 52.14687194659256}, "sites": [{"species": [{"element": "Ba", "occu": 1}], "abc": [0.0, 0.0, 0.0], "xyz": [0.0, 0.0, 0.0], "label": "Ba", "properties": {"magmom": -0.0}}, {"species": [{"element": "O", "occu": 1}], "abc": [0.392337, 0.392337, 0.0], "xyz": [0.0, 0.0, 2.737843717752], "label": "O", "properties": {"magmom": -0.0}}, {"species": [{"element": "O", "occu": 1}], "abc": [0.607663, 0.607663, 0.0], "xyz": [0.0, 0.0, 4.2404522822479995], "label": "O", "properties": {"magmom": -0.0}}]}, "formation_enthalpy": -6.5130331725, "temp": 1200, "gibbs_model": "SISSO", "interpolated": false}, {"@module": "rxn_network.entries", "@class": "GibbsComputedStructureEntry", "energy": -1.5168923552592517, "composition": {"Cu": 2.0, "O": 2.0}, "energy_adjustments": [], "parameters": {}, "data": {"oxide_type": "oxide", "icsd_ids": [291393, 291390, 291387, 67850, 16025, 653723, 31059, 43180, 69094, 628618, 92368, 43179, 628614, 43181, 87125, 87123, 26715, 92366, 628615, 92367, 92365, 160630, 87122, 628616, 87124, 628612, 92364]}, "entry_id": "mp-704645", "correction": 0.0, "structure": {"@module": "pymatgen.core.structure", "@class": "Structure", "charge": null, "lattice": {"matrix": [[2.030431, 2.124735, 0.0], [-2.030431, 2.124735, 0.0], [0.0, 0.225338, 5.155799]], "a": 2.9389026635780233, "b": 2.9389026635780233, "c": 5.160720932451686, "alpha": 88.1910006148403, "beta": 88.1910006148403, "gamma": 87.399721810397, "volume": 44.485551705434986}, "sites": [{"species": [{"element": "Cu", "occu": 1}], "abc": [0.0, 0.5, 0.5], "xyz": [-1.0152155, 1.1750364999999998, 2.5778995], "label": "Cu", "properties": {"magmom": -0.001}}, {"species": [{"element": "Cu", "occu": 1}], "abc": [0.5, 0.0, 0.0], "xyz": [1.0152155, 1.0623675, 0.0], "label": "Cu", "properties": {"magmom": -0.0}}, {"species": [{"element": "O", "occu": 1}], "abc": [0.486128, 0.513872, 0.75], "xyz": [-0.05633227766400006, 2.2937385, 3.86684925], "label": "O", "properties": {"magmom": -0.0}}, {"species": [{"element": "O", "occu": 1}], "abc": [0.513872, 0.486128, 0.25], "xyz": [0.05633227766400006, 2.1810695, 1.28894975], "label": "O", "properties": {"magmom": -0.0}}]}, "formation_enthalpy": -3.8007122224999996, "temp": 1200, "gibbs_model": "SISSO", "interpolated": false}], "products": [{"@module": "rxn_network.entries", "@class": "GibbsComputedStructureEntry", "energy": 0.0, "composition": {"O": 8.0}, "energy_adjustments": [], "parameters": {}, "data": {"oxide_type": "None", "icsd_ids": [236855, 236857, 156481, 236856, 236858]}, "entry_id": "mp-12957", "correction": 0.0, "structure": {"@module": "pymatgen.core.structure", "@class": "Structure", "charge": null, "lattice": {"matrix": [[3.110107, 4.377428, 0.0], [-3.110107, 4.377428, 0.0], [0.0, 1.908312, 3.953345]], "a": 5.369789702272613, "b": 5.369789702272613, "c": 4.389828171850124, "alpha": 69.2448296788145, "beta": 69.2448296788145, "gamma": 70.78662063844565, "volume": 107.6438082346079}, "sites": [{"species": [{"element": "O", "occu": 1}], "abc": [0.726541, 0.213911, 0.155391], "xyz": [1.59433415141, 4.413295427448, 0.614314232895], "label": "O", "properties": {"magmom": 0.0}}, {"species": [{"element": "O", "occu": 1}], "abc": [0.786089, 0.273459, 0.844609], "xyz": [1.59433415141, 6.249872572552, 3.339030767105], "label": "O", "properties": {"magmom": 0.0}}, {"species": [{"element": "O", "occu": 1}], "abc": [0.273459, 0.786089, 0.844609], "xyz": [-1.59433415141, 6.249872572552, 3.339030767105], "label": "O", "properties": {"magmom": 0.0}}, {"species": [{"element": "O", "occu": 1}], "abc": [0.213911, 0.726541, 0.155391], "xyz": [-1.59433415141, 4.413295427448, 0.614314232895], "label": "O", "properties": {"magmom": 0.0}}, {"species": [{"element": "O", "occu": 1}], "abc": [0.792252, 0.792252, 0.17832], "xyz": [0.0, 7.2763423715519995, 0.7049604804], "label": "O", "properties": {"magmom": -0.0}}, {"species": [{"element": "O", "occu": 1}], "abc": [0.207748, 0.207748, 0.82168], "xyz": [0.0, 3.3868256284480003, 3.2483845196], "label": "O", "properties": {"magmom": -0.0}}, {"species": [{"element": "O", "occu": 1}], "abc": [0.851778, 0.851778, 0.867359], "xyz": [0.0, 9.112385321976, 3.428969365855], "label": "O", "properties": {"magmom": -0.0}}, {"species": [{"element": "O", "occu": 1}], "abc": [0.148222, 0.148222, 0.132641], "xyz": [0.0, 1.550782678024, 0.5243756341450001], "label": "O", "properties": {"magmom": -0.0}}]}, "formation_enthalpy": 0.0, "temp": 1200, "gibbs_model": "SISSO", "interpolated": false}, {"@module": "rxn_network.entries", "@class": "GibbsComputedStructureEntry", "energy": -54.07523144404489, "composition": {"Ba": 8.0, "Cu": 12.0, "O": 24.0}, "energy_adjustments": [], "parameters": {}, "data": {"oxide_type": "oxide", "icsd_ids": [63701]}, "entry_id": "mp-615789", "correction": 0.0, "structure": {"@module": "pymatgen.core.structure", "@class": "Structure", "charge": null, "lattice": {"matrix": [[7.593112, 0.0, 0.0], [0.0, 8.271778, 0.0], [0.0, 4.075132, 11.470881]], "a": 7.593112, "b": 8.271778, "c": 12.173241627996424, "alpha": 70.44196759342746, "beta": 90.0, "gamma": 90.0, "volume": 720.4692513381846}, "sites": [{"species": [{"element": "Ba", "occu": 1}], "abc": [0.5, 0.435389, 0.757679], "xyz": [3.796556, 6.68908309027, 8.691245645199], "label": "Ba", "properties": {"magmom": 0.0}}, {"species": [{"element": "Ba", "occu": 1}], "abc": [0.5, 0.091875, 0.258338], "xyz": [3.796556, 1.812731054366, 2.963364455778], "label": "Ba", "properties": {"magmom": -0.002}}, {"species": [{"element": "Ba", "occu": 1}], "abc": [0.0, 0.82472, 0.251236], "xyz": [0.0, 7.845720615312, 2.8818982589160003], "label": "Ba", "properties": {"magmom": -0.002}}, {"species": [{"element": "Ba", "occu": 1}], "abc": [0.0, 0.318369, 0.247817], "xyz": [0.0, 3.643364676926, 2.842679316777], "label": "Ba", "properties": {"magmom": -0.001}}, {"species": [{"element": "Ba", "occu": 1}], "abc": [0.0, 0.17528, 0.748764], "xyz": [0.0, 4.501189384688, 8.588982741084001], "label": "Ba", "properties": {"magmom": -0.002}}, {"species": [{"element": "Ba", "occu": 1}], "abc": [0.5, 0.908125, 0.741662], "xyz": [3.796556, 10.534178945634, 8.507516544222002], "label": "Ba", "properties": {"magmom": -0.002}}, {"species": [{"element": "Ba", "occu": 1}], "abc": [0.0, 0.681631, 0.752183], "xyz": [0.0, 8.703545323074, 8.628201683223], "label": "Ba", "properties": {"magmom": -0.001}}, {"species": [{"element": "Ba", "occu": 1}], "abc": [0.5, 0.564611, 0.242321], "xyz": [3.796556, 5.65782690973, 2.779635354801], "label": "Ba", "properties": {"magmom": 0.0}}, {"species": [{"element": "Cu", "occu": 1}], "abc": [0.249264, 0.665503, 0.500277], "xyz": [1.892689469568, 7.543587885897999, 5.738617934037], "label": "Cu", "properties": {"magmom": -0.046}}, {"species": [{"element": "Cu", "occu": 1}], "abc": [0.747101, 0.66798, 0.998529], "xyz": [5.672821568312, 9.594519749267999, 11.454007334049], "label": "Cu", "properties": {"magmom": 0.052}}, {"species": [{"element": "Cu", "occu": 1}], "abc": [0.249264, 0.334497, 0.499723], "xyz": [1.892689469568, 4.8033221141019995, 5.732263065963], "label": "Cu", "properties": {"magmom": -0.051}}, {"species": [{"element": "Cu", "occu": 1}], "abc": [0.252899, 0.33202, 0.001471], "xyz": [1.9202904316879998, 2.7523902507319997, 0.016873665951], "label": "Cu", "properties": {"magmom": 0.052}}, {"species": [{"element": "Cu", "occu": 1}], "abc": [0.750736, 0.334497, 0.499723], "xyz": [5.700422530431999, 4.8033221141019995, 5.732263065963], "label": "Cu", "properties": {"magmom": -0.046}}, {"species": [{"element": "Cu", "occu": 1}], "abc": [0.247016, 0.0, 0.0], "xyz": [1.875620153792, 0.0, 0.0], "label": "Cu", "properties": {"magmom": 0.025}}, {"species": [{"element": "Cu", "occu": 1}], "abc": [0.252899, 0.66798, 0.998529], "xyz": [1.9202904316879998, 9.594519749267999, 11.454007334049], "label": "Cu", "properties": {"magmom": 0.057}}, {"species": [{"element": "Cu", "occu": 1}], "abc": [0.752984, 0.0, 0.0], "xyz": [5.7174918462079996, 0.0, 0.0], "label": "Cu", "properties": {"magmom": 0.025}}, {"species": [{"element": "Cu", "occu": 1}], "abc": [0.750736, 0.665503, 0.500277], "xyz": [5.700422530431999, 7.543587885897999, 5.738617934037], "label": "Cu", "properties": {"magmom": -0.051}}, {"species": [{"element": "Cu", "occu": 1}], "abc": [0.747101, 0.33202, 0.001471], "xyz": [5.672821568312, 2.7523902507319997, 0.016873665951], "label": "Cu", "properties": {"magmom": 0.057}}, {"species": [{"element": "Cu", "occu": 1}], "abc": [0.746002, 0.0, 0.5], "xyz": [5.664476738224, 2.037566, 5.7354405], "label": "Cu", "properties": {"magmom": -0.143}}, {"species": [{"element": "Cu", "occu": 1}], "abc": [0.253998, 0.0, 0.5], "xyz": [1.9286352617759999, 2.037566, 5.7354405], "label": "Cu", "properties": {"magmom": -0.143}}, {"species": [{"element": "O", "occu": 1}], "abc": [0.766672, 0.111085, 0.112489], "xyz": [5.821426363264, 1.377277982678, 1.2903479328090002], "label": "O", "properties": {"magmom": 0.013}}, {"species": [{"element": "O", "occu": 1}], "abc": [0.747892, 0.778742, 0.109509], "xyz": [5.678827719904, 6.887844573463999, 1.2561647074289999], "label": "O", "properties": {"magmom": 0.011}}, {"species": [{"element": "O", "occu": 1}], "abc": [0.234342, 0.555139, 0.388407], "xyz": [1.7793850523039998, 6.174796361866001, 4.455370476567], "label": "O", "properties": {"magmom": -0.011}}, {"species": [{"element": "O", "occu": 1}], "abc": [0.749007, 0.887309, 0.38978], "xyz": [5.687294039784, 8.928028016362, 4.4711199961800006], "label": "O", "properties": {"magmom": -0.04}}, {"species": [{"element": "O", "occu": 1}], "abc": [0.765658, 0.444861, 0.611593], "xyz": [5.813726947695999, 6.172113638134, 7.015510523433001], "label": "O", "properties": {"magmom": -0.011}}, {"species": [{"element": "O", "occu": 1}], "abc": [0.747892, 0.221258, 0.890491], "xyz": [5.678827719904, 5.459065426536, 10.214716292571001], "label": "O", "properties": {"magmom": 0.012}}, {"species": [{"element": "O", "occu": 1}], "abc": [0.252108, 0.778742, 0.109509], "xyz": [1.9142842800959998, 6.887844573463999, 1.2561647074289999], "label": "O", "properties": {"magmom": 0.012}}, {"species": [{"element": "O", "occu": 1}], "abc": [0.233328, 0.888915, 0.887511], "xyz": [1.7716856367359999, 10.969632017321999, 10.180533067191002], "label": "O", "properties": {"magmom": 0.013}}, {"species": [{"element": "O", "occu": 1}], "abc": [0.268222, 0.446835, 0.110688], "xyz": [2.036639686864, 4.147188133445999, 1.269688876128], "label": "O", "properties": {"magmom": 0.02}}, {"species": [{"element": "O", "occu": 1}], "abc": [0.233328, 0.111085, 0.112489], "xyz": [1.7716856367359999, 1.377277982678, 1.2903479328090002], "label": "O", "properties": {"magmom": 0.011}}, {"species": [{"element": "O", "occu": 1}], "abc": [0.269245, 0.778155, 0.610898], "xyz": [2.04440744044, 8.926215398126, 7.007538261138], "label": "O", "properties": {"magmom": -0.039}}, {"species": [{"element": "O", "occu": 1}], "abc": [0.730755, 0.778155, 0.610898], "xyz": [5.54870455956, 8.926215398126, 7.007538261138], "label": "O", "properties": {"magmom": -0.04}}, {"species": [{"element": "O", "occu": 1}], "abc": [0.766672, 0.888915, 0.887511], "xyz": [5.821426363264, 10.969632017321999, 10.180533067191002], "label": "O", "properties": {"magmom": 0.011}}, {"species": [{"element": "O", "occu": 1}], "abc": [0.269245, 0.221845, 0.389102], "xyz": [2.04440744044, 3.4206946018739997, 4.463342738862], "label": "O", "properties": {"magmom": -0.04}}, {"species": [{"element": "O", "occu": 1}], "abc": [0.731778, 0.446835, 0.110688], "xyz": [5.556472313136, 4.147188133445999, 1.269688876128], "label": "O", "properties": {"magmom": 0.02}}, {"species": [{"element": "O", "occu": 1}], "abc": [0.749007, 0.112691, 0.61022], "xyz": [5.687294039784, 3.4188819836379998, 6.99976100382], "label": "O", "properties": {"magmom": -0.039}}, {"species": [{"element": "O", "occu": 1}], "abc": [0.268222, 0.553165, 0.889312], "xyz": [2.036639686864, 8.199721866554, 10.201192123872], "label": "O", "properties": {"magmom": 0.02}}, {"species": [{"element": "O", "occu": 1}], "abc": [0.731778, 0.553165, 0.889312], "xyz": [5.556472313136, 8.199721866554, 10.201192123872], "label": "O", "properties": {"magmom": 0.02}}, {"species": [{"element": "O", "occu": 1}], "abc": [0.250993, 0.112691, 0.61022], "xyz": [1.9058179602160001, 3.4188819836379998, 6.99976100382], "label": "O", "properties": {"magmom": -0.04}}, {"species": [{"element": "O", "occu": 1}], "abc": [0.252108, 0.221258, 0.890491], "xyz": [1.9142842800959998, 5.459065426536, 10.214716292571001], "label": "O", "properties": {"magmom": 0.011}}, {"species": [{"element": "O", "occu": 1}], "abc": [0.730755, 0.221845, 0.389102], "xyz": [5.54870455956, 3.4206946018739997, 4.463342738862], "label": "O", "properties": {"magmom": -0.039}}, {"species": [{"element": "O", "occu": 1}], "abc": [0.765658, 0.555139, 0.388407], "xyz": [5.813726947695999, 6.174796361866001, 4.455370476567], "label": "O", "properties": {"magmom": -0.011}}, {"species": [{"element": "O", "occu": 1}], "abc": [0.250993, 0.887309, 0.38978], "xyz": [1.9058179602160001, 8.928028016362, 4.4711199961800006], "label": "O", "properties": {"magmom": -0.039}}, {"species": [{"element": "O", "occu": 1}], "abc": [0.234342, 0.444861, 0.611593], "xyz": [1.7793850523039998, 6.172113638134, 7.015510523433001], "label": "O", "properties": {"magmom": -0.011}}]}, "formation_enthalpy": -79.02540964999997, "temp": 1200, "gibbs_model": "SISSO", "interpolated": false}]}, {"@module": "rxn_network.reaction", "@class": "ComputedReaction", "reactants": [{"@module": "rxn_network.entries", "@class": "GibbsComputedStructureEntry", "energy": -133.43052168428449, "composition": {"Y": 16.0, "O": 24.0}, "energy_adjustments": [], "parameters": {}, "data": {"oxide_type": "oxide", "icsd_ids": [193377, 237970, 193375, 193376, 193374, 187274, 41936, 160890, 290965, 86814, 81861, 66242, 85355, 82420, 290963, 16394, 86817, 78581, 186675, 153500, 193042, 181871, 155173, 184530, 185295, 23811, 290961, 26190, 27772, 647653, 181825, 80033, 86815, 77081, 86813, 151761, 66730, 33648, 66243, 41267, 151760, 290960, 192862, 290964]}, "entry_id": "mp-2652", "correction": 0.0, "structure": {"@module": "pymatgen.core.structure", "@class": "Structure", "charge": null, "lattice": {"matrix": [[-5.351945, 5.351945, 5.351945], [5.351945, -5.351945, 5.351945], [5.351945, 5.351945, -5.351945]], "a": 9.269840659314214, "b": 9.269840659314214, "c": 9.269840659314214, "alpha": 109.47122063449069, "beta": 109.47122063449069, "gamma": 109.47122063449069, "volume": 613.1897920496368}, "sites": [{"species": [{"element": "Y", "occu": 1}], "abc": [0.717318, 0.75, 0.467318], "xyz": [2.6759725, 2.3261479670200003, 5.351944999999999], "label": "Y", "properties": {"magmom": 0.0}}, {"species": [{"element": "Y", "occu": 1}], "abc": [0.25, 0.032682, 0.782682], "xyz": [3.0257970329799995, 5.351944999999999, -2.6759724999999994], "label": "Y", "properties": {"magmom": 0.0}}, {"species": [{"element": "Y", "occu": 1}], "abc": [0.467318, 0.717318, 0.75], "xyz": [5.351944999999999, 2.6759725, 2.32614796702], "label": "Y", "properties": {"magmom": 0.0}}, {"species": [{"element": "Y", "occu": 1}], "abc": [0.75, 0.467318, 0.717318], "xyz": [2.3261479670200003, 5.351944999999999, 2.6759725000000003], "label": "Y", "properties": {"magmom": 0.0}}, {"species": [{"element": "Y", "occu": 1}], "abc": [0.032682, 0.782682, 0.25], "xyz": [5.351945, -2.6759724999999994, 3.025797032979999], "label": "Y", "properties": {"magmom": 0.0}}, {"species": [{"element": "Y", "occu": 1}], "abc": [0.782682, 0.25, 0.032682], "xyz": [-2.6759724999999994, 3.025797032979999, 5.351945], "label": "Y", "properties": {"magmom": 0.0}}, {"species": [{"element": "Y", "occu": 1}], "abc": [0.282682, 0.25, 0.532682], "xyz": [2.6759724999999994, 3.02579703298, 4.440892098500626e-16], "label": "Y", "properties": {"magmom": 0.0}}, {"species": [{"element": "Y", "occu": 1}], "abc": [0.75, 0.967318, 0.217318], "xyz": [2.3261479670200003, -4.440892098500626e-16, 8.027917500000001], "label": "Y", "properties": {"magmom": 0.0}}, {"species": [{"element": "Y", "occu": 1}], "abc": [0.532682, 0.282682, 0.25], "xyz": [2.220446049250313e-16, 2.6759724999999994, 3.02579703298], "label": "Y", "properties": {"magmom": 0.0}}, {"species": [{"element": "Y", "occu": 1}], "abc": [0.25, 0.532682, 0.282682], "xyz": [3.02579703298, 2.220446049250313e-16, 2.6759724999999994], "label": "Y", "properties": {"magmom": 0.0}}, {"species": [{"element": "Y", "occu": 1}], "abc": [0.967318, 0.217318, 0.75], "xyz": [-8.881784197001252e-16, 8.027917500000001, 2.32614796702], "label": "Y", "properties": {"magmom": 0.0}}, {"species": [{"element": "Y", "occu": 1}], "abc": [0.217318, 0.75, 0.967318], "xyz": [8.0279175, 2.3261479670200003, 0.0], "label": "Y", "properties": {"magmom": 0.0}}, {"species": [{"element": "Y", "occu": 1}], "abc": [0.5, 0.5, 0.0], "xyz": [0.0, 0.0, 5.351945], "label": "Y", "properties": {"magmom": 0.0}}, {"species": [{"element": "Y", "occu": 1}], "abc": [0.0, 0.0, 0.0], "xyz": [0.0, 0.0, 0.0], "label": "Y", "properties": {"magmom": 0.0}}, {"species": [{"element": "Y", "occu": 1}], "abc": [0.0, 0.5, 0.5], "xyz": [5.351945, 0.0, 0.0], "label": "Y", "properties": {"magmom": 0.0}}, {"species": [{"element": "Y", "occu": 1}], "abc": [0.5, 0.0, 0.5], "xyz": [0.0, 5.351945, 0.0], "label": "Y", "properties": {"magmom": 0.0}}, {"species": [{"element": "O", "occu": 1}], "abc": [0.229254, 0.271877, 0.760719], "xyz": [4.29944220019, 3.8432102967199997, -1.3893006986599996], "label": "O", "properties": {"magmom": -0.0}}, {"species": [{"element": "O", "occu": 1}], "abc": [0.011158, 0.468535, 0.739281], "xyz": [6.404447799809999, 1.50873470328, -1.3893006986599996], "label": "O", "properties": {"magmom": -0.0}}, {"species": [{"element": "O", "occu": 1}], "abc": [0.270746, 0.031465, 0.042623], "xyz": [-1.0525027998099998, 1.5087347032799998, 1.3893006986599998], "label": "O", "properties": {"magmom": -0.0}}, {"species": [{"element": "O", "occu": 1}], "abc": [0.739281, 0.011158, 0.468535], "xyz": [-1.3893006986599996, 6.404447799809999, 1.50873470328], "label": "O", "properties": {"magmom": -0.0}}, {"species": [{"element": "O", "occu": 1}], "abc": [0.271877, 0.760719, 0.229254], "xyz": [3.84321029672, -1.38930069866, 4.299442200189999], "label": "O", "properties": {"magmom": -0.0}}, {"species": [{"element": "O", "occu": 1}], "abc": [0.228123, 0.457377, 0.488842], "xyz": [3.8432102967199997, 1.3893006986599996, 1.05250279981], "label": "O", "properties": {"magmom": -0.0}}, {"species": [{"element": "O", "occu": 1}], "abc": [0.457377, 0.488842, 0.228123], "xyz": [1.3893006986599996, 1.05250279981, 3.8432102967199997], "label": "O", "properties": {"magmom": -0.0}}, {"species": [{"element": "O", "occu": 1}], "abc": [0.468535, 0.739281, 0.011158], "xyz": [1.5087347032799998, -1.3893006986599998, 6.404447799809999], "label": "O", "properties": {"magmom": -0.0}}, {"species": [{"element": "O", "occu": 1}], "abc": [0.042623, 0.270746, 0.031465], "xyz": [1.3893006986599998, -1.0525027998099998, 1.5087347032799998], "label": "O", "properties": {"magmom": -0.0}}, {"species": [{"element": "O", "occu": 1}], "abc": [0.031465, 0.042623, 0.270746], "xyz": [1.5087347032799998, 1.3893006986599998, -1.0525027998099998], "label": "O", "properties": {"magmom": -0.0}}, {"species": [{"element": "O", "occu": 1}], "abc": [0.760719, 0.229254, 0.271877], "xyz": [-1.3893006986599998, 4.29944220019, 3.8432102967200006], "label": "O", "properties": {"magmom": -0.0}}, {"species": [{"element": "O", "occu": 1}], "abc": [0.488842, 0.228123, 0.457377], "xyz": [1.05250279981, 3.8432102967199997, 1.3893006986599996], "label": "O", "properties": {"magmom": -0.0}}, {"species": [{"element": "O", "occu": 1}], "abc": [0.770746, 0.728123, 0.239281], "xyz": [1.0525027998099994, 1.5087347032800003, 6.741245698659999], "label": "O", "properties": {"magmom": -0.0}}, {"species": [{"element": "O", "occu": 1}], "abc": [0.988842, 0.531465, 0.260719], "xyz": [-1.05250279981, 3.8432102967199997, 6.74124569866], "label": "O", "properties": {"magmom": -0.0}}, {"species": [{"element": "O", "occu": 1}], "abc": [0.729254, 0.968535, 0.957377], "xyz": [6.404447799810001, 3.8432102967199993, 3.9626443013399992], "label": "O", "properties": {"magmom": -0.0}}, {"species": [{"element": "O", "occu": 1}], "abc": [0.260719, 0.988842, 0.531465], "xyz": [6.741245698659999, -1.05250279981, 3.84321029672], "label": "O", "properties": {"magmom": -0.0}}, {"species": [{"element": "O", "occu": 1}], "abc": [0.511158, 0.771877, 0.542623], "xyz": [4.29944220019, 1.50873470328, 3.9626443013400006], "label": "O", "properties": {"magmom": -0.0}}, {"species": [{"element": "O", "occu": 1}], "abc": [0.239281, 0.770746, 0.728123], "xyz": [6.74124569866, 1.0525027998099996, 1.5087347032800005], "label": "O", "properties": {"magmom": -0.0}}, {"species": [{"element": "O", "occu": 1}], "abc": [0.968535, 0.957377, 0.729254], "xyz": [3.8432102967199993, 3.9626443013399997, 6.404447799810001], "label": "O", "properties": {"magmom": -0.0}}, {"species": [{"element": "O", "occu": 1}], "abc": [0.957377, 0.729254, 0.968535], "xyz": [3.9626443013399997, 6.404447799810001, 3.843210296719999], "label": "O", "properties": {"magmom": -0.0}}, {"species": [{"element": "O", "occu": 1}], "abc": [0.531465, 0.260719, 0.988842], "xyz": [3.8432102967199997, 6.741245698659999, -1.05250279981], "label": "O", "properties": {"magmom": -0.0}}, {"species": [{"element": "O", "occu": 1}], "abc": [0.542623, 0.511158, 0.771877], "xyz": [3.96264430134, 4.29944220019, 1.50873470328], "label": "O", "properties": {"magmom": -0.0}}, {"species": [{"element": "O", "occu": 1}], "abc": [0.771877, 0.542623, 0.511158], "xyz": [1.50873470328, 3.96264430134, 4.299442200189999], "label": "O", "properties": {"magmom": -0.0}}, {"species": [{"element": "O", "occu": 1}], "abc": [0.728123, 0.239281, 0.770746], "xyz": [1.50873470328, 6.74124569866, 1.0525027998099992], "label": "O", "properties": {"magmom": -0.0}}]}, "formation_enthalpy": -159.21023927333334, "temp": 1200, "gibbs_model": "SISSO", "interpolated": false}, {"@module": "rxn_network.entries", "@class": "GibbsComputedStructureEntry", "energy": -54.07523144404489, "composition": {"Ba": 8.0, "Cu": 12.0, "O": 24.0}, "energy_adjustments": [], "parameters": {}, "data": {"oxide_type": "oxide", "icsd_ids": [63701]}, "entry_id": "mp-615789", "correction": 0.0, "structure": {"@module": "pymatgen.core.structure", "@class": "Structure", "charge": null, "lattice": {"matrix": [[7.593112, 0.0, 0.0], [0.0, 8.271778, 0.0], [0.0, 4.075132, 11.470881]], "a": 7.593112, "b": 8.271778, "c": 12.173241627996424, "alpha": 70.44196759342746, "beta": 90.0, "gamma": 90.0, "volume": 720.4692513381846}, "sites": [{"species": [{"element": "Ba", "occu": 1}], "abc": [0.5, 0.435389, 0.757679], "xyz": [3.796556, 6.68908309027, 8.691245645199], "label": "Ba", "properties": {"magmom": 0.0}}, {"species": [{"element": "Ba", "occu": 1}], "abc": [0.5, 0.091875, 0.258338], "xyz": [3.796556, 1.812731054366, 2.963364455778], "label": "Ba", "properties": {"magmom": -0.002}}, {"species": [{"element": "Ba", "occu": 1}], "abc": [0.0, 0.82472, 0.251236], "xyz": [0.0, 7.845720615312, 2.8818982589160003], "label": "Ba", "properties": {"magmom": -0.002}}, {"species": [{"element": "Ba", "occu": 1}], "abc": [0.0, 0.318369, 0.247817], "xyz": [0.0, 3.643364676926, 2.842679316777], "label": "Ba", "properties": {"magmom": -0.001}}, {"species": [{"element": "Ba", "occu": 1}], "abc": [0.0, 0.17528, 0.748764], "xyz": [0.0, 4.501189384688, 8.588982741084001], "label": "Ba", "properties": {"magmom": -0.002}}, {"species": [{"element": "Ba", "occu": 1}], "abc": [0.5, 0.908125, 0.741662], "xyz": [3.796556, 10.534178945634, 8.507516544222002], "label": "Ba", "properties": {"magmom": -0.002}}, {"species": [{"element": "Ba", "occu": 1}], "abc": [0.0, 0.681631, 0.752183], "xyz": [0.0, 8.703545323074, 8.628201683223], "label": "Ba", "properties": {"magmom": -0.001}}, {"species": [{"element": "Ba", "occu": 1}], "abc": [0.5, 0.564611, 0.242321], "xyz": [3.796556, 5.65782690973, 2.779635354801], "label": "Ba", "properties": {"magmom": 0.0}}, {"species": [{"element": "Cu", "occu": 1}], "abc": [0.249264, 0.665503, 0.500277], "xyz": [1.892689469568, 7.543587885897999, 5.738617934037], "label": "Cu", "properties": {"magmom": -0.046}}, {"species": [{"element": "Cu", "occu": 1}], "abc": [0.747101, 0.66798, 0.998529], "xyz": [5.672821568312, 9.594519749267999, 11.454007334049], "label": "Cu", "properties": {"magmom": 0.052}}, {"species": [{"element": "Cu", "occu": 1}], "abc": [0.249264, 0.334497, 0.499723], "xyz": [1.892689469568, 4.8033221141019995, 5.732263065963], "label": "Cu", "properties": {"magmom": -0.051}}, {"species": [{"element": "Cu", "occu": 1}], "abc": [0.252899, 0.33202, 0.001471], "xyz": [1.9202904316879998, 2.7523902507319997, 0.016873665951], "label": "Cu", "properties": {"magmom": 0.052}}, {"species": [{"element": "Cu", "occu": 1}], "abc": [0.750736, 0.334497, 0.499723], "xyz": [5.700422530431999, 4.8033221141019995, 5.732263065963], "label": "Cu", "properties": {"magmom": -0.046}}, {"species": [{"element": "Cu", "occu": 1}], "abc": [0.247016, 0.0, 0.0], "xyz": [1.875620153792, 0.0, 0.0], "label": "Cu", "properties": {"magmom": 0.025}}, {"species": [{"element": "Cu", "occu": 1}], "abc": [0.252899, 0.66798, 0.998529], "xyz": [1.9202904316879998, 9.594519749267999, 11.454007334049], "label": "Cu", "properties": {"magmom": 0.057}}, {"species": [{"element": "Cu", "occu": 1}], "abc": [0.752984, 0.0, 0.0], "xyz": [5.7174918462079996, 0.0, 0.0], "label": "Cu", "properties": {"magmom": 0.025}}, {"species": [{"element": "Cu", "occu": 1}], "abc": [0.750736, 0.665503, 0.500277], "xyz": [5.700422530431999, 7.543587885897999, 5.738617934037], "label": "Cu", "properties": {"magmom": -0.051}}, {"species": [{"element": "Cu", "occu": 1}], "abc": [0.747101, 0.33202, 0.001471], "xyz": [5.672821568312, 2.7523902507319997, 0.016873665951], "label": "Cu", "properties": {"magmom": 0.057}}, {"species": [{"element": "Cu", "occu": 1}], "abc": [0.746002, 0.0, 0.5], "xyz": [5.664476738224, 2.037566, 5.7354405], "label": "Cu", "properties": {"magmom": -0.143}}, {"species": [{"element": "Cu", "occu": 1}], "abc": [0.253998, 0.0, 0.5], "xyz": [1.9286352617759999, 2.037566, 5.7354405], "label": "Cu", "properties": {"magmom": -0.143}}, {"species": [{"element": "O", "occu": 1}], "abc": [0.766672, 0.111085, 0.112489], "xyz": [5.821426363264, 1.377277982678, 1.2903479328090002], "label": "O", "properties": {"magmom": 0.013}}, {"species": [{"element": "O", "occu": 1}], "abc": [0.747892, 0.778742, 0.109509], "xyz": [5.678827719904, 6.887844573463999, 1.2561647074289999], "label": "O", "properties": {"magmom": 0.011}}, {"species": [{"element": "O", "occu": 1}], "abc": [0.234342, 0.555139, 0.388407], "xyz": [1.7793850523039998, 6.174796361866001, 4.455370476567], "label": "O", "properties": {"magmom": -0.011}}, {"species": [{"element": "O", "occu": 1}], "abc": [0.749007, 0.887309, 0.38978], "xyz": [5.687294039784, 8.928028016362, 4.4711199961800006], "label": "O", "properties": {"magmom": -0.04}}, {"species": [{"element": "O", "occu": 1}], "abc": [0.765658, 0.444861, 0.611593], "xyz": [5.813726947695999, 6.172113638134, 7.015510523433001], "label": "O", "properties": {"magmom": -0.011}}, {"species": [{"element": "O", "occu": 1}], "abc": [0.747892, 0.221258, 0.890491], "xyz": [5.678827719904, 5.459065426536, 10.214716292571001], "label": "O", "properties": {"magmom": 0.012}}, {"species": [{"element": "O", "occu": 1}], "abc": [0.252108, 0.778742, 0.109509], "xyz": [1.9142842800959998, 6.887844573463999, 1.2561647074289999], "label": "O", "properties": {"magmom": 0.012}}, {"species": [{"element": "O", "occu": 1}], "abc": [0.233328, 0.888915, 0.887511], "xyz": [1.7716856367359999, 10.969632017321999, 10.180533067191002], "label": "O", "properties": {"magmom": 0.013}}, {"species": [{"element": "O", "occu": 1}], "abc": [0.268222, 0.446835, 0.110688], "xyz": [2.036639686864, 4.147188133445999, 1.269688876128], "label": "O", "properties": {"magmom": 0.02}}, {"species": [{"element": "O", "occu": 1}], "abc": [0.233328, 0.111085, 0.112489], "xyz": [1.7716856367359999, 1.377277982678, 1.2903479328090002], "label": "O", "properties": {"magmom": 0.011}}, {"species": [{"element": "O", "occu": 1}], "abc": [0.269245, 0.778155, 0.610898], "xyz": [2.04440744044, 8.926215398126, 7.007538261138], "label": "O", "properties": {"magmom": -0.039}}, {"species": [{"element": "O", "occu": 1}], "abc": [0.730755, 0.778155, 0.610898], "xyz": [5.54870455956, 8.926215398126, 7.007538261138], "label": "O", "properties": {"magmom": -0.04}}, {"species": [{"element": "O", "occu": 1}], "abc": [0.766672, 0.888915, 0.887511], "xyz": [5.821426363264, 10.969632017321999, 10.180533067191002], "label": "O", "properties": {"magmom": 0.011}}, {"species": [{"element": "O", "occu": 1}], "abc": [0.269245, 0.221845, 0.389102], "xyz": [2.04440744044, 3.4206946018739997, 4.463342738862], "label": "O", "properties": {"magmom": -0.04}}, {"species": [{"element": "O", "occu": 1}], "abc": [0.731778, 0.446835, 0.110688], "xyz": [5.556472313136, 4.147188133445999, 1.269688876128], "label": "O", "properties": {"magmom": 0.02}}, {"species": [{"element": "O", "occu": 1}], "abc": [0.749007, 0.112691, 0.61022], "xyz": [5.687294039784, 3.4188819836379998, 6.99976100382], "label": "O", "properties": {"magmom": -0.039}}, {"species": [{"element": "O", "occu": 1}], "abc": [0.268222, 0.553165, 0.889312], "xyz": [2.036639686864, 8.199721866554, 10.201192123872], "label": "O", "properties": {"magmom": 0.02}}, {"species": [{"element": "O", "occu": 1}], "abc": [0.731778, 0.553165, 0.889312], "xyz": [5.556472313136, 8.199721866554, 10.201192123872], "label": "O", "properties": {"magmom": 0.02}}, {"species": [{"element": "O", "occu": 1}], "abc": [0.250993, 0.112691, 0.61022], "xyz": [1.9058179602160001, 3.4188819836379998, 6.99976100382], "label": "O", "properties": {"magmom": -0.04}}, {"species": [{"element": "O", "occu": 1}], "abc": [0.252108, 0.221258, 0.890491], "xyz": [1.9142842800959998, 5.459065426536, 10.214716292571001], "label": "O", "properties": {"magmom": 0.011}}, {"species": [{"element": "O", "occu": 1}], "abc": [0.730755, 0.221845, 0.389102], "xyz": [5.54870455956, 3.4206946018739997, 4.463342738862], "label": "O", "properties": {"magmom": -0.039}}, {"species": [{"element": "O", "occu": 1}], "abc": [0.765658, 0.555139, 0.388407], "xyz": [5.813726947695999, 6.174796361866001, 4.455370476567], "label": "O", "properties": {"magmom": -0.011}}, {"species": [{"element": "O", "occu": 1}], "abc": [0.250993, 0.887309, 0.38978], "xyz": [1.9058179602160001, 8.928028016362, 4.4711199961800006], "label": "O", "properties": {"magmom": -0.039}}, {"species": [{"element": "O", "occu": 1}], "abc": [0.234342, 0.444861, 0.611593], "xyz": [1.7793850523039998, 6.172113638134, 7.015510523433001], "label": "O", "properties": {"magmom": -0.011}}]}, "formation_enthalpy": -79.02540964999997, "temp": 1200, "gibbs_model": "SISSO", "interpolated": false}], "products": [{"@module": "rxn_network.entries", "@class": "GibbsComputedStructureEntry", "energy": 0.0, "composition": {"O": 8.0}, "energy_adjustments": [], "parameters": {}, "data": {"oxide_type": "None", "icsd_ids": [236855, 236857, 156481, 236856, 236858]}, "entry_id": "mp-12957", "correction": 0.0, "structure": {"@module": "pymatgen.core.structure", "@class": "Structure", "charge": null, "lattice": {"matrix": [[3.110107, 4.377428, 0.0], [-3.110107, 4.377428, 0.0], [0.0, 1.908312, 3.953345]], "a": 5.369789702272613, "b": 5.369789702272613, "c": 4.389828171850124, "alpha": 69.2448296788145, "beta": 69.2448296788145, "gamma": 70.78662063844565, "volume": 107.6438082346079}, "sites": [{"species": [{"element": "O", "occu": 1}], "abc": [0.726541, 0.213911, 0.155391], "xyz": [1.59433415141, 4.413295427448, 0.614314232895], "label": "O", "properties": {"magmom": 0.0}}, {"species": [{"element": "O", "occu": 1}], "abc": [0.786089, 0.273459, 0.844609], "xyz": [1.59433415141, 6.249872572552, 3.339030767105], "label": "O", "properties": {"magmom": 0.0}}, {"species": [{"element": "O", "occu": 1}], "abc": [0.273459, 0.786089, 0.844609], "xyz": [-1.59433415141, 6.249872572552, 3.339030767105], "label": "O", "properties": {"magmom": 0.0}}, {"species": [{"element": "O", "occu": 1}], "abc": [0.213911, 0.726541, 0.155391], "xyz": [-1.59433415141, 4.413295427448, 0.614314232895], "label": "O", "properties": {"magmom": 0.0}}, {"species": [{"element": "O", "occu": 1}], "abc": [0.792252, 0.792252, 0.17832], "xyz": [0.0, 7.2763423715519995, 0.7049604804], "label": "O", "properties": {"magmom": -0.0}}, {"species": [{"element": "O", "occu": 1}], "abc": [0.207748, 0.207748, 0.82168], "xyz": [0.0, 3.3868256284480003, 3.2483845196], "label": "O", "properties": {"magmom": -0.0}}, {"species": [{"element": "O", "occu": 1}], "abc": [0.851778, 0.851778, 0.867359], "xyz": [0.0, 9.112385321976, 3.428969365855], "label": "O", "properties": {"magmom": -0.0}}, {"species": [{"element": "O", "occu": 1}], "abc": [0.148222, 0.148222, 0.132641], "xyz": [0.0, 1.550782678024, 0.5243756341450001], "label": "O", "properties": {"magmom": -0.0}}]}, "formation_enthalpy": 0.0, "temp": 1200, "gibbs_model": "SISSO", "interpolated": false}, {"@module": "rxn_network.entries", "@class": "GibbsComputedStructureEntry", "energy": -41.6940729323982, "composition": {"Ba": 4.0, "Y": 2.0, "Cu": 6.0, "O": 13.0}, "energy_adjustments": [], "parameters": {}, "data": {"oxide_type": "oxide", "icsd_ids": []}, "entry_id": "mp-1228151", "correction": 0.0, "structure": {"@module": "pymatgen.core.structure", "@class": "Structure", "charge": null, "lattice": {"matrix": [[0.0, 3.942137, 12.039658], [3.851694, 0.0, 12.039658], [3.851694, 3.942137, 0.0]], "a": 12.668615113094761, "b": 12.640763878286785, "c": 5.511441807404393, "alpha": 77.70507727433166, "beta": 77.13990029716786, "gamma": 25.155022428500477, "volume": 365.618056964964}, "sites": [{"species": [{"element": "Ba", "occu": 1}], "abc": [0.162447, 0.647474, 0.837553], "xyz": [5.719869585738, 3.942137, 9.751171847018], "label": "Ba", "properties": {"magmom": 0.0}}, {"species": [{"element": "Ba", "occu": 1}], "abc": [0.647474, 0.162447, 0.352526], "xyz": [1.983518414262, 3.942137, 9.751171847018], "label": "Ba", "properties": {"magmom": 0.0}}, {"species": [{"element": "Ba", "occu": 1}], "abc": [0.837553, 0.352526, 0.162447], "xyz": [1.983518414262, 3.942137, 14.328144152981999], "label": "Ba", "properties": {"magmom": 0.0}}, {"species": [{"element": "Ba", "occu": 1}], "abc": [0.352526, 0.837553, 0.647474], "xyz": [5.719869585738, 3.942137, 14.328144152981999], "label": "Ba", "properties": {"magmom": 0.0}}, {"species": [{"element": "Y", "occu": 1}], "abc": [0.0, 0.5, 0.0], "xyz": [1.925847, 0.0, 6.019829], "label": "Y", "properties": {"magmom": -0.0}}, {"species": [{"element": "Y", "occu": 1}], "abc": [0.5, 0.0, 0.5], "xyz": [1.925847, 3.942137, 6.019829], "label": "Y", "properties": {"magmom": -0.0}}, {"species": [{"element": "Cu", "occu": 1}], "abc": [0.569449, 0.06708, 0.93292], "xyz": [3.851694, 5.922544422552999, 7.663591467081999], "label": "Cu", "properties": {"magmom": -0.0}}, {"species": [{"element": "Cu", "occu": 1}], "abc": [0.06708, 0.569449, 0.430551], "xyz": [3.851694, 1.9617295774469998, 7.663591467081999], "label": "Cu", "properties": {"magmom": -0.0}}, {"species": [{"element": "Cu", "occu": 1}], "abc": [0.430551, 0.93292, 0.06708], "xyz": [3.851694, 1.9617295774469998, 16.415724532918], "label": "Cu", "properties": {"magmom": -0.0}}, {"species": [{"element": "Cu", "occu": 1}], "abc": [0.93292, 0.430551, 0.569449], "xyz": [3.851694, 5.922544422552999, 16.415724532918], "label": "Cu", "properties": {"magmom": -0.0}}, {"species": [{"element": "Cu", "occu": 1}], "abc": [0.259175, 0.740825, 0.259175], "xyz": [3.851694, 2.0434067139499996, 12.039657999999998], "label": "Cu", "properties": {"magmom": -0.0}}, {"species": [{"element": "Cu", "occu": 1}], "abc": [0.740825, 0.259175, 0.740825], "xyz": [3.851694, 5.840867286049999, 12.039657999999998], "label": "Cu", "properties": {"magmom": -0.0}}, {"species": [{"element": "O", "occu": 1}], "abc": [0.311353, 0.311353, 0.688647], "xyz": [3.851694, 3.942137, 7.497167274548], "label": "O", "properties": {"magmom": -0.0}}, {"species": [{"element": "O", "occu": 1}], "abc": [0.809672, 0.809672, 0.190328], "xyz": [3.851694, 3.9421369999999993, 19.496347944352], "label": "O", "properties": {"magmom": -0.0}}, {"species": [{"element": "O", "occu": 1}], "abc": [0.309511, 0.309511, 0.190489], "xyz": [1.925847, 1.9710685, 7.452813174475999], "label": "O", "properties": {"magmom": -0.0}}, {"species": [{"element": "O", "occu": 1}], "abc": [0.809511, 0.809511, 0.690489], "xyz": [5.777541, 5.9132055, 19.492471174475998], "label": "O", "properties": {"magmom": -0.0}}, {"species": [{"element": "O", "occu": 1}], "abc": [0.190328, 0.190328, 0.809672], "xyz": [3.851694, 3.9421369999999993, 4.582968055647999], "label": "O", "properties": {"magmom": -0.0}}, {"species": [{"element": "O", "occu": 1}], "abc": [0.688647, 0.688647, 0.311353], "xyz": [3.851694, 3.942137, 16.582148725452], "label": "O", "properties": {"magmom": -0.0}}, {"species": [{"element": "O", "occu": 1}], "abc": [0.190489, 0.190489, 0.309511], "xyz": [1.925847, 1.9710685, 4.5868448255239995], "label": "O", "properties": {"magmom": -0.0}}, {"species": [{"element": "O", "occu": 1}], "abc": [0.690489, 0.690489, 0.809511], "xyz": [5.777541, 5.9132055, 16.626502825524], "label": "O", "properties": {"magmom": -0.0}}, {"species": [{"element": "O", "occu": 1}], "abc": [0.69594, 0.153211, 0.846789], "xyz": [3.851694, 6.081649071873, 10.223487630358001], "label": "O", "properties": {"magmom": -0.0}}, {"species": [{"element": "O", "occu": 1}], "abc": [0.153211, 0.69594, 0.30406], "xyz": [3.851694, 1.802624928127, 10.223487630358001], "label": "O", "properties": {"magmom": -0.0}}, {"species": [{"element": "O", "occu": 1}], "abc": [0.30406, 0.846789, 0.153211], "xyz": [3.851694, 1.802624928127, 13.855828369642001], "label": "O", "properties": {"magmom": -0.0}}, {"species": [{"element": "O", "occu": 1}], "abc": [0.846789, 0.30406, 0.69594], "xyz": [3.851694, 6.081649071873, 13.855828369642001], "label": "O", "properties": {"magmom": -0.0}}, {"species": [{"element": "O", "occu": 1}], "abc": [0.5, 0.5, 0.5], "xyz": [3.851694, 3.942137, 12.039658], "label": "O", "properties": {"magmom": -0.0}}]}, "formation_enthalpy": -55.33269092291667, "temp": 1200, "gibbs_model": "SISSO", "interpolated": false}]}], "costs": [0.20376186311617187, 0.1810146290700444, 0.16595215067364272, 0.2192918634013308], "net_rxn": {"@module": "rxn_network.reaction", "@class": "ComputedReaction", "reactants": [{"@module": "rxn_network.entries", "@class": "GibbsComputedStructureEntry", "energy": -1.5168923552592517, "composition": {"Cu": 2.0, "O": 2.0}, "energy_adjustments": [], "parameters": {}, "data": {"oxide_type": "oxide", "icsd_ids": [291393, 291390, 291387, 67850, 16025, 653723, 31059, 43180, 69094, 628618, 92368, 43179, 628614, 43181, 87125, 87123, 26715, 92366, 628615, 92367, 92365, 160630, 87122, 628616, 87124, 628612, 92364]}, "entry_id": "mp-704645", "correction": 0.0, "structure": {"@module": "pymatgen.core.structure", "@class": "Structure", "charge": null, "lattice": {"matrix": [[2.030431, 2.124735, 0.0], [-2.030431, 2.124735, 0.0], [0.0, 0.225338, 5.155799]], "a": 2.9389026635780233, "b": 2.9389026635780233, "c": 5.160720932451686, "alpha": 88.1910006148403, "beta": 88.1910006148403, "gamma": 87.399721810397, "volume": 44.485551705434986}, "sites": [{"species": [{"element": "Cu", "occu": 1}], "abc": [0.0, 0.5, 0.5], "xyz": [-1.0152155, 1.1750364999999998, 2.5778995], "label": "Cu", "properties": {"magmom": -0.001}}, {"species": [{"element": "Cu", "occu": 1}], "abc": [0.5, 0.0, 0.0], "xyz": [1.0152155, 1.0623675, 0.0], "label": "Cu", "properties": {"magmom": -0.0}}, {"species": [{"element": "O", "occu": 1}], "abc": [0.486128, 0.513872, 0.75], "xyz": [-0.05633227766400006, 2.2937385, 3.86684925], "label": "O", "properties": {"magmom": -0.0}}, {"species": [{"element": "O", "occu": 1}], "abc": [0.513872, 0.486128, 0.25], "xyz": [0.05633227766400006, 2.1810695, 1.28894975], "label": "O", "properties": {"magmom": -0.0}}]}, "formation_enthalpy": -3.8007122224999996, "temp": 1200, "gibbs_model": "SISSO", "interpolated": false}, {"@module": "rxn_network.entries", "@class": "GibbsComputedStructureEntry", "energy": -133.43052168428449, "composition": {"Y": 16.0, "O": 24.0}, "energy_adjustments": [], "parameters": {}, "data": {"oxide_type": "oxide", "icsd_ids": [193377, 237970, 193375, 193376, 193374, 187274, 41936, 160890, 290965, 86814, 81861, 66242, 85355, 82420, 290963, 16394, 86817, 78581, 186675, 153500, 193042, 181871, 155173, 184530, 185295, 23811, 290961, 26190, 27772, 647653, 181825, 80033, 86815, 77081, 86813, 151761, 66730, 33648, 66243, 41267, 151760, 290960, 192862, 290964]}, "entry_id": "mp-2652", "correction": 0.0, "structure": {"@module": "pymatgen.core.structure", "@class": "Structure", "charge": null, "lattice": {"matrix": [[-5.351945, 5.351945, 5.351945], [5.351945, -5.351945, 5.351945], [5.351945, 5.351945, -5.351945]], "a": 9.269840659314214, "b": 9.269840659314214, "c": 9.269840659314214, "alpha": 109.47122063449069, "beta": 109.47122063449069, "gamma": 109.47122063449069, "volume": 613.1897920496368}, "sites": [{"species": [{"element": "Y", "occu": 1}], "abc": [0.717318, 0.75, 0.467318], "xyz": [2.6759725, 2.3261479670200003, 5.351944999999999], "label": "Y", "properties": {"magmom": 0.0}}, {"species": [{"element": "Y", "occu": 1}], "abc": [0.25, 0.032682, 0.782682], "xyz": [3.0257970329799995, 5.351944999999999, -2.6759724999999994], "label": "Y", "properties": {"magmom": 0.0}}, {"species": [{"element": "Y", "occu": 1}], "abc": [0.467318, 0.717318, 0.75], "xyz": [5.351944999999999, 2.6759725, 2.32614796702], "label": "Y", "properties": {"magmom": 0.0}}, {"species": [{"element": "Y", "occu": 1}], "abc": [0.75, 0.467318, 0.717318], "xyz": [2.3261479670200003, 5.351944999999999, 2.6759725000000003], "label": "Y", "properties": {"magmom": 0.0}}, {"species": [{"element": "Y", "occu": 1}], "abc": [0.032682, 0.782682, 0.25], "xyz": [5.351945, -2.6759724999999994, 3.025797032979999], "label": "Y", "properties": {"magmom": 0.0}}, {"species": [{"element": "Y", "occu": 1}], "abc": [0.782682, 0.25, 0.032682], "xyz": [-2.6759724999999994, 3.025797032979999, 5.351945], "label": "Y", "properties": {"magmom": 0.0}}, {"species": [{"element": "Y", "occu": 1}], "abc": [0.282682, 0.25, 0.532682], "xyz": [2.6759724999999994, 3.02579703298, 4.440892098500626e-16], "label": "Y", "properties": {"magmom": 0.0}}, {"species": [{"element": "Y", "occu": 1}], "abc": [0.75, 0.967318, 0.217318], "xyz": [2.3261479670200003, -4.440892098500626e-16, 8.027917500000001], "label": "Y", "properties": {"magmom": 0.0}}, {"species": [{"element": "Y", "occu": 1}], "abc": [0.532682, 0.282682, 0.25], "xyz": [2.220446049250313e-16, 2.6759724999999994, 3.02579703298], "label": "Y", "properties": {"magmom": 0.0}}, {"species": [{"element": "Y", "occu": 1}], "abc": [0.25, 0.532682, 0.282682], "xyz": [3.02579703298, 2.220446049250313e-16, 2.6759724999999994], "label": "Y", "properties": {"magmom": 0.0}}, {"species": [{"element": "Y", "occu": 1}], "abc": [0.967318, 0.217318, 0.75], "xyz": [-8.881784197001252e-16, 8.027917500000001, 2.32614796702], "label": "Y", "properties": {"magmom": 0.0}}, {"species": [{"element": "Y", "occu": 1}], "abc": [0.217318, 0.75, 0.967318], "xyz": [8.0279175, 2.3261479670200003, 0.0], "label": "Y", "properties": {"magmom": 0.0}}, {"species": [{"element": "Y", "occu": 1}], "abc": [0.5, 0.5, 0.0], "xyz": [0.0, 0.0, 5.351945], "label": "Y", "properties": {"magmom": 0.0}}, {"species": [{"element": "Y", "occu": 1}], "abc": [0.0, 0.0, 0.0], "xyz": [0.0, 0.0, 0.0], "label": "Y", "properties": {"magmom": 0.0}}, {"species": [{"element": "Y", "occu": 1}], "abc": [0.0, 0.5, 0.5], "xyz": [5.351945, 0.0, 0.0], "label": "Y", "properties": {"magmom": 0.0}}, {"species": [{"element": "Y", "occu": 1}], "abc": [0.5, 0.0, 0.5], "xyz": [0.0, 5.351945, 0.0], "label": "Y", "properties": {"magmom": 0.0}}, {"species": [{"element": "O", "occu": 1}], "abc": [0.229254, 0.271877, 0.760719], "xyz": [4.29944220019, 3.8432102967199997, -1.3893006986599996], "label": "O", "properties": {"magmom": -0.0}}, {"species": [{"element": "O", "occu": 1}], "abc": [0.011158, 0.468535, 0.739281], "xyz": [6.404447799809999, 1.50873470328, -1.3893006986599996], "label": "O", "properties": {"magmom": -0.0}}, {"species": [{"element": "O", "occu": 1}], "abc": [0.270746, 0.031465, 0.042623], "xyz": [-1.0525027998099998, 1.5087347032799998, 1.3893006986599998], "label": "O", "properties": {"magmom": -0.0}}, {"species": [{"element": "O", "occu": 1}], "abc": [0.739281, 0.011158, 0.468535], "xyz": [-1.3893006986599996, 6.404447799809999, 1.50873470328], "label": "O", "properties": {"magmom": -0.0}}, {"species": [{"element": "O", "occu": 1}], "abc": [0.271877, 0.760719, 0.229254], "xyz": [3.84321029672, -1.38930069866, 4.299442200189999], "label": "O", "properties": {"magmom": -0.0}}, {"species": [{"element": "O", "occu": 1}], "abc": [0.228123, 0.457377, 0.488842], "xyz": [3.8432102967199997, 1.3893006986599996, 1.05250279981], "label": "O", "properties": {"magmom": -0.0}}, {"species": [{"element": "O", "occu": 1}], "abc": [0.457377, 0.488842, 0.228123], "xyz": [1.3893006986599996, 1.05250279981, 3.8432102967199997], "label": "O", "properties": {"magmom": -0.0}}, {"species": [{"element": "O", "occu": 1}], "abc": [0.468535, 0.739281, 0.011158], "xyz": [1.5087347032799998, -1.3893006986599998, 6.404447799809999], "label": "O", "properties": {"magmom": -0.0}}, {"species": [{"element": "O", "occu": 1}], "abc": [0.042623, 0.270746, 0.031465], "xyz": [1.3893006986599998, -1.0525027998099998, 1.5087347032799998], "label": "O", "properties": {"magmom": -0.0}}, {"species": [{"element": "O", "occu": 1}], "abc": [0.031465, 0.042623, 0.270746], "xyz": [1.5087347032799998, 1.3893006986599998, -1.0525027998099998], "label": "O", "properties": {"magmom": -0.0}}, {"species": [{"element": "O", "occu": 1}], "abc": [0.760719, 0.229254, 0.271877], "xyz": [-1.3893006986599998, 4.29944220019, 3.8432102967200006], "label": "O", "properties": {"magmom": -0.0}}, {"species": [{"element": "O", "occu": 1}], "abc": [0.488842, 0.228123, 0.457377], "xyz": [1.05250279981, 3.8432102967199997, 1.3893006986599996], "label": "O", "properties": {"magmom": -0.0}}, {"species": [{"element": "O", "occu": 1}], "abc": [0.770746, 0.728123, 0.239281], "xyz": [1.0525027998099994, 1.5087347032800003, 6.741245698659999], "label": "O", "properties": {"magmom": -0.0}}, {"species": [{"element": "O", "occu": 1}], "abc": [0.988842, 0.531465, 0.260719], "xyz": [-1.05250279981, 3.8432102967199997, 6.74124569866], "label": "O", "properties": {"magmom": -0.0}}, {"species": [{"element": "O", "occu": 1}], "abc": [0.729254, 0.968535, 0.957377], "xyz": [6.404447799810001, 3.8432102967199993, 3.9626443013399992], "label": "O", "properties": {"magmom": -0.0}}, {"species": [{"element": "O", "occu": 1}], "abc": [0.260719, 0.988842, 0.531465], "xyz": [6.741245698659999, -1.05250279981, 3.84321029672], "label": "O", "properties": {"magmom": -0.0}}, {"species": [{"element": "O", "occu": 1}], "abc": [0.511158, 0.771877, 0.542623], "xyz": [4.29944220019, 1.50873470328, 3.9626443013400006], "label": "O", "properties": {"magmom": -0.0}}, {"species": [{"element": "O", "occu": 1}], "abc": [0.239281, 0.770746, 0.728123], "xyz": [6.74124569866, 1.0525027998099996, 1.5087347032800005], "label": "O", "properties": {"magmom": -0.0}}, {"species": [{"element": "O", "occu": 1}], "abc": [0.968535, 0.957377, 0.729254], "xyz": [3.8432102967199993, 3.9626443013399997, 6.404447799810001], "label": "O", "properties": {"magmom": -0.0}}, {"species": [{"element": "O", "occu": 1}], "abc": [0.957377, 0.729254, 0.968535], "xyz": [3.9626443013399997, 6.404447799810001, 3.843210296719999], "label": "O", "properties": {"magmom": -0.0}}, {"species": [{"element": "O", "occu": 1}], "abc": [0.531465, 0.260719, 0.988842], "xyz": [3.8432102967199997, 6.741245698659999, -1.05250279981], "label": "O", "properties": {"magmom": -0.0}}, {"species": [{"element": "O", "occu": 1}], "abc": [0.542623, 0.511158, 0.771877], "xyz": [3.96264430134, 4.29944220019, 1.50873470328], "label": "O", "properties": {"magmom": -0.0}}, {"species": [{"element": "O", "occu": 1}], "abc": [0.771877, 0.542623, 0.511158], "xyz": [1.50873470328, 3.96264430134, 4.299442200189999], "label": "O", "properties": {"magmom": -0.0}}, {"species": [{"element": "O", "occu": 1}], "abc": [0.728123, 0.239281, 0.770746], "xyz": [1.50873470328, 6.74124569866, 1.0525027998099992], "label": "O", "properties": {"magmom": -0.0}}]}, "formation_enthalpy": -159.21023927333334, "temp": 1200, "gibbs_model": "SISSO", "interpolated": false}, {"@module": "rxn_network.entries", "@class": "GibbsComputedStructureEntry", "energy": -4.233770122489131, "composition": {"Ba": 1.0, "O": 2.0}, "energy_adjustments": [], "parameters": {}, "data": {"oxide_type": "peroxide", "icsd_ids": [24248, 80750, 180397, 24729]}, "entry_id": "mp-1105", "correction": 0.0, "structure": {"@module": "pymatgen.core.structure", "@class": "Structure", "charge": null, "lattice": {"matrix": [[-1.932967, 1.932967, 3.489148], [1.932967, -1.932967, 3.489148], [1.932967, 1.932967, -3.489148]], "a": 4.432479736229146, "b": 4.432479736229146, "c": 4.432479736229146, "alpha": 128.29045629411098, "beta": 128.29045629411098, "gamma": 76.15497070658408, "volume": 52.14687194659256}, "sites": [{"species": [{"element": "Ba", "occu": 1}], "abc": [0.0, 0.0, 0.0], "xyz": [0.0, 0.0, 0.0], "label": "Ba", "properties": {"magmom": -0.0}}, {"species": [{"element": "O", "occu": 1}], "abc": [0.392337, 0.392337, 0.0], "xyz": [0.0, 0.0, 2.737843717752], "label": "O", "properties": {"magmom": -0.0}}, {"species": [{"element": "O", "occu": 1}], "abc": [0.607663, 0.607663, 0.0], "xyz": [0.0, 0.0, 4.2404522822479995], "label": "O", "properties": {"magmom": -0.0}}]}, "formation_enthalpy": -6.5130331725, "temp": 1200, "gibbs_model": "SISSO", "interpolated": false}], "products": [{"@module": "rxn_network.entries", "@class": "GibbsComputedStructureEntry", "energy": -41.6940729323982, "composition": {"Ba": 4.0, "Y": 2.0, "Cu": 6.0, "O": 13.0}, "energy_adjustments": [], "parameters": {}, "data": {"oxide_type": "oxide", "icsd_ids": []}, "entry_id": "mp-1228151", "correction": 0.0, "structure": {"@module": "pymatgen.core.structure", "@class": "Structure", "charge": null, "lattice": {"matrix": [[0.0, 3.942137, 12.039658], [3.851694, 0.0, 12.039658], [3.851694, 3.942137, 0.0]], "a": 12.668615113094761, "b": 12.640763878286785, "c": 5.511441807404393, "alpha": 77.70507727433166, "beta": 77.13990029716786, "gamma": 25.155022428500477, "volume": 365.618056964964}, "sites": [{"species": [{"element": "Ba", "occu": 1}], "abc": [0.162447, 0.647474, 0.837553], "xyz": [5.719869585738, 3.942137, 9.751171847018], "label": "Ba", "properties": {"magmom": 0.0}}, {"species": [{"element": "Ba", "occu": 1}], "abc": [0.647474, 0.162447, 0.352526], "xyz": [1.983518414262, 3.942137, 9.751171847018], "label": "Ba", "properties": {"magmom": 0.0}}, {"species": [{"element": "Ba", "occu": 1}], "abc": [0.837553, 0.352526, 0.162447], "xyz": [1.983518414262, 3.942137, 14.328144152981999], "label": "Ba", "properties": {"magmom": 0.0}}, {"species": [{"element": "Ba", "occu": 1}], "abc": [0.352526, 0.837553, 0.647474], "xyz": [5.719869585738, 3.942137, 14.328144152981999], "label": "Ba", "properties": {"magmom": 0.0}}, {"species": [{"element": "Y", "occu": 1}], "abc": [0.0, 0.5, 0.0], "xyz": [1.925847, 0.0, 6.019829], "label": "Y", "properties": {"magmom": -0.0}}, {"species": [{"element": "Y", "occu": 1}], "abc": [0.5, 0.0, 0.5], "xyz": [1.925847, 3.942137, 6.019829], "label": "Y", "properties": {"magmom": -0.0}}, {"species": [{"element": "Cu", "occu": 1}], "abc": [0.569449, 0.06708, 0.93292], "xyz": [3.851694, 5.922544422552999, 7.663591467081999], "label": "Cu", "properties": {"magmom": -0.0}}, {"species": [{"element": "Cu", "occu": 1}], "abc": [0.06708, 0.569449, 0.430551], "xyz": [3.851694, 1.9617295774469998, 7.663591467081999], "label": "Cu", "properties": {"magmom": -0.0}}, {"species": [{"element": "Cu", "occu": 1}], "abc": [0.430551, 0.93292, 0.06708], "xyz": [3.851694, 1.9617295774469998, 16.415724532918], "label": "Cu", "properties": {"magmom": -0.0}}, {"species": [{"element": "Cu", "occu": 1}], "abc": [0.93292, 0.430551, 0.569449], "xyz": [3.851694, 5.922544422552999, 16.415724532918], "label": "Cu", "properties": {"magmom": -0.0}}, {"species": [{"element": "Cu", "occu": 1}], "abc": [0.259175, 0.740825, 0.259175], "xyz": [3.851694, 2.0434067139499996, 12.039657999999998], "label": "Cu", "properties": {"magmom": -0.0}}, {"species": [{"element": "Cu", "occu": 1}], "abc": [0.740825, 0.259175, 0.740825], "xyz": [3.851694, 5.840867286049999, 12.039657999999998], "label": "Cu", "properties": {"magmom": -0.0}}, {"species": [{"element": "O", "occu": 1}], "abc": [0.311353, 0.311353, 0.688647], "xyz": [3.851694, 3.942137, 7.497167274548], "label": "O", "properties": {"magmom": -0.0}}, {"species": [{"element": "O", "occu": 1}], "abc": [0.809672, 0.809672, 0.190328], "xyz": [3.851694, 3.9421369999999993, 19.496347944352], "label": "O", "properties": {"magmom": -0.0}}, {"species": [{"element": "O", "occu": 1}], "abc": [0.309511, 0.309511, 0.190489], "xyz": [1.925847, 1.9710685, 7.452813174475999], "label": "O", "properties": {"magmom": -0.0}}, {"species": [{"element": "O", "occu": 1}], "abc": [0.809511, 0.809511, 0.690489], "xyz": [5.777541, 5.9132055, 19.492471174475998], "label": "O", "properties": {"magmom": -0.0}}, {"species": [{"element": "O", "occu": 1}], "abc": [0.190328, 0.190328, 0.809672], "xyz": [3.851694, 3.9421369999999993, 4.582968055647999], "label": "O", "properties": {"magmom": -0.0}}, {"species": [{"element": "O", "occu": 1}], "abc": [0.688647, 0.688647, 0.311353], "xyz": [3.851694, 3.942137, 16.582148725452], "label": "O", "properties": {"magmom": -0.0}}, {"species": [{"element": "O", "occu": 1}], "abc": [0.190489, 0.190489, 0.309511], "xyz": [1.925847, 1.9710685, 4.5868448255239995], "label": "O", "properties": {"magmom": -0.0}}, {"species": [{"element": "O", "occu": 1}], "abc": [0.690489, 0.690489, 0.809511], "xyz": [5.777541, 5.9132055, 16.626502825524], "label": "O", "properties": {"magmom": -0.0}}, {"species": [{"element": "O", "occu": 1}], "abc": [0.69594, 0.153211, 0.846789], "xyz": [3.851694, 6.081649071873, 10.223487630358001], "label": "O", "properties": {"magmom": -0.0}}, {"species": [{"element": "O", "occu": 1}], "abc": [0.153211, 0.69594, 0.30406], "xyz": [3.851694, 1.802624928127, 10.223487630358001], "label": "O", "properties": {"magmom": -0.0}}, {"species": [{"element": "O", "occu": 1}], "abc": [0.30406, 0.846789, 0.153211], "xyz": [3.851694, 1.802624928127, 13.855828369642001], "label": "O", "properties": {"magmom": -0.0}}, {"species": [{"element": "O", "occu": 1}], "abc": [0.846789, 0.30406, 0.69594], "xyz": [3.851694, 6.081649071873, 13.855828369642001], "label": "O", "properties": {"magmom": -0.0}}, {"species": [{"element": "O", "occu": 1}], "abc": [0.5, 0.5, 0.5], "xyz": [3.851694, 3.942137, 12.039658], "label": "O", "properties": {"magmom": -0.0}}]}, "formation_enthalpy": -55.33269092291667, "temp": 1200, "gibbs_model": "SISSO", "interpolated": false}, {"@module": "rxn_network.entries", "@class": "GibbsComputedStructureEntry", "energy": 0.0, "composition": {"O": 8.0}, "energy_adjustments": [], "parameters": {}, "data": {"oxide_type": "None", "icsd_ids": [236855, 236857, 156481, 236856, 236858]}, "entry_id": "mp-12957", "correction": 0.0, "structure": {"@module": "pymatgen.core.structure", "@class": "Structure", "charge": null, "lattice": {"matrix": [[3.110107, 4.377428, 0.0], [-3.110107, 4.377428, 0.0], [0.0, 1.908312, 3.953345]], "a": 5.369789702272613, "b": 5.369789702272613, "c": 4.389828171850124, "alpha": 69.2448296788145, "beta": 69.2448296788145, "gamma": 70.78662063844565, "volume": 107.6438082346079}, "sites": [{"species": [{"element": "O", "occu": 1}], "abc": [0.726541, 0.213911, 0.155391], "xyz": [1.59433415141, 4.413295427448, 0.614314232895], "label": "O", "properties": {"magmom": 0.0}}, {"species": [{"element": "O", "occu": 1}], "abc": [0.786089, 0.273459, 0.844609], "xyz": [1.59433415141, 6.249872572552, 3.339030767105], "label": "O", "properties": {"magmom": 0.0}}, {"species": [{"element": "O", "occu": 1}], "abc": [0.273459, 0.786089, 0.844609], "xyz": [-1.59433415141, 6.249872572552, 3.339030767105], "label": "O", "properties": {"magmom": 0.0}}, {"species": [{"element": "O", "occu": 1}], "abc": [0.213911, 0.726541, 0.155391], "xyz": [-1.59433415141, 4.413295427448, 0.614314232895], "label": "O", "properties": {"magmom": 0.0}}, {"species": [{"element": "O", "occu": 1}], "abc": [0.792252, 0.792252, 0.17832], "xyz": [0.0, 7.2763423715519995, 0.7049604804], "label": "O", "properties": {"magmom": -0.0}}, {"species": [{"element": "O", "occu": 1}], "abc": [0.207748, 0.207748, 0.82168], "xyz": [0.0, 3.3868256284480003, 3.2483845196], "label": "O", "properties": {"magmom": -0.0}}, {"species": [{"element": "O", "occu": 1}], "abc": [0.851778, 0.851778, 0.867359], "xyz": [0.0, 9.112385321976, 3.428969365855], "label": "O", "properties": {"magmom": -0.0}}, {"species": [{"element": "O", "occu": 1}], "abc": [0.148222, 0.148222, 0.132641], "xyz": [0.0, 1.550782678024, 0.5243756341450001], "label": "O", "properties": {"magmom": -0.0}}]}, "formation_enthalpy": 0.0, "temp": 1200, "gibbs_model": "SISSO", "interpolated": false}]}, "balance": true, "@version": null}, {"@module": "rxn_network.helpers", "@class": "BalancedPathway", "rxns": [{"@module": "rxn_network.reaction", "@class": "ComputedReaction", "reactants": [{"@module": "rxn_network.entries", "@class": "GibbsComputedStructureEntry", "energy": -133.43052168428449, "composition": {"Y": 16.0, "O": 24.0}, "energy_adjustments": [], "parameters": {}, "data": {"oxide_type": "oxide", "icsd_ids": [193377, 237970, 193375, 193376, 193374, 187274, 41936, 160890, 290965, 86814, 81861, 66242, 85355, 82420, 290963, 16394, 86817, 78581, 186675, 153500, 193042, 181871, 155173, 184530, 185295, 23811, 290961, 26190, 27772, 647653, 181825, 80033, 86815, 77081, 86813, 151761, 66730, 33648, 66243, 41267, 151760, 290960, 192862, 290964]}, "entry_id": "mp-2652", "correction": 0.0, "structure": {"@module": "pymatgen.core.structure", "@class": "Structure", "charge": null, "lattice": {"matrix": [[-5.351945, 5.351945, 5.351945], [5.351945, -5.351945, 5.351945], [5.351945, 5.351945, -5.351945]], "a": 9.269840659314214, "b": 9.269840659314214, "c": 9.269840659314214, "alpha": 109.47122063449069, "beta": 109.47122063449069, "gamma": 109.47122063449069, "volume": 613.1897920496368}, "sites": [{"species": [{"element": "Y", "occu": 1}], "abc": [0.717318, 0.75, 0.467318], "xyz": [2.6759725, 2.3261479670200003, 5.351944999999999], "label": "Y", "properties": {"magmom": 0.0}}, {"species": [{"element": "Y", "occu": 1}], "abc": [0.25, 0.032682, 0.782682], "xyz": [3.0257970329799995, 5.351944999999999, -2.6759724999999994], "label": "Y", "properties": {"magmom": 0.0}}, {"species": [{"element": "Y", "occu": 1}], "abc": [0.467318, 0.717318, 0.75], "xyz": [5.351944999999999, 2.6759725, 2.32614796702], "label": "Y", "properties": {"magmom": 0.0}}, {"species": [{"element": "Y", "occu": 1}], "abc": [0.75, 0.467318, 0.717318], "xyz": [2.3261479670200003, 5.351944999999999, 2.6759725000000003], "label": "Y", "properties": {"magmom": 0.0}}, {"species": [{"element": "Y", "occu": 1}], "abc": [0.032682, 0.782682, 0.25], "xyz": [5.351945, -2.6759724999999994, 3.025797032979999], "label": "Y", "properties": {"magmom": 0.0}}, {"species": [{"element": "Y", "occu": 1}], "abc": [0.782682, 0.25, 0.032682], "xyz": [-2.6759724999999994, 3.025797032979999, 5.351945], "label": "Y", "properties": {"magmom": 0.0}}, {"species": [{"element": "Y", "occu": 1}], "abc": [0.282682, 0.25, 0.532682], "xyz": [2.6759724999999994, 3.02579703298, 4.440892098500626e-16], "label": "Y", "properties": {"magmom": 0.0}}, {"species": [{"element": "Y", "occu": 1}], "abc": [0.75, 0.967318, 0.217318], "xyz": [2.3261479670200003, -4.440892098500626e-16, 8.027917500000001], "label": "Y", "properties": {"magmom": 0.0}}, {"species": [{"element": "Y", "occu": 1}], "abc": [0.532682, 0.282682, 0.25], "xyz": [2.220446049250313e-16, 2.6759724999999994, 3.02579703298], "label": "Y", "properties": {"magmom": 0.0}}, {"species": [{"element": "Y", "occu": 1}], "abc": [0.25, 0.532682, 0.282682], "xyz": [3.02579703298, 2.220446049250313e-16, 2.6759724999999994], "label": "Y", "properties": {"magmom": 0.0}}, {"species": [{"element": "Y", "occu": 1}], "abc": [0.967318, 0.217318, 0.75], "xyz": [-8.881784197001252e-16, 8.027917500000001, 2.32614796702], "label": "Y", "properties": {"magmom": 0.0}}, {"species": [{"element": "Y", "occu": 1}], "abc": [0.217318, 0.75, 0.967318], "xyz": [8.0279175, 2.3261479670200003, 0.0], "label": "Y", "properties": {"magmom": 0.0}}, {"species": [{"element": "Y", "occu": 1}], "abc": [0.5, 0.5, 0.0], "xyz": [0.0, 0.0, 5.351945], "label": "Y", "properties": {"magmom": 0.0}}, {"species": [{"element": "Y", "occu": 1}], "abc": [0.0, 0.0, 0.0], "xyz": [0.0, 0.0, 0.0], "label": "Y", "properties": {"magmom": 0.0}}, {"species": [{"element": "Y", "occu": 1}], "abc": [0.0, 0.5, 0.5], "xyz": [5.351945, 0.0, 0.0], "label": "Y", "properties": {"magmom": 0.0}}, {"species": [{"element": "Y", "occu": 1}], "abc": [0.5, 0.0, 0.5], "xyz": [0.0, 5.351945, 0.0], "label": "Y", "properties": {"magmom": 0.0}}, {"species": [{"element": "O", "occu": 1}], "abc": [0.229254, 0.271877, 0.760719], "xyz": [4.29944220019, 3.8432102967199997, -1.3893006986599996], "label": "O", "properties": {"magmom": -0.0}}, {"species": [{"element": "O", "occu": 1}], "abc": [0.011158, 0.468535, 0.739281], "xyz": [6.404447799809999, 1.50873470328, -1.3893006986599996], "label": "O", "properties": {"magmom": -0.0}}, {"species": [{"element": "O", "occu": 1}], "abc": [0.270746, 0.031465, 0.042623], "xyz": [-1.0525027998099998, 1.5087347032799998, 1.3893006986599998], "label": "O", "properties": {"magmom": -0.0}}, {"species": [{"element": "O", "occu": 1}], "abc": [0.739281, 0.011158, 0.468535], "xyz": [-1.3893006986599996, 6.404447799809999, 1.50873470328], "label": "O", "properties": {"magmom": -0.0}}, {"species": [{"element": "O", "occu": 1}], "abc": [0.271877, 0.760719, 0.229254], "xyz": [3.84321029672, -1.38930069866, 4.299442200189999], "label": "O", "properties": {"magmom": -0.0}}, {"species": [{"element": "O", "occu": 1}], "abc": [0.228123, 0.457377, 0.488842], "xyz": [3.8432102967199997, 1.3893006986599996, 1.05250279981], "label": "O", "properties": {"magmom": -0.0}}, {"species": [{"element": "O", "occu": 1}], "abc": [0.457377, 0.488842, 0.228123], "xyz": [1.3893006986599996, 1.05250279981, 3.8432102967199997], "label": "O", "properties": {"magmom": -0.0}}, {"species": [{"element": "O", "occu": 1}], "abc": [0.468535, 0.739281, 0.011158], "xyz": [1.5087347032799998, -1.3893006986599998, 6.404447799809999], "label": "O", "properties": {"magmom": -0.0}}, {"species": [{"element": "O", "occu": 1}], "abc": [0.042623, 0.270746, 0.031465], "xyz": [1.3893006986599998, -1.0525027998099998, 1.5087347032799998], "label": "O", "properties": {"magmom": -0.0}}, {"species": [{"element": "O", "occu": 1}], "abc": [0.031465, 0.042623, 0.270746], "xyz": [1.5087347032799998, 1.3893006986599998, -1.0525027998099998], "label": "O", "properties": {"magmom": -0.0}}, {"species": [{"element": "O", "occu": 1}], "abc": [0.760719, 0.229254, 0.271877], "xyz": [-1.3893006986599998, 4.29944220019, 3.8432102967200006], "label": "O", "properties": {"magmom": -0.0}}, {"species": [{"element": "O", "occu": 1}], "abc": [0.488842, 0.228123, 0.457377], "xyz": [1.05250279981, 3.8432102967199997, 1.3893006986599996], "label": "O", "properties": {"magmom": -0.0}}, {"species": [{"element": "O", "occu": 1}], "abc": [0.770746, 0.728123, 0.239281], "xyz": [1.0525027998099994, 1.5087347032800003, 6.741245698659999], "label": "O", "properties": {"magmom": -0.0}}, {"species": [{"element": "O", "occu": 1}], "abc": [0.988842, 0.531465, 0.260719], "xyz": [-1.05250279981, 3.8432102967199997, 6.74124569866], "label": "O", "properties": {"magmom": -0.0}}, {"species": [{"element": "O", "occu": 1}], "abc": [0.729254, 0.968535, 0.957377], "xyz": [6.404447799810001, 3.8432102967199993, 3.9626443013399992], "label": "O", "properties": {"magmom": -0.0}}, {"species": [{"element": "O", "occu": 1}], "abc": [0.260719, 0.988842, 0.531465], "xyz": [6.741245698659999, -1.05250279981, 3.84321029672], "label": "O", "properties": {"magmom": -0.0}}, {"species": [{"element": "O", "occu": 1}], "abc": [0.511158, 0.771877, 0.542623], "xyz": [4.29944220019, 1.50873470328, 3.9626443013400006], "label": "O", "properties": {"magmom": -0.0}}, {"species": [{"element": "O", "occu": 1}], "abc": [0.239281, 0.770746, 0.728123], "xyz": [6.74124569866, 1.0525027998099996, 1.5087347032800005], "label": "O", "properties": {"magmom": -0.0}}, {"species": [{"element": "O", "occu": 1}], "abc": [0.968535, 0.957377, 0.729254], "xyz": [3.8432102967199993, 3.9626443013399997, 6.404447799810001], "label": "O", "properties": {"magmom": -0.0}}, {"species": [{"element": "O", "occu": 1}], "abc": [0.957377, 0.729254, 0.968535], "xyz": [3.9626443013399997, 6.404447799810001, 3.843210296719999], "label": "O", "properties": {"magmom": -0.0}}, {"species": [{"element": "O", "occu": 1}], "abc": [0.531465, 0.260719, 0.988842], "xyz": [3.8432102967199997, 6.741245698659999, -1.05250279981], "label": "O", "properties": {"magmom": -0.0}}, {"species": [{"element": "O", "occu": 1}], "abc": [0.542623, 0.511158, 0.771877], "xyz": [3.96264430134, 4.29944220019, 1.50873470328], "label": "O", "properties": {"magmom": -0.0}}, {"species": [{"element": "O", "occu": 1}], "abc": [0.771877, 0.542623, 0.511158], "xyz": [1.50873470328, 3.96264430134, 4.299442200189999], "label": "O", "properties": {"magmom": -0.0}}, {"species": [{"element": "O", "occu": 1}], "abc": [0.728123, 0.239281, 0.770746], "xyz": [1.50873470328, 6.74124569866, 1.0525027998099992], "label": "O", "properties": {"magmom": -0.0}}]}, "formation_enthalpy": -159.21023927333334, "temp": 1200, "gibbs_model": "SISSO", "interpolated": false}, {"@module": "rxn_network.entries", "@class": "GibbsComputedStructureEntry", "energy": -54.07523144404489, "composition": {"Ba": 8.0, "Cu": 12.0, "O": 24.0}, "energy_adjustments": [], "parameters": {}, "data": {"oxide_type": "oxide", "icsd_ids": [63701]}, "entry_id": "mp-615789", "correction": 0.0, "structure": {"@module": "pymatgen.core.structure", "@class": "Structure", "charge": null, "lattice": {"matrix": [[7.593112, 0.0, 0.0], [0.0, 8.271778, 0.0], [0.0, 4.075132, 11.470881]], "a": 7.593112, "b": 8.271778, "c": 12.173241627996424, "alpha": 70.44196759342746, "beta": 90.0, "gamma": 90.0, "volume": 720.4692513381846}, "sites": [{"species": [{"element": "Ba", "occu": 1}], "abc": [0.5, 0.435389, 0.757679], "xyz": [3.796556, 6.68908309027, 8.691245645199], "label": "Ba", "properties": {"magmom": 0.0}}, {"species": [{"element": "Ba", "occu": 1}], "abc": [0.5, 0.091875, 0.258338], "xyz": [3.796556, 1.812731054366, 2.963364455778], "label": "Ba", "properties": {"magmom": -0.002}}, {"species": [{"element": "Ba", "occu": 1}], "abc": [0.0, 0.82472, 0.251236], "xyz": [0.0, 7.845720615312, 2.8818982589160003], "label": "Ba", "properties": {"magmom": -0.002}}, {"species": [{"element": "Ba", "occu": 1}], "abc": [0.0, 0.318369, 0.247817], "xyz": [0.0, 3.643364676926, 2.842679316777], "label": "Ba", "properties": {"magmom": -0.001}}, {"species": [{"element": "Ba", "occu": 1}], "abc": [0.0, 0.17528, 0.748764], "xyz": [0.0, 4.501189384688, 8.588982741084001], "label": "Ba", "properties": {"magmom": -0.002}}, {"species": [{"element": "Ba", "occu": 1}], "abc": [0.5, 0.908125, 0.741662], "xyz": [3.796556, 10.534178945634, 8.507516544222002], "label": "Ba", "properties": {"magmom": -0.002}}, {"species": [{"element": "Ba", "occu": 1}], "abc": [0.0, 0.681631, 0.752183], "xyz": [0.0, 8.703545323074, 8.628201683223], "label": "Ba", "properties": {"magmom": -0.001}}, {"species": [{"element": "Ba", "occu": 1}], "abc": [0.5, 0.564611, 0.242321], "xyz": [3.796556, 5.65782690973, 2.779635354801], "label": "Ba", "properties": {"magmom": 0.0}}, {"species": [{"element": "Cu", "occu": 1}], "abc": [0.249264, 0.665503, 0.500277], "xyz": [1.892689469568, 7.543587885897999, 5.738617934037], "label": "Cu", "properties": {"magmom": -0.046}}, {"species": [{"element": "Cu", "occu": 1}], "abc": [0.747101, 0.66798, 0.998529], "xyz": [5.672821568312, 9.594519749267999, 11.454007334049], "label": "Cu", "properties": {"magmom": 0.052}}, {"species": [{"element": "Cu", "occu": 1}], "abc": [0.249264, 0.334497, 0.499723], "xyz": [1.892689469568, 4.8033221141019995, 5.732263065963], "label": "Cu", "properties": {"magmom": -0.051}}, {"species": [{"element": "Cu", "occu": 1}], "abc": [0.252899, 0.33202, 0.001471], "xyz": [1.9202904316879998, 2.7523902507319997, 0.016873665951], "label": "Cu", "properties": {"magmom": 0.052}}, {"species": [{"element": "Cu", "occu": 1}], "abc": [0.750736, 0.334497, 0.499723], "xyz": [5.700422530431999, 4.8033221141019995, 5.732263065963], "label": "Cu", "properties": {"magmom": -0.046}}, {"species": [{"element": "Cu", "occu": 1}], "abc": [0.247016, 0.0, 0.0], "xyz": [1.875620153792, 0.0, 0.0], "label": "Cu", "properties": {"magmom": 0.025}}, {"species": [{"element": "Cu", "occu": 1}], "abc": [0.252899, 0.66798, 0.998529], "xyz": [1.9202904316879998, 9.594519749267999, 11.454007334049], "label": "Cu", "properties": {"magmom": 0.057}}, {"species": [{"element": "Cu", "occu": 1}], "abc": [0.752984, 0.0, 0.0], "xyz": [5.7174918462079996, 0.0, 0.0], "label": "Cu", "properties": {"magmom": 0.025}}, {"species": [{"element": "Cu", "occu": 1}], "abc": [0.750736, 0.665503, 0.500277], "xyz": [5.700422530431999, 7.543587885897999, 5.738617934037], "label": "Cu", "properties": {"magmom": -0.051}}, {"species": [{"element": "Cu", "occu": 1}], "abc": [0.747101, 0.33202, 0.001471], "xyz": [5.672821568312, 2.7523902507319997, 0.016873665951], "label": "Cu", "properties": {"magmom": 0.057}}, {"species": [{"element": "Cu", "occu": 1}], "abc": [0.746002, 0.0, 0.5], "xyz": [5.664476738224, 2.037566, 5.7354405], "label": "Cu", "properties": {"magmom": -0.143}}, {"species": [{"element": "Cu", "occu": 1}], "abc": [0.253998, 0.0, 0.5], "xyz": [1.9286352617759999, 2.037566, 5.7354405], "label": "Cu", "properties": {"magmom": -0.143}}, {"species": [{"element": "O", "occu": 1}], "abc": [0.766672, 0.111085, 0.112489], "xyz": [5.821426363264, 1.377277982678, 1.2903479328090002], "label": "O", "properties": {"magmom": 0.013}}, {"species": [{"element": "O", "occu": 1}], "abc": [0.747892, 0.778742, 0.109509], "xyz": [5.678827719904, 6.887844573463999, 1.2561647074289999], "label": "O", "properties": {"magmom": 0.011}}, {"species": [{"element": "O", "occu": 1}], "abc": [0.234342, 0.555139, 0.388407], "xyz": [1.7793850523039998, 6.174796361866001, 4.455370476567], "label": "O", "properties": {"magmom": -0.011}}, {"species": [{"element": "O", "occu": 1}], "abc": [0.749007, 0.887309, 0.38978], "xyz": [5.687294039784, 8.928028016362, 4.4711199961800006], "label": "O", "properties": {"magmom": -0.04}}, {"species": [{"element": "O", "occu": 1}], "abc": [0.765658, 0.444861, 0.611593], "xyz": [5.813726947695999, 6.172113638134, 7.015510523433001], "label": "O", "properties": {"magmom": -0.011}}, {"species": [{"element": "O", "occu": 1}], "abc": [0.747892, 0.221258, 0.890491], "xyz": [5.678827719904, 5.459065426536, 10.214716292571001], "label": "O", "properties": {"magmom": 0.012}}, {"species": [{"element": "O", "occu": 1}], "abc": [0.252108, 0.778742, 0.109509], "xyz": [1.9142842800959998, 6.887844573463999, 1.2561647074289999], "label": "O", "properties": {"magmom": 0.012}}, {"species": [{"element": "O", "occu": 1}], "abc": [0.233328, 0.888915, 0.887511], "xyz": [1.7716856367359999, 10.969632017321999, 10.180533067191002], "label": "O", "properties": {"magmom": 0.013}}, {"species": [{"element": "O", "occu": 1}], "abc": [0.268222, 0.446835, 0.110688], "xyz": [2.036639686864, 4.147188133445999, 1.269688876128], "label": "O", "properties": {"magmom": 0.02}}, {"species": [{"element": "O", "occu": 1}], "abc": [0.233328, 0.111085, 0.112489], "xyz": [1.7716856367359999, 1.377277982678, 1.2903479328090002], "label": "O", "properties": {"magmom": 0.011}}, {"species": [{"element": "O", "occu": 1}], "abc": [0.269245, 0.778155, 0.610898], "xyz": [2.04440744044, 8.926215398126, 7.007538261138], "label": "O", "properties": {"magmom": -0.039}}, {"species": [{"element": "O", "occu": 1}], "abc": [0.730755, 0.778155, 0.610898], "xyz": [5.54870455956, 8.926215398126, 7.007538261138], "label": "O", "properties": {"magmom": -0.04}}, {"species": [{"element": "O", "occu": 1}], "abc": [0.766672, 0.888915, 0.887511], "xyz": [5.821426363264, 10.969632017321999, 10.180533067191002], "label": "O", "properties": {"magmom": 0.011}}, {"species": [{"element": "O", "occu": 1}], "abc": [0.269245, 0.221845, 0.389102], "xyz": [2.04440744044, 3.4206946018739997, 4.463342738862], "label": "O", "properties": {"magmom": -0.04}}, {"species": [{"element": "O", "occu": 1}], "abc": [0.731778, 0.446835, 0.110688], "xyz": [5.556472313136, 4.147188133445999, 1.269688876128], "label": "O", "properties": {"magmom": 0.02}}, {"species": [{"element": "O", "occu": 1}], "abc": [0.749007, 0.112691, 0.61022], "xyz": [5.687294039784, 3.4188819836379998, 6.99976100382], "label": "O", "properties": {"magmom": -0.039}}, {"species": [{"element": "O", "occu": 1}], "abc": [0.268222, 0.553165, 0.889312], "xyz": [2.036639686864, 8.199721866554, 10.201192123872], "label": "O", "properties": {"magmom": 0.02}}, {"species": [{"element": "O", "occu": 1}], "abc": [0.731778, 0.553165, 0.889312], "xyz": [5.556472313136, 8.199721866554, 10.201192123872], "label": "O", "properties": {"magmom": 0.02}}, {"species": [{"element": "O", "occu": 1}], "abc": [0.250993, 0.112691, 0.61022], "xyz": [1.9058179602160001, 3.4188819836379998, 6.99976100382], "label": "O", "properties": {"magmom": -0.04}}, {"species": [{"element": "O", "occu": 1}], "abc": [0.252108, 0.221258, 0.890491], "xyz": [1.9142842800959998, 5.459065426536, 10.214716292571001], "label": "O", "properties": {"magmom": 0.011}}, {"species": [{"element": "O", "occu": 1}], "abc": [0.730755, 0.221845, 0.389102], "xyz": [5.54870455956, 3.4206946018739997, 4.463342738862], "label": "O", "properties": {"magmom": -0.039}}, {"species": [{"element": "O", "occu": 1}], "abc": [0.765658, 0.555139, 0.388407], "xyz": [5.813726947695999, 6.174796361866001, 4.455370476567], "label": "O", "properties": {"magmom": -0.011}}, {"species": [{"element": "O", "occu": 1}], "abc": [0.250993, 0.887309, 0.38978], "xyz": [1.9058179602160001, 8.928028016362, 4.4711199961800006], "label": "O", "properties": {"magmom": -0.039}}, {"species": [{"element": "O", "occu": 1}], "abc": [0.234342, 0.444861, 0.611593], "xyz": [1.7793850523039998, 6.172113638134, 7.015510523433001], "label": "O", "properties": {"magmom": -0.011}}]}, "formation_enthalpy": -79.02540964999997, "temp": 1200, "gibbs_model": "SISSO", "interpolated": false}], "products": [{"@module": "rxn_network.entries", "@class": "GibbsComputedStructureEntry", "energy": 0.0, "composition": {"O": 8.0}, "energy_adjustments": [], "parameters": {}, "data": {"oxide_type": "None", "icsd_ids": [236855, 236857, 156481, 236856, 236858]}, "entry_id": "mp-12957", "correction": 0.0, "structure": {"@module": "pymatgen.core.structure", "@class": "Structure", "charge": null, "lattice": {"matrix": [[3.110107, 4.377428, 0.0], [-3.110107, 4.377428, 0.0], [0.0, 1.908312, 3.953345]], "a": 5.369789702272613, "b": 5.369789702272613, "c": 4.389828171850124, "alpha": 69.2448296788145, "beta": 69.2448296788145, "gamma": 70.78662063844565, "volume": 107.6438082346079}, "sites": [{"species": [{"element": "O", "occu": 1}], "abc": [0.726541, 0.213911, 0.155391], "xyz": [1.59433415141, 4.413295427448, 0.614314232895], "label": "O", "properties": {"magmom": 0.0}}, {"species": [{"element": "O", "occu": 1}], "abc": [0.786089, 0.273459, 0.844609], "xyz": [1.59433415141, 6.249872572552, 3.339030767105], "label": "O", "properties": {"magmom": 0.0}}, {"species": [{"element": "O", "occu": 1}], "abc": [0.273459, 0.786089, 0.844609], "xyz": [-1.59433415141, 6.249872572552, 3.339030767105], "label": "O", "properties": {"magmom": 0.0}}, {"species": [{"element": "O", "occu": 1}], "abc": [0.213911, 0.726541, 0.155391], "xyz": [-1.59433415141, 4.413295427448, 0.614314232895], "label": "O", "properties": {"magmom": 0.0}}, {"species": [{"element": "O", "occu": 1}], "abc": [0.792252, 0.792252, 0.17832], "xyz": [0.0, 7.2763423715519995, 0.7049604804], "label": "O", "properties": {"magmom": -0.0}}, {"species": [{"element": "O", "occu": 1}], "abc": [0.207748, 0.207748, 0.82168], "xyz": [0.0, 3.3868256284480003, 3.2483845196], "label": "O", "properties": {"magmom": -0.0}}, {"species": [{"element": "O", "occu": 1}], "abc": [0.851778, 0.851778, 0.867359], "xyz": [0.0, 9.112385321976, 3.428969365855], "label": "O", "properties": {"magmom": -0.0}}, {"species": [{"element": "O", "occu": 1}], "abc": [0.148222, 0.148222, 0.132641], "xyz": [0.0, 1.550782678024, 0.5243756341450001], "label": "O", "properties": {"magmom": -0.0}}]}, "formation_enthalpy": 0.0, "temp": 1200, "gibbs_model": "SISSO", "interpolated": false}, {"@module": "rxn_network.entries", "@class": "GibbsComputedStructureEntry", "energy": -41.6940729323982, "composition": {"Ba": 4.0, "Y": 2.0, "Cu": 6.0, "O": 13.0}, "energy_adjustments": [], "parameters": {}, "data": {"oxide_type": "oxide", "icsd_ids": []}, "entry_id": "mp-1228151", "correction": 0.0, "structure": {"@module": "pymatgen.core.structure", "@class": "Structure", "charge": null, "lattice": {"matrix": [[0.0, 3.942137, 12.039658], [3.851694, 0.0, 12.039658], [3.851694, 3.942137, 0.0]], "a": 12.668615113094761, "b": 12.640763878286785, "c": 5.511441807404393, "alpha": 77.70507727433166, "beta": 77.13990029716786, "gamma": 25.155022428500477, "volume": 365.618056964964}, "sites": [{"species": [{"element": "Ba", "occu": 1}], "abc": [0.162447, 0.647474, 0.837553], "xyz": [5.719869585738, 3.942137, 9.751171847018], "label": "Ba", "properties": {"magmom": 0.0}}, {"species": [{"element": "Ba", "occu": 1}], "abc": [0.647474, 0.162447, 0.352526], "xyz": [1.983518414262, 3.942137, 9.751171847018], "label": "Ba", "properties": {"magmom": 0.0}}, {"species": [{"element": "Ba", "occu": 1}], "abc": [0.837553, 0.352526, 0.162447], "xyz": [1.983518414262, 3.942137, 14.328144152981999], "label": "Ba", "properties": {"magmom": 0.0}}, {"species": [{"element": "Ba", "occu": 1}], "abc": [0.352526, 0.837553, 0.647474], "xyz": [5.719869585738, 3.942137, 14.328144152981999], "label": "Ba", "properties": {"magmom": 0.0}}, {"species": [{"element": "Y", "occu": 1}], "abc": [0.0, 0.5, 0.0], "xyz": [1.925847, 0.0, 6.019829], "label": "Y", "properties": {"magmom": -0.0}}, {"species": [{"element": "Y", "occu": 1}], "abc": [0.5, 0.0, 0.5], "xyz": [1.925847, 3.942137, 6.019829], "label": "Y", "properties": {"magmom": -0.0}}, {"species": [{"element": "Cu", "occu": 1}], "abc": [0.569449, 0.06708, 0.93292], "xyz": [3.851694, 5.922544422552999, 7.663591467081999], "label": "Cu", "properties": {"magmom": -0.0}}, {"species": [{"element": "Cu", "occu": 1}], "abc": [0.06708, 0.569449, 0.430551], "xyz": [3.851694, 1.9617295774469998, 7.663591467081999], "label": "Cu", "properties": {"magmom": -0.0}}, {"species": [{"element": "Cu", "occu": 1}], "abc": [0.430551, 0.93292, 0.06708], "xyz": [3.851694, 1.9617295774469998, 16.415724532918], "label": "Cu", "properties": {"magmom": -0.0}}, {"species": [{"element": "Cu", "occu": 1}], "abc": [0.93292, 0.430551, 0.569449], "xyz": [3.851694, 5.922544422552999, 16.415724532918], "label": "Cu", "properties": {"magmom": -0.0}}, {"species": [{"element": "Cu", "occu": 1}], "abc": [0.259175, 0.740825, 0.259175], "xyz": [3.851694, 2.0434067139499996, 12.039657999999998], "label": "Cu", "properties": {"magmom": -0.0}}, {"species": [{"element": "Cu", "occu": 1}], "abc": [0.740825, 0.259175, 0.740825], "xyz": [3.851694, 5.840867286049999, 12.039657999999998], "label": "Cu", "properties": {"magmom": -0.0}}, {"species": [{"element": "O", "occu": 1}], "abc": [0.311353, 0.311353, 0.688647], "xyz": [3.851694, 3.942137, 7.497167274548], "label": "O", "properties": {"magmom": -0.0}}, {"species": [{"element": "O", "occu": 1}], "abc": [0.809672, 0.809672, 0.190328], "xyz": [3.851694, 3.9421369999999993, 19.496347944352], "label": "O", "properties": {"magmom": -0.0}}, {"species": [{"element": "O", "occu": 1}], "abc": [0.309511, 0.309511, 0.190489], "xyz": [1.925847, 1.9710685, 7.452813174475999], "label": "O", "properties": {"magmom": -0.0}}, {"species": [{"element": "O", "occu": 1}], "abc": [0.809511, 0.809511, 0.690489], "xyz": [5.777541, 5.9132055, 19.492471174475998], "label": "O", "properties": {"magmom": -0.0}}, {"species": [{"element": "O", "occu": 1}], "abc": [0.190328, 0.190328, 0.809672], "xyz": [3.851694, 3.9421369999999993, 4.582968055647999], "label": "O", "properties": {"magmom": -0.0}}, {"species": [{"element": "O", "occu": 1}], "abc": [0.688647, 0.688647, 0.311353], "xyz": [3.851694, 3.942137, 16.582148725452], "label": "O", "properties": {"magmom": -0.0}}, {"species": [{"element": "O", "occu": 1}], "abc": [0.190489, 0.190489, 0.309511], "xyz": [1.925847, 1.9710685, 4.5868448255239995], "label": "O", "properties": {"magmom": -0.0}}, {"species": [{"element": "O", "occu": 1}], "abc": [0.690489, 0.690489, 0.809511], "xyz": [5.777541, 5.9132055, 16.626502825524], "label": "O", "properties": {"magmom": -0.0}}, {"species": [{"element": "O", "occu": 1}], "abc": [0.69594, 0.153211, 0.846789], "xyz": [3.851694, 6.081649071873, 10.223487630358001], "label": "O", "properties": {"magmom": -0.0}}, {"species": [{"element": "O", "occu": 1}], "abc": [0.153211, 0.69594, 0.30406], "xyz": [3.851694, 1.802624928127, 10.223487630358001], "label": "O", "properties": {"magmom": -0.0}}, {"species": [{"element": "O", "occu": 1}], "abc": [0.30406, 0.846789, 0.153211], "xyz": [3.851694, 1.802624928127, 13.855828369642001], "label": "O", "properties": {"magmom": -0.0}}, {"species": [{"element": "O", "occu": 1}], "abc": [0.846789, 0.30406, 0.69594], "xyz": [3.851694, 6.081649071873, 13.855828369642001], "label": "O", "properties": {"magmom": -0.0}}, {"species": [{"element": "O", "occu": 1}], "abc": [0.5, 0.5, 0.5], "xyz": [3.851694, 3.942137, 12.039658], "label": "O", "properties": {"magmom": -0.0}}]}, "formation_enthalpy": -55.33269092291667, "temp": 1200, "gibbs_model": "SISSO", "interpolated": false}]}, {"@module": "rxn_network.reaction", "@class": "ComputedReaction", "reactants": [{"@module": "rxn_network.entries", "@class": "GibbsComputedStructureEntry", "energy": -4.233770122489131, "composition": {"Ba": 1.0, "O": 2.0}, "energy_adjustments": [], "parameters": {}, "data": {"oxide_type": "peroxide", "icsd_ids": [24248, 80750, 180397, 24729]}, "entry_id": "mp-1105", "correction": 0.0, "structure": {"@module": "pymatgen.core.structure", "@class": "Structure", "charge": null, "lattice": {"matrix": [[-1.932967, 1.932967, 3.489148], [1.932967, -1.932967, 3.489148], [1.932967, 1.932967, -3.489148]], "a": 4.432479736229146, "b": 4.432479736229146, "c": 4.432479736229146, "alpha": 128.29045629411098, "beta": 128.29045629411098, "gamma": 76.15497070658408, "volume": 52.14687194659256}, "sites": [{"species": [{"element": "Ba", "occu": 1}], "abc": [0.0, 0.0, 0.0], "xyz": [0.0, 0.0, 0.0], "label": "Ba", "properties": {"magmom": -0.0}}, {"species": [{"element": "O", "occu": 1}], "abc": [0.392337, 0.392337, 0.0], "xyz": [0.0, 0.0, 2.737843717752], "label": "O", "properties": {"magmom": -0.0}}, {"species": [{"element": "O", "occu": 1}], "abc": [0.607663, 0.607663, 0.0], "xyz": [0.0, 0.0, 4.2404522822479995], "label": "O", "properties": {"magmom": -0.0}}]}, "formation_enthalpy": -6.5130331725, "temp": 1200, "gibbs_model": "SISSO", "interpolated": false}, {"@module": "rxn_network.entries", "@class": "GibbsComputedStructureEntry", "energy": -1.5168923552592517, "composition": {"Cu": 2.0, "O": 2.0}, "energy_adjustments": [], "parameters": {}, "data": {"oxide_type": "oxide", "icsd_ids": [291393, 291390, 291387, 67850, 16025, 653723, 31059, 43180, 69094, 628618, 92368, 43179, 628614, 43181, 87125, 87123, 26715, 92366, 628615, 92367, 92365, 160630, 87122, 628616, 87124, 628612, 92364]}, "entry_id": "mp-704645", "correction": 0.0, "structure": {"@module": "pymatgen.core.structure", "@class": "Structure", "charge": null, "lattice": {"matrix": [[2.030431, 2.124735, 0.0], [-2.030431, 2.124735, 0.0], [0.0, 0.225338, 5.155799]], "a": 2.9389026635780233, "b": 2.9389026635780233, "c": 5.160720932451686, "alpha": 88.1910006148403, "beta": 88.1910006148403, "gamma": 87.399721810397, "volume": 44.485551705434986}, "sites": [{"species": [{"element": "Cu", "occu": 1}], "abc": [0.0, 0.5, 0.5], "xyz": [-1.0152155, 1.1750364999999998, 2.5778995], "label": "Cu", "properties": {"magmom": -0.001}}, {"species": [{"element": "Cu", "occu": 1}], "abc": [0.5, 0.0, 0.0], "xyz": [1.0152155, 1.0623675, 0.0], "label": "Cu", "properties": {"magmom": -0.0}}, {"species": [{"element": "O", "occu": 1}], "abc": [0.486128, 0.513872, 0.75], "xyz": [-0.05633227766400006, 2.2937385, 3.86684925], "label": "O", "properties": {"magmom": -0.0}}, {"species": [{"element": "O", "occu": 1}], "abc": [0.513872, 0.486128, 0.25], "xyz": [0.05633227766400006, 2.1810695, 1.28894975], "label": "O", "properties": {"magmom": -0.0}}]}, "formation_enthalpy": -3.8007122224999996, "temp": 1200, "gibbs_model": "SISSO", "interpolated": false}], "products": [{"@module": "rxn_network.entries", "@class": "GibbsComputedStructureEntry", "energy": 0.0, "composition": {"O": 8.0}, "energy_adjustments": [], "parameters": {}, "data": {"oxide_type": "None", "icsd_ids": [236855, 236857, 156481, 236856, 236858]}, "entry_id": "mp-12957", "correction": 0.0, "structure": {"@module": "pymatgen.core.structure", "@class": "Structure", "charge": null, "lattice": {"matrix": [[3.110107, 4.377428, 0.0], [-3.110107, 4.377428, 0.0], [0.0, 1.908312, 3.953345]], "a": 5.369789702272613, "b": 5.369789702272613, "c": 4.389828171850124, "alpha": 69.2448296788145, "beta": 69.2448296788145, "gamma": 70.78662063844565, "volume": 107.6438082346079}, "sites": [{"species": [{"element": "O", "occu": 1}], "abc": [0.726541, 0.213911, 0.155391], "xyz": [1.59433415141, 4.413295427448, 0.614314232895], "label": "O", "properties": {"magmom": 0.0}}, {"species": [{"element": "O", "occu": 1}], "abc": [0.786089, 0.273459, 0.844609], "xyz": [1.59433415141, 6.249872572552, 3.339030767105], "label": "O", "properties": {"magmom": 0.0}}, {"species": [{"element": "O", "occu": 1}], "abc": [0.273459, 0.786089, 0.844609], "xyz": [-1.59433415141, 6.249872572552, 3.339030767105], "label": "O", "properties": {"magmom": 0.0}}, {"species": [{"element": "O", "occu": 1}], "abc": [0.213911, 0.726541, 0.155391], "xyz": [-1.59433415141, 4.413295427448, 0.614314232895], "label": "O", "properties": {"magmom": 0.0}}, {"species": [{"element": "O", "occu": 1}], "abc": [0.792252, 0.792252, 0.17832], "xyz": [0.0, 7.2763423715519995, 0.7049604804], "label": "O", "properties": {"magmom": -0.0}}, {"species": [{"element": "O", "occu": 1}], "abc": [0.207748, 0.207748, 0.82168], "xyz": [0.0, 3.3868256284480003, 3.2483845196], "label": "O", "properties": {"magmom": -0.0}}, {"species": [{"element": "O", "occu": 1}], "abc": [0.851778, 0.851778, 0.867359], "xyz": [0.0, 9.112385321976, 3.428969365855], "label": "O", "properties": {"magmom": -0.0}}, {"species": [{"element": "O", "occu": 1}], "abc": [0.148222, 0.148222, 0.132641], "xyz": [0.0, 1.550782678024, 0.5243756341450001], "label": "O", "properties": {"magmom": -0.0}}]}, "formation_enthalpy": 0.0, "temp": 1200, "gibbs_model": "SISSO", "interpolated": false}, {"@module": "rxn_network.entries", "@class": "GibbsComputedStructureEntry", "energy": -54.07523144404489, "composition": {"Ba": 8.0, "Cu": 12.0, "O": 24.0}, "energy_adjustments": [], "parameters": {}, "data": {"oxide_type": "oxide", "icsd_ids": [63701]}, "entry_id": "mp-615789", "correction": 0.0, "structure": {"@module": "pymatgen.core.structure", "@class": "Structure", "charge": null, "lattice": {"matrix": [[7.593112, 0.0, 0.0], [0.0, 8.271778, 0.0], [0.0, 4.075132, 11.470881]], "a": 7.593112, "b": 8.271778, "c": 12.173241627996424, "alpha": 70.44196759342746, "beta": 90.0, "gamma": 90.0, "volume": 720.4692513381846}, "sites": [{"species": [{"element": "Ba", "occu": 1}], "abc": [0.5, 0.435389, 0.757679], "xyz": [3.796556, 6.68908309027, 8.691245645199], "label": "Ba", "properties": {"magmom": 0.0}}, {"species": [{"element": "Ba", "occu": 1}], "abc": [0.5, 0.091875, 0.258338], "xyz": [3.796556, 1.812731054366, 2.963364455778], "label": "Ba", "properties": {"magmom": -0.002}}, {"species": [{"element": "Ba", "occu": 1}], "abc": [0.0, 0.82472, 0.251236], "xyz": [0.0, 7.845720615312, 2.8818982589160003], "label": "Ba", "properties": {"magmom": -0.002}}, {"species": [{"element": "Ba", "occu": 1}], "abc": [0.0, 0.318369, 0.247817], "xyz": [0.0, 3.643364676926, 2.842679316777], "label": "Ba", "properties": {"magmom": -0.001}}, {"species": [{"element": "Ba", "occu": 1}], "abc": [0.0, 0.17528, 0.748764], "xyz": [0.0, 4.501189384688, 8.588982741084001], "label": "Ba", "properties": {"magmom": -0.002}}, {"species": [{"element": "Ba", "occu": 1}], "abc": [0.5, 0.908125, 0.741662], "xyz": [3.796556, 10.534178945634, 8.507516544222002], "label": "Ba", "properties": {"magmom": -0.002}}, {"species": [{"element": "Ba", "occu": 1}], "abc": [0.0, 0.681631, 0.752183], "xyz": [0.0, 8.703545323074, 8.628201683223], "label": "Ba", "properties": {"magmom": -0.001}}, {"species": [{"element": "Ba", "occu": 1}], "abc": [0.5, 0.564611, 0.242321], "xyz": [3.796556, 5.65782690973, 2.779635354801], "label": "Ba", "properties": {"magmom": 0.0}}, {"species": [{"element": "Cu", "occu": 1}], "abc": [0.249264, 0.665503, 0.500277], "xyz": [1.892689469568, 7.543587885897999, 5.738617934037], "label": "Cu", "properties": {"magmom": -0.046}}, {"species": [{"element": "Cu", "occu": 1}], "abc": [0.747101, 0.66798, 0.998529], "xyz": [5.672821568312, 9.594519749267999, 11.454007334049], "label": "Cu", "properties": {"magmom": 0.052}}, {"species": [{"element": "Cu", "occu": 1}], "abc": [0.249264, 0.334497, 0.499723], "xyz": [1.892689469568, 4.8033221141019995, 5.732263065963], "label": "Cu", "properties": {"magmom": -0.051}}, {"species": [{"element": "Cu", "occu": 1}], "abc": [0.252899, 0.33202, 0.001471], "xyz": [1.9202904316879998, 2.7523902507319997, 0.016873665951], "label": "Cu", "properties": {"magmom": 0.052}}, {"species": [{"element": "Cu", "occu": 1}], "abc": [0.750736, 0.334497, 0.499723], "xyz": [5.700422530431999, 4.8033221141019995, 5.732263065963], "label": "Cu", "properties": {"magmom": -0.046}}, {"species": [{"element": "Cu", "occu": 1}], "abc": [0.247016, 0.0, 0.0], "xyz": [1.875620153792, 0.0, 0.0], "label": "Cu", "properties": {"magmom": 0.025}}, {"species": [{"element": "Cu", "occu": 1}], "abc": [0.252899, 0.66798, 0.998529], "xyz": [1.9202904316879998, 9.594519749267999, 11.454007334049], "label": "Cu", "properties": {"magmom": 0.057}}, {"species": [{"element": "Cu", "occu": 1}], "abc": [0.752984, 0.0, 0.0], "xyz": [5.7174918462079996, 0.0, 0.0], "label": "Cu", "properties": {"magmom": 0.025}}, {"species": [{"element": "Cu", "occu": 1}], "abc": [0.750736, 0.665503, 0.500277], "xyz": [5.700422530431999, 7.543587885897999, 5.738617934037], "label": "Cu", "properties": {"magmom": -0.051}}, {"species": [{"element": "Cu", "occu": 1}], "abc": [0.747101, 0.33202, 0.001471], "xyz": [5.672821568312, 2.7523902507319997, 0.016873665951], "label": "Cu", "properties": {"magmom": 0.057}}, {"species": [{"element": "Cu", "occu": 1}], "abc": [0.746002, 0.0, 0.5], "xyz": [5.664476738224, 2.037566, 5.7354405], "label": "Cu", "properties": {"magmom": -0.143}}, {"species": [{"element": "Cu", "occu": 1}], "abc": [0.253998, 0.0, 0.5], "xyz": [1.9286352617759999, 2.037566, 5.7354405], "label": "Cu", "properties": {"magmom": -0.143}}, {"species": [{"element": "O", "occu": 1}], "abc": [0.766672, 0.111085, 0.112489], "xyz": [5.821426363264, 1.377277982678, 1.2903479328090002], "label": "O", "properties": {"magmom": 0.013}}, {"species": [{"element": "O", "occu": 1}], "abc": [0.747892, 0.778742, 0.109509], "xyz": [5.678827719904, 6.887844573463999, 1.2561647074289999], "label": "O", "properties": {"magmom": 0.011}}, {"species": [{"element": "O", "occu": 1}], "abc": [0.234342, 0.555139, 0.388407], "xyz": [1.7793850523039998, 6.174796361866001, 4.455370476567], "label": "O", "properties": {"magmom": -0.011}}, {"species": [{"element": "O", "occu": 1}], "abc": [0.749007, 0.887309, 0.38978], "xyz": [5.687294039784, 8.928028016362, 4.4711199961800006], "label": "O", "properties": {"magmom": -0.04}}, {"species": [{"element": "O", "occu": 1}], "abc": [0.765658, 0.444861, 0.611593], "xyz": [5.813726947695999, 6.172113638134, 7.015510523433001], "label": "O", "properties": {"magmom": -0.011}}, {"species": [{"element": "O", "occu": 1}], "abc": [0.747892, 0.221258, 0.890491], "xyz": [5.678827719904, 5.459065426536, 10.214716292571001], "label": "O", "properties": {"magmom": 0.012}}, {"species": [{"element": "O", "occu": 1}], "abc": [0.252108, 0.778742, 0.109509], "xyz": [1.9142842800959998, 6.887844573463999, 1.2561647074289999], "label": "O", "properties": {"magmom": 0.012}}, {"species": [{"element": "O", "occu": 1}], "abc": [0.233328, 0.888915, 0.887511], "xyz": [1.7716856367359999, 10.969632017321999, 10.180533067191002], "label": "O", "properties": {"magmom": 0.013}}, {"species": [{"element": "O", "occu": 1}], "abc": [0.268222, 0.446835, 0.110688], "xyz": [2.036639686864, 4.147188133445999, 1.269688876128], "label": "O", "properties": {"magmom": 0.02}}, {"species": [{"element": "O", "occu": 1}], "abc": [0.233328, 0.111085, 0.112489], "xyz": [1.7716856367359999, 1.377277982678, 1.2903479328090002], "label": "O", "properties": {"magmom": 0.011}}, {"species": [{"element": "O", "occu": 1}], "abc": [0.269245, 0.778155, 0.610898], "xyz": [2.04440744044, 8.926215398126, 7.007538261138], "label": "O", "properties": {"magmom": -0.039}}, {"species": [{"element": "O", "occu": 1}], "abc": [0.730755, 0.778155, 0.610898], "xyz": [5.54870455956, 8.926215398126, 7.007538261138], "label": "O", "properties": {"magmom": -0.04}}, {"species": [{"element": "O", "occu": 1}], "abc": [0.766672, 0.888915, 0.887511], "xyz": [5.821426363264, 10.969632017321999, 10.180533067191002], "label": "O", "properties": {"magmom": 0.011}}, {"species": [{"element": "O", "occu": 1}], "abc": [0.269245, 0.221845, 0.389102], "xyz": [2.04440744044, 3.4206946018739997, 4.463342738862], "label": "O", "properties": {"magmom": -0.04}}, {"species": [{"element": "O", "occu": 1}], "abc": [0.731778, 0.446835, 0.110688], "xyz": [5.556472313136, 4.147188133445999, 1.269688876128], "label": "O", "properties": {"magmom": 0.02}}, {"species": [{"element": "O", "occu": 1}], "abc": [0.749007, 0.112691, 0.61022], "xyz": [5.687294039784, 3.4188819836379998, 6.99976100382], "label": "O", "properties": {"magmom": -0.039}}, {"species": [{"element": "O", "occu": 1}], "abc": [0.268222, 0.553165, 0.889312], "xyz": [2.036639686864, 8.199721866554, 10.201192123872], "label": "O", "properties": {"magmom": 0.02}}, {"species": [{"element": "O", "occu": 1}], "abc": [0.731778, 0.553165, 0.889312], "xyz": [5.556472313136, 8.199721866554, 10.201192123872], "label": "O", "properties": {"magmom": 0.02}}, {"species": [{"element": "O", "occu": 1}], "abc": [0.250993, 0.112691, 0.61022], "xyz": [1.9058179602160001, 3.4188819836379998, 6.99976100382], "label": "O", "properties": {"magmom": -0.04}}, {"species": [{"element": "O", "occu": 1}], "abc": [0.252108, 0.221258, 0.890491], "xyz": [1.9142842800959998, 5.459065426536, 10.214716292571001], "label": "O", "properties": {"magmom": 0.011}}, {"species": [{"element": "O", "occu": 1}], "abc": [0.730755, 0.221845, 0.389102], "xyz": [5.54870455956, 3.4206946018739997, 4.463342738862], "label": "O", "properties": {"magmom": -0.039}}, {"species": [{"element": "O", "occu": 1}], "abc": [0.765658, 0.555139, 0.388407], "xyz": [5.813726947695999, 6.174796361866001, 4.455370476567], "label": "O", "properties": {"magmom": -0.011}}, {"species": [{"element": "O", "occu": 1}], "abc": [0.250993, 0.887309, 0.38978], "xyz": [1.9058179602160001, 8.928028016362, 4.4711199961800006], "label": "O", "properties": {"magmom": -0.039}}, {"species": [{"element": "O", "occu": 1}], "abc": [0.234342, 0.444861, 0.611593], "xyz": [1.7793850523039998, 6.172113638134, 7.015510523433001], "label": "O", "properties": {"magmom": -0.011}}]}, "formation_enthalpy": -79.02540964999997, "temp": 1200, "gibbs_model": "SISSO", "interpolated": false}]}], "costs": [0.2192918634013308, 0.16595215067364272], "net_rxn": {"@module": "rxn_network.reaction", "@class": "ComputedReaction", "reactants": [{"@module": "rxn_network.entries", "@class": "GibbsComputedStructureEntry", "energy": -1.5168923552592517, "composition": {"Cu": 2.0, "O": 2.0}, "energy_adjustments": [], "parameters": {}, "data": {"oxide_type": "oxide", "icsd_ids": [291393, 291390, 291387, 67850, 16025, 653723, 31059, 43180, 69094, 628618, 92368, 43179, 628614, 43181, 87125, 87123, 26715, 92366, 628615, 92367, 92365, 160630, 87122, 628616, 87124, 628612, 92364]}, "entry_id": "mp-704645", "correction": 0.0, "structure": {"@module": "pymatgen.core.structure", "@class": "Structure", "charge": null, "lattice": {"matrix": [[2.030431, 2.124735, 0.0], [-2.030431, 2.124735, 0.0], [0.0, 0.225338, 5.155799]], "a": 2.9389026635780233, "b": 2.9389026635780233, "c": 5.160720932451686, "alpha": 88.1910006148403, "beta": 88.1910006148403, "gamma": 87.399721810397, "volume": 44.485551705434986}, "sites": [{"species": [{"element": "Cu", "occu": 1}], "abc": [0.0, 0.5, 0.5], "xyz": [-1.0152155, 1.1750364999999998, 2.5778995], "label": "Cu", "properties": {"magmom": -0.001}}, {"species": [{"element": "Cu", "occu": 1}], "abc": [0.5, 0.0, 0.0], "xyz": [1.0152155, 1.0623675, 0.0], "label": "Cu", "properties": {"magmom": -0.0}}, {"species": [{"element": "O", "occu": 1}], "abc": [0.486128, 0.513872, 0.75], "xyz": [-0.05633227766400006, 2.2937385, 3.86684925], "label": "O", "properties": {"magmom": -0.0}}, {"species": [{"element": "O", "occu": 1}], "abc": [0.513872, 0.486128, 0.25], "xyz": [0.05633227766400006, 2.1810695, 1.28894975], "label": "O", "properties": {"magmom": -0.0}}]}, "formation_enthalpy": -3.8007122224999996, "temp": 1200, "gibbs_model": "SISSO", "interpolated": false}, {"@module": "rxn_network.entries", "@class": "GibbsComputedStructureEntry", "energy": -133.43052168428449, "composition": {"Y": 16.0, "O": 24.0}, "energy_adjustments": [], "parameters": {}, "data": {"oxide_type": "oxide", "icsd_ids": [193377, 237970, 193375, 193376, 193374, 187274, 41936, 160890, 290965, 86814, 81861, 66242, 85355, 82420, 290963, 16394, 86817, 78581, 186675, 153500, 193042, 181871, 155173, 184530, 185295, 23811, 290961, 26190, 27772, 647653, 181825, 80033, 86815, 77081, 86813, 151761, 66730, 33648, 66243, 41267, 151760, 290960, 192862, 290964]}, "entry_id": "mp-2652", "correction": 0.0, "structure": {"@module": "pymatgen.core.structure", "@class": "Structure", "charge": null, "lattice": {"matrix": [[-5.351945, 5.351945, 5.351945], [5.351945, -5.351945, 5.351945], [5.351945, 5.351945, -5.351945]], "a": 9.269840659314214, "b": 9.269840659314214, "c": 9.269840659314214, "alpha": 109.47122063449069, "beta": 109.47122063449069, "gamma": 109.47122063449069, "volume": 613.1897920496368}, "sites": [{"species": [{"element": "Y", "occu": 1}], "abc": [0.717318, 0.75, 0.467318], "xyz": [2.6759725, 2.3261479670200003, 5.351944999999999], "label": "Y", "properties": {"magmom": 0.0}}, {"species": [{"element": "Y", "occu": 1}], "abc": [0.25, 0.032682, 0.782682], "xyz": [3.0257970329799995, 5.351944999999999, -2.6759724999999994], "label": "Y", "properties": {"magmom": 0.0}}, {"species": [{"element": "Y", "occu": 1}], "abc": [0.467318, 0.717318, 0.75], "xyz": [5.351944999999999, 2.6759725, 2.32614796702], "label": "Y", "properties": {"magmom": 0.0}}, {"species": [{"element": "Y", "occu": 1}], "abc": [0.75, 0.467318, 0.717318], "xyz": [2.3261479670200003, 5.351944999999999, 2.6759725000000003], "label": "Y", "properties": {"magmom": 0.0}}, {"species": [{"element": "Y", "occu": 1}], "abc": [0.032682, 0.782682, 0.25], "xyz": [5.351945, -2.6759724999999994, 3.025797032979999], "label": "Y", "properties": {"magmom": 0.0}}, {"species": [{"element": "Y", "occu": 1}], "abc": [0.782682, 0.25, 0.032682], "xyz": [-2.6759724999999994, 3.025797032979999, 5.351945], "label": "Y", "properties": {"magmom": 0.0}}, {"species": [{"element": "Y", "occu": 1}], "abc": [0.282682, 0.25, 0.532682], "xyz": [2.6759724999999994, 3.02579703298, 4.440892098500626e-16], "label": "Y", "properties": {"magmom": 0.0}}, {"species": [{"element": "Y", "occu": 1}], "abc": [0.75, 0.967318, 0.217318], "xyz": [2.3261479670200003, -4.440892098500626e-16, 8.027917500000001], "label": "Y", "properties": {"magmom": 0.0}}, {"species": [{"element": "Y", "occu": 1}], "abc": [0.532682, 0.282682, 0.25], "xyz": [2.220446049250313e-16, 2.6759724999999994, 3.02579703298], "label": "Y", "properties": {"magmom": 0.0}}, {"species": [{"element": "Y", "occu": 1}], "abc": [0.25, 0.532682, 0.282682], "xyz": [3.02579703298, 2.220446049250313e-16, 2.6759724999999994], "label": "Y", "properties": {"magmom": 0.0}}, {"species": [{"element": "Y", "occu": 1}], "abc": [0.967318, 0.217318, 0.75], "xyz": [-8.881784197001252e-16, 8.027917500000001, 2.32614796702], "label": "Y", "properties": {"magmom": 0.0}}, {"species": [{"element": "Y", "occu": 1}], "abc": [0.217318, 0.75, 0.967318], "xyz": [8.0279175, 2.3261479670200003, 0.0], "label": "Y", "properties": {"magmom": 0.0}}, {"species": [{"element": "Y", "occu": 1}], "abc": [0.5, 0.5, 0.0], "xyz": [0.0, 0.0, 5.351945], "label": "Y", "properties": {"magmom": 0.0}}, {"species": [{"element": "Y", "occu": 1}], "abc": [0.0, 0.0, 0.0], "xyz": [0.0, 0.0, 0.0], "label": "Y", "properties": {"magmom": 0.0}}, {"species": [{"element": "Y", "occu": 1}], "abc": [0.0, 0.5, 0.5], "xyz": [5.351945, 0.0, 0.0], "label": "Y", "properties": {"magmom": 0.0}}, {"species": [{"element": "Y", "occu": 1}], "abc": [0.5, 0.0, 0.5], "xyz": [0.0, 5.351945, 0.0], "label": "Y", "properties": {"magmom": 0.0}}, {"species": [{"element": "O", "occu": 1}], "abc": [0.229254, 0.271877, 0.760719], "xyz": [4.29944220019, 3.8432102967199997, -1.3893006986599996], "label": "O", "properties": {"magmom": -0.0}}, {"species": [{"element": "O", "occu": 1}], "abc": [0.011158, 0.468535, 0.739281], "xyz": [6.404447799809999, 1.50873470328, -1.3893006986599996], "label": "O", "properties": {"magmom": -0.0}}, {"species": [{"element": "O", "occu": 1}], "abc": [0.270746, 0.031465, 0.042623], "xyz": [-1.0525027998099998, 1.5087347032799998, 1.3893006986599998], "label": "O", "properties": {"magmom": -0.0}}, {"species": [{"element": "O", "occu": 1}], "abc": [0.739281, 0.011158, 0.468535], "xyz": [-1.3893006986599996, 6.404447799809999, 1.50873470328], "label": "O", "properties": {"magmom": -0.0}}, {"species": [{"element": "O", "occu": 1}], "abc": [0.271877, 0.760719, 0.229254], "xyz": [3.84321029672, -1.38930069866, 4.299442200189999], "label": "O", "properties": {"magmom": -0.0}}, {"species": [{"element": "O", "occu": 1}], "abc": [0.228123, 0.457377, 0.488842], "xyz": [3.8432102967199997, 1.3893006986599996, 1.05250279981], "label": "O", "properties": {"magmom": -0.0}}, {"species": [{"element": "O", "occu": 1}], "abc": [0.457377, 0.488842, 0.228123], "xyz": [1.3893006986599996, 1.05250279981, 3.8432102967199997], "label": "O", "properties": {"magmom": -0.0}}, {"species": [{"element": "O", "occu": 1}], "abc": [0.468535, 0.739281, 0.011158], "xyz": [1.5087347032799998, -1.3893006986599998, 6.404447799809999], "label": "O", "properties": {"magmom": -0.0}}, {"species": [{"element": "O", "occu": 1}], "abc": [0.042623, 0.270746, 0.031465], "xyz": [1.3893006986599998, -1.0525027998099998, 1.5087347032799998], "label": "O", "properties": {"magmom": -0.0}}, {"species": [{"element": "O", "occu": 1}], "abc": [0.031465, 0.042623, 0.270746], "xyz": [1.5087347032799998, 1.3893006986599998, -1.0525027998099998], "label": "O", "properties": {"magmom": -0.0}}, {"species": [{"element": "O", "occu": 1}], "abc": [0.760719, 0.229254, 0.271877], "xyz": [-1.3893006986599998, 4.29944220019, 3.8432102967200006], "label": "O", "properties": {"magmom": -0.0}}, {"species": [{"element": "O", "occu": 1}], "abc": [0.488842, 0.228123, 0.457377], "xyz": [1.05250279981, 3.8432102967199997, 1.3893006986599996], "label": "O", "properties": {"magmom": -0.0}}, {"species": [{"element": "O", "occu": 1}], "abc": [0.770746, 0.728123, 0.239281], "xyz": [1.0525027998099994, 1.5087347032800003, 6.741245698659999], "label": "O", "properties": {"magmom": -0.0}}, {"species": [{"element": "O", "occu": 1}], "abc": [0.988842, 0.531465, 0.260719], "xyz": [-1.05250279981, 3.8432102967199997, 6.74124569866], "label": "O", "properties": {"magmom": -0.0}}, {"species": [{"element": "O", "occu": 1}], "abc": [0.729254, 0.968535, 0.957377], "xyz": [6.404447799810001, 3.8432102967199993, 3.9626443013399992], "label": "O", "properties": {"magmom": -0.0}}, {"species": [{"element": "O", "occu": 1}], "abc": [0.260719, 0.988842, 0.531465], "xyz": [6.741245698659999, -1.05250279981, 3.84321029672], "label": "O", "properties": {"magmom": -0.0}}, {"species": [{"element": "O", "occu": 1}], "abc": [0.511158, 0.771877, 0.542623], "xyz": [4.29944220019, 1.50873470328, 3.9626443013400006], "label": "O", "properties": {"magmom": -0.0}}, {"species": [{"element": "O", "occu": 1}], "abc": [0.239281, 0.770746, 0.728123], "xyz": [6.74124569866, 1.0525027998099996, 1.5087347032800005], "label": "O", "properties": {"magmom": -0.0}}, {"species": [{"element": "O", "occu": 1}], "abc": [0.968535, 0.957377, 0.729254], "xyz": [3.8432102967199993, 3.9626443013399997, 6.404447799810001], "label": "O", "properties": {"magmom": -0.0}}, {"species": [{"element": "O", "occu": 1}], "abc": [0.957377, 0.729254, 0.968535], "xyz": [3.9626443013399997, 6.404447799810001, 3.843210296719999], "label": "O", "properties": {"magmom": -0.0}}, {"species": [{"element": "O", "occu": 1}], "abc": [0.531465, 0.260719, 0.988842], "xyz": [3.8432102967199997, 6.741245698659999, -1.05250279981], "label": "O", "properties": {"magmom": -0.0}}, {"species": [{"element": "O", "occu": 1}], "abc": [0.542623, 0.511158, 0.771877], "xyz": [3.96264430134, 4.29944220019, 1.50873470328], "label": "O", "properties": {"magmom": -0.0}}, {"species": [{"element": "O", "occu": 1}], "abc": [0.771877, 0.542623, 0.511158], "xyz": [1.50873470328, 3.96264430134, 4.299442200189999], "label": "O", "properties": {"magmom": -0.0}}, {"species": [{"element": "O", "occu": 1}], "abc": [0.728123, 0.239281, 0.770746], "xyz": [1.50873470328, 6.74124569866, 1.0525027998099992], "label": "O", "properties": {"magmom": -0.0}}]}, "formation_enthalpy": -159.21023927333334, "temp": 1200, "gibbs_model": "SISSO", "interpolated": false}, {"@module": "rxn_network.entries", "@class": "GibbsComputedStructureEntry", "energy": -4.233770122489131, "composition": {"Ba": 1.0, "O": 2.0}, "energy_adjustments": [], "parameters": {}, "data": {"oxide_type": "peroxide", "icsd_ids": [24248, 80750, 180397, 24729]}, "entry_id": "mp-1105", "correction": 0.0, "structure": {"@module": "pymatgen.core.structure", "@class": "Structure", "charge": null, "lattice": {"matrix": [[-1.932967, 1.932967, 3.489148], [1.932967, -1.932967, 3.489148], [1.932967, 1.932967, -3.489148]], "a": 4.432479736229146, "b": 4.432479736229146, "c": 4.432479736229146, "alpha": 128.29045629411098, "beta": 128.29045629411098, "gamma": 76.15497070658408, "volume": 52.14687194659256}, "sites": [{"species": [{"element": "Ba", "occu": 1}], "abc": [0.0, 0.0, 0.0], "xyz": [0.0, 0.0, 0.0], "label": "Ba", "properties": {"magmom": -0.0}}, {"species": [{"element": "O", "occu": 1}], "abc": [0.392337, 0.392337, 0.0], "xyz": [0.0, 0.0, 2.737843717752], "label": "O", "properties": {"magmom": -0.0}}, {"species": [{"element": "O", "occu": 1}], "abc": [0.607663, 0.607663, 0.0], "xyz": [0.0, 0.0, 4.2404522822479995], "label": "O", "properties": {"magmom": -0.0}}]}, "formation_enthalpy": -6.5130331725, "temp": 1200, "gibbs_model": "SISSO", "interpolated": false}], "products": [{"@module": "rxn_network.entries", "@class": "GibbsComputedStructureEntry", "energy": -41.6940729323982, "composition": {"Ba": 4.0, "Y": 2.0, "Cu": 6.0, "O": 13.0}, "energy_adjustments": [], "parameters": {}, "data": {"oxide_type": "oxide", "icsd_ids": []}, "entry_id": "mp-1228151", "correction": 0.0, "structure": {"@module": "pymatgen.core.structure", "@class": "Structure", "charge": null, "lattice": {"matrix": [[0.0, 3.942137, 12.039658], [3.851694, 0.0, 12.039658], [3.851694, 3.942137, 0.0]], "a": 12.668615113094761, "b": 12.640763878286785, "c": 5.511441807404393, "alpha": 77.70507727433166, "beta": 77.13990029716786, "gamma": 25.155022428500477, "volume": 365.618056964964}, "sites": [{"species": [{"element": "Ba", "occu": 1}], "abc": [0.162447, 0.647474, 0.837553], "xyz": [5.719869585738, 3.942137, 9.751171847018], "label": "Ba", "properties": {"magmom": 0.0}}, {"species": [{"element": "Ba", "occu": 1}], "abc": [0.647474, 0.162447, 0.352526], "xyz": [1.983518414262, 3.942137, 9.751171847018], "label": "Ba", "properties": {"magmom": 0.0}}, {"species": [{"element": "Ba", "occu": 1}], "abc": [0.837553, 0.352526, 0.162447], "xyz": [1.983518414262, 3.942137, 14.328144152981999], "label": "Ba", "properties": {"magmom": 0.0}}, {"species": [{"element": "Ba", "occu": 1}], "abc": [0.352526, 0.837553, 0.647474], "xyz": [5.719869585738, 3.942137, 14.328144152981999], "label": "Ba", "properties": {"magmom": 0.0}}, {"species": [{"element": "Y", "occu": 1}], "abc": [0.0, 0.5, 0.0], "xyz": [1.925847, 0.0, 6.019829], "label": "Y", "properties": {"magmom": -0.0}}, {"species": [{"element": "Y", "occu": 1}], "abc": [0.5, 0.0, 0.5], "xyz": [1.925847, 3.942137, 6.019829], "label": "Y", "properties": {"magmom": -0.0}}, {"species": [{"element": "Cu", "occu": 1}], "abc": [0.569449, 0.06708, 0.93292], "xyz": [3.851694, 5.922544422552999, 7.663591467081999], "label": "Cu", "properties": {"magmom": -0.0}}, {"species": [{"element": "Cu", "occu": 1}], "abc": [0.06708, 0.569449, 0.430551], "xyz": [3.851694, 1.9617295774469998, 7.663591467081999], "label": "Cu", "properties": {"magmom": -0.0}}, {"species": [{"element": "Cu", "occu": 1}], "abc": [0.430551, 0.93292, 0.06708], "xyz": [3.851694, 1.9617295774469998, 16.415724532918], "label": "Cu", "properties": {"magmom": -0.0}}, {"species": [{"element": "Cu", "occu": 1}], "abc": [0.93292, 0.430551, 0.569449], "xyz": [3.851694, 5.922544422552999, 16.415724532918], "label": "Cu", "properties": {"magmom": -0.0}}, {"species": [{"element": "Cu", "occu": 1}], "abc": [0.259175, 0.740825, 0.259175], "xyz": [3.851694, 2.0434067139499996, 12.039657999999998], "label": "Cu", "properties": {"magmom": -0.0}}, {"species": [{"element": "Cu", "occu": 1}], "abc": [0.740825, 0.259175, 0.740825], "xyz": [3.851694, 5.840867286049999, 12.039657999999998], "label": "Cu", "properties": {"magmom": -0.0}}, {"species": [{"element": "O", "occu": 1}], "abc": [0.311353, 0.311353, 0.688647], "xyz": [3.851694, 3.942137, 7.497167274548], "label": "O", "properties": {"magmom": -0.0}}, {"species": [{"element": "O", "occu": 1}], "abc": [0.809672, 0.809672, 0.190328], "xyz": [3.851694, 3.9421369999999993, 19.496347944352], "label": "O", "properties": {"magmom": -0.0}}, {"species": [{"element": "O", "occu": 1}], "abc": [0.309511, 0.309511, 0.190489], "xyz": [1.925847, 1.9710685, 7.452813174475999], "label": "O", "properties": {"magmom": -0.0}}, {"species": [{"element": "O", "occu": 1}], "abc": [0.809511, 0.809511, 0.690489], "xyz": [5.777541, 5.9132055, 19.492471174475998], "label": "O", "properties": {"magmom": -0.0}}, {"species": [{"element": "O", "occu": 1}], "abc": [0.190328, 0.190328, 0.809672], "xyz": [3.851694, 3.9421369999999993, 4.582968055647999], "label": "O", "properties": {"magmom": -0.0}}, {"species": [{"element": "O", "occu": 1}], "abc": [0.688647, 0.688647, 0.311353], "xyz": [3.851694, 3.942137, 16.582148725452], "label": "O", "properties": {"magmom": -0.0}}, {"species": [{"element": "O", "occu": 1}], "abc": [0.190489, 0.190489, 0.309511], "xyz": [1.925847, 1.9710685, 4.5868448255239995], "label": "O", "properties": {"magmom": -0.0}}, {"species": [{"element": "O", "occu": 1}], "abc": [0.690489, 0.690489, 0.809511], "xyz": [5.777541, 5.9132055, 16.626502825524], "label": "O", "properties": {"magmom": -0.0}}, {"species": [{"element": "O", "occu": 1}], "abc": [0.69594, 0.153211, 0.846789], "xyz": [3.851694, 6.081649071873, 10.223487630358001], "label": "O", "properties": {"magmom": -0.0}}, {"species": [{"element": "O", "occu": 1}], "abc": [0.153211, 0.69594, 0.30406], "xyz": [3.851694, 1.802624928127, 10.223487630358001], "label": "O", "properties": {"magmom": -0.0}}, {"species": [{"element": "O", "occu": 1}], "abc": [0.30406, 0.846789, 0.153211], "xyz": [3.851694, 1.802624928127, 13.855828369642001], "label": "O", "properties": {"magmom": -0.0}}, {"species": [{"element": "O", "occu": 1}], "abc": [0.846789, 0.30406, 0.69594], "xyz": [3.851694, 6.081649071873, 13.855828369642001], "label": "O", "properties": {"magmom": -0.0}}, {"species": [{"element": "O", "occu": 1}], "abc": [0.5, 0.5, 0.5], "xyz": [3.851694, 3.942137, 12.039658], "label": "O", "properties": {"magmom": -0.0}}]}, "formation_enthalpy": -55.33269092291667, "temp": 1200, "gibbs_model": "SISSO", "interpolated": false}, {"@module": "rxn_network.entries", "@class": "GibbsComputedStructureEntry", "energy": 0.0, "composition": {"O": 8.0}, "energy_adjustments": [], "parameters": {}, "data": {"oxide_type": "None", "icsd_ids": [236855, 236857, 156481, 236856, 236858]}, "entry_id": "mp-12957", "correction": 0.0, "structure": {"@module": "pymatgen.core.structure", "@class": "Structure", "charge": null, "lattice": {"matrix": [[3.110107, 4.377428, 0.0], [-3.110107, 4.377428, 0.0], [0.0, 1.908312, 3.953345]], "a": 5.369789702272613, "b": 5.369789702272613, "c": 4.389828171850124, "alpha": 69.2448296788145, "beta": 69.2448296788145, "gamma": 70.78662063844565, "volume": 107.6438082346079}, "sites": [{"species": [{"element": "O", "occu": 1}], "abc": [0.726541, 0.213911, 0.155391], "xyz": [1.59433415141, 4.413295427448, 0.614314232895], "label": "O", "properties": {"magmom": 0.0}}, {"species": [{"element": "O", "occu": 1}], "abc": [0.786089, 0.273459, 0.844609], "xyz": [1.59433415141, 6.249872572552, 3.339030767105], "label": "O", "properties": {"magmom": 0.0}}, {"species": [{"element": "O", "occu": 1}], "abc": [0.273459, 0.786089, 0.844609], "xyz": [-1.59433415141, 6.249872572552, 3.339030767105], "label": "O", "properties": {"magmom": 0.0}}, {"species": [{"element": "O", "occu": 1}], "abc": [0.213911, 0.726541, 0.155391], "xyz": [-1.59433415141, 4.413295427448, 0.614314232895], "label": "O", "properties": {"magmom": 0.0}}, {"species": [{"element": "O", "occu": 1}], "abc": [0.792252, 0.792252, 0.17832], "xyz": [0.0, 7.2763423715519995, 0.7049604804], "label": "O", "properties": {"magmom": -0.0}}, {"species": [{"element": "O", "occu": 1}], "abc": [0.207748, 0.207748, 0.82168], "xyz": [0.0, 3.3868256284480003, 3.2483845196], "label": "O", "properties": {"magmom": -0.0}}, {"species": [{"element": "O", "occu": 1}], "abc": [0.851778, 0.851778, 0.867359], "xyz": [0.0, 9.112385321976, 3.428969365855], "label": "O", "properties": {"magmom": -0.0}}, {"species": [{"element": "O", "occu": 1}], "abc": [0.148222, 0.148222, 0.132641], "xyz": [0.0, 1.550782678024, 0.5243756341450001], "label": "O", "properties": {"magmom": -0.0}}]}, "formation_enthalpy": 0.0, "temp": 1200, "gibbs_model": "SISSO", "interpolated": false}]}, "balance": true, "@version": null}, {"@module": "rxn_network.helpers", "@class": "BalancedPathway", "rxns": [{"@module": "rxn_network.reaction", "@class": "ComputedReaction", "reactants": [{"@module": "rxn_network.entries", "@class": "GibbsComputedStructureEntry", "energy": -133.43052168428449, "composition": {"Y": 16.0, "O": 24.0}, "energy_adjustments": [], "parameters": {}, "data": {"oxide_type": "oxide", "icsd_ids": [193377, 237970, 193375, 193376, 193374, 187274, 41936, 160890, 290965, 86814, 81861, 66242, 85355, 82420, 290963, 16394, 86817, 78581, 186675, 153500, 193042, 181871, 155173, 184530, 185295, 23811, 290961, 26190, 27772, 647653, 181825, 80033, 86815, 77081, 86813, 151761, 66730, 33648, 66243, 41267, 151760, 290960, 192862, 290964]}, "entry_id": "mp-2652", "correction": 0.0, "structure": {"@module": "pymatgen.core.structure", "@class": "Structure", "charge": null, "lattice": {"matrix": [[-5.351945, 5.351945, 5.351945], [5.351945, -5.351945, 5.351945], [5.351945, 5.351945, -5.351945]], "a": 9.269840659314214, "b": 9.269840659314214, "c": 9.269840659314214, "alpha": 109.47122063449069, "beta": 109.47122063449069, "gamma": 109.47122063449069, "volume": 613.1897920496368}, "sites": [{"species": [{"element": "Y", "occu": 1}], "abc": [0.717318, 0.75, 0.467318], "xyz": [2.6759725, 2.3261479670200003, 5.351944999999999], "label": "Y", "properties": {"magmom": 0.0}}, {"species": [{"element": "Y", "occu": 1}], "abc": [0.25, 0.032682, 0.782682], "xyz": [3.0257970329799995, 5.351944999999999, -2.6759724999999994], "label": "Y", "properties": {"magmom": 0.0}}, {"species": [{"element": "Y", "occu": 1}], "abc": [0.467318, 0.717318, 0.75], "xyz": [5.351944999999999, 2.6759725, 2.32614796702], "label": "Y", "properties": {"magmom": 0.0}}, {"species": [{"element": "Y", "occu": 1}], "abc": [0.75, 0.467318, 0.717318], "xyz": [2.3261479670200003, 5.351944999999999, 2.6759725000000003], "label": "Y", "properties": {"magmom": 0.0}}, {"species": [{"element": "Y", "occu": 1}], "abc": [0.032682, 0.782682, 0.25], "xyz": [5.351945, -2.6759724999999994, 3.025797032979999], "label": "Y", "properties": {"magmom": 0.0}}, {"species": [{"element": "Y", "occu": 1}], "abc": [0.782682, 0.25, 0.032682], "xyz": [-2.6759724999999994, 3.025797032979999, 5.351945], "label": "Y", "properties": {"magmom": 0.0}}, {"species": [{"element": "Y", "occu": 1}], "abc": [0.282682, 0.25, 0.532682], "xyz": [2.6759724999999994, 3.02579703298, 4.440892098500626e-16], "label": "Y", "properties": {"magmom": 0.0}}, {"species": [{"element": "Y", "occu": 1}], "abc": [0.75, 0.967318, 0.217318], "xyz": [2.3261479670200003, -4.440892098500626e-16, 8.027917500000001], "label": "Y", "properties": {"magmom": 0.0}}, {"species": [{"element": "Y", "occu": 1}], "abc": [0.532682, 0.282682, 0.25], "xyz": [2.220446049250313e-16, 2.6759724999999994, 3.02579703298], "label": "Y", "properties": {"magmom": 0.0}}, {"species": [{"element": "Y", "occu": 1}], "abc": [0.25, 0.532682, 0.282682], "xyz": [3.02579703298, 2.220446049250313e-16, 2.6759724999999994], "label": "Y", "properties": {"magmom": 0.0}}, {"species": [{"element": "Y", "occu": 1}], "abc": [0.967318, 0.217318, 0.75], "xyz": [-8.881784197001252e-16, 8.027917500000001, 2.32614796702], "label": "Y", "properties": {"magmom": 0.0}}, {"species": [{"element": "Y", "occu": 1}], "abc": [0.217318, 0.75, 0.967318], "xyz": [8.0279175, 2.3261479670200003, 0.0], "label": "Y", "properties": {"magmom": 0.0}}, {"species": [{"element": "Y", "occu": 1}], "abc": [0.5, 0.5, 0.0], "xyz": [0.0, 0.0, 5.351945], "label": "Y", "properties": {"magmom": 0.0}}, {"species": [{"element": "Y", "occu": 1}], "abc": [0.0, 0.0, 0.0], "xyz": [0.0, 0.0, 0.0], "label": "Y", "properties": {"magmom": 0.0}}, {"species": [{"element": "Y", "occu": 1}], "abc": [0.0, 0.5, 0.5], "xyz": [5.351945, 0.0, 0.0], "label": "Y", "properties": {"magmom": 0.0}}, {"species": [{"element": "Y", "occu": 1}], "abc": [0.5, 0.0, 0.5], "xyz": [0.0, 5.351945, 0.0], "label": "Y", "properties": {"magmom": 0.0}}, {"species": [{"element": "O", "occu": 1}], "abc": [0.229254, 0.271877, 0.760719], "xyz": [4.29944220019, 3.8432102967199997, -1.3893006986599996], "label": "O", "properties": {"magmom": -0.0}}, {"species": [{"element": "O", "occu": 1}], "abc": [0.011158, 0.468535, 0.739281], "xyz": [6.404447799809999, 1.50873470328, -1.3893006986599996], "label": "O", "properties": {"magmom": -0.0}}, {"species": [{"element": "O", "occu": 1}], "abc": [0.270746, 0.031465, 0.042623], "xyz": [-1.0525027998099998, 1.5087347032799998, 1.3893006986599998], "label": "O", "properties": {"magmom": -0.0}}, {"species": [{"element": "O", "occu": 1}], "abc": [0.739281, 0.011158, 0.468535], "xyz": [-1.3893006986599996, 6.404447799809999, 1.50873470328], "label": "O", "properties": {"magmom": -0.0}}, {"species": [{"element": "O", "occu": 1}], "abc": [0.271877, 0.760719, 0.229254], "xyz": [3.84321029672, -1.38930069866, 4.299442200189999], "label": "O", "properties": {"magmom": -0.0}}, {"species": [{"element": "O", "occu": 1}], "abc": [0.228123, 0.457377, 0.488842], "xyz": [3.8432102967199997, 1.3893006986599996, 1.05250279981], "label": "O", "properties": {"magmom": -0.0}}, {"species": [{"element": "O", "occu": 1}], "abc": [0.457377, 0.488842, 0.228123], "xyz": [1.3893006986599996, 1.05250279981, 3.8432102967199997], "label": "O", "properties": {"magmom": -0.0}}, {"species": [{"element": "O", "occu": 1}], "abc": [0.468535, 0.739281, 0.011158], "xyz": [1.5087347032799998, -1.3893006986599998, 6.404447799809999], "label": "O", "properties": {"magmom": -0.0}}, {"species": [{"element": "O", "occu": 1}], "abc": [0.042623, 0.270746, 0.031465], "xyz": [1.3893006986599998, -1.0525027998099998, 1.5087347032799998], "label": "O", "properties": {"magmom": -0.0}}, {"species": [{"element": "O", "occu": 1}], "abc": [0.031465, 0.042623, 0.270746], "xyz": [1.5087347032799998, 1.3893006986599998, -1.0525027998099998], "label": "O", "properties": {"magmom": -0.0}}, {"species": [{"element": "O", "occu": 1}], "abc": [0.760719, 0.229254, 0.271877], "xyz": [-1.3893006986599998, 4.29944220019, 3.8432102967200006], "label": "O", "properties": {"magmom": -0.0}}, {"species": [{"element": "O", "occu": 1}], "abc": [0.488842, 0.228123, 0.457377], "xyz": [1.05250279981, 3.8432102967199997, 1.3893006986599996], "label": "O", "properties": {"magmom": -0.0}}, {"species": [{"element": "O", "occu": 1}], "abc": [0.770746, 0.728123, 0.239281], "xyz": [1.0525027998099994, 1.5087347032800003, 6.741245698659999], "label": "O", "properties": {"magmom": -0.0}}, {"species": [{"element": "O", "occu": 1}], "abc": [0.988842, 0.531465, 0.260719], "xyz": [-1.05250279981, 3.8432102967199997, 6.74124569866], "label": "O", "properties": {"magmom": -0.0}}, {"species": [{"element": "O", "occu": 1}], "abc": [0.729254, 0.968535, 0.957377], "xyz": [6.404447799810001, 3.8432102967199993, 3.9626443013399992], "label": "O", "properties": {"magmom": -0.0}}, {"species": [{"element": "O", "occu": 1}], "abc": [0.260719, 0.988842, 0.531465], "xyz": [6.741245698659999, -1.05250279981, 3.84321029672], "label": "O", "properties": {"magmom": -0.0}}, {"species": [{"element": "O", "occu": 1}], "abc": [0.511158, 0.771877, 0.542623], "xyz": [4.29944220019, 1.50873470328, 3.9626443013400006], "label": "O", "properties": {"magmom": -0.0}}, {"species": [{"element": "O", "occu": 1}], "abc": [0.239281, 0.770746, 0.728123], "xyz": [6.74124569866, 1.0525027998099996, 1.5087347032800005], "label": "O", "properties": {"magmom": -0.0}}, {"species": [{"element": "O", "occu": 1}], "abc": [0.968535, 0.957377, 0.729254], "xyz": [3.8432102967199993, 3.9626443013399997, 6.404447799810001], "label": "O", "properties": {"magmom": -0.0}}, {"species": [{"element": "O", "occu": 1}], "abc": [0.957377, 0.729254, 0.968535], "xyz": [3.9626443013399997, 6.404447799810001, 3.843210296719999], "label": "O", "properties": {"magmom": -0.0}}, {"species": [{"element": "O", "occu": 1}], "abc": [0.531465, 0.260719, 0.988842], "xyz": [3.8432102967199997, 6.741245698659999, -1.05250279981], "label": "O", "properties": {"magmom": -0.0}}, {"species": [{"element": "O", "occu": 1}], "abc": [0.542623, 0.511158, 0.771877], "xyz": [3.96264430134, 4.29944220019, 1.50873470328], "label": "O", "properties": {"magmom": -0.0}}, {"species": [{"element": "O", "occu": 1}], "abc": [0.771877, 0.542623, 0.511158], "xyz": [1.50873470328, 3.96264430134, 4.299442200189999], "label": "O", "properties": {"magmom": -0.0}}, {"species": [{"element": "O", "occu": 1}], "abc": [0.728123, 0.239281, 0.770746], "xyz": [1.50873470328, 6.74124569866, 1.0525027998099992], "label": "O", "properties": {"magmom": -0.0}}]}, "formation_enthalpy": -159.21023927333334, "temp": 1200, "gibbs_model": "SISSO", "interpolated": false}, {"@module": "rxn_network.entries", "@class": "GibbsComputedStructureEntry", "energy": -54.07523144404489, "composition": {"Ba": 8.0, "Cu": 12.0, "O": 24.0}, "energy_adjustments": [], "parameters": {}, "data": {"oxide_type": "oxide", "icsd_ids": [63701]}, "entry_id": "mp-615789", "correction": 0.0, "structure": {"@module": "pymatgen.core.structure", "@class": "Structure", "charge": null, "lattice": {"matrix": [[7.593112, 0.0, 0.0], [0.0, 8.271778, 0.0], [0.0, 4.075132, 11.470881]], "a": 7.593112, "b": 8.271778, "c": 12.173241627996424, "alpha": 70.44196759342746, "beta": 90.0, "gamma": 90.0, "volume": 720.4692513381846}, "sites": [{"species": [{"element": "Ba", "occu": 1}], "abc": [0.5, 0.435389, 0.757679], "xyz": [3.796556, 6.68908309027, 8.691245645199], "label": "Ba", "properties": {"magmom": 0.0}}, {"species": [{"element": "Ba", "occu": 1}], "abc": [0.5, 0.091875, 0.258338], "xyz": [3.796556, 1.812731054366, 2.963364455778], "label": "Ba", "properties": {"magmom": -0.002}}, {"species": [{"element": "Ba", "occu": 1}], "abc": [0.0, 0.82472, 0.251236], "xyz": [0.0, 7.845720615312, 2.8818982589160003], "label": "Ba", "properties": {"magmom": -0.002}}, {"species": [{"element": "Ba", "occu": 1}], "abc": [0.0, 0.318369, 0.247817], "xyz": [0.0, 3.643364676926, 2.842679316777], "label": "Ba", "properties": {"magmom": -0.001}}, {"species": [{"element": "Ba", "occu": 1}], "abc": [0.0, 0.17528, 0.748764], "xyz": [0.0, 4.501189384688, 8.588982741084001], "label": "Ba", "properties": {"magmom": -0.002}}, {"species": [{"element": "Ba", "occu": 1}], "abc": [0.5, 0.908125, 0.741662], "xyz": [3.796556, 10.534178945634, 8.507516544222002], "label": "Ba", "properties": {"magmom": -0.002}}, {"species": [{"element": "Ba", "occu": 1}], "abc": [0.0, 0.681631, 0.752183], "xyz": [0.0, 8.703545323074, 8.628201683223], "label": "Ba", "properties": {"magmom": -0.001}}, {"species": [{"element": "Ba", "occu": 1}], "abc": [0.5, 0.564611, 0.242321], "xyz": [3.796556, 5.65782690973, 2.779635354801], "label": "Ba", "properties": {"magmom": 0.0}}, {"species": [{"element": "Cu", "occu": 1}], "abc": [0.249264, 0.665503, 0.500277], "xyz": [1.892689469568, 7.543587885897999, 5.738617934037], "label": "Cu", "properties": {"magmom": -0.046}}, {"species": [{"element": "Cu", "occu": 1}], "abc": [0.747101, 0.66798, 0.998529], "xyz": [5.672821568312, 9.594519749267999, 11.454007334049], "label": "Cu", "properties": {"magmom": 0.052}}, {"species": [{"element": "Cu", "occu": 1}], "abc": [0.249264, 0.334497, 0.499723], "xyz": [1.892689469568, 4.8033221141019995, 5.732263065963], "label": "Cu", "properties": {"magmom": -0.051}}, {"species": [{"element": "Cu", "occu": 1}], "abc": [0.252899, 0.33202, 0.001471], "xyz": [1.9202904316879998, 2.7523902507319997, 0.016873665951], "label": "Cu", "properties": {"magmom": 0.052}}, {"species": [{"element": "Cu", "occu": 1}], "abc": [0.750736, 0.334497, 0.499723], "xyz": [5.700422530431999, 4.8033221141019995, 5.732263065963], "label": "Cu", "properties": {"magmom": -0.046}}, {"species": [{"element": "Cu", "occu": 1}], "abc": [0.247016, 0.0, 0.0], "xyz": [1.875620153792, 0.0, 0.0], "label": "Cu", "properties": {"magmom": 0.025}}, {"species": [{"element": "Cu", "occu": 1}], "abc": [0.252899, 0.66798, 0.998529], "xyz": [1.9202904316879998, 9.594519749267999, 11.454007334049], "label": "Cu", "properties": {"magmom": 0.057}}, {"species": [{"element": "Cu", "occu": 1}], "abc": [0.752984, 0.0, 0.0], "xyz": [5.7174918462079996, 0.0, 0.0], "label": "Cu", "properties": {"magmom": 0.025}}, {"species": [{"element": "Cu", "occu": 1}], "abc": [0.750736, 0.665503, 0.500277], "xyz": [5.700422530431999, 7.543587885897999, 5.738617934037], "label": "Cu", "properties": {"magmom": -0.051}}, {"species": [{"element": "Cu", "occu": 1}], "abc": [0.747101, 0.33202, 0.001471], "xyz": [5.672821568312, 2.7523902507319997, 0.016873665951], "label": "Cu", "properties": {"magmom": 0.057}}, {"species": [{"element": "Cu", "occu": 1}], "abc": [0.746002, 0.0, 0.5], "xyz": [5.664476738224, 2.037566, 5.7354405], "label": "Cu", "properties": {"magmom": -0.143}}, {"species": [{"element": "Cu", "occu": 1}], "abc": [0.253998, 0.0, 0.5], "xyz": [1.9286352617759999, 2.037566, 5.7354405], "label": "Cu", "properties": {"magmom": -0.143}}, {"species": [{"element": "O", "occu": 1}], "abc": [0.766672, 0.111085, 0.112489], "xyz": [5.821426363264, 1.377277982678, 1.2903479328090002], "label": "O", "properties": {"magmom": 0.013}}, {"species": [{"element": "O", "occu": 1}], "abc": [0.747892, 0.778742, 0.109509], "xyz": [5.678827719904, 6.887844573463999, 1.2561647074289999], "label": "O", "properties": {"magmom": 0.011}}, {"species": [{"element": "O", "occu": 1}], "abc": [0.234342, 0.555139, 0.388407], "xyz": [1.7793850523039998, 6.174796361866001, 4.455370476567], "label": "O", "properties": {"magmom": -0.011}}, {"species": [{"element": "O", "occu": 1}], "abc": [0.749007, 0.887309, 0.38978], "xyz": [5.687294039784, 8.928028016362, 4.4711199961800006], "label": "O", "properties": {"magmom": -0.04}}, {"species": [{"element": "O", "occu": 1}], "abc": [0.765658, 0.444861, 0.611593], "xyz": [5.813726947695999, 6.172113638134, 7.015510523433001], "label": "O", "properties": {"magmom": -0.011}}, {"species": [{"element": "O", "occu": 1}], "abc": [0.747892, 0.221258, 0.890491], "xyz": [5.678827719904, 5.459065426536, 10.214716292571001], "label": "O", "properties": {"magmom": 0.012}}, {"species": [{"element": "O", "occu": 1}], "abc": [0.252108, 0.778742, 0.109509], "xyz": [1.9142842800959998, 6.887844573463999, 1.2561647074289999], "label": "O", "properties": {"magmom": 0.012}}, {"species": [{"element": "O", "occu": 1}], "abc": [0.233328, 0.888915, 0.887511], "xyz": [1.7716856367359999, 10.969632017321999, 10.180533067191002], "label": "O", "properties": {"magmom": 0.013}}, {"species": [{"element": "O", "occu": 1}], "abc": [0.268222, 0.446835, 0.110688], "xyz": [2.036639686864, 4.147188133445999, 1.269688876128], "label": "O", "properties": {"magmom": 0.02}}, {"species": [{"element": "O", "occu": 1}], "abc": [0.233328, 0.111085, 0.112489], "xyz": [1.7716856367359999, 1.377277982678, 1.2903479328090002], "label": "O", "properties": {"magmom": 0.011}}, {"species": [{"element": "O", "occu": 1}], "abc": [0.269245, 0.778155, 0.610898], "xyz": [2.04440744044, 8.926215398126, 7.007538261138], "label": "O", "properties": {"magmom": -0.039}}, {"species": [{"element": "O", "occu": 1}], "abc": [0.730755, 0.778155, 0.610898], "xyz": [5.54870455956, 8.926215398126, 7.007538261138], "label": "O", "properties": {"magmom": -0.04}}, {"species": [{"element": "O", "occu": 1}], "abc": [0.766672, 0.888915, 0.887511], "xyz": [5.821426363264, 10.969632017321999, 10.180533067191002], "label": "O", "properties": {"magmom": 0.011}}, {"species": [{"element": "O", "occu": 1}], "abc": [0.269245, 0.221845, 0.389102], "xyz": [2.04440744044, 3.4206946018739997, 4.463342738862], "label": "O", "properties": {"magmom": -0.04}}, {"species": [{"element": "O", "occu": 1}], "abc": [0.731778, 0.446835, 0.110688], "xyz": [5.556472313136, 4.147188133445999, 1.269688876128], "label": "O", "properties": {"magmom": 0.02}}, {"species": [{"element": "O", "occu": 1}], "abc": [0.749007, 0.112691, 0.61022], "xyz": [5.687294039784, 3.4188819836379998, 6.99976100382], "label": "O", "properties": {"magmom": -0.039}}, {"species": [{"element": "O", "occu": 1}], "abc": [0.268222, 0.553165, 0.889312], "xyz": [2.036639686864, 8.199721866554, 10.201192123872], "label": "O", "properties": {"magmom": 0.02}}, {"species": [{"element": "O", "occu": 1}], "abc": [0.731778, 0.553165, 0.889312], "xyz": [5.556472313136, 8.199721866554, 10.201192123872], "label": "O", "properties": {"magmom": 0.02}}, {"species": [{"element": "O", "occu": 1}], "abc": [0.250993, 0.112691, 0.61022], "xyz": [1.9058179602160001, 3.4188819836379998, 6.99976100382], "label": "O", "properties": {"magmom": -0.04}}, {"species": [{"element": "O", "occu": 1}], "abc": [0.252108, 0.221258, 0.890491], "xyz": [1.9142842800959998, 5.459065426536, 10.214716292571001], "label": "O", "properties": {"magmom": 0.011}}, {"species": [{"element": "O", "occu": 1}], "abc": [0.730755, 0.221845, 0.389102], "xyz": [5.54870455956, 3.4206946018739997, 4.463342738862], "label": "O", "properties": {"magmom": -0.039}}, {"species": [{"element": "O", "occu": 1}], "abc": [0.765658, 0.555139, 0.388407], "xyz": [5.813726947695999, 6.174796361866001, 4.455370476567], "label": "O", "properties": {"magmom": -0.011}}, {"species": [{"element": "O", "occu": 1}], "abc": [0.250993, 0.887309, 0.38978], "xyz": [1.9058179602160001, 8.928028016362, 4.4711199961800006], "label": "O", "properties": {"magmom": -0.039}}, {"species": [{"element": "O", "occu": 1}], "abc": [0.234342, 0.444861, 0.611593], "xyz": [1.7793850523039998, 6.172113638134, 7.015510523433001], "label": "O", "properties": {"magmom": -0.011}}]}, "formation_enthalpy": -79.02540964999997, "temp": 1200, "gibbs_model": "SISSO", "interpolated": false}], "products": [{"@module": "rxn_network.entries", "@class": "GibbsComputedStructureEntry", "energy": 0.0, "composition": {"O": 8.0}, "energy_adjustments": [], "parameters": {}, "data": {"oxide_type": "None", "icsd_ids": [236855, 236857, 156481, 236856, 236858]}, "entry_id": "mp-12957", "correction": 0.0, "structure": {"@module": "pymatgen.core.structure", "@class": "Structure", "charge": null, "lattice": {"matrix": [[3.110107, 4.377428, 0.0], [-3.110107, 4.377428, 0.0], [0.0, 1.908312, 3.953345]], "a": 5.369789702272613, "b": 5.369789702272613, "c": 4.389828171850124, "alpha": 69.2448296788145, "beta": 69.2448296788145, "gamma": 70.78662063844565, "volume": 107.6438082346079}, "sites": [{"species": [{"element": "O", "occu": 1}], "abc": [0.726541, 0.213911, 0.155391], "xyz": [1.59433415141, 4.413295427448, 0.614314232895], "label": "O", "properties": {"magmom": 0.0}}, {"species": [{"element": "O", "occu": 1}], "abc": [0.786089, 0.273459, 0.844609], "xyz": [1.59433415141, 6.249872572552, 3.339030767105], "label": "O", "properties": {"magmom": 0.0}}, {"species": [{"element": "O", "occu": 1}], "abc": [0.273459, 0.786089, 0.844609], "xyz": [-1.59433415141, 6.249872572552, 3.339030767105], "label": "O", "properties": {"magmom": 0.0}}, {"species": [{"element": "O", "occu": 1}], "abc": [0.213911, 0.726541, 0.155391], "xyz": [-1.59433415141, 4.413295427448, 0.614314232895], "label": "O", "properties": {"magmom": 0.0}}, {"species": [{"element": "O", "occu": 1}], "abc": [0.792252, 0.792252, 0.17832], "xyz": [0.0, 7.2763423715519995, 0.7049604804], "label": "O", "properties": {"magmom": -0.0}}, {"species": [{"element": "O", "occu": 1}], "abc": [0.207748, 0.207748, 0.82168], "xyz": [0.0, 3.3868256284480003, 3.2483845196], "label": "O", "properties": {"magmom": -0.0}}, {"species": [{"element": "O", "occu": 1}], "abc": [0.851778, 0.851778, 0.867359], "xyz": [0.0, 9.112385321976, 3.428969365855], "label": "O", "properties": {"magmom": -0.0}}, {"species": [{"element": "O", "occu": 1}], "abc": [0.148222, 0.148222, 0.132641], "xyz": [0.0, 1.550782678024, 0.5243756341450001], "label": "O", "properties": {"magmom": -0.0}}]}, "formation_enthalpy": 0.0, "temp": 1200, "gibbs_model": "SISSO", "interpolated": false}, {"@module": "rxn_network.entries", "@class": "GibbsComputedStructureEntry", "energy": -41.6940729323982, "composition": {"Ba": 4.0, "Y": 2.0, "Cu": 6.0, "O": 13.0}, "energy_adjustments": [], "parameters": {}, "data": {"oxide_type": "oxide", "icsd_ids": []}, "entry_id": "mp-1228151", "correction": 0.0, "structure": {"@module": "pymatgen.core.structure", "@class": "Structure", "charge": null, "lattice": {"matrix": [[0.0, 3.942137, 12.039658], [3.851694, 0.0, 12.039658], [3.851694, 3.942137, 0.0]], "a": 12.668615113094761, "b": 12.640763878286785, "c": 5.511441807404393, "alpha": 77.70507727433166, "beta": 77.13990029716786, "gamma": 25.155022428500477, "volume": 365.618056964964}, "sites": [{"species": [{"element": "Ba", "occu": 1}], "abc": [0.162447, 0.647474, 0.837553], "xyz": [5.719869585738, 3.942137, 9.751171847018], "label": "Ba", "properties": {"magmom": 0.0}}, {"species": [{"element": "Ba", "occu": 1}], "abc": [0.647474, 0.162447, 0.352526], "xyz": [1.983518414262, 3.942137, 9.751171847018], "label": "Ba", "properties": {"magmom": 0.0}}, {"species": [{"element": "Ba", "occu": 1}], "abc": [0.837553, 0.352526, 0.162447], "xyz": [1.983518414262, 3.942137, 14.328144152981999], "label": "Ba", "properties": {"magmom": 0.0}}, {"species": [{"element": "Ba", "occu": 1}], "abc": [0.352526, 0.837553, 0.647474], "xyz": [5.719869585738, 3.942137, 14.328144152981999], "label": "Ba", "properties": {"magmom": 0.0}}, {"species": [{"element": "Y", "occu": 1}], "abc": [0.0, 0.5, 0.0], "xyz": [1.925847, 0.0, 6.019829], "label": "Y", "properties": {"magmom": -0.0}}, {"species": [{"element": "Y", "occu": 1}], "abc": [0.5, 0.0, 0.5], "xyz": [1.925847, 3.942137, 6.019829], "label": "Y", "properties": {"magmom": -0.0}}, {"species": [{"element": "Cu", "occu": 1}], "abc": [0.569449, 0.06708, 0.93292], "xyz": [3.851694, 5.922544422552999, 7.663591467081999], "label": "Cu", "properties": {"magmom": -0.0}}, {"species": [{"element": "Cu", "occu": 1}], "abc": [0.06708, 0.569449, 0.430551], "xyz": [3.851694, 1.9617295774469998, 7.663591467081999], "label": "Cu", "properties": {"magmom": -0.0}}, {"species": [{"element": "Cu", "occu": 1}], "abc": [0.430551, 0.93292, 0.06708], "xyz": [3.851694, 1.9617295774469998, 16.415724532918], "label": "Cu", "properties": {"magmom": -0.0}}, {"species": [{"element": "Cu", "occu": 1}], "abc": [0.93292, 0.430551, 0.569449], "xyz": [3.851694, 5.922544422552999, 16.415724532918], "label": "Cu", "properties": {"magmom": -0.0}}, {"species": [{"element": "Cu", "occu": 1}], "abc": [0.259175, 0.740825, 0.259175], "xyz": [3.851694, 2.0434067139499996, 12.039657999999998], "label": "Cu", "properties": {"magmom": -0.0}}, {"species": [{"element": "Cu", "occu": 1}], "abc": [0.740825, 0.259175, 0.740825], "xyz": [3.851694, 5.840867286049999, 12.039657999999998], "label": "Cu", "properties": {"magmom": -0.0}}, {"species": [{"element": "O", "occu": 1}], "abc": [0.311353, 0.311353, 0.688647], "xyz": [3.851694, 3.942137, 7.497167274548], "label": "O", "properties": {"magmom": -0.0}}, {"species": [{"element": "O", "occu": 1}], "abc": [0.809672, 0.809672, 0.190328], "xyz": [3.851694, 3.9421369999999993, 19.496347944352], "label": "O", "properties": {"magmom": -0.0}}, {"species": [{"element": "O", "occu": 1}], "abc": [0.309511, 0.309511, 0.190489], "xyz": [1.925847, 1.9710685, 7.452813174475999], "label": "O", "properties": {"magmom": -0.0}}, {"species": [{"element": "O", "occu": 1}], "abc": [0.809511, 0.809511, 0.690489], "xyz": [5.777541, 5.9132055, 19.492471174475998], "label": "O", "properties": {"magmom": -0.0}}, {"species": [{"element": "O", "occu": 1}], "abc": [0.190328, 0.190328, 0.809672], "xyz": [3.851694, 3.9421369999999993, 4.582968055647999], "label": "O", "properties": {"magmom": -0.0}}, {"species": [{"element": "O", "occu": 1}], "abc": [0.688647, 0.688647, 0.311353], "xyz": [3.851694, 3.942137, 16.582148725452], "label": "O", "properties": {"magmom": -0.0}}, {"species": [{"element": "O", "occu": 1}], "abc": [0.190489, 0.190489, 0.309511], "xyz": [1.925847, 1.9710685, 4.5868448255239995], "label": "O", "properties": {"magmom": -0.0}}, {"species": [{"element": "O", "occu": 1}], "abc": [0.690489, 0.690489, 0.809511], "xyz": [5.777541, 5.9132055, 16.626502825524], "label": "O", "properties": {"magmom": -0.0}}, {"species": [{"element": "O", "occu": 1}], "abc": [0.69594, 0.153211, 0.846789], "xyz": [3.851694, 6.081649071873, 10.223487630358001], "label": "O", "properties": {"magmom": -0.0}}, {"species": [{"element": "O", "occu": 1}], "abc": [0.153211, 0.69594, 0.30406], "xyz": [3.851694, 1.802624928127, 10.223487630358001], "label": "O", "properties": {"magmom": -0.0}}, {"species": [{"element": "O", "occu": 1}], "abc": [0.30406, 0.846789, 0.153211], "xyz": [3.851694, 1.802624928127, 13.855828369642001], "label": "O", "properties": {"magmom": -0.0}}, {"species": [{"element": "O", "occu": 1}], "abc": [0.846789, 0.30406, 0.69594], "xyz": [3.851694, 6.081649071873, 13.855828369642001], "label": "O", "properties": {"magmom": -0.0}}, {"species": [{"element": "O", "occu": 1}], "abc": [0.5, 0.5, 0.5], "xyz": [3.851694, 3.942137, 12.039658], "label": "O", "properties": {"magmom": -0.0}}]}, "formation_enthalpy": -55.33269092291667, "temp": 1200, "gibbs_model": "SISSO", "interpolated": false}]}, {"@module": "rxn_network.reaction", "@class": "ComputedReaction", "reactants": [{"@module": "rxn_network.entries", "@class": "GibbsComputedStructureEntry", "energy": -4.233770122489131, "composition": {"Ba": 1.0, "O": 2.0}, "energy_adjustments": [], "parameters": {}, "data": {"oxide_type": "peroxide", "icsd_ids": [24248, 80750, 180397, 24729]}, "entry_id": "mp-1105", "correction": 0.0, "structure": {"@module": "pymatgen.core.structure", "@class": "Structure", "charge": null, "lattice": {"matrix": [[-1.932967, 1.932967, 3.489148], [1.932967, -1.932967, 3.489148], [1.932967, 1.932967, -3.489148]], "a": 4.432479736229146, "b": 4.432479736229146, "c": 4.432479736229146, "alpha": 128.29045629411098, "beta": 128.29045629411098, "gamma": 76.15497070658408, "volume": 52.14687194659256}, "sites": [{"species": [{"element": "Ba", "occu": 1}], "abc": [0.0, 0.0, 0.0], "xyz": [0.0, 0.0, 0.0], "label": "Ba", "properties": {"magmom": -0.0}}, {"species": [{"element": "O", "occu": 1}], "abc": [0.392337, 0.392337, 0.0], "xyz": [0.0, 0.0, 2.737843717752], "label": "O", "properties": {"magmom": -0.0}}, {"species": [{"element": "O", "occu": 1}], "abc": [0.607663, 0.607663, 0.0], "xyz": [0.0, 0.0, 4.2404522822479995], "label": "O", "properties": {"magmom": -0.0}}]}, "formation_enthalpy": -6.5130331725, "temp": 1200, "gibbs_model": "SISSO", "interpolated": false}, {"@module": "rxn_network.entries", "@class": "GibbsComputedStructureEntry", "energy": -1.5168923552592517, "composition": {"Cu": 2.0, "O": 2.0}, "energy_adjustments": [], "parameters": {}, "data": {"oxide_type": "oxide", "icsd_ids": [291393, 291390, 291387, 67850, 16025, 653723, 31059, 43180, 69094, 628618, 92368, 43179, 628614, 43181, 87125, 87123, 26715, 92366, 628615, 92367, 92365, 160630, 87122, 628616, 87124, 628612, 92364]}, "entry_id": "mp-704645", "correction": 0.0, "structure": {"@module": "pymatgen.core.structure", "@class": "Structure", "charge": null, "lattice": {"matrix": [[2.030431, 2.124735, 0.0], [-2.030431, 2.124735, 0.0], [0.0, 0.225338, 5.155799]], "a": 2.9389026635780233, "b": 2.9389026635780233, "c": 5.160720932451686, "alpha": 88.1910006148403, "beta": 88.1910006148403, "gamma": 87.399721810397, "volume": 44.485551705434986}, "sites": [{"species": [{"element": "Cu", "occu": 1}], "abc": [0.0, 0.5, 0.5], "xyz": [-1.0152155, 1.1750364999999998, 2.5778995], "label": "Cu", "properties": {"magmom": -0.001}}, {"species": [{"element": "Cu", "occu": 1}], "abc": [0.5, 0.0, 0.0], "xyz": [1.0152155, 1.0623675, 0.0], "label": "Cu", "properties": {"magmom": -0.0}}, {"species": [{"element": "O", "occu": 1}], "abc": [0.486128, 0.513872, 0.75], "xyz": [-0.05633227766400006, 2.2937385, 3.86684925], "label": "O", "properties": {"magmom": -0.0}}, {"species": [{"element": "O", "occu": 1}], "abc": [0.513872, 0.486128, 0.25], "xyz": [0.05633227766400006, 2.1810695, 1.28894975], "label": "O", "properties": {"magmom": -0.0}}]}, "formation_enthalpy": -3.8007122224999996, "temp": 1200, "gibbs_model": "SISSO", "interpolated": false}], "products": [{"@module": "rxn_network.entries", "@class": "GibbsComputedStructureEntry", "energy": -46.09001770948974, "composition": {"Ba": 8.0, "Cu": 8.0, "O": 19.0}, "energy_adjustments": [], "parameters": {}, "data": {"oxide_type": "oxide", "icsd_ids": []}, "entry_id": "mp-766404", "correction": 0.0, "structure": {"@module": "pymatgen.core.structure", "@class": "Structure", "charge": null, "lattice": {"matrix": [[5.75493, 0.0, 0.0], [-0.009518, 9.404863, 0.0], [-0.09495, -0.218594, 9.907689]], "a": 5.75493, "b": 9.404867816247766, "c": 9.9105549874897, "alpha": 91.26330119342363, "beta": 90.54894175970213, "gamma": 90.05798500661047, "volume": 536.2470113831598}, "sites": [{"species": [{"element": "Ba", "occu": 1}], "abc": [0.98413, 0.749715, 0.008897], "xyz": [5.65561870338, 7.049022033227001, 0.088148709033], "label": "Ba", "properties": {"magmom": -0.002}}, {"species": [{"element": "Ba", "occu": 1}], "abc": [0.992647, 0.254808, 0.003242], "xyz": [5.709880909265999, 2.3957256495559998, 0.032120727737999996], "label": "Ba", "properties": {"magmom": 0.0}}, {"species": [{"element": "Ba", "occu": 1}], "abc": [0.502452, 0.501311, 0.835225], "xyz": [2.8074999965119996, 4.532186101743, 8.275149545025], "label": "Ba", "properties": {"magmom": -0.0}}, {"species": [{"element": "Ba", "occu": 1}], "abc": [0.99049, 0.987474, 0.67288], "xyz": [5.626911882168001, 9.139970155342, 6.66668577432], "label": "Ba", "properties": {"magmom": -0.0}}, {"species": [{"element": "Ba", "occu": 1}], "abc": [0.478919, 0.756088, 0.506581], "xyz": [2.7008490091360002, 7.00016848883, 5.019047001309], "label": "Ba", "properties": {"magmom": 0.0}}, {"species": [{"element": "Ba", "occu": 1}], "abc": [0.494171, 0.250966, 0.512073], "xyz": [2.792909487292, 2.248364762296, 5.073460029296999], "label": "Ba", "properties": {"magmom": 0.0}}, {"species": [{"element": "Ba", "occu": 1}], "abc": [0.000318, 0.516861, 0.329966], "xyz": [-0.034419686958000004, 4.788878307239, 3.2692005085739995], "label": "Ba", "properties": {"magmom": -0.0}}, {"species": [{"element": "Ba", "occu": 1}], "abc": [0.495462, 0.999157, 0.162516], "xyz": [2.8264082571339997, 9.361409677987, 1.6101579855239998], "label": "Ba", "properties": {"magmom": 0.0}}, {"species": [{"element": "Cu", "occu": 1}], "abc": [0.496562, 0.135042, 0.82436], "xyz": [2.7781212389039998, 1.089851359406, 8.16750250404], "label": "Cu", "properties": {"magmom": 0.005}}, {"species": [{"element": "Cu", "occu": 1}], "abc": [0.490908, 0.860403, 0.82429], "xyz": [2.738685525186, 7.911787491529001, 8.166808965809999], "label": "Cu", "properties": {"magmom": 0.006}}, {"species": [{"element": "Cu", "occu": 1}], "abc": [0.002689, 0.633243, 0.658727], "xyz": [-0.053098328754, 5.8115698908710005, 6.526462251902999], "label": "Cu", "properties": {"magmom": 0.005}}, {"species": [{"element": "Cu", "occu": 1}], "abc": [0.017805, 0.363772, 0.666629], "xyz": [0.035707723203999994, 3.27550472361, 6.604752810381], "label": "Cu", "properties": {"magmom": 0.004}}, {"species": [{"element": "Cu", "occu": 1}], "abc": [0.98949, 0.87224, 0.325391], "xyz": [5.65524782993, 8.132169182866, 3.2238728313989995], "label": "Cu", "properties": {"magmom": 0.001}}, {"species": [{"element": "Cu", "occu": 1}], "abc": [0.014118, 0.146644, 0.303549], "xyz": [0.05103036659799999, 1.312812739666, 3.007469088261], "label": "Cu", "properties": {"magmom": -0.073}}, {"species": [{"element": "Cu", "occu": 1}], "abc": [0.516166, 0.365015, 0.171134], "xyz": [2.9507758123100003, 3.395507202349, 1.695542449326], "label": "Cu", "properties": {"magmom": -0.009}}, {"species": [{"element": "Cu", "occu": 1}], "abc": [0.503711, 0.637402, 0.163009], "xyz": [2.8772770484440002, 5.9590456965800005, 1.6150424762009998], "label": "Cu", "properties": {"magmom": -0.001}}, {"species": [{"element": "O", "occu": 1}], "abc": [0.481271, 0.766316, 0.984898], "xyz": [2.6688710552419996, 6.991804201296, 9.758063080722], "label": "O", "properties": {"magmom": 0.001}}, {"species": [{"element": "O", "occu": 1}], "abc": [0.489598, 0.234446, 0.985638], "xyz": [2.721784433012, 1.9894779579260002, 9.765394770581999], "label": "O", "properties": {"magmom": 0.001}}, {"species": [{"element": "O", "occu": 1}], "abc": [0.692253, 0.999846, 0.903807], "xyz": [3.8885345484119997, 9.20584786374, 8.954638672023], "label": "O", "properties": {"magmom": 0.004}}, {"species": [{"element": "O", "occu": 1}], "abc": [0.225203, 0.750809, 0.759736], "xyz": [1.216744367528, 6.8951820529829995, 7.5272280101039994], "label": "O", "properties": {"magmom": 0.001}}, {"species": [{"element": "O", "occu": 1}], "abc": [0.791224, 0.255844, 0.741304], "xyz": [4.480616796328, 2.2441331627960004, 7.344609486455999], "label": "O", "properties": {"magmom": 0.001}}, {"species": [{"element": "O", "occu": 1}], "abc": [0.251739, 0.25262, 0.747504], "xyz": [1.37536038131, 2.2124566016840004, 7.406037158255999], "label": "O", "properties": {"magmom": 0.0}}, {"species": [{"element": "O", "occu": 1}], "abc": [0.764395, 0.726895, 0.745237], "xyz": [4.321360877589999, 6.673443553607, 7.383576427293], "label": "O", "properties": {"magmom": 0.001}}, {"species": [{"element": "O", "occu": 1}], "abc": [0.482988, 0.996762, 0.674773], "xyz": [2.706005253774, 9.226908724444, 6.6854410295969995], "label": "O", "properties": {"magmom": 0.001}}, {"species": [{"element": "O", "occu": 1}], "abc": [0.234757, 0.496093, 0.590042], "xyz": [1.290263800936, 4.536707059311, 5.845952632937999], "label": "O", "properties": {"magmom": 0.001}}, {"species": [{"element": "O", "occu": 1}], "abc": [0.793234, 0.48528, 0.595956], "xyz": [4.503801226379999, 4.433719510776, 5.904546705684], "label": "O", "properties": {"magmom": 0.004}}, {"species": [{"element": "O", "occu": 1}], "abc": [0.971238, 0.775704, 0.485987], "xyz": [5.5358790870179995, 7.1891560062740005, 4.815008054043], "label": "O", "properties": {"magmom": -0.002}}, {"species": [{"element": "O", "occu": 1}], "abc": [0.182271, 0.018747, 0.410758], "xyz": [1.0097769399839998, 0.086523732409, 4.069662518262], "label": "O", "properties": {"magmom": -0.015}}, {"species": [{"element": "O", "occu": 1}], "abc": [0.725166, 0.75786, 0.260451], "xyz": [4.141336434449999, 7.070636447286001, 2.580467507739], "label": "O", "properties": {"magmom": -0.001}}, {"species": [{"element": "O", "occu": 1}], "abc": [0.281882, 0.269885, 0.264169], "xyz": [1.5945595662800003, 2.480485692369, 2.617304295441], "label": "O", "properties": {"magmom": -0.002}}, {"species": [{"element": "O", "occu": 1}], "abc": [0.266671, 0.735164, 0.248353], "xyz": [1.504094529728, 6.85982822685, 2.460604286217], "label": "O", "properties": {"magmom": -0.0}}, {"species": [{"element": "O", "occu": 1}], "abc": [0.751701, 0.262558, 0.272777], "xyz": [4.297587432735999, 2.4096946040160003, 2.7025896823529996], "label": "O", "properties": {"magmom": -0.017}}, {"species": [{"element": "O", "occu": 1}], "abc": [0.98915, 0.99139, 0.163049], "xyz": [5.66757145693, 9.288245596464, 1.6154387837609998], "label": "O", "properties": {"magmom": -0.029}}, {"species": [{"element": "O", "occu": 1}], "abc": [0.291506, 0.494456, 0.102478], "xyz": [1.6631601062719998, 4.627889863596001, 1.015320153342], "label": "O", "properties": {"magmom": -0.002}}, {"species": [{"element": "O", "occu": 1}], "abc": [0.738212, 0.502014, 0.095346], "xyz": [4.234527113207999, 4.700530830558, 0.9446585153939999], "label": "O", "properties": {"magmom": -0.004}}]}, "formation_enthalpy": -66.98994619375, "temp": 1200, "gibbs_model": "SISSO", "interpolated": false}, {"@module": "rxn_network.entries", "@class": "GibbsComputedStructureEntry", "energy": 0.0, "composition": {"O": 8.0}, "energy_adjustments": [], "parameters": {}, "data": {"oxide_type": "None", "icsd_ids": [236855, 236857, 156481, 236856, 236858]}, "entry_id": "mp-12957", "correction": 0.0, "structure": {"@module": "pymatgen.core.structure", "@class": "Structure", "charge": null, "lattice": {"matrix": [[3.110107, 4.377428, 0.0], [-3.110107, 4.377428, 0.0], [0.0, 1.908312, 3.953345]], "a": 5.369789702272613, "b": 5.369789702272613, "c": 4.389828171850124, "alpha": 69.2448296788145, "beta": 69.2448296788145, "gamma": 70.78662063844565, "volume": 107.6438082346079}, "sites": [{"species": [{"element": "O", "occu": 1}], "abc": [0.726541, 0.213911, 0.155391], "xyz": [1.59433415141, 4.413295427448, 0.614314232895], "label": "O", "properties": {"magmom": 0.0}}, {"species": [{"element": "O", "occu": 1}], "abc": [0.786089, 0.273459, 0.844609], "xyz": [1.59433415141, 6.249872572552, 3.339030767105], "label": "O", "properties": {"magmom": 0.0}}, {"species": [{"element": "O", "occu": 1}], "abc": [0.273459, 0.786089, 0.844609], "xyz": [-1.59433415141, 6.249872572552, 3.339030767105], "label": "O", "properties": {"magmom": 0.0}}, {"species": [{"element": "O", "occu": 1}], "abc": [0.213911, 0.726541, 0.155391], "xyz": [-1.59433415141, 4.413295427448, 0.614314232895], "label": "O", "properties": {"magmom": 0.0}}, {"species": [{"element": "O", "occu": 1}], "abc": [0.792252, 0.792252, 0.17832], "xyz": [0.0, 7.2763423715519995, 0.7049604804], "label": "O", "properties": {"magmom": -0.0}}, {"species": [{"element": "O", "occu": 1}], "abc": [0.207748, 0.207748, 0.82168], "xyz": [0.0, 3.3868256284480003, 3.2483845196], "label": "O", "properties": {"magmom": -0.0}}, {"species": [{"element": "O", "occu": 1}], "abc": [0.851778, 0.851778, 0.867359], "xyz": [0.0, 9.112385321976, 3.428969365855], "label": "O", "properties": {"magmom": -0.0}}, {"species": [{"element": "O", "occu": 1}], "abc": [0.148222, 0.148222, 0.132641], "xyz": [0.0, 1.550782678024, 0.5243756341450001], "label": "O", "properties": {"magmom": -0.0}}]}, "formation_enthalpy": 0.0, "temp": 1200, "gibbs_model": "SISSO", "interpolated": false}]}, {"@module": "rxn_network.reaction", "@class": "ComputedReaction", "reactants": [{"@module": "rxn_network.entries", "@class": "GibbsComputedStructureEntry", "energy": -133.43052168428449, "composition": {"Y": 16.0, "O": 24.0}, "energy_adjustments": [], "parameters": {}, "data": {"oxide_type": "oxide", "icsd_ids": [193377, 237970, 193375, 193376, 193374, 187274, 41936, 160890, 290965, 86814, 81861, 66242, 85355, 82420, 290963, 16394, 86817, 78581, 186675, 153500, 193042, 181871, 155173, 184530, 185295, 23811, 290961, 26190, 27772, 647653, 181825, 80033, 86815, 77081, 86813, 151761, 66730, 33648, 66243, 41267, 151760, 290960, 192862, 290964]}, "entry_id": "mp-2652", "correction": 0.0, "structure": {"@module": "pymatgen.core.structure", "@class": "Structure", "charge": null, "lattice": {"matrix": [[-5.351945, 5.351945, 5.351945], [5.351945, -5.351945, 5.351945], [5.351945, 5.351945, -5.351945]], "a": 9.269840659314214, "b": 9.269840659314214, "c": 9.269840659314214, "alpha": 109.47122063449069, "beta": 109.47122063449069, "gamma": 109.47122063449069, "volume": 613.1897920496368}, "sites": [{"species": [{"element": "Y", "occu": 1}], "abc": [0.717318, 0.75, 0.467318], "xyz": [2.6759725, 2.3261479670200003, 5.351944999999999], "label": "Y", "properties": {"magmom": 0.0}}, {"species": [{"element": "Y", "occu": 1}], "abc": [0.25, 0.032682, 0.782682], "xyz": [3.0257970329799995, 5.351944999999999, -2.6759724999999994], "label": "Y", "properties": {"magmom": 0.0}}, {"species": [{"element": "Y", "occu": 1}], "abc": [0.467318, 0.717318, 0.75], "xyz": [5.351944999999999, 2.6759725, 2.32614796702], "label": "Y", "properties": {"magmom": 0.0}}, {"species": [{"element": "Y", "occu": 1}], "abc": [0.75, 0.467318, 0.717318], "xyz": [2.3261479670200003, 5.351944999999999, 2.6759725000000003], "label": "Y", "properties": {"magmom": 0.0}}, {"species": [{"element": "Y", "occu": 1}], "abc": [0.032682, 0.782682, 0.25], "xyz": [5.351945, -2.6759724999999994, 3.025797032979999], "label": "Y", "properties": {"magmom": 0.0}}, {"species": [{"element": "Y", "occu": 1}], "abc": [0.782682, 0.25, 0.032682], "xyz": [-2.6759724999999994, 3.025797032979999, 5.351945], "label": "Y", "properties": {"magmom": 0.0}}, {"species": [{"element": "Y", "occu": 1}], "abc": [0.282682, 0.25, 0.532682], "xyz": [2.6759724999999994, 3.02579703298, 4.440892098500626e-16], "label": "Y", "properties": {"magmom": 0.0}}, {"species": [{"element": "Y", "occu": 1}], "abc": [0.75, 0.967318, 0.217318], "xyz": [2.3261479670200003, -4.440892098500626e-16, 8.027917500000001], "label": "Y", "properties": {"magmom": 0.0}}, {"species": [{"element": "Y", "occu": 1}], "abc": [0.532682, 0.282682, 0.25], "xyz": [2.220446049250313e-16, 2.6759724999999994, 3.02579703298], "label": "Y", "properties": {"magmom": 0.0}}, {"species": [{"element": "Y", "occu": 1}], "abc": [0.25, 0.532682, 0.282682], "xyz": [3.02579703298, 2.220446049250313e-16, 2.6759724999999994], "label": "Y", "properties": {"magmom": 0.0}}, {"species": [{"element": "Y", "occu": 1}], "abc": [0.967318, 0.217318, 0.75], "xyz": [-8.881784197001252e-16, 8.027917500000001, 2.32614796702], "label": "Y", "properties": {"magmom": 0.0}}, {"species": [{"element": "Y", "occu": 1}], "abc": [0.217318, 0.75, 0.967318], "xyz": [8.0279175, 2.3261479670200003, 0.0], "label": "Y", "properties": {"magmom": 0.0}}, {"species": [{"element": "Y", "occu": 1}], "abc": [0.5, 0.5, 0.0], "xyz": [0.0, 0.0, 5.351945], "label": "Y", "properties": {"magmom": 0.0}}, {"species": [{"element": "Y", "occu": 1}], "abc": [0.0, 0.0, 0.0], "xyz": [0.0, 0.0, 0.0], "label": "Y", "properties": {"magmom": 0.0}}, {"species": [{"element": "Y", "occu": 1}], "abc": [0.0, 0.5, 0.5], "xyz": [5.351945, 0.0, 0.0], "label": "Y", "properties": {"magmom": 0.0}}, {"species": [{"element": "Y", "occu": 1}], "abc": [0.5, 0.0, 0.5], "xyz": [0.0, 5.351945, 0.0], "label": "Y", "properties": {"magmom": 0.0}}, {"species": [{"element": "O", "occu": 1}], "abc": [0.229254, 0.271877, 0.760719], "xyz": [4.29944220019, 3.8432102967199997, -1.3893006986599996], "label": "O", "properties": {"magmom": -0.0}}, {"species": [{"element": "O", "occu": 1}], "abc": [0.011158, 0.468535, 0.739281], "xyz": [6.404447799809999, 1.50873470328, -1.3893006986599996], "label": "O", "properties": {"magmom": -0.0}}, {"species": [{"element": "O", "occu": 1}], "abc": [0.270746, 0.031465, 0.042623], "xyz": [-1.0525027998099998, 1.5087347032799998, 1.3893006986599998], "label": "O", "properties": {"magmom": -0.0}}, {"species": [{"element": "O", "occu": 1}], "abc": [0.739281, 0.011158, 0.468535], "xyz": [-1.3893006986599996, 6.404447799809999, 1.50873470328], "label": "O", "properties": {"magmom": -0.0}}, {"species": [{"element": "O", "occu": 1}], "abc": [0.271877, 0.760719, 0.229254], "xyz": [3.84321029672, -1.38930069866, 4.299442200189999], "label": "O", "properties": {"magmom": -0.0}}, {"species": [{"element": "O", "occu": 1}], "abc": [0.228123, 0.457377, 0.488842], "xyz": [3.8432102967199997, 1.3893006986599996, 1.05250279981], "label": "O", "properties": {"magmom": -0.0}}, {"species": [{"element": "O", "occu": 1}], "abc": [0.457377, 0.488842, 0.228123], "xyz": [1.3893006986599996, 1.05250279981, 3.8432102967199997], "label": "O", "properties": {"magmom": -0.0}}, {"species": [{"element": "O", "occu": 1}], "abc": [0.468535, 0.739281, 0.011158], "xyz": [1.5087347032799998, -1.3893006986599998, 6.404447799809999], "label": "O", "properties": {"magmom": -0.0}}, {"species": [{"element": "O", "occu": 1}], "abc": [0.042623, 0.270746, 0.031465], "xyz": [1.3893006986599998, -1.0525027998099998, 1.5087347032799998], "label": "O", "properties": {"magmom": -0.0}}, {"species": [{"element": "O", "occu": 1}], "abc": [0.031465, 0.042623, 0.270746], "xyz": [1.5087347032799998, 1.3893006986599998, -1.0525027998099998], "label": "O", "properties": {"magmom": -0.0}}, {"species": [{"element": "O", "occu": 1}], "abc": [0.760719, 0.229254, 0.271877], "xyz": [-1.3893006986599998, 4.29944220019, 3.8432102967200006], "label": "O", "properties": {"magmom": -0.0}}, {"species": [{"element": "O", "occu": 1}], "abc": [0.488842, 0.228123, 0.457377], "xyz": [1.05250279981, 3.8432102967199997, 1.3893006986599996], "label": "O", "properties": {"magmom": -0.0}}, {"species": [{"element": "O", "occu": 1}], "abc": [0.770746, 0.728123, 0.239281], "xyz": [1.0525027998099994, 1.5087347032800003, 6.741245698659999], "label": "O", "properties": {"magmom": -0.0}}, {"species": [{"element": "O", "occu": 1}], "abc": [0.988842, 0.531465, 0.260719], "xyz": [-1.05250279981, 3.8432102967199997, 6.74124569866], "label": "O", "properties": {"magmom": -0.0}}, {"species": [{"element": "O", "occu": 1}], "abc": [0.729254, 0.968535, 0.957377], "xyz": [6.404447799810001, 3.8432102967199993, 3.9626443013399992], "label": "O", "properties": {"magmom": -0.0}}, {"species": [{"element": "O", "occu": 1}], "abc": [0.260719, 0.988842, 0.531465], "xyz": [6.741245698659999, -1.05250279981, 3.84321029672], "label": "O", "properties": {"magmom": -0.0}}, {"species": [{"element": "O", "occu": 1}], "abc": [0.511158, 0.771877, 0.542623], "xyz": [4.29944220019, 1.50873470328, 3.9626443013400006], "label": "O", "properties": {"magmom": -0.0}}, {"species": [{"element": "O", "occu": 1}], "abc": [0.239281, 0.770746, 0.728123], "xyz": [6.74124569866, 1.0525027998099996, 1.5087347032800005], "label": "O", "properties": {"magmom": -0.0}}, {"species": [{"element": "O", "occu": 1}], "abc": [0.968535, 0.957377, 0.729254], "xyz": [3.8432102967199993, 3.9626443013399997, 6.404447799810001], "label": "O", "properties": {"magmom": -0.0}}, {"species": [{"element": "O", "occu": 1}], "abc": [0.957377, 0.729254, 0.968535], "xyz": [3.9626443013399997, 6.404447799810001, 3.843210296719999], "label": "O", "properties": {"magmom": -0.0}}, {"species": [{"element": "O", "occu": 1}], "abc": [0.531465, 0.260719, 0.988842], "xyz": [3.8432102967199997, 6.741245698659999, -1.05250279981], "label": "O", "properties": {"magmom": -0.0}}, {"species": [{"element": "O", "occu": 1}], "abc": [0.542623, 0.511158, 0.771877], "xyz": [3.96264430134, 4.29944220019, 1.50873470328], "label": "O", "properties": {"magmom": -0.0}}, {"species": [{"element": "O", "occu": 1}], "abc": [0.771877, 0.542623, 0.511158], "xyz": [1.50873470328, 3.96264430134, 4.299442200189999], "label": "O", "properties": {"magmom": -0.0}}, {"species": [{"element": "O", "occu": 1}], "abc": [0.728123, 0.239281, 0.770746], "xyz": [1.50873470328, 6.74124569866, 1.0525027998099992], "label": "O", "properties": {"magmom": -0.0}}]}, "formation_enthalpy": -159.21023927333334, "temp": 1200, "gibbs_model": "SISSO", "interpolated": false}, {"@module": "rxn_network.entries", "@class": "GibbsComputedStructureEntry", "energy": -1.5168923552592517, "composition": {"Cu": 2.0, "O": 2.0}, "energy_adjustments": [], "parameters": {}, "data": {"oxide_type": "oxide", "icsd_ids": [291393, 291390, 291387, 67850, 16025, 653723, 31059, 43180, 69094, 628618, 92368, 43179, 628614, 43181, 87125, 87123, 26715, 92366, 628615, 92367, 92365, 160630, 87122, 628616, 87124, 628612, 92364]}, "entry_id": "mp-704645", "correction": 0.0, "structure": {"@module": "pymatgen.core.structure", "@class": "Structure", "charge": null, "lattice": {"matrix": [[2.030431, 2.124735, 0.0], [-2.030431, 2.124735, 0.0], [0.0, 0.225338, 5.155799]], "a": 2.9389026635780233, "b": 2.9389026635780233, "c": 5.160720932451686, "alpha": 88.1910006148403, "beta": 88.1910006148403, "gamma": 87.399721810397, "volume": 44.485551705434986}, "sites": [{"species": [{"element": "Cu", "occu": 1}], "abc": [0.0, 0.5, 0.5], "xyz": [-1.0152155, 1.1750364999999998, 2.5778995], "label": "Cu", "properties": {"magmom": -0.001}}, {"species": [{"element": "Cu", "occu": 1}], "abc": [0.5, 0.0, 0.0], "xyz": [1.0152155, 1.0623675, 0.0], "label": "Cu", "properties": {"magmom": -0.0}}, {"species": [{"element": "O", "occu": 1}], "abc": [0.486128, 0.513872, 0.75], "xyz": [-0.05633227766400006, 2.2937385, 3.86684925], "label": "O", "properties": {"magmom": -0.0}}, {"species": [{"element": "O", "occu": 1}], "abc": [0.513872, 0.486128, 0.25], "xyz": [0.05633227766400006, 2.1810695, 1.28894975], "label": "O", "properties": {"magmom": -0.0}}]}, "formation_enthalpy": -3.8007122224999996, "temp": 1200, "gibbs_model": "SISSO", "interpolated": false}], "products": [{"@module": "rxn_network.entries", "@class": "GibbsComputedStructureEntry", "energy": -17.85070314169626, "composition": {"Y": 2.0, "Cu": 2.0, "O": 4.0}, "energy_adjustments": [], "parameters": {}, "data": {"oxide_type": "oxide", "icsd_ids": [95673, 35580]}, "entry_id": "mp-2918", "correction": 0.0, "structure": {"@module": "pymatgen.core.structure", "@class": "Structure", "charge": null, "lattice": {"matrix": [[1.781695, -3.085987, 0.0], [1.781695, 3.085987, 0.0], [0.0, 0.0, 11.448761]], "a": 3.5633906377485474, "b": 3.5633906377485474, "c": 11.448761, "alpha": 90.0, "beta": 90.0, "gamma": 120.0000118407178, "volume": 125.89716146570595}, "sites": [{"species": [{"element": "Y", "occu": 1}], "abc": [0.0, 0.0, 0.0], "xyz": [0.0, 0.0, 0.0], "label": "Y", "properties": {"magmom": -0.0}}, {"species": [{"element": "Y", "occu": 1}], "abc": [0.0, 0.0, 0.5], "xyz": [0.0, 0.0, 5.7243805], "label": "Y", "properties": {"magmom": -0.0}}, {"species": [{"element": "Cu", "occu": 1}], "abc": [0.666667, 0.333333, 0.75], "xyz": [1.781695, -1.028664390658, 8.58657075], "label": "Cu", "properties": {"magmom": -0.0}}, {"species": [{"element": "Cu", "occu": 1}], "abc": [0.333333, 0.666667, 0.25], "xyz": [1.781695, 1.028664390658, 2.86219025], "label": "Cu", "properties": {"magmom": -0.0}}, {"species": [{"element": "O", "occu": 1}], "abc": [0.333333, 0.666667, 0.409739], "xyz": [1.781695, 1.028664390658, 4.6910038833789995], "label": "O", "properties": {"magmom": 0.0}}, {"species": [{"element": "O", "occu": 1}], "abc": [0.666667, 0.333333, 0.909739], "xyz": [1.781695, -1.028664390658, 10.415384383379], "label": "O", "properties": {"magmom": 0.0}}, {"species": [{"element": "O", "occu": 1}], "abc": [0.333333, 0.666667, 0.090261], "xyz": [1.781695, 1.028664390658, 1.0333766166209999], "label": "O", "properties": {"magmom": 0.0}}, {"species": [{"element": "O", "occu": 1}], "abc": [0.666667, 0.333333, 0.590261], "xyz": [1.781695, -1.028664390658, 6.757757116621], "label": "O", "properties": {"magmom": 0.0}}]}, "formation_enthalpy": -21.84747912166666, "temp": 1200, "gibbs_model": "SISSO", "interpolated": false}, {"@module": "rxn_network.entries", "@class": "GibbsComputedStructureEntry", "energy": 0.0, "composition": {"O": 8.0}, "energy_adjustments": [], "parameters": {}, "data": {"oxide_type": "None", "icsd_ids": [236855, 236857, 156481, 236856, 236858]}, "entry_id": "mp-12957", "correction": 0.0, "structure": {"@module": "pymatgen.core.structure", "@class": "Structure", "charge": null, "lattice": {"matrix": [[3.110107, 4.377428, 0.0], [-3.110107, 4.377428, 0.0], [0.0, 1.908312, 3.953345]], "a": 5.369789702272613, "b": 5.369789702272613, "c": 4.389828171850124, "alpha": 69.2448296788145, "beta": 69.2448296788145, "gamma": 70.78662063844565, "volume": 107.6438082346079}, "sites": [{"species": [{"element": "O", "occu": 1}], "abc": [0.726541, 0.213911, 0.155391], "xyz": [1.59433415141, 4.413295427448, 0.614314232895], "label": "O", "properties": {"magmom": 0.0}}, {"species": [{"element": "O", "occu": 1}], "abc": [0.786089, 0.273459, 0.844609], "xyz": [1.59433415141, 6.249872572552, 3.339030767105], "label": "O", "properties": {"magmom": 0.0}}, {"species": [{"element": "O", "occu": 1}], "abc": [0.273459, 0.786089, 0.844609], "xyz": [-1.59433415141, 6.249872572552, 3.339030767105], "label": "O", "properties": {"magmom": 0.0}}, {"species": [{"element": "O", "occu": 1}], "abc": [0.213911, 0.726541, 0.155391], "xyz": [-1.59433415141, 4.413295427448, 0.614314232895], "label": "O", "properties": {"magmom": 0.0}}, {"species": [{"element": "O", "occu": 1}], "abc": [0.792252, 0.792252, 0.17832], "xyz": [0.0, 7.2763423715519995, 0.7049604804], "label": "O", "properties": {"magmom": -0.0}}, {"species": [{"element": "O", "occu": 1}], "abc": [0.207748, 0.207748, 0.82168], "xyz": [0.0, 3.3868256284480003, 3.2483845196], "label": "O", "properties": {"magmom": -0.0}}, {"species": [{"element": "O", "occu": 1}], "abc": [0.851778, 0.851778, 0.867359], "xyz": [0.0, 9.112385321976, 3.428969365855], "label": "O", "properties": {"magmom": -0.0}}, {"species": [{"element": "O", "occu": 1}], "abc": [0.148222, 0.148222, 0.132641], "xyz": [0.0, 1.550782678024, 0.5243756341450001], "label": "O", "properties": {"magmom": -0.0}}]}, "formation_enthalpy": 0.0, "temp": 1200, "gibbs_model": "SISSO", "interpolated": false}]}, {"@module": "rxn_network.reaction", "@class": "ComputedReaction", "reactants": [{"@module": "rxn_network.entries", "@class": "GibbsComputedStructureEntry", "energy": -4.233770122489131, "composition": {"Ba": 1.0, "O": 2.0}, "energy_adjustments": [], "parameters": {}, "data": {"oxide_type": "peroxide", "icsd_ids": [24248, 80750, 180397, 24729]}, "entry_id": "mp-1105", "correction": 0.0, "structure": {"@module": "pymatgen.core.structure", "@class": "Structure", "charge": null, "lattice": {"matrix": [[-1.932967, 1.932967, 3.489148], [1.932967, -1.932967, 3.489148], [1.932967, 1.932967, -3.489148]], "a": 4.432479736229146, "b": 4.432479736229146, "c": 4.432479736229146, "alpha": 128.29045629411098, "beta": 128.29045629411098, "gamma": 76.15497070658408, "volume": 52.14687194659256}, "sites": [{"species": [{"element": "Ba", "occu": 1}], "abc": [0.0, 0.0, 0.0], "xyz": [0.0, 0.0, 0.0], "label": "Ba", "properties": {"magmom": -0.0}}, {"species": [{"element": "O", "occu": 1}], "abc": [0.392337, 0.392337, 0.0], "xyz": [0.0, 0.0, 2.737843717752], "label": "O", "properties": {"magmom": -0.0}}, {"species": [{"element": "O", "occu": 1}], "abc": [0.607663, 0.607663, 0.0], "xyz": [0.0, 0.0, 4.2404522822479995], "label": "O", "properties": {"magmom": -0.0}}]}, "formation_enthalpy": -6.5130331725, "temp": 1200, "gibbs_model": "SISSO", "interpolated": false}, {"@module": "rxn_network.entries", "@class": "GibbsComputedStructureEntry", "energy": -1.5168923552592517, "composition": {"Cu": 2.0, "O": 2.0}, "energy_adjustments": [], "parameters": {}, "data": {"oxide_type": "oxide", "icsd_ids": [291393, 291390, 291387, 67850, 16025, 653723, 31059, 43180, 69094, 628618, 92368, 43179, 628614, 43181, 87125, 87123, 26715, 92366, 628615, 92367, 92365, 160630, 87122, 628616, 87124, 628612, 92364]}, "entry_id": "mp-704645", "correction": 0.0, "structure": {"@module": "pymatgen.core.structure", "@class": "Structure", "charge": null, "lattice": {"matrix": [[2.030431, 2.124735, 0.0], [-2.030431, 2.124735, 0.0], [0.0, 0.225338, 5.155799]], "a": 2.9389026635780233, "b": 2.9389026635780233, "c": 5.160720932451686, "alpha": 88.1910006148403, "beta": 88.1910006148403, "gamma": 87.399721810397, "volume": 44.485551705434986}, "sites": [{"species": [{"element": "Cu", "occu": 1}], "abc": [0.0, 0.5, 0.5], "xyz": [-1.0152155, 1.1750364999999998, 2.5778995], "label": "Cu", "properties": {"magmom": -0.001}}, {"species": [{"element": "Cu", "occu": 1}], "abc": [0.5, 0.0, 0.0], "xyz": [1.0152155, 1.0623675, 0.0], "label": "Cu", "properties": {"magmom": -0.0}}, {"species": [{"element": "O", "occu": 1}], "abc": [0.486128, 0.513872, 0.75], "xyz": [-0.05633227766400006, 2.2937385, 3.86684925], "label": "O", "properties": {"magmom": -0.0}}, {"species": [{"element": "O", "occu": 1}], "abc": [0.513872, 0.486128, 0.25], "xyz": [0.05633227766400006, 2.1810695, 1.28894975], "label": "O", "properties": {"magmom": -0.0}}]}, "formation_enthalpy": -3.8007122224999996, "temp": 1200, "gibbs_model": "SISSO", "interpolated": false}], "products": [{"@module": "rxn_network.entries", "@class": "GibbsComputedStructureEntry", "energy": 0.0, "composition": {"O": 8.0}, "energy_adjustments": [], "parameters": {}, "data": {"oxide_type": "None", "icsd_ids": [236855, 236857, 156481, 236856, 236858]}, "entry_id": "mp-12957", "correction": 0.0, "structure": {"@module": "pymatgen.core.structure", "@class": "Structure", "charge": null, "lattice": {"matrix": [[3.110107, 4.377428, 0.0], [-3.110107, 4.377428, 0.0], [0.0, 1.908312, 3.953345]], "a": 5.369789702272613, "b": 5.369789702272613, "c": 4.389828171850124, "alpha": 69.2448296788145, "beta": 69.2448296788145, "gamma": 70.78662063844565, "volume": 107.6438082346079}, "sites": [{"species": [{"element": "O", "occu": 1}], "abc": [0.726541, 0.213911, 0.155391], "xyz": [1.59433415141, 4.413295427448, 0.614314232895], "label": "O", "properties": {"magmom": 0.0}}, {"species": [{"element": "O", "occu": 1}], "abc": [0.786089, 0.273459, 0.844609], "xyz": [1.59433415141, 6.249872572552, 3.339030767105], "label": "O", "properties": {"magmom": 0.0}}, {"species": [{"element": "O", "occu": 1}], "abc": [0.273459, 0.786089, 0.844609], "xyz": [-1.59433415141, 6.249872572552, 3.339030767105], "label": "O", "properties": {"magmom": 0.0}}, {"species": [{"element": "O", "occu": 1}], "abc": [0.213911, 0.726541, 0.155391], "xyz": [-1.59433415141, 4.413295427448, 0.614314232895], "label": "O", "properties": {"magmom": 0.0}}, {"species": [{"element": "O", "occu": 1}], "abc": [0.792252, 0.792252, 0.17832], "xyz": [0.0, 7.2763423715519995, 0.7049604804], "label": "O", "properties": {"magmom": -0.0}}, {"species": [{"element": "O", "occu": 1}], "abc": [0.207748, 0.207748, 0.82168], "xyz": [0.0, 3.3868256284480003, 3.2483845196], "label": "O", "properties": {"magmom": -0.0}}, {"species": [{"element": "O", "occu": 1}], "abc": [0.851778, 0.851778, 0.867359], "xyz": [0.0, 9.112385321976, 3.428969365855], "label": "O", "properties": {"magmom": -0.0}}, {"species": [{"element": "O", "occu": 1}], "abc": [0.148222, 0.148222, 0.132641], "xyz": [0.0, 1.550782678024, 0.5243756341450001], "label": "O", "properties": {"magmom": -0.0}}]}, "formation_enthalpy": 0.0, "temp": 1200, "gibbs_model": "SISSO", "interpolated": false}, {"@module": "rxn_network.entries", "@class": "GibbsComputedStructureEntry", "energy": -54.07523144404489, "composition": {"Ba": 8.0, "Cu": 12.0, "O": 24.0}, "energy_adjustments": [], "parameters": {}, "data": {"oxide_type": "oxide", "icsd_ids": [63701]}, "entry_id": "mp-615789", "correction": 0.0, "structure": {"@module": "pymatgen.core.structure", "@class": "Structure", "charge": null, "lattice": {"matrix": [[7.593112, 0.0, 0.0], [0.0, 8.271778, 0.0], [0.0, 4.075132, 11.470881]], "a": 7.593112, "b": 8.271778, "c": 12.173241627996424, "alpha": 70.44196759342746, "beta": 90.0, "gamma": 90.0, "volume": 720.4692513381846}, "sites": [{"species": [{"element": "Ba", "occu": 1}], "abc": [0.5, 0.435389, 0.757679], "xyz": [3.796556, 6.68908309027, 8.691245645199], "label": "Ba", "properties": {"magmom": 0.0}}, {"species": [{"element": "Ba", "occu": 1}], "abc": [0.5, 0.091875, 0.258338], "xyz": [3.796556, 1.812731054366, 2.963364455778], "label": "Ba", "properties": {"magmom": -0.002}}, {"species": [{"element": "Ba", "occu": 1}], "abc": [0.0, 0.82472, 0.251236], "xyz": [0.0, 7.845720615312, 2.8818982589160003], "label": "Ba", "properties": {"magmom": -0.002}}, {"species": [{"element": "Ba", "occu": 1}], "abc": [0.0, 0.318369, 0.247817], "xyz": [0.0, 3.643364676926, 2.842679316777], "label": "Ba", "properties": {"magmom": -0.001}}, {"species": [{"element": "Ba", "occu": 1}], "abc": [0.0, 0.17528, 0.748764], "xyz": [0.0, 4.501189384688, 8.588982741084001], "label": "Ba", "properties": {"magmom": -0.002}}, {"species": [{"element": "Ba", "occu": 1}], "abc": [0.5, 0.908125, 0.741662], "xyz": [3.796556, 10.534178945634, 8.507516544222002], "label": "Ba", "properties": {"magmom": -0.002}}, {"species": [{"element": "Ba", "occu": 1}], "abc": [0.0, 0.681631, 0.752183], "xyz": [0.0, 8.703545323074, 8.628201683223], "label": "Ba", "properties": {"magmom": -0.001}}, {"species": [{"element": "Ba", "occu": 1}], "abc": [0.5, 0.564611, 0.242321], "xyz": [3.796556, 5.65782690973, 2.779635354801], "label": "Ba", "properties": {"magmom": 0.0}}, {"species": [{"element": "Cu", "occu": 1}], "abc": [0.249264, 0.665503, 0.500277], "xyz": [1.892689469568, 7.543587885897999, 5.738617934037], "label": "Cu", "properties": {"magmom": -0.046}}, {"species": [{"element": "Cu", "occu": 1}], "abc": [0.747101, 0.66798, 0.998529], "xyz": [5.672821568312, 9.594519749267999, 11.454007334049], "label": "Cu", "properties": {"magmom": 0.052}}, {"species": [{"element": "Cu", "occu": 1}], "abc": [0.249264, 0.334497, 0.499723], "xyz": [1.892689469568, 4.8033221141019995, 5.732263065963], "label": "Cu", "properties": {"magmom": -0.051}}, {"species": [{"element": "Cu", "occu": 1}], "abc": [0.252899, 0.33202, 0.001471], "xyz": [1.9202904316879998, 2.7523902507319997, 0.016873665951], "label": "Cu", "properties": {"magmom": 0.052}}, {"species": [{"element": "Cu", "occu": 1}], "abc": [0.750736, 0.334497, 0.499723], "xyz": [5.700422530431999, 4.8033221141019995, 5.732263065963], "label": "Cu", "properties": {"magmom": -0.046}}, {"species": [{"element": "Cu", "occu": 1}], "abc": [0.247016, 0.0, 0.0], "xyz": [1.875620153792, 0.0, 0.0], "label": "Cu", "properties": {"magmom": 0.025}}, {"species": [{"element": "Cu", "occu": 1}], "abc": [0.252899, 0.66798, 0.998529], "xyz": [1.9202904316879998, 9.594519749267999, 11.454007334049], "label": "Cu", "properties": {"magmom": 0.057}}, {"species": [{"element": "Cu", "occu": 1}], "abc": [0.752984, 0.0, 0.0], "xyz": [5.7174918462079996, 0.0, 0.0], "label": "Cu", "properties": {"magmom": 0.025}}, {"species": [{"element": "Cu", "occu": 1}], "abc": [0.750736, 0.665503, 0.500277], "xyz": [5.700422530431999, 7.543587885897999, 5.738617934037], "label": "Cu", "properties": {"magmom": -0.051}}, {"species": [{"element": "Cu", "occu": 1}], "abc": [0.747101, 0.33202, 0.001471], "xyz": [5.672821568312, 2.7523902507319997, 0.016873665951], "label": "Cu", "properties": {"magmom": 0.057}}, {"species": [{"element": "Cu", "occu": 1}], "abc": [0.746002, 0.0, 0.5], "xyz": [5.664476738224, 2.037566, 5.7354405], "label": "Cu", "properties": {"magmom": -0.143}}, {"species": [{"element": "Cu", "occu": 1}], "abc": [0.253998, 0.0, 0.5], "xyz": [1.9286352617759999, 2.037566, 5.7354405], "label": "Cu", "properties": {"magmom": -0.143}}, {"species": [{"element": "O", "occu": 1}], "abc": [0.766672, 0.111085, 0.112489], "xyz": [5.821426363264, 1.377277982678, 1.2903479328090002], "label": "O", "properties": {"magmom": 0.013}}, {"species": [{"element": "O", "occu": 1}], "abc": [0.747892, 0.778742, 0.109509], "xyz": [5.678827719904, 6.887844573463999, 1.2561647074289999], "label": "O", "properties": {"magmom": 0.011}}, {"species": [{"element": "O", "occu": 1}], "abc": [0.234342, 0.555139, 0.388407], "xyz": [1.7793850523039998, 6.174796361866001, 4.455370476567], "label": "O", "properties": {"magmom": -0.011}}, {"species": [{"element": "O", "occu": 1}], "abc": [0.749007, 0.887309, 0.38978], "xyz": [5.687294039784, 8.928028016362, 4.4711199961800006], "label": "O", "properties": {"magmom": -0.04}}, {"species": [{"element": "O", "occu": 1}], "abc": [0.765658, 0.444861, 0.611593], "xyz": [5.813726947695999, 6.172113638134, 7.015510523433001], "label": "O", "properties": {"magmom": -0.011}}, {"species": [{"element": "O", "occu": 1}], "abc": [0.747892, 0.221258, 0.890491], "xyz": [5.678827719904, 5.459065426536, 10.214716292571001], "label": "O", "properties": {"magmom": 0.012}}, {"species": [{"element": "O", "occu": 1}], "abc": [0.252108, 0.778742, 0.109509], "xyz": [1.9142842800959998, 6.887844573463999, 1.2561647074289999], "label": "O", "properties": {"magmom": 0.012}}, {"species": [{"element": "O", "occu": 1}], "abc": [0.233328, 0.888915, 0.887511], "xyz": [1.7716856367359999, 10.969632017321999, 10.180533067191002], "label": "O", "properties": {"magmom": 0.013}}, {"species": [{"element": "O", "occu": 1}], "abc": [0.268222, 0.446835, 0.110688], "xyz": [2.036639686864, 4.147188133445999, 1.269688876128], "label": "O", "properties": {"magmom": 0.02}}, {"species": [{"element": "O", "occu": 1}], "abc": [0.233328, 0.111085, 0.112489], "xyz": [1.7716856367359999, 1.377277982678, 1.2903479328090002], "label": "O", "properties": {"magmom": 0.011}}, {"species": [{"element": "O", "occu": 1}], "abc": [0.269245, 0.778155, 0.610898], "xyz": [2.04440744044, 8.926215398126, 7.007538261138], "label": "O", "properties": {"magmom": -0.039}}, {"species": [{"element": "O", "occu": 1}], "abc": [0.730755, 0.778155, 0.610898], "xyz": [5.54870455956, 8.926215398126, 7.007538261138], "label": "O", "properties": {"magmom": -0.04}}, {"species": [{"element": "O", "occu": 1}], "abc": [0.766672, 0.888915, 0.887511], "xyz": [5.821426363264, 10.969632017321999, 10.180533067191002], "label": "O", "properties": {"magmom": 0.011}}, {"species": [{"element": "O", "occu": 1}], "abc": [0.269245, 0.221845, 0.389102], "xyz": [2.04440744044, 3.4206946018739997, 4.463342738862], "label": "O", "properties": {"magmom": -0.04}}, {"species": [{"element": "O", "occu": 1}], "abc": [0.731778, 0.446835, 0.110688], "xyz": [5.556472313136, 4.147188133445999, 1.269688876128], "label": "O", "properties": {"magmom": 0.02}}, {"species": [{"element": "O", "occu": 1}], "abc": [0.749007, 0.112691, 0.61022], "xyz": [5.687294039784, 3.4188819836379998, 6.99976100382], "label": "O", "properties": {"magmom": -0.039}}, {"species": [{"element": "O", "occu": 1}], "abc": [0.268222, 0.553165, 0.889312], "xyz": [2.036639686864, 8.199721866554, 10.201192123872], "label": "O", "properties": {"magmom": 0.02}}, {"species": [{"element": "O", "occu": 1}], "abc": [0.731778, 0.553165, 0.889312], "xyz": [5.556472313136, 8.199721866554, 10.201192123872], "label": "O", "properties": {"magmom": 0.02}}, {"species": [{"element": "O", "occu": 1}], "abc": [0.250993, 0.112691, 0.61022], "xyz": [1.9058179602160001, 3.4188819836379998, 6.99976100382], "label": "O", "properties": {"magmom": -0.04}}, {"species": [{"element": "O", "occu": 1}], "abc": [0.252108, 0.221258, 0.890491], "xyz": [1.9142842800959998, 5.459065426536, 10.214716292571001], "label": "O", "properties": {"magmom": 0.011}}, {"species": [{"element": "O", "occu": 1}], "abc": [0.730755, 0.221845, 0.389102], "xyz": [5.54870455956, 3.4206946018739997, 4.463342738862], "label": "O", "properties": {"magmom": -0.039}}, {"species": [{"element": "O", "occu": 1}], "abc": [0.765658, 0.555139, 0.388407], "xyz": [5.813726947695999, 6.174796361866001, 4.455370476567], "label": "O", "properties": {"magmom": -0.011}}, {"species": [{"element": "O", "occu": 1}], "abc": [0.250993, 0.887309, 0.38978], "xyz": [1.9058179602160001, 8.928028016362, 4.4711199961800006], "label": "O", "properties": {"magmom": -0.039}}, {"species": [{"element": "O", "occu": 1}], "abc": [0.234342, 0.444861, 0.611593], "xyz": [1.7793850523039998, 6.172113638134, 7.015510523433001], "label": "O", "properties": {"magmom": -0.011}}]}, "formation_enthalpy": -79.02540964999997, "temp": 1200, "gibbs_model": "SISSO", "interpolated": false}]}, {"@module": "rxn_network.reaction", "@class": "ComputedReaction", "reactants": [{"@module": "rxn_network.entries", "@class": "GibbsComputedStructureEntry", "energy": -46.09001770948974, "composition": {"Ba": 8.0, "Cu": 8.0, "O": 19.0}, "energy_adjustments": [], "parameters": {}, "data": {"oxide_type": "oxide", "icsd_ids": []}, "entry_id": "mp-766404", "correction": 0.0, "structure": {"@module": "pymatgen.core.structure", "@class": "Structure", "charge": null, "lattice": {"matrix": [[5.75493, 0.0, 0.0], [-0.009518, 9.404863, 0.0], [-0.09495, -0.218594, 9.907689]], "a": 5.75493, "b": 9.404867816247766, "c": 9.9105549874897, "alpha": 91.26330119342363, "beta": 90.54894175970213, "gamma": 90.05798500661047, "volume": 536.2470113831598}, "sites": [{"species": [{"element": "Ba", "occu": 1}], "abc": [0.98413, 0.749715, 0.008897], "xyz": [5.65561870338, 7.049022033227001, 0.088148709033], "label": "Ba", "properties": {"magmom": -0.002}}, {"species": [{"element": "Ba", "occu": 1}], "abc": [0.992647, 0.254808, 0.003242], "xyz": [5.709880909265999, 2.3957256495559998, 0.032120727737999996], "label": "Ba", "properties": {"magmom": 0.0}}, {"species": [{"element": "Ba", "occu": 1}], "abc": [0.502452, 0.501311, 0.835225], "xyz": [2.8074999965119996, 4.532186101743, 8.275149545025], "label": "Ba", "properties": {"magmom": -0.0}}, {"species": [{"element": "Ba", "occu": 1}], "abc": [0.99049, 0.987474, 0.67288], "xyz": [5.626911882168001, 9.139970155342, 6.66668577432], "label": "Ba", "properties": {"magmom": -0.0}}, {"species": [{"element": "Ba", "occu": 1}], "abc": [0.478919, 0.756088, 0.506581], "xyz": [2.7008490091360002, 7.00016848883, 5.019047001309], "label": "Ba", "properties": {"magmom": 0.0}}, {"species": [{"element": "Ba", "occu": 1}], "abc": [0.494171, 0.250966, 0.512073], "xyz": [2.792909487292, 2.248364762296, 5.073460029296999], "label": "Ba", "properties": {"magmom": 0.0}}, {"species": [{"element": "Ba", "occu": 1}], "abc": [0.000318, 0.516861, 0.329966], "xyz": [-0.034419686958000004, 4.788878307239, 3.2692005085739995], "label": "Ba", "properties": {"magmom": -0.0}}, {"species": [{"element": "Ba", "occu": 1}], "abc": [0.495462, 0.999157, 0.162516], "xyz": [2.8264082571339997, 9.361409677987, 1.6101579855239998], "label": "Ba", "properties": {"magmom": 0.0}}, {"species": [{"element": "Cu", "occu": 1}], "abc": [0.496562, 0.135042, 0.82436], "xyz": [2.7781212389039998, 1.089851359406, 8.16750250404], "label": "Cu", "properties": {"magmom": 0.005}}, {"species": [{"element": "Cu", "occu": 1}], "abc": [0.490908, 0.860403, 0.82429], "xyz": [2.738685525186, 7.911787491529001, 8.166808965809999], "label": "Cu", "properties": {"magmom": 0.006}}, {"species": [{"element": "Cu", "occu": 1}], "abc": [0.002689, 0.633243, 0.658727], "xyz": [-0.053098328754, 5.8115698908710005, 6.526462251902999], "label": "Cu", "properties": {"magmom": 0.005}}, {"species": [{"element": "Cu", "occu": 1}], "abc": [0.017805, 0.363772, 0.666629], "xyz": [0.035707723203999994, 3.27550472361, 6.604752810381], "label": "Cu", "properties": {"magmom": 0.004}}, {"species": [{"element": "Cu", "occu": 1}], "abc": [0.98949, 0.87224, 0.325391], "xyz": [5.65524782993, 8.132169182866, 3.2238728313989995], "label": "Cu", "properties": {"magmom": 0.001}}, {"species": [{"element": "Cu", "occu": 1}], "abc": [0.014118, 0.146644, 0.303549], "xyz": [0.05103036659799999, 1.312812739666, 3.007469088261], "label": "Cu", "properties": {"magmom": -0.073}}, {"species": [{"element": "Cu", "occu": 1}], "abc": [0.516166, 0.365015, 0.171134], "xyz": [2.9507758123100003, 3.395507202349, 1.695542449326], "label": "Cu", "properties": {"magmom": -0.009}}, {"species": [{"element": "Cu", "occu": 1}], "abc": [0.503711, 0.637402, 0.163009], "xyz": [2.8772770484440002, 5.9590456965800005, 1.6150424762009998], "label": "Cu", "properties": {"magmom": -0.001}}, {"species": [{"element": "O", "occu": 1}], "abc": [0.481271, 0.766316, 0.984898], "xyz": [2.6688710552419996, 6.991804201296, 9.758063080722], "label": "O", "properties": {"magmom": 0.001}}, {"species": [{"element": "O", "occu": 1}], "abc": [0.489598, 0.234446, 0.985638], "xyz": [2.721784433012, 1.9894779579260002, 9.765394770581999], "label": "O", "properties": {"magmom": 0.001}}, {"species": [{"element": "O", "occu": 1}], "abc": [0.692253, 0.999846, 0.903807], "xyz": [3.8885345484119997, 9.20584786374, 8.954638672023], "label": "O", "properties": {"magmom": 0.004}}, {"species": [{"element": "O", "occu": 1}], "abc": [0.225203, 0.750809, 0.759736], "xyz": [1.216744367528, 6.8951820529829995, 7.5272280101039994], "label": "O", "properties": {"magmom": 0.001}}, {"species": [{"element": "O", "occu": 1}], "abc": [0.791224, 0.255844, 0.741304], "xyz": [4.480616796328, 2.2441331627960004, 7.344609486455999], "label": "O", "properties": {"magmom": 0.001}}, {"species": [{"element": "O", "occu": 1}], "abc": [0.251739, 0.25262, 0.747504], "xyz": [1.37536038131, 2.2124566016840004, 7.406037158255999], "label": "O", "properties": {"magmom": 0.0}}, {"species": [{"element": "O", "occu": 1}], "abc": [0.764395, 0.726895, 0.745237], "xyz": [4.321360877589999, 6.673443553607, 7.383576427293], "label": "O", "properties": {"magmom": 0.001}}, {"species": [{"element": "O", "occu": 1}], "abc": [0.482988, 0.996762, 0.674773], "xyz": [2.706005253774, 9.226908724444, 6.6854410295969995], "label": "O", "properties": {"magmom": 0.001}}, {"species": [{"element": "O", "occu": 1}], "abc": [0.234757, 0.496093, 0.590042], "xyz": [1.290263800936, 4.536707059311, 5.845952632937999], "label": "O", "properties": {"magmom": 0.001}}, {"species": [{"element": "O", "occu": 1}], "abc": [0.793234, 0.48528, 0.595956], "xyz": [4.503801226379999, 4.433719510776, 5.904546705684], "label": "O", "properties": {"magmom": 0.004}}, {"species": [{"element": "O", "occu": 1}], "abc": [0.971238, 0.775704, 0.485987], "xyz": [5.5358790870179995, 7.1891560062740005, 4.815008054043], "label": "O", "properties": {"magmom": -0.002}}, {"species": [{"element": "O", "occu": 1}], "abc": [0.182271, 0.018747, 0.410758], "xyz": [1.0097769399839998, 0.086523732409, 4.069662518262], "label": "O", "properties": {"magmom": -0.015}}, {"species": [{"element": "O", "occu": 1}], "abc": [0.725166, 0.75786, 0.260451], "xyz": [4.141336434449999, 7.070636447286001, 2.580467507739], "label": "O", "properties": {"magmom": -0.001}}, {"species": [{"element": "O", "occu": 1}], "abc": [0.281882, 0.269885, 0.264169], "xyz": [1.5945595662800003, 2.480485692369, 2.617304295441], "label": "O", "properties": {"magmom": -0.002}}, {"species": [{"element": "O", "occu": 1}], "abc": [0.266671, 0.735164, 0.248353], "xyz": [1.504094529728, 6.85982822685, 2.460604286217], "label": "O", "properties": {"magmom": -0.0}}, {"species": [{"element": "O", "occu": 1}], "abc": [0.751701, 0.262558, 0.272777], "xyz": [4.297587432735999, 2.4096946040160003, 2.7025896823529996], "label": "O", "properties": {"magmom": -0.017}}, {"species": [{"element": "O", "occu": 1}], "abc": [0.98915, 0.99139, 0.163049], "xyz": [5.66757145693, 9.288245596464, 1.6154387837609998], "label": "O", "properties": {"magmom": -0.029}}, {"species": [{"element": "O", "occu": 1}], "abc": [0.291506, 0.494456, 0.102478], "xyz": [1.6631601062719998, 4.627889863596001, 1.015320153342], "label": "O", "properties": {"magmom": -0.002}}, {"species": [{"element": "O", "occu": 1}], "abc": [0.738212, 0.502014, 0.095346], "xyz": [4.234527113207999, 4.700530830558, 0.9446585153939999], "label": "O", "properties": {"magmom": -0.004}}]}, "formation_enthalpy": -66.98994619375, "temp": 1200, "gibbs_model": "SISSO", "interpolated": false}, {"@module": "rxn_network.entries", "@class": "GibbsComputedStructureEntry", "energy": -17.85070314169626, "composition": {"Y": 2.0, "Cu": 2.0, "O": 4.0}, "energy_adjustments": [], "parameters": {}, "data": {"oxide_type": "oxide", "icsd_ids": [95673, 35580]}, "entry_id": "mp-2918", "correction": 0.0, "structure": {"@module": "pymatgen.core.structure", "@class": "Structure", "charge": null, "lattice": {"matrix": [[1.781695, -3.085987, 0.0], [1.781695, 3.085987, 0.0], [0.0, 0.0, 11.448761]], "a": 3.5633906377485474, "b": 3.5633906377485474, "c": 11.448761, "alpha": 90.0, "beta": 90.0, "gamma": 120.0000118407178, "volume": 125.89716146570595}, "sites": [{"species": [{"element": "Y", "occu": 1}], "abc": [0.0, 0.0, 0.0], "xyz": [0.0, 0.0, 0.0], "label": "Y", "properties": {"magmom": -0.0}}, {"species": [{"element": "Y", "occu": 1}], "abc": [0.0, 0.0, 0.5], "xyz": [0.0, 0.0, 5.7243805], "label": "Y", "properties": {"magmom": -0.0}}, {"species": [{"element": "Cu", "occu": 1}], "abc": [0.666667, 0.333333, 0.75], "xyz": [1.781695, -1.028664390658, 8.58657075], "label": "Cu", "properties": {"magmom": -0.0}}, {"species": [{"element": "Cu", "occu": 1}], "abc": [0.333333, 0.666667, 0.25], "xyz": [1.781695, 1.028664390658, 2.86219025], "label": "Cu", "properties": {"magmom": -0.0}}, {"species": [{"element": "O", "occu": 1}], "abc": [0.333333, 0.666667, 0.409739], "xyz": [1.781695, 1.028664390658, 4.6910038833789995], "label": "O", "properties": {"magmom": 0.0}}, {"species": [{"element": "O", "occu": 1}], "abc": [0.666667, 0.333333, 0.909739], "xyz": [1.781695, -1.028664390658, 10.415384383379], "label": "O", "properties": {"magmom": 0.0}}, {"species": [{"element": "O", "occu": 1}], "abc": [0.333333, 0.666667, 0.090261], "xyz": [1.781695, 1.028664390658, 1.0333766166209999], "label": "O", "properties": {"magmom": 0.0}}, {"species": [{"element": "O", "occu": 1}], "abc": [0.666667, 0.333333, 0.590261], "xyz": [1.781695, -1.028664390658, 6.757757116621], "label": "O", "properties": {"magmom": 0.0}}]}, "formation_enthalpy": -21.84747912166666, "temp": 1200, "gibbs_model": "SISSO", "interpolated": false}], "products": [{"@module": "rxn_network.entries", "@class": "GibbsComputedStructureEntry", "energy": 0.0, "composition": {"O": 8.0}, "energy_adjustments": [], "parameters": {}, "data": {"oxide_type": "None", "icsd_ids": [236855, 236857, 156481, 236856, 236858]}, "entry_id": "mp-12957", "correction": 0.0, "structure": {"@module": "pymatgen.core.structure", "@class": "Structure", "charge": null, "lattice": {"matrix": [[3.110107, 4.377428, 0.0], [-3.110107, 4.377428, 0.0], [0.0, 1.908312, 3.953345]], "a": 5.369789702272613, "b": 5.369789702272613, "c": 4.389828171850124, "alpha": 69.2448296788145, "beta": 69.2448296788145, "gamma": 70.78662063844565, "volume": 107.6438082346079}, "sites": [{"species": [{"element": "O", "occu": 1}], "abc": [0.726541, 0.213911, 0.155391], "xyz": [1.59433415141, 4.413295427448, 0.614314232895], "label": "O", "properties": {"magmom": 0.0}}, {"species": [{"element": "O", "occu": 1}], "abc": [0.786089, 0.273459, 0.844609], "xyz": [1.59433415141, 6.249872572552, 3.339030767105], "label": "O", "properties": {"magmom": 0.0}}, {"species": [{"element": "O", "occu": 1}], "abc": [0.273459, 0.786089, 0.844609], "xyz": [-1.59433415141, 6.249872572552, 3.339030767105], "label": "O", "properties": {"magmom": 0.0}}, {"species": [{"element": "O", "occu": 1}], "abc": [0.213911, 0.726541, 0.155391], "xyz": [-1.59433415141, 4.413295427448, 0.614314232895], "label": "O", "properties": {"magmom": 0.0}}, {"species": [{"element": "O", "occu": 1}], "abc": [0.792252, 0.792252, 0.17832], "xyz": [0.0, 7.2763423715519995, 0.7049604804], "label": "O", "properties": {"magmom": -0.0}}, {"species": [{"element": "O", "occu": 1}], "abc": [0.207748, 0.207748, 0.82168], "xyz": [0.0, 3.3868256284480003, 3.2483845196], "label": "O", "properties": {"magmom": -0.0}}, {"species": [{"element": "O", "occu": 1}], "abc": [0.851778, 0.851778, 0.867359], "xyz": [0.0, 9.112385321976, 3.428969365855], "label": "O", "properties": {"magmom": -0.0}}, {"species": [{"element": "O", "occu": 1}], "abc": [0.148222, 0.148222, 0.132641], "xyz": [0.0, 1.550782678024, 0.5243756341450001], "label": "O", "properties": {"magmom": -0.0}}]}, "formation_enthalpy": 0.0, "temp": 1200, "gibbs_model": "SISSO", "interpolated": false}, {"@module": "rxn_network.entries", "@class": "GibbsComputedStructureEntry", "energy": -41.6940729323982, "composition": {"Ba": 4.0, "Y": 2.0, "Cu": 6.0, "O": 13.0}, "energy_adjustments": [], "parameters": {}, "data": {"oxide_type": "oxide", "icsd_ids": []}, "entry_id": "mp-1228151", "correction": 0.0, "structure": {"@module": "pymatgen.core.structure", "@class": "Structure", "charge": null, "lattice": {"matrix": [[0.0, 3.942137, 12.039658], [3.851694, 0.0, 12.039658], [3.851694, 3.942137, 0.0]], "a": 12.668615113094761, "b": 12.640763878286785, "c": 5.511441807404393, "alpha": 77.70507727433166, "beta": 77.13990029716786, "gamma": 25.155022428500477, "volume": 365.618056964964}, "sites": [{"species": [{"element": "Ba", "occu": 1}], "abc": [0.162447, 0.647474, 0.837553], "xyz": [5.719869585738, 3.942137, 9.751171847018], "label": "Ba", "properties": {"magmom": 0.0}}, {"species": [{"element": "Ba", "occu": 1}], "abc": [0.647474, 0.162447, 0.352526], "xyz": [1.983518414262, 3.942137, 9.751171847018], "label": "Ba", "properties": {"magmom": 0.0}}, {"species": [{"element": "Ba", "occu": 1}], "abc": [0.837553, 0.352526, 0.162447], "xyz": [1.983518414262, 3.942137, 14.328144152981999], "label": "Ba", "properties": {"magmom": 0.0}}, {"species": [{"element": "Ba", "occu": 1}], "abc": [0.352526, 0.837553, 0.647474], "xyz": [5.719869585738, 3.942137, 14.328144152981999], "label": "Ba", "properties": {"magmom": 0.0}}, {"species": [{"element": "Y", "occu": 1}], "abc": [0.0, 0.5, 0.0], "xyz": [1.925847, 0.0, 6.019829], "label": "Y", "properties": {"magmom": -0.0}}, {"species": [{"element": "Y", "occu": 1}], "abc": [0.5, 0.0, 0.5], "xyz": [1.925847, 3.942137, 6.019829], "label": "Y", "properties": {"magmom": -0.0}}, {"species": [{"element": "Cu", "occu": 1}], "abc": [0.569449, 0.06708, 0.93292], "xyz": [3.851694, 5.922544422552999, 7.663591467081999], "label": "Cu", "properties": {"magmom": -0.0}}, {"species": [{"element": "Cu", "occu": 1}], "abc": [0.06708, 0.569449, 0.430551], "xyz": [3.851694, 1.9617295774469998, 7.663591467081999], "label": "Cu", "properties": {"magmom": -0.0}}, {"species": [{"element": "Cu", "occu": 1}], "abc": [0.430551, 0.93292, 0.06708], "xyz": [3.851694, 1.9617295774469998, 16.415724532918], "label": "Cu", "properties": {"magmom": -0.0}}, {"species": [{"element": "Cu", "occu": 1}], "abc": [0.93292, 0.430551, 0.569449], "xyz": [3.851694, 5.922544422552999, 16.415724532918], "label": "Cu", "properties": {"magmom": -0.0}}, {"species": [{"element": "Cu", "occu": 1}], "abc": [0.259175, 0.740825, 0.259175], "xyz": [3.851694, 2.0434067139499996, 12.039657999999998], "label": "Cu", "properties": {"magmom": -0.0}}, {"species": [{"element": "Cu", "occu": 1}], "abc": [0.740825, 0.259175, 0.740825], "xyz": [3.851694, 5.840867286049999, 12.039657999999998], "label": "Cu", "properties": {"magmom": -0.0}}, {"species": [{"element": "O", "occu": 1}], "abc": [0.311353, 0.311353, 0.688647], "xyz": [3.851694, 3.942137, 7.497167274548], "label": "O", "properties": {"magmom": -0.0}}, {"species": [{"element": "O", "occu": 1}], "abc": [0.809672, 0.809672, 0.190328], "xyz": [3.851694, 3.9421369999999993, 19.496347944352], "label": "O", "properties": {"magmom": -0.0}}, {"species": [{"element": "O", "occu": 1}], "abc": [0.309511, 0.309511, 0.190489], "xyz": [1.925847, 1.9710685, 7.452813174475999], "label": "O", "properties": {"magmom": -0.0}}, {"species": [{"element": "O", "occu": 1}], "abc": [0.809511, 0.809511, 0.690489], "xyz": [5.777541, 5.9132055, 19.492471174475998], "label": "O", "properties": {"magmom": -0.0}}, {"species": [{"element": "O", "occu": 1}], "abc": [0.190328, 0.190328, 0.809672], "xyz": [3.851694, 3.9421369999999993, 4.582968055647999], "label": "O", "properties": {"magmom": -0.0}}, {"species": [{"element": "O", "occu": 1}], "abc": [0.688647, 0.688647, 0.311353], "xyz": [3.851694, 3.942137, 16.582148725452], "label": "O", "properties": {"magmom": -0.0}}, {"species": [{"element": "O", "occu": 1}], "abc": [0.190489, 0.190489, 0.309511], "xyz": [1.925847, 1.9710685, 4.5868448255239995], "label": "O", "properties": {"magmom": -0.0}}, {"species": [{"element": "O", "occu": 1}], "abc": [0.690489, 0.690489, 0.809511], "xyz": [5.777541, 5.9132055, 16.626502825524], "label": "O", "properties": {"magmom": -0.0}}, {"species": [{"element": "O", "occu": 1}], "abc": [0.69594, 0.153211, 0.846789], "xyz": [3.851694, 6.081649071873, 10.223487630358001], "label": "O", "properties": {"magmom": -0.0}}, {"species": [{"element": "O", "occu": 1}], "abc": [0.153211, 0.69594, 0.30406], "xyz": [3.851694, 1.802624928127, 10.223487630358001], "label": "O", "properties": {"magmom": -0.0}}, {"species": [{"element": "O", "occu": 1}], "abc": [0.30406, 0.846789, 0.153211], "xyz": [3.851694, 1.802624928127, 13.855828369642001], "label": "O", "properties": {"magmom": -0.0}}, {"species": [{"element": "O", "occu": 1}], "abc": [0.846789, 0.30406, 0.69594], "xyz": [3.851694, 6.081649071873, 13.855828369642001], "label": "O", "properties": {"magmom": -0.0}}, {"species": [{"element": "O", "occu": 1}], "abc": [0.5, 0.5, 0.5], "xyz": [3.851694, 3.942137, 12.039658], "label": "O", "properties": {"magmom": -0.0}}]}, "formation_enthalpy": -55.33269092291667, "temp": 1200, "gibbs_model": "SISSO", "interpolated": false}]}], "costs": [0.2192918634013308, 0.17820224527029221, 0.2121960497040462, 0.16595215067364272, 0.19925054296686576], "net_rxn": {"@module": "rxn_network.reaction", "@class": "ComputedReaction", "reactants": [{"@module": "rxn_network.entries", "@class": "GibbsComputedStructureEntry", "energy": -1.5168923552592517, "composition": {"Cu": 2.0, "O": 2.0}, "energy_adjustments": [], "parameters": {}, "data": {"oxide_type": "oxide", "icsd_ids": [291393, 291390, 291387, 67850, 16025, 653723, 31059, 43180, 69094, 628618, 92368, 43179, 628614, 43181, 87125, 87123, 26715, 92366, 628615, 92367, 92365, 160630, 87122, 628616, 87124, 628612, 92364]}, "entry_id": "mp-704645", "correction": 0.0, "structure": {"@module": "pymatgen.core.structure", "@class": "Structure", "charge": null, "lattice": {"matrix": [[2.030431, 2.124735, 0.0], [-2.030431, 2.124735, 0.0], [0.0, 0.225338, 5.155799]], "a": 2.9389026635780233, "b": 2.9389026635780233, "c": 5.160720932451686, "alpha": 88.1910006148403, "beta": 88.1910006148403, "gamma": 87.399721810397, "volume": 44.485551705434986}, "sites": [{"species": [{"element": "Cu", "occu": 1}], "abc": [0.0, 0.5, 0.5], "xyz": [-1.0152155, 1.1750364999999998, 2.5778995], "label": "Cu", "properties": {"magmom": -0.001}}, {"species": [{"element": "Cu", "occu": 1}], "abc": [0.5, 0.0, 0.0], "xyz": [1.0152155, 1.0623675, 0.0], "label": "Cu", "properties": {"magmom": -0.0}}, {"species": [{"element": "O", "occu": 1}], "abc": [0.486128, 0.513872, 0.75], "xyz": [-0.05633227766400006, 2.2937385, 3.86684925], "label": "O", "properties": {"magmom": -0.0}}, {"species": [{"element": "O", "occu": 1}], "abc": [0.513872, 0.486128, 0.25], "xyz": [0.05633227766400006, 2.1810695, 1.28894975], "label": "O", "properties": {"magmom": -0.0}}]}, "formation_enthalpy": -3.8007122224999996, "temp": 1200, "gibbs_model": "SISSO", "interpolated": false}, {"@module": "rxn_network.entries", "@class": "GibbsComputedStructureEntry", "energy": -133.43052168428449, "composition": {"Y": 16.0, "O": 24.0}, "energy_adjustments": [], "parameters": {}, "data": {"oxide_type": "oxide", "icsd_ids": [193377, 237970, 193375, 193376, 193374, 187274, 41936, 160890, 290965, 86814, 81861, 66242, 85355, 82420, 290963, 16394, 86817, 78581, 186675, 153500, 193042, 181871, 155173, 184530, 185295, 23811, 290961, 26190, 27772, 647653, 181825, 80033, 86815, 77081, 86813, 151761, 66730, 33648, 66243, 41267, 151760, 290960, 192862, 290964]}, "entry_id": "mp-2652", "correction": 0.0, "structure": {"@module": "pymatgen.core.structure", "@class": "Structure", "charge": null, "lattice": {"matrix": [[-5.351945, 5.351945, 5.351945], [5.351945, -5.351945, 5.351945], [5.351945, 5.351945, -5.351945]], "a": 9.269840659314214, "b": 9.269840659314214, "c": 9.269840659314214, "alpha": 109.47122063449069, "beta": 109.47122063449069, "gamma": 109.47122063449069, "volume": 613.1897920496368}, "sites": [{"species": [{"element": "Y", "occu": 1}], "abc": [0.717318, 0.75, 0.467318], "xyz": [2.6759725, 2.3261479670200003, 5.351944999999999], "label": "Y", "properties": {"magmom": 0.0}}, {"species": [{"element": "Y", "occu": 1}], "abc": [0.25, 0.032682, 0.782682], "xyz": [3.0257970329799995, 5.351944999999999, -2.6759724999999994], "label": "Y", "properties": {"magmom": 0.0}}, {"species": [{"element": "Y", "occu": 1}], "abc": [0.467318, 0.717318, 0.75], "xyz": [5.351944999999999, 2.6759725, 2.32614796702], "label": "Y", "properties": {"magmom": 0.0}}, {"species": [{"element": "Y", "occu": 1}], "abc": [0.75, 0.467318, 0.717318], "xyz": [2.3261479670200003, 5.351944999999999, 2.6759725000000003], "label": "Y", "properties": {"magmom": 0.0}}, {"species": [{"element": "Y", "occu": 1}], "abc": [0.032682, 0.782682, 0.25], "xyz": [5.351945, -2.6759724999999994, 3.025797032979999], "label": "Y", "properties": {"magmom": 0.0}}, {"species": [{"element": "Y", "occu": 1}], "abc": [0.782682, 0.25, 0.032682], "xyz": [-2.6759724999999994, 3.025797032979999, 5.351945], "label": "Y", "properties": {"magmom": 0.0}}, {"species": [{"element": "Y", "occu": 1}], "abc": [0.282682, 0.25, 0.532682], "xyz": [2.6759724999999994, 3.02579703298, 4.440892098500626e-16], "label": "Y", "properties": {"magmom": 0.0}}, {"species": [{"element": "Y", "occu": 1}], "abc": [0.75, 0.967318, 0.217318], "xyz": [2.3261479670200003, -4.440892098500626e-16, 8.027917500000001], "label": "Y", "properties": {"magmom": 0.0}}, {"species": [{"element": "Y", "occu": 1}], "abc": [0.532682, 0.282682, 0.25], "xyz": [2.220446049250313e-16, 2.6759724999999994, 3.02579703298], "label": "Y", "properties": {"magmom": 0.0}}, {"species": [{"element": "Y", "occu": 1}], "abc": [0.25, 0.532682, 0.282682], "xyz": [3.02579703298, 2.220446049250313e-16, 2.6759724999999994], "label": "Y", "properties": {"magmom": 0.0}}, {"species": [{"element": "Y", "occu": 1}], "abc": [0.967318, 0.217318, 0.75], "xyz": [-8.881784197001252e-16, 8.027917500000001, 2.32614796702], "label": "Y", "properties": {"magmom": 0.0}}, {"species": [{"element": "Y", "occu": 1}], "abc": [0.217318, 0.75, 0.967318], "xyz": [8.0279175, 2.3261479670200003, 0.0], "label": "Y", "properties": {"magmom": 0.0}}, {"species": [{"element": "Y", "occu": 1}], "abc": [0.5, 0.5, 0.0], "xyz": [0.0, 0.0, 5.351945], "label": "Y", "properties": {"magmom": 0.0}}, {"species": [{"element": "Y", "occu": 1}], "abc": [0.0, 0.0, 0.0], "xyz": [0.0, 0.0, 0.0], "label": "Y", "properties": {"magmom": 0.0}}, {"species": [{"element": "Y", "occu": 1}], "abc": [0.0, 0.5, 0.5], "xyz": [5.351945, 0.0, 0.0], "label": "Y", "properties": {"magmom": 0.0}}, {"species": [{"element": "Y", "occu": 1}], "abc": [0.5, 0.0, 0.5], "xyz": [0.0, 5.351945, 0.0], "label": "Y", "properties": {"magmom": 0.0}}, {"species": [{"element": "O", "occu": 1}], "abc": [0.229254, 0.271877, 0.760719], "xyz": [4.29944220019, 3.8432102967199997, -1.3893006986599996], "label": "O", "properties": {"magmom": -0.0}}, {"species": [{"element": "O", "occu": 1}], "abc": [0.011158, 0.468535, 0.739281], "xyz": [6.404447799809999, 1.50873470328, -1.3893006986599996], "label": "O", "properties": {"magmom": -0.0}}, {"species": [{"element": "O", "occu": 1}], "abc": [0.270746, 0.031465, 0.042623], "xyz": [-1.0525027998099998, 1.5087347032799998, 1.3893006986599998], "label": "O", "properties": {"magmom": -0.0}}, {"species": [{"element": "O", "occu": 1}], "abc": [0.739281, 0.011158, 0.468535], "xyz": [-1.3893006986599996, 6.404447799809999, 1.50873470328], "label": "O", "properties": {"magmom": -0.0}}, {"species": [{"element": "O", "occu": 1}], "abc": [0.271877, 0.760719, 0.229254], "xyz": [3.84321029672, -1.38930069866, 4.299442200189999], "label": "O", "properties": {"magmom": -0.0}}, {"species": [{"element": "O", "occu": 1}], "abc": [0.228123, 0.457377, 0.488842], "xyz": [3.8432102967199997, 1.3893006986599996, 1.05250279981], "label": "O", "properties": {"magmom": -0.0}}, {"species": [{"element": "O", "occu": 1}], "abc": [0.457377, 0.488842, 0.228123], "xyz": [1.3893006986599996, 1.05250279981, 3.8432102967199997], "label": "O", "properties": {"magmom": -0.0}}, {"species": [{"element": "O", "occu": 1}], "abc": [0.468535, 0.739281, 0.011158], "xyz": [1.5087347032799998, -1.3893006986599998, 6.404447799809999], "label": "O", "properties": {"magmom": -0.0}}, {"species": [{"element": "O", "occu": 1}], "abc": [0.042623, 0.270746, 0.031465], "xyz": [1.3893006986599998, -1.0525027998099998, 1.5087347032799998], "label": "O", "properties": {"magmom": -0.0}}, {"species": [{"element": "O", "occu": 1}], "abc": [0.031465, 0.042623, 0.270746], "xyz": [1.5087347032799998, 1.3893006986599998, -1.0525027998099998], "label": "O", "properties": {"magmom": -0.0}}, {"species": [{"element": "O", "occu": 1}], "abc": [0.760719, 0.229254, 0.271877], "xyz": [-1.3893006986599998, 4.29944220019, 3.8432102967200006], "label": "O", "properties": {"magmom": -0.0}}, {"species": [{"element": "O", "occu": 1}], "abc": [0.488842, 0.228123, 0.457377], "xyz": [1.05250279981, 3.8432102967199997, 1.3893006986599996], "label": "O", "properties": {"magmom": -0.0}}, {"species": [{"element": "O", "occu": 1}], "abc": [0.770746, 0.728123, 0.239281], "xyz": [1.0525027998099994, 1.5087347032800003, 6.741245698659999], "label": "O", "properties": {"magmom": -0.0}}, {"species": [{"element": "O", "occu": 1}], "abc": [0.988842, 0.531465, 0.260719], "xy
[truncated: 4,339,718 more chars]
