# Supplementary material for: A graph-based network for predicting chemical reaction pathways in solid-state materials synthesis
Source: Nat Commun. 2021 May 25;12:3097. doi: 10.1038/s41467-021-23339-x (PMC8149458; doi:10.1038/s41467-021-23339-x)
Supplement: Supplementary file 9 — Supplementary Software 1 [file 41467_2021_23339_MOESM9_ESM.zip › Supplementary Software 1/results/ymno3_paths.json]

[{"@module": "rxn_network.helpers", "@class": "BalancedPathway", "rxns": [{"@module": "rxn_network.reaction", "@class": "ComputedReaction", "reactants": [{"@module": "rxn_network.entries", "@class": "GibbsComputedStructureEntry", "energy": -18.140731002760162, "composition": {"Y": 2.0, "Cl": 6.0}, "energy_adjustments": [], "parameters": {}, "data": {"oxide_type": "None", "icsd_ids": [15684]}, "entry_id": "mp-27455", "correction": 0.0, "structure": {"@module": "pymatgen.core.structure", "@class": "Structure", "charge": null, "lattice": {"matrix": [[6.051635, 3.504288, 0.0], [-6.051635, 3.504288, 0.0], [0.0, 2.391735, 6.649119]], "a": 6.993019416544545, "b": 6.993019416544545, "c": 7.06619981223189, "alpha": 80.23461153988119, "beta": 80.23461153988119, "gamma": 119.8527678276477, "volume": 282.01137025879706}, "sites": [{"species": [{"element": "Y", "occu": 1}], "abc": [0.166513, 0.833487, 0.0], "xyz": [-4.03628320249, 3.504288, 0.0], "label": "Y", "properties": {"magmom": 0.0}}, {"species": [{"element": "Y", "occu": 1}], "abc": [0.833487, 0.166513, 0.0], "xyz": [4.03628320249, 3.504288, 0.0], "label": "Y", "properties": {"magmom": 0.0}}, {"species": [{"element": "Cl", "occu": 1}], "abc": [0.949738, 0.576527, 0.775885], "xyz": [2.2585367499849993, 7.2041834347950005, 5.158951695315], "label": "Cl", "properties": {"magmom": -0.0}}, {"species": [{"element": "Cl", "occu": 1}], "abc": [0.423473, 0.050262, 0.224115], "xyz": [2.2585367499849998, 2.196127565205, 1.490167304685], "label": "Cl", "properties": {"magmom": -0.0}}, {"species": [{"element": "Cl", "occu": 1}], "abc": [0.801418, 0.801418, 0.229103], "xyz": [0.0, 6.1647526244729995, 1.523333110257], "label": "Cl", "properties": {"magmom": -0.0}}, {"species": [{"element": "Cl", "occu": 1}], "abc": [0.198582, 0.198582, 0.770897], "xyz": [0.0, 3.235558375527, 5.125785889743], "label": "Cl", "properties": {"magmom": -0.0}}, {"species": [{"element": "Cl", "occu": 1}], "abc": [0.576527, 0.949738, 0.775885], "xyz": [-2.2585367499849993, 7.2041834347950005, 5.158951695315], "label": "Cl", "properties": {"magmom": -0.0}}, {"species": [{"element": "Cl", "occu": 1}], "abc": [0.050262, 0.423473, 0.224115], "xyz": [-2.2585367499849998, 2.196127565205, 1.490167304685], "label": "Cl", "properties": {"magmom": -0.0}}]}, "formation_enthalpy": -21.83721526622667, "temp": 900, "gibbs_model": "SISSO", "interpolated": false}, {"@module": "rxn_network.entries", "@class": "GibbsComputedStructureEntry", "energy": -46.69381980106931, "composition": {"Li": 12.0, "Mn": 4.0, "O": 12.0}, "energy_adjustments": [], "parameters": {}, "data": {"oxide_type": "oxide", "icsd_ids": []}, "entry_id": "mp-756408", "correction": 0.0, "structure": {"@module": "pymatgen.core.structure", "@class": "Structure", "charge": null, "lattice": {"matrix": [[0.0, 0.0, 3.536024], [9.133742, 1e-05, 0.0], [1e-05, 9.134324, 0.0]], "a": 3.536024, "b": 9.133742000005475, "c": 9.134324000005474, "alpha": 89.99987454439989, "beta": 90.0, "gamma": 90.0, "volume": 295.01245810985927}, "sites": [{"species": [{"element": "Li", "occu": 1}], "abc": [0.999999, 0.1739, 0.173898], "xyz": [1.58835947278, 1.588442413952, 3.5360204639759996], "label": "Li", "properties": {"magmom": 0.003}}, {"species": [{"element": "Li", "occu": 1}], "abc": [0.5, 0.326104, 0.673898], "xyz": [2.978556540148, 6.155605935991999, 1.768012], "label": "Li", "properties": {"magmom": 0.003}}, {"species": [{"element": "Li", "occu": 1}], "abc": [0.5, 0.673903, 0.32611], "xyz": [6.155259396126, 2.9788011386699997, 1.768012], "label": "Li", "properties": {"magmom": -0.003}}, {"species": [{"element": "Li", "occu": 1}], "abc": [0.0, 0.826102, 0.82611], "xyz": [7.545410794784, 7.545964660659999, 0.0], "label": "Li", "properties": {"magmom": -0.003}}, {"species": [{"element": "Li", "occu": 1}], "abc": [0.5, 0.093686, 0.354491], "xyz": [0.8557072979220001, 3.2380365859439997, 1.768012], "label": "Li", "properties": {"magmom": 0.003}}, {"species": [{"element": "Li", "occu": 1}], "abc": [0.0, 0.145511, 0.593691], "xyz": [1.329065869072, 5.422967404993999, 0.0], "label": "Li", "properties": {"magmom": 0.005}}, {"species": [{"element": "Li", "occu": 1}], "abc": [0.5, 0.354493, 0.093692], "xyz": [3.237848539726, 0.8558166291379999, 1.768012], "label": "Li", "properties": {"magmom": 0.005}}, {"species": [{"element": "Li", "occu": 1}], "abc": [0.0, 0.406317, 0.854491], "xyz": [3.7112031931239997, 7.805201712253999, 0.0], "label": "Li", "properties": {"magmom": 0.003}}, {"species": [{"element": "Li", "occu": 1}], "abc": [0.0, 0.593685, 0.145512], "xyz": [5.42256707439, 1.3291596907379999, 0.0], "label": "Li", "properties": {"magmom": -0.003}}, {"species": [{"element": "Li", "occu": 1}], "abc": [0.5, 0.645515, 0.906309], "xyz": [5.89597653022, 8.278526505266, 1.768012], "label": "Li", "properties": {"magmom": -0.005}}, {"species": [{"element": "Li", "occu": 1}], "abc": [0.0, 0.854489, 0.406309], "xyz": [7.804686130928, 3.7113665950059995, 0.0], "label": "Li", "properties": {"magmom": -0.005}}, {"species": [{"element": "Li", "occu": 1}], "abc": [0.499999, 0.906319, 0.645512], "xyz": [8.278090370818, 5.896324817078, 1.768008463976], "label": "Li", "properties": {"magmom": -0.003}}, {"species": [{"element": "Mn", "occu": 1}], "abc": [0.999986, 0.614554, 0.614538], "xyz": [5.613183826448001, 5.613395347851999, 3.535974495664], "label": "Mn", "properties": {"magmom": -3.809}}, {"species": [{"element": "Mn", "occu": 1}], "abc": [0.500003, 0.885435, 0.114552], "xyz": [8.08733599329, 1.046363937198, 1.7680226080719998], "label": "Mn", "properties": {"magmom": -3.809}}, {"species": [{"element": "Mn", "occu": 1}], "abc": [0.500008, 0.114573, 0.885451], "xyz": [1.046489076676, 8.087997465853999, 1.7680402881919999], "label": "Mn", "properties": {"magmom": 3.809}}, {"species": [{"element": "Mn", "occu": 1}], "abc": [0.999999, 0.385389, 0.385414], "xyz": [3.520047549778, 3.5205002040259994, 3.5360204639759996], "label": "Mn", "properties": {"magmom": 3.809}}, {"species": [{"element": "O", "occu": 1}], "abc": [0.5, 0.101171, 0.101176], "xyz": [0.924070823642, 0.924175376734, 1.768012], "label": "O", "properties": {"magmom": 0.001}}, {"species": [{"element": "O", "occu": 1}], "abc": [1e-06, 0.398833, 0.601176], "xyz": [3.642843734846, 5.4913403533539995, 3.5360239999999995e-06], "label": "O", "properties": {"magmom": 0.001}}, {"species": [{"element": "O", "occu": 1}], "abc": [2e-06, 0.60117, 0.398821], "xyz": [5.4909356663499995, 3.6429662437039996, 7.072047999999999e-06], "label": "O", "properties": {"magmom": -0.001}}, {"species": [{"element": "O", "occu": 1}], "abc": [0.500001, 0.898834, 0.898821], "xyz": [8.209726845038, 8.210131220344, 1.768015536024], "label": "O", "properties": {"magmom": -0.001}}, {"species": [{"element": "O", "occu": 1}], "abc": [0.499999, 0.112887, 0.679319], "xyz": [1.031087526344, 6.205120974225999, 1.768008463976], "label": "O", "properties": {"magmom": 0.003}}, {"species": [{"element": "O", "occu": 1}], "abc": [1e-06, 0.179345, 0.387133], "xyz": [1.6380948303199998, 3.536200046542, 3.5360239999999995e-06], "label": "O", "properties": {"magmom": -0.004}}, {"species": [{"element": "O", "occu": 1}], "abc": [0.500001, 0.320657, 0.887132], "xyz": [2.928807179814, 8.103354325338, 1.768015536024], "label": "O", "properties": {"magmom": -0.004}}, {"species": [{"element": "O", "occu": 1}], "abc": [0.0, 0.387118, 0.179317], "xyz": [3.5358377287260003, 1.6379434478879997, 0.0], "label": "O", "properties": {"magmom": 0.003}}, {"species": [{"element": "O", "occu": 1}], "abc": [2e-06, 0.612882, 0.820694], "xyz": [5.597914271384, 7.496491029676, 7.072047999999999e-06], "label": "O", "properties": {"magmom": -0.003}}, {"species": [{"element": "O", "occu": 1}], "abc": [0.500001, 0.679338, 0.11287], "xyz": [6.204899151496, 1.03099794326, 1.768015536024], "label": "O", "properties": {"magmom": 0.004}}, {"species": [{"element": "O", "occu": 1}], "abc": [0.0, 0.820666, 0.61287], "xyz": [7.495757640872, 5.5981613565399995, 0.0], "label": "O", "properties": {"magmom": 0.004}}, {"species": [{"element": "O", "occu": 1}], "abc": [0.500001, 0.887121, 0.320694], "xyz": [8.102737543722, 2.9293317720659995, 1.768015536024], "label": "O", "properties": {"magmom": -0.003}}]}, "formation_enthalpy": -59.06347643746068, "temp": 900, "gibbs_model": "SISSO", "interpolated": false}], "products": [{"@module": "rxn_network.entries", "@class": "GibbsComputedStructureEntry", "energy": -3.4726740757, "composition": {"Li": 1.0, "Cl": 1.0}, "energy_adjustments": [], "parameters": {}, "data": {"oxide_type": "None", "icsd_ids": [26909, 44273, 52235, 27981, 53818]}, "entry_id": "mp-22905", "correction": 0.0, "structure": {"@module": "pymatgen.core.structure", "@class": "Structure", "charge": null, "lattice": {"matrix": [[0.0, 2.576374, 2.576374], [2.576374, 0.0, 2.576374], [2.576374, 2.576374, 0.0]], "a": 3.64354305254542, "b": 3.64354305254542, "c": 3.64354305254542, "alpha": 59.99999999999999, "beta": 59.99999999999999, "gamma": 59.99999999999999, "volume": 34.20241079537208}, "sites": [{"species": [{"element": "Li", "occu": 1}], "abc": [0.0, 0.0, 0.0], "xyz": [0.0, 0.0, 0.0], "label": "Li", "properties": {"magmom": 0.0}}, {"species": [{"element": "Cl", "occu": 1}], "abc": [0.5, 0.5, 0.5], "xyz": [2.576374, 2.576374, 2.576374], "label": "Cl", "properties": {"magmom": 0.0}}]}, "formation_enthalpy": -4.213570539926667, "temp": 900, "gibbs_model": "SISSO", "interpolated": false}, {"@module": "rxn_network.entries", "@class": "GibbsComputedStructureEntry", "energy": -25.565825354933907, "composition": {"Y": 2.0, "Mn": 2.0, "O": 6.0}, "energy_adjustments": [], "parameters": {}, "data": {"oxide_type": "oxide", "icsd_ids": [422989, 422982, 422990, 73361, 181182, 182284]}, "entry_id": "mp-19227", "correction": 0.0, "structure": {"@module": "pymatgen.core.structure", "@class": "Structure", "charge": null, "lattice": {"matrix": [[1.811967, -3.138419, 0.0], [1.811967, 3.138419, 0.0], [0.0, 0.0, 11.440313]], "a": 3.6239340817197543, "b": 3.6239340817197543, "c": 11.440313, "alpha": 90.0, "beta": 90.0, "gamma": 120.00000149189675, "volume": 130.1155226662575}, "sites": [{"species": [{"element": "Y", "occu": 1}], "abc": [0.0, 0.0, 0.5], "xyz": [0.0, 0.0, 5.7201565], "label": "Y", "properties": {"magmom": -0.019}}, {"species": [{"element": "Y", "occu": 1}], "abc": [0.0, 0.0, 0.0], "xyz": [0.0, 0.0, 0.0], "label": "Y", "properties": {"magmom": -0.019}}, {"species": [{"element": "Mn", "occu": 1}], "abc": [0.666667, 0.333333, 0.75], "xyz": [1.811967, -1.0461417589459998, 8.580234749999999], "label": "Mn", "properties": {"magmom": -3.937}}, {"species": [{"element": "Mn", "occu": 1}], "abc": [0.333333, 0.666667, 0.25], "xyz": [1.811967, 1.0461417589459998, 2.86007825], "label": "Mn", "properties": {"magmom": -3.936}}, {"species": [{"element": "O", "occu": 1}], "abc": [0.333333, 0.666667, 0.416134], "xyz": [1.811967, 1.0461417589459998, 4.760703209942], "label": "O", "properties": {"magmom": 0.027}}, {"species": [{"element": "O", "occu": 1}], "abc": [0.666667, 0.333333, 0.916134], "xyz": [1.811967, -1.0461417589459998, 10.480859709942], "label": "O", "properties": {"magmom": 0.027}}, {"species": [{"element": "O", "occu": 1}], "abc": [0.666667, 0.333333, 0.583866], "xyz": [1.811967, -1.0461417589459998, 6.679609790058], "label": "O", "properties": {"magmom": 0.027}}, {"species": [{"element": "O", "occu": 1}], "abc": [0.333333, 0.666667, 0.083866], "xyz": [1.811967, 1.0461417589459998, 0.959453290058], "label": "O", "properties": {"magmom": 0.027}}, {"species": [{"element": "O", "occu": 1}], "abc": [0.0, 0.0, 0.25], "xyz": [0.0, 0.0, 2.86007825], "label": "O", "properties": {"magmom": 0.033}}, {"species": [{"element": "O", "occu": 1}], "abc": [0.0, 0.0, 0.75], "xyz": [0.0, 0.0, 8.580234749999999], "label": "O", "properties": {"magmom": 0.033}}]}, "formation_enthalpy": -30.272521565397, "temp": 900, "gibbs_model": "SISSO", "interpolated": false}]}, {"@module": "rxn_network.reaction", "@class": "ComputedReaction", "reactants": [{"@module": "rxn_network.entries", "@class": "GibbsComputedStructureEntry", "energy": -19.8931028872, "composition": {"Li": 4.0, "C": 2.0, "O": 6.0}, "energy_adjustments": [], "parameters": {}, "data": {"oxide_type": "oxide", "icsd_ids": [96485, 96486]}, "entry_id": "mp-556777", "correction": 0.0, "structure": {"@module": "pymatgen.core.structure", "@class": "Structure", "charge": null, "lattice": {"matrix": [[2.326723, -4.030003, 0.0], [2.326723, 4.030003, 0.0], [0.0, 0.0, 5.382931]], "a": 4.653446475327507, "b": 4.653446475327507, "c": 5.382931, "alpha": 90.0, "beta": 90.0, "gamma": 120.000006757876, "volume": 100.94826543034696}, "sites": [{"species": [{"element": "Li", "occu": 1}], "abc": [0.333333, 0.666667, 0.0], "xyz": [2.326723, 1.343337020002, 0.0], "label": "Li", "properties": {"magmom": 0.0}}, {"species": [{"element": "Li", "occu": 1}], "abc": [0.666667, 0.333333, 0.0], "xyz": [2.326723, -1.343337020002, 0.0], "label": "Li", "properties": {"magmom": 0.0}}, {"species": [{"element": "Li", "occu": 1}], "abc": [0.333333, 0.666667, 0.5], "xyz": [2.326723, 1.343337020002, 2.6914655], "label": "Li", "properties": {"magmom": 0.0}}, {"species": [{"element": "Li", "occu": 1}], "abc": [0.666667, 0.333333, 0.5], "xyz": [2.326723, -1.343337020002, 2.6914655], "label": "Li", "properties": {"magmom": 0.0}}, {"species": [{"element": "C", "occu": 1}], "abc": [0.0, 0.0, 0.25], "xyz": [0.0, 0.0, 1.34573275], "label": "C", "properties": {"magmom": 0.0}}, {"species": [{"element": "C", "occu": 1}], "abc": [0.0, 0.0, 0.75], "xyz": [0.0, 0.0, 4.03719825], "label": "C", "properties": {"magmom": 0.0}}, {"species": [{"element": "O", "occu": 1}], "abc": [0.719909, 0.0, 0.75], "xyz": [1.675028828207, -2.901235429727, 4.03719825], "label": "O", "properties": {"magmom": 0.0}}, {"species": [{"element": "O", "occu": 1}], "abc": [0.280091, 0.0, 0.25], "xyz": [0.6516941717929999, -1.1287675702729998, 1.34573275], "label": "O", "properties": {"magmom": 0.0}}, {"species": [{"element": "O", "occu": 1}], "abc": [0.0, 0.719909, 0.75], "xyz": [1.675028828207, 2.901235429727, 4.03719825], "label": "O", "properties": {"magmom": 0.0}}, {"species": [{"element": "O", "occu": 1}], "abc": [0.0, 0.280091, 0.25], "xyz": [0.6516941717929999, 1.1287675702729998, 1.34573275], "label": "O", "properties": {"magmom": 0.0}}, {"species": [{"element": "O", "occu": 1}], "abc": [0.280091, 0.280091, 0.75], "xyz": [1.3033883435859999, 0.0, 4.03719825], "label": "O", "properties": {"magmom": -0.0}}, {"species": [{"element": "O", "occu": 1}], "abc": [0.719909, 0.719909, 0.25], "xyz": [3.350057656414, 0.0, 1.34573275], "label": "O", "properties": {"magmom": -0.0}}]}, "formation_enthalpy": -26.27042334416666, "temp": 900, "gibbs_model": "SISSO", "interpolated": false}, {"@module": "rxn_network.entries", "@class": "GibbsComputedStructureEntry", "energy": -122.21166045469023, "composition": {"Mn": 32.0, "O": 48.0}, "energy_adjustments": [], "parameters": {}, "data": {"oxide_type": "oxide", "icsd_ids": [290639, 290640, 290638, 290641]}, "entry_id": "mp-1172875", "correction": 0.0, "structure": {"@module": "pymatgen.core.structure", "@class": "Structure", "charge": null, "lattice": {"matrix": [[9.580269, 0.0, 0.0], [0.0, 9.608742, 0.0], [0.0, 0.0, 9.658434]], "a": 9.580269, "b": 9.608742, "c": 9.658434, "alpha": 90.0, "beta": 90.0, "gamma": 90.0, "volume": 889.1007007723838}, "sites": [{"species": [{"element": "Mn", "occu": 1}], "abc": [0.5, 0.5, 0.0], "xyz": [4.7901345, 4.804371, 0.0], "label": "Mn", "properties": {"magmom": 3.954}}, {"species": [{"element": "Mn", "occu": 1}], "abc": [0.5, 0.0, 0.5], "xyz": [4.7901345, 0.0, 4.829217], "label": "Mn", "properties": {"magmom": 3.947}}, {"species": [{"element": "Mn", "occu": 1}], "abc": [0.0, 0.5, 0.5], "xyz": [0.0, 4.804371, 4.829217], "label": "Mn", "properties": {"magmom": 3.95}}, {"species": [{"element": "Mn", "occu": 1}], "abc": [0.0, 0.0, 0.0], "xyz": [0.0, 0.0, 0.0], "label": "Mn", "properties": {"magmom": 3.95}}, {"species": [{"element": "Mn", "occu": 1}], "abc": [0.0, 0.0, 0.5], "xyz": [0.0, 0.0, 4.829217], "label": "Mn", "properties": {"magmom": 3.958}}, {"species": [{"element": "Mn", "occu": 1}], "abc": [0.0, 0.5, 0.0], "xyz": [0.0, 4.804371, 0.0], "label": "Mn", "properties": {"magmom": 3.961}}, {"species": [{"element": "Mn", "occu": 1}], "abc": [0.5, 0.0, 0.0], "xyz": [4.7901345, 0.0, 0.0], "label": "Mn", "properties": {"magmom": 3.958}}, {"species": [{"element": "Mn", "occu": 1}], "abc": [0.5, 0.5, 0.5], "xyz": [4.7901345, 4.804371, 4.829217], "label": "Mn", "properties": {"magmom": 3.96}}, {"species": [{"element": "Mn", "occu": 1}], "abc": [0.509136, 0.758839, 0.285941], "xyz": [4.877659837584, 7.291488170538, 2.761742276394], "label": "Mn", "properties": {"magmom": 3.994}}, {"species": [{"element": "Mn", "occu": 1}], "abc": [0.490864, 0.258839, 0.214059], "xyz": [4.702609162416, 2.4871171705379997, 2.067474723606], "label": "Mn", "properties": {"magmom": 3.994}}, {"species": [{"element": "Mn", "occu": 1}], "abc": [0.990864, 0.241161, 0.785941], "xyz": [9.492743662415998, 2.3172538294619995, 7.590959276394], "label": "Mn", "properties": {"magmom": 3.994}}, {"species": [{"element": "Mn", "occu": 1}], "abc": [0.009136, 0.741161, 0.714059], "xyz": [0.087525337584, 7.121624829461999, 6.896691723606], "label": "Mn", "properties": {"magmom": 3.995}}, {"species": [{"element": "Mn", "occu": 1}], "abc": [0.490864, 0.241161, 0.714059], "xyz": [4.702609162416, 2.3172538294619995, 6.896691723606], "label": "Mn", "properties": {"magmom": 3.994}}, {"species": [{"element": "Mn", "occu": 1}], "abc": [0.509136, 0.741161, 0.785941], "xyz": [4.877659837584, 7.121624829461999, 7.590959276394], "label": "Mn", "properties": {"magmom": 3.994}}, {"species": [{"element": "Mn", "occu": 1}], "abc": [0.009136, 0.758839, 0.214059], "xyz": [0.087525337584, 7.291488170538, 2.067474723606], "label": "Mn", "properties": {"magmom": 3.994}}, {"species": [{"element": "Mn", "occu": 1}], "abc": [0.990864, 0.258839, 0.285941], "xyz": [9.492743662415998, 2.4871171705379997, 2.761742276394], "label": "Mn", "properties": {"magmom": 3.995}}, {"species": [{"element": "Mn", "occu": 1}], "abc": [0.256414, 0.787943, 0.999876], "xyz": [2.4565150953659995, 7.571140997705999, 9.657236354184], "label": "Mn", "properties": {"magmom": 3.983}}, {"species": [{"element": "Mn", "occu": 1}], "abc": [0.743586, 0.287943, 0.500124], "xyz": [7.1237539046339995, 2.766769997706, 4.830414645816], "label": "Mn", "properties": {"magmom": 3.983}}, {"species": [{"element": "Mn", "occu": 1}], "abc": [0.243586, 0.212057, 0.499876], "xyz": [2.3336194046339997, 2.0376010022939997, 4.828019354184], "label": "Mn", "properties": {"magmom": 3.983}}, {"species": [{"element": "Mn", "occu": 1}], "abc": [0.756414, 0.712057, 0.000124], "xyz": [7.246649595366, 6.841972002294, 0.001197645816], "label": "Mn", "properties": {"magmom": 3.983}}, {"species": [{"element": "Mn", "occu": 1}], "abc": [0.743586, 0.212057, 0.000124], "xyz": [7.1237539046339995, 2.0376010022939997, 0.001197645816], "label": "Mn", "properties": {"magmom": 3.983}}, {"species": [{"element": "Mn", "occu": 1}], "abc": [0.256414, 0.712057, 0.499876], "xyz": [2.4565150953659995, 6.841972002294, 4.828019354184], "label": "Mn", "properties": {"magmom": 3.983}}, {"species": [{"element": "Mn", "occu": 1}], "abc": [0.756414, 0.787943, 0.500124], "xyz": [7.246649595366, 7.571140997705999, 4.830414645816], "label": "Mn", "properties": {"magmom": 3.983}}, {"species": [{"element": "Mn", "occu": 1}], "abc": [0.243586, 0.287943, 0.999876], "xyz": [2.3336194046339997, 2.766769997706, 9.657236354184], "label": "Mn", "properties": {"magmom": 3.983}}, {"species": [{"element": "Mn", "occu": 1}], "abc": [0.215751, 0.511796, 0.246639], "xyz": [2.066952617019, 4.917715720632, 2.382146503326], "label": "Mn", "properties": {"magmom": 3.993}}, {"species": [{"element": "Mn", "occu": 1}], "abc": [0.784249, 0.011796, 0.253361], "xyz": [7.5133163829809995, 0.11334472063199999, 2.447070496674], "label": "Mn", "properties": {"magmom": 3.993}}, {"species": [{"element": "Mn", "occu": 1}], "abc": [0.284249, 0.488204, 0.746639], "xyz": [2.7231818829809997, 4.691026279368, 7.211363503326], "label": "Mn", "properties": {"magmom": 3.993}}, {"species": [{"element": "Mn", "occu": 1}], "abc": [0.715751, 0.988204, 0.753361], "xyz": [6.857087117019, 9.495397279368, 7.276287496674], "label": "Mn", "properties": {"magmom": 3.993}}, {"species": [{"element": "Mn", "occu": 1}], "abc": [0.784249, 0.488204, 0.753361], "xyz": [7.5133163829809995, 4.691026279368, 7.276287496674], "label": "Mn", "properties": {"magmom": 3.993}}, {"species": [{"element": "Mn", "occu": 1}], "abc": [0.215751, 0.988204, 0.746639], "xyz": [2.066952617019, 9.495397279368, 7.211363503326], "label": "Mn", "properties": {"magmom": 3.993}}, {"species": [{"element": "Mn", "occu": 1}], "abc": [0.715751, 0.511796, 0.253361], "xyz": [6.857087117019, 4.917715720632, 2.447070496674], "label": "Mn", "properties": {"magmom": 3.993}}, {"species": [{"element": "Mn", "occu": 1}], "abc": [0.284249, 0.011796, 0.246639], "xyz": [2.7231818829809997, 0.11334472063199999, 2.382146503326], "label": "Mn", "properties": {"magmom": 3.993}}, {"species": [{"element": "O", "occu": 1}], "abc": [0.148653, 0.92325, 0.125336], "xyz": [1.424135727657, 8.871271051499999, 1.210549483824], "label": "O", "properties": {"magmom": -0.066}}, {"species": [{"element": "O", "occu": 1}], "abc": [0.851347, 0.42325, 0.374664], "xyz": [8.156133272342998, 4.0669000515, 3.618667516176], "label": "O", "properties": {"magmom": -0.066}}, {"species": [{"element": "O", "occu": 1}], "abc": [0.351347, 0.07675, 0.625336], "xyz": [3.365998772343, 0.7374709485, 6.039766483824], "label": "O", "properties": {"magmom": -0.066}}, {"species": [{"element": "O", "occu": 1}], "abc": [0.648653, 0.57675, 0.874664], "xyz": [6.214270227657, 5.541841948499999, 8.447884516176], "label": "O", "properties": {"magmom": -0.067}}, {"species": [{"element": "O", "occu": 1}], "abc": [0.851347, 0.07675, 0.874664], "xyz": [8.156133272342998, 0.7374709485, 8.447884516176], "label": "O", "properties": {"magmom": -0.066}}, {"species": [{"element": "O", "occu": 1}], "abc": [0.148653, 0.57675, 0.625336], "xyz": [1.424135727657, 5.541841948499999, 6.039766483824], "label": "O", "properties": {"magmom": -0.066}}, {"species": [{"element": "O", "occu": 1}], "abc": [0.648653, 0.92325, 0.374664], "xyz": [6.214270227657, 8.871271051499999, 3.618667516176], "label": "O", "properties": {"magmom": -0.066}}, {"species": [{"element": "O", "occu": 1}], "abc": [0.351347, 0.42325, 0.125336], "xyz": [3.365998772343, 4.0669000515, 1.210549483824], "label": "O", "properties": {"magmom": -0.067}}, {"species": [{"element": "O", "occu": 1}], "abc": [0.093362, 0.639767, 0.352725], "xyz": [0.8944330743779999, 6.147356043114, 3.40677113265], "label": "O", "properties": {"magmom": -0.046}}, {"species": [{"element": "O", "occu": 1}], "abc": [0.906638, 0.139767, 0.147275], "xyz": [8.685835925622, 1.342985043114, 1.4224458673499998], "label": "O", "properties": {"magmom": -0.046}}, {"species": [{"element": "O", "occu": 1}], "abc": [0.406638, 0.360233, 0.852725], "xyz": [3.8957014256219997, 3.461385956886, 8.23598813265], "label": "O", "properties": {"magmom": -0.046}}, {"species": [{"element": "O", "occu": 1}], "abc": [0.593362, 0.860233, 0.647275], "xyz": [5.684567574377999, 8.265756956886, 6.25166286735], "label": "O", "properties": {"magmom": -0.047}}, {"species": [{"element": "O", "occu": 1}], "abc": [0.906638, 0.360233, 0.647275], "xyz": [8.685835925622, 3.461385956886, 6.25166286735], "label": "O", "properties": {"magmom": -0.046}}, {"species": [{"element": "O", "occu": 1}], "abc": [0.093362, 0.860233, 0.852725], "xyz": [0.8944330743779999, 8.265756956886, 8.23598813265], "label": "O", "properties": {"magmom": -0.046}}, {"species": [{"element": "O", "occu": 1}], "abc": [0.593362, 0.639767, 0.147275], "xyz": [5.684567574377999, 6.147356043114, 1.4224458673499998], "label": "O", "properties": {"magmom": -0.046}}, {"species": [{"element": "O", "occu": 1}], "abc": [0.406638, 0.139767, 0.352725], "xyz": [3.8957014256219997, 1.342985043114, 3.40677113265], "label": "O", "properties": {"magmom": -0.047}}, {"species": [{"element": "O", "occu": 1}], "abc": [0.377278, 0.8579, 0.416654], "xyz": [3.6144247277819996, 8.2433397618, 4.024225159836], "label": "O", "properties": {"magmom": -0.083}}, {"species": [{"element": "O", "occu": 1}], "abc": [0.622722, 0.3579, 0.083346], "xyz": [5.965844272218, 3.4389687617999996, 0.804991840164], "label": "O", "properties": {"magmom": -0.082}}, {"species": [{"element": "O", "occu": 1}], "abc": [0.122722, 0.1421, 0.916654], "xyz": [1.1757097722179999, 1.3654022382, 8.853442159836], "label": "O", "properties": {"magmom": -0.082}}, {"species": [{"element": "O", "occu": 1}], "abc": [0.877278, 0.6421, 0.583346], "xyz": [8.404559227782, 6.1697732381999995, 5.634208840164], "label": "O", "properties": {"magmom": -0.082}}, {"species": [{"element": "O", "occu": 1}], "abc": [0.622722, 0.1421, 0.583346], "xyz": [5.965844272218, 1.3654022382, 5.634208840164], "label": "O", "properties": {"magmom": -0.083}}, {"species": [{"element": "O", "occu": 1}], "abc": [0.377278, 0.6421, 0.916654], "xyz": [3.6144247277819996, 6.1697732381999995, 8.853442159836], "label": "O", "properties": {"magmom": -0.082}}, {"species": [{"element": "O", "occu": 1}], "abc": [0.877278, 0.8579, 0.083346], "xyz": [8.404559227782, 8.2433397618, 0.804991840164], "label": "O", "properties": {"magmom": -0.082}}, {"species": [{"element": "O", "occu": 1}], "abc": [0.122722, 0.3579, 0.416654], "xyz": [1.1757097722179999, 3.4389687617999996, 4.024225159836], "label": "O", "properties": {"magmom": -0.082}}, {"species": [{"element": "O", "occu": 1}], "abc": [0.361212, 0.58585, 0.372296], "xyz": [3.4605081260279995, 5.629281500699999, 3.595796344464], "label": "O", "properties": {"magmom": -0.074}}, {"species": [{"element": "O", "occu": 1}], "abc": [0.638788, 0.08585, 0.127704], "xyz": [6.119760873972, 0.8249105006999999, 1.233420655536], "label": "O", "properties": {"magmom": -0.075}}, {"species": [{"element": "O", "occu": 1}], "abc": [0.138788, 0.41415, 0.872296], "xyz": [1.3296263739719998, 3.9794604993, 8.425013344463999], "label": "O", "properties": {"magmom": -0.074}}, {"species": [{"element": "O", "occu": 1}], "abc": [0.861212, 0.91415, 0.627704], "xyz": [8.250642626028, 8.7838314993, 6.062637655536], "label": "O", "properties": {"magmom": -0.074}}, {"species": [{"element": "O", "occu": 1}], "abc": [0.638788, 0.41415, 0.627704], "xyz": [6.119760873972, 3.9794604993, 6.062637655536], "label": "O", "properties": {"magmom": -0.074}}, {"species": [{"element": "O", "occu": 1}], "abc": [0.361212, 0.91415, 0.872296], "xyz": [3.4605081260279995, 8.7838314993, 8.425013344463999], "label": "O", "properties": {"magmom": -0.075}}, {"species": [{"element": "O", "occu": 1}], "abc": [0.861212, 0.58585, 0.127704], "xyz": [8.250642626028, 5.629281500699999, 1.233420655536], "label": "O", "properties": {"magmom": -0.074}}, {"species": [{"element": "O", "occu": 1}], "abc": [0.138788, 0.08585, 0.372296], "xyz": [1.3296263739719998, 0.8249105006999999, 3.595796344464], "label": "O", "properties": {"magmom": -0.074}}, {"species": [{"element": "O", "occu": 1}], "abc": [0.41963, 0.878812, 0.146192], "xyz": [4.02016828047, 8.444277774504, 1.4119857833279998], "label": "O", "properties": {"magmom": -0.068}}, {"species": [{"element": "O", "occu": 1}], "abc": [0.58037, 0.378812, 0.353808], "xyz": [5.56010071953, 3.6399067745039995, 3.417231216672], "label": "O", "properties": {"magmom": -0.068}}, {"species": [{"element": "O", "occu": 1}], "abc": [0.08037, 0.121188, 0.646192], "xyz": [0.7699662195299999, 1.164464225496, 6.241202783328], "label": "O", "properties": {"magmom": -0.069}}, {"species": [{"element": "O", "occu": 1}], "abc": [0.91963, 0.621188, 0.853808], "xyz": [8.81030278047, 5.968835225495999, 8.246448216672], "label": "O", "properties": {"magmom": -0.068}}, {"species": [{"element": "O", "occu": 1}], "abc": [0.58037, 0.121188, 0.853808], "xyz": [5.56010071953, 1.164464225496, 8.246448216672], "label": "O", "properties": {"magmom": -0.068}}, {"species": [{"element": "O", "occu": 1}], "abc": [0.41963, 0.621188, 0.646192], "xyz": [4.02016828047, 5.968835225495999, 6.241202783328], "label": "O", "properties": {"magmom": -0.068}}, {"species": [{"element": "O", "occu": 1}], "abc": [0.91963, 0.878812, 0.353808], "xyz": [8.81030278047, 8.444277774504, 3.417231216672], "label": "O", "properties": {"magmom": -0.069}}, {"species": [{"element": "O", "occu": 1}], "abc": [0.08037, 0.378812, 0.146192], "xyz": [0.7699662195299999, 3.6399067745039995, 1.4119857833279998], "label": "O", "properties": {"magmom": -0.068}}, {"species": [{"element": "O", "occu": 1}], "abc": [0.138498, 0.653634, 0.088196], "xyz": [1.326848095962, 6.280600468428, 0.851835245064], "label": "O", "properties": {"magmom": -0.039}}, {"species": [{"element": "O", "occu": 1}], "abc": [0.861502, 0.153634, 0.411804], "xyz": [8.253420904038, 1.4762294684279997, 3.9773817549359998], "label": "O", "properties": {"magmom": -0.039}}, {"species": [{"element": "O", "occu": 1}], "abc": [0.361502, 0.346366, 0.588196], "xyz": [3.4632864040379996, 3.3281415315719998, 5.681052245064], "label": "O", "properties": {"magmom": -0.038}}, {"species": [{"element": "O", "occu": 1}], "abc": [0.638498, 0.846366, 0.911804], "xyz": [6.116982595962, 8.132512531571999, 8.806598754936], "label": "O", "properties": {"magmom": -0.039}}, {"species": [{"element": "O", "occu": 1}], "abc": [0.861502, 0.346366, 0.911804], "xyz": [8.253420904038, 3.3281415315719998, 8.806598754936], "label": "O", "properties": {"magmom": -0.039}}, {"species": [{"element": "O", "occu": 1}], "abc": [0.138498, 0.846366, 0.588196], "xyz": [1.326848095962, 8.132512531571999, 5.681052245064], "label": "O", "properties": {"magmom": -0.039}}, {"species": [{"element": "O", "occu": 1}], "abc": [0.638498, 0.653634, 0.411804], "xyz": [6.116982595962, 6.280600468428, 3.9773817549359998], "label": "O", "properties": {"magmom": -0.038}}, {"species": [{"element": "O", "occu": 1}], "abc": [0.361502, 0.153634, 0.088196], "xyz": [3.4632864040379996, 1.4762294684279997, 0.851835245064], "label": "O", "properties": {"magmom": -0.039}}]}, "formation_enthalpy": -162.26615142968558, "temp": 900, "gibbs_model": "SISSO", "interpolated": false}], "products": [{"@module": "rxn_network.entries", "@class": "GibbsComputedStructureEntry", "energy": -46.69381980106931, "composition": {"Li": 12.0, "Mn": 4.0, "O": 12.0}, "energy_adjustments": [], "parameters": {}, "data": {"oxide_type": "oxide", "icsd_ids": []}, "entry_id": "mp-756408", "correction": 0.0, "structure": {"@module": "pymatgen.core.structure", "@class": "Structure", "charge": null, "lattice": {"matrix": [[0.0, 0.0, 3.536024], [9.133742, 1e-05, 0.0], [1e-05, 9.134324, 0.0]], "a": 3.536024, "b": 9.133742000005475, "c": 9.134324000005474, "alpha": 89.99987454439989, "beta": 90.0, "gamma": 90.0, "volume": 295.01245810985927}, "sites": [{"species": [{"element": "Li", "occu": 1}], "abc": [0.999999, 0.1739, 0.173898], "xyz": [1.58835947278, 1.588442413952, 3.5360204639759996], "label": "Li", "properties": {"magmom": 0.003}}, {"species": [{"element": "Li", "occu": 1}], "abc": [0.5, 0.326104, 0.673898], "xyz": [2.978556540148, 6.155605935991999, 1.768012], "label": "Li", "properties": {"magmom": 0.003}}, {"species": [{"element": "Li", "occu": 1}], "abc": [0.5, 0.673903, 0.32611], "xyz": [6.155259396126, 2.9788011386699997, 1.768012], "label": "Li", "properties": {"magmom": -0.003}}, {"species": [{"element": "Li", "occu": 1}], "abc": [0.0, 0.826102, 0.82611], "xyz": [7.545410794784, 7.545964660659999, 0.0], "label": "Li", "properties": {"magmom": -0.003}}, {"species": [{"element": "Li", "occu": 1}], "abc": [0.5, 0.093686, 0.354491], "xyz": [0.8557072979220001, 3.2380365859439997, 1.768012], "label": "Li", "properties": {"magmom": 0.003}}, {"species": [{"element": "Li", "occu": 1}], "abc": [0.0, 0.145511, 0.593691], "xyz": [1.329065869072, 5.422967404993999, 0.0], "label": "Li", "properties": {"magmom": 0.005}}, {"species": [{"element": "Li", "occu": 1}], "abc": [0.5, 0.354493, 0.093692], "xyz": [3.237848539726, 0.8558166291379999, 1.768012], "label": "Li", "properties": {"magmom": 0.005}}, {"species": [{"element": "Li", "occu": 1}], "abc": [0.0, 0.406317, 0.854491], "xyz": [3.7112031931239997, 7.805201712253999, 0.0], "label": "Li", "properties": {"magmom": 0.003}}, {"species": [{"element": "Li", "occu": 1}], "abc": [0.0, 0.593685, 0.145512], "xyz": [5.42256707439, 1.3291596907379999, 0.0], "label": "Li", "properties": {"magmom": -0.003}}, {"species": [{"element": "Li", "occu": 1}], "abc": [0.5, 0.645515, 0.906309], "xyz": [5.89597653022, 8.278526505266, 1.768012], "label": "Li", "properties": {"magmom": -0.005}}, {"species": [{"element": "Li", "occu": 1}], "abc": [0.0, 0.854489, 0.406309], "xyz": [7.804686130928, 3.7113665950059995, 0.0], "label": "Li", "properties": {"magmom": -0.005}}, {"species": [{"element": "Li", "occu": 1}], "abc": [0.499999, 0.906319, 0.645512], "xyz": [8.278090370818, 5.896324817078, 1.768008463976], "label": "Li", "properties": {"magmom": -0.003}}, {"species": [{"element": "Mn", "occu": 1}], "abc": [0.999986, 0.614554, 0.614538], "xyz": [5.613183826448001, 5.613395347851999, 3.535974495664], "label": "Mn", "properties": {"magmom": -3.809}}, {"species": [{"element": "Mn", "occu": 1}], "abc": [0.500003, 0.885435, 0.114552], "xyz": [8.08733599329, 1.046363937198, 1.7680226080719998], "label": "Mn", "properties": {"magmom": -3.809}}, {"species": [{"element": "Mn", "occu": 1}], "abc": [0.500008, 0.114573, 0.885451], "xyz": [1.046489076676, 8.087997465853999, 1.7680402881919999], "label": "Mn", "properties": {"magmom": 3.809}}, {"species": [{"element": "Mn", "occu": 1}], "abc": [0.999999, 0.385389, 0.385414], "xyz": [3.520047549778, 3.5205002040259994, 3.5360204639759996], "label": "Mn", "properties": {"magmom": 3.809}}, {"species": [{"element": "O", "occu": 1}], "abc": [0.5, 0.101171, 0.101176], "xyz": [0.924070823642, 0.924175376734, 1.768012], "label": "O", "properties": {"magmom": 0.001}}, {"species": [{"element": "O", "occu": 1}], "abc": [1e-06, 0.398833, 0.601176], "xyz": [3.642843734846, 5.4913403533539995, 3.5360239999999995e-06], "label": "O", "properties": {"magmom": 0.001}}, {"species": [{"element": "O", "occu": 1}], "abc": [2e-06, 0.60117, 0.398821], "xyz": [5.4909356663499995, 3.6429662437039996, 7.072047999999999e-06], "label": "O", "properties": {"magmom": -0.001}}, {"species": [{"element": "O", "occu": 1}], "abc": [0.500001, 0.898834, 0.898821], "xyz": [8.209726845038, 8.210131220344, 1.768015536024], "label": "O", "properties": {"magmom": -0.001}}, {"species": [{"element": "O", "occu": 1}], "abc": [0.499999, 0.112887, 0.679319], "xyz": [1.031087526344, 6.205120974225999, 1.768008463976], "label": "O", "properties": {"magmom": 0.003}}, {"species": [{"element": "O", "occu": 1}], "abc": [1e-06, 0.179345, 0.387133], "xyz": [1.6380948303199998, 3.536200046542, 3.5360239999999995e-06], "label": "O", "properties": {"magmom": -0.004}}, {"species": [{"element": "O", "occu": 1}], "abc": [0.500001, 0.320657, 0.887132], "xyz": [2.928807179814, 8.103354325338, 1.768015536024], "label": "O", "properties": {"magmom": -0.004}}, {"species": [{"element": "O", "occu": 1}], "abc": [0.0, 0.387118, 0.179317], "xyz": [3.5358377287260003, 1.6379434478879997, 0.0], "label": "O", "properties": {"magmom": 0.003}}, {"species": [{"element": "O", "occu": 1}], "abc": [2e-06, 0.612882, 0.820694], "xyz": [5.597914271384, 7.496491029676, 7.072047999999999e-06], "label": "O", "properties": {"magmom": -0.003}}, {"species": [{"element": "O", "occu": 1}], "abc": [0.500001, 0.679338, 0.11287], "xyz": [6.204899151496, 1.03099794326, 1.768015536024], "label": "O", "properties": {"magmom": 0.004}}, {"species": [{"element": "O", "occu": 1}], "abc": [0.0, 0.820666, 0.61287], "xyz": [7.495757640872, 5.5981613565399995, 0.0], "label": "O", "properties": {"magmom": 0.004}}, {"species": [{"element": "O", "occu": 1}], "abc": [0.500001, 0.887121, 0.320694], "xyz": [8.102737543722, 2.9293317720659995, 1.768015536024], "label": "O", "properties": {"magmom": -0.003}}]}, "formation_enthalpy": -59.06347643746068, "temp": 900, "gibbs_model": "SISSO", "interpolated": false}, {"@module": "rxn_network.entries", "@class": "GibbsComputedStructureEntry", "energy": -32.81312044744803, "composition": {"C": 8.0, "O": 16.0}, "energy_adjustments": [], "parameters": {}, "data": {"oxide_type": "oxide", "icsd_ids": []}, "entry_id": "mp-995224", "correction": 0.0, "structure": {"@module": "pymatgen.core.structure", "@class": "Structure", "charge": null, "lattice": {"matrix": [[-4.664714, 4.664714, 3.879998], [4.664714, -4.664714, 3.879998], [4.664714, 4.664714, -3.879998]], "a": 7.653332469166357, "b": 7.653332469166357, "c": 7.653332469166357, "alpha": 104.89313458385566, "beta": 104.89313458385566, "gamma": 119.07578200711107, "volume": 337.70814593542036}, "sites": [{"species": [{"element": "C", "occu": 1}], "abc": [0.241916, 0.376449, 0.488829], "xyz": [2.9078054484680003, 1.6526895113439999, 0.5025994209279996], "label": "C", "properties": {"magmom": -0.0}}, {"species": [{"element": "C", "occu": 1}], "abc": [0.88762, 0.753087, 0.511171], "xyz": [1.7569085515319998, 3.0120244886560004, 4.382597420928], "label": "C", "properties": {"magmom": -0.0}}, {"species": [{"element": "C", "occu": 1}], "abc": [0.626449, 0.63762, 0.634533], "xyz": [3.0120244886559995, 2.9078054484680003, 2.442598420928], "label": "C", "properties": {"magmom": -0.0}}, {"species": [{"element": "C", "occu": 1}], "abc": [0.003087, 0.991916, 0.365467], "xyz": [6.317403511344, -2.9078054484679994, 2.4425984209280003], "label": "C", "properties": {"magmom": -0.0}}, {"species": [{"element": "C", "occu": 1}], "abc": [0.008084, 0.373551, 0.011171], "xyz": [1.7569085515320002, -1.652689511344, 1.437399579072], "label": "C", "properties": {"magmom": -0.0}}, {"species": [{"element": "C", "occu": 1}], "abc": [0.36238, 0.996913, 0.988829], "xyz": [7.572519448468, 1.6526895113439988, 1.4373995790720002], "label": "C", "properties": {"magmom": -0.0}}, {"species": [{"element": "C", "occu": 1}], "abc": [0.623551, 0.11238, 0.865467], "xyz": [1.6526895113440006, 6.421622551532, -0.502599420928], "label": "C", "properties": {"magmom": -0.0}}, {"species": [{"element": "C", "occu": 1}], "abc": [0.246913, 0.758084, 0.134533], "xyz": [3.0120244886560004, -1.756908551532, 3.377398579072], "label": "C", "properties": {"magmom": -0.0}}, {"species": [{"element": "O", "occu": 1}], "abc": [0.426902, 0.544056, 0.478242], "xyz": [2.777352056744, 1.684372248832, 1.911737094568], "label": "O", "properties": {"magmom": 0.0}}, {"species": [{"element": "O", "occu": 1}], "abc": [0.065814, 0.94866, 0.521758], "xyz": [6.552075943256, -1.6843722488319997, 1.9117370945679997], "label": "O", "properties": {"magmom": 0.0}}, {"species": [{"element": "O", "occu": 1}], "abc": [0.794056, 0.815814, 0.617154], "xyz": [2.9803417511680004, 2.7773520567439998, 3.851736094568], "label": "O", "properties": {"magmom": 0.0}}, {"species": [{"element": "O", "occu": 1}], "abc": [0.19866, 0.176902, 0.382846], "xyz": [1.684372248832, 1.8873619432560003, -0.028261905432000134], "label": "O", "properties": {"magmom": 0.0}}, {"species": [{"element": "O", "occu": 1}], "abc": [0.823098, 0.205944, 0.021758], "xyz": [-2.777352056744, 2.980341751168, 3.908259905432], "label": "O", "properties": {"magmom": 0.0}}, {"species": [{"element": "O", "occu": 1}], "abc": [0.184186, 0.80134, 0.978242], "xyz": [7.442066056744, 1.684372248832, 0.028261905432000134], "label": "O", "properties": {"magmom": 0.0}}, {"species": [{"element": "O", "occu": 1}], "abc": [0.455944, 0.934186, 0.882846], "xyz": [6.349086248832, 1.8873619432559998, 1.9682609054319995], "label": "O", "properties": {"magmom": 0.0}}, {"species": [{"element": "O", "occu": 1}], "abc": [0.05134, 0.573098, 0.117154], "xyz": [2.980341751168, -1.8873619432559998, 1.9682609054320002], "label": "O", "properties": {"magmom": 0.0}}, {"species": [{"element": "O", "occu": 1}], "abc": [0.139701, 0.411656, 0.568501], "xyz": [3.9204868695840007, 1.383302277844, -0.06651868571200037], "label": "O", "properties": {"magmom": 0.0}}, {"species": [{"element": "O", "occu": 1}], "abc": [0.843155, 0.5712, 0.431499], "xyz": [0.7442271304160002, 3.281411722156, 3.8134793142879992], "label": "O", "properties": {"magmom": 0.0}}, {"species": [{"element": "O", "occu": 1}], "abc": [0.661656, 0.593155, 0.771955], "xyz": [3.2814117221559997, 3.9204868695839994, 1.8734803142880008], "label": "O", "properties": {"magmom": 0.0}}, {"species": [{"element": "O", "occu": 1}], "abc": [0.8212, 0.889701, 0.228045], "xyz": [1.3833022778439994, 0.7442271304160006, 5.753478314288], "label": "O", "properties": {"magmom": 0.0}}, {"species": [{"element": "O", "occu": 1}], "abc": [0.110299, 0.338344, 0.931499], "xyz": [5.408941130416, 3.2814117221559997, -1.8734803142879999], "label": "O", "properties": {"magmom": 0.0}}, {"species": [{"element": "O", "occu": 1}], "abc": [0.406845, 0.1788, 0.068501], "xyz": [-0.744227130416, 1.383302277844, 2.006517685712], "label": "O", "properties": {"magmom": 0.0}}, {"species": [{"element": "O", "occu": 1}], "abc": [0.588344, 0.156845, 0.728045], "xyz": [1.3833022778440007, 5.408941130416, 0.06651868571199993], "label": "O", "properties": {"magmom": 0.0}}, {"species": [{"element": "O", "occu": 1}], "abc": [0.4288, 0.860299, 0.271955], "xyz": [3.2814117221560006, -0.7442271304160006, 3.946516685712], "label": "O", "properties": {"magmom": 0.0}}]}, "formation_enthalpy": -35.58863194, "temp": 900, "gibbs_model": "SISSO", "interpolated": false}]}], "costs": [0.21721460250674757, 0.2839736144414989], "net_rxn": {"@module": "rxn_network.reaction", "@class": "ComputedReaction", "reactants": [{"@module": "rxn_network.entries", "@class": "GibbsComputedStructureEntry", "energy": -122.21166045469023, "composition": {"Mn": 32.0, "O": 48.0}, "energy_adjustments": [], "parameters": {}, "data": {"oxide_type": "oxide", "icsd_ids": [290639, 290640, 290638, 290641]}, "entry_id": "mp-1172875", "correction": 0.0, "structure": {"@module": "pymatgen.core.structure", "@class": "Structure", "charge": null, "lattice": {"matrix": [[9.580269, 0.0, 0.0], [0.0, 9.608742, 0.0], [0.0, 0.0, 9.658434]], "a": 9.580269, "b": 9.608742, "c": 9.658434, "alpha": 90.0, "beta": 90.0, "gamma": 90.0, "volume": 889.1007007723838}, "sites": [{"species": [{"element": "Mn", "occu": 1}], "abc": [0.5, 0.5, 0.0], "xyz": [4.7901345, 4.804371, 0.0], "label": "Mn", "properties": {"magmom": 3.954}}, {"species": [{"element": "Mn", "occu": 1}], "abc": [0.5, 0.0, 0.5], "xyz": [4.7901345, 0.0, 4.829217], "label": "Mn", "properties": {"magmom": 3.947}}, {"species": [{"element": "Mn", "occu": 1}], "abc": [0.0, 0.5, 0.5], "xyz": [0.0, 4.804371, 4.829217], "label": "Mn", "properties": {"magmom": 3.95}}, {"species": [{"element": "Mn", "occu": 1}], "abc": [0.0, 0.0, 0.0], "xyz": [0.0, 0.0, 0.0], "label": "Mn", "properties": {"magmom": 3.95}}, {"species": [{"element": "Mn", "occu": 1}], "abc": [0.0, 0.0, 0.5], "xyz": [0.0, 0.0, 4.829217], "label": "Mn", "properties": {"magmom": 3.958}}, {"species": [{"element": "Mn", "occu": 1}], "abc": [0.0, 0.5, 0.0], "xyz": [0.0, 4.804371, 0.0], "label": "Mn", "properties": {"magmom": 3.961}}, {"species": [{"element": "Mn", "occu": 1}], "abc": [0.5, 0.0, 0.0], "xyz": [4.7901345, 0.0, 0.0], "label": "Mn", "properties": {"magmom": 3.958}}, {"species": [{"element": "Mn", "occu": 1}], "abc": [0.5, 0.5, 0.5], "xyz": [4.7901345, 4.804371, 4.829217], "label": "Mn", "properties": {"magmom": 3.96}}, {"species": [{"element": "Mn", "occu": 1}], "abc": [0.509136, 0.758839, 0.285941], "xyz": [4.877659837584, 7.291488170538, 2.761742276394], "label": "Mn", "properties": {"magmom": 3.994}}, {"species": [{"element": "Mn", "occu": 1}], "abc": [0.490864, 0.258839, 0.214059], "xyz": [4.702609162416, 2.4871171705379997, 2.067474723606], "label": "Mn", "properties": {"magmom": 3.994}}, {"species": [{"element": "Mn", "occu": 1}], "abc": [0.990864, 0.241161, 0.785941], "xyz": [9.492743662415998, 2.3172538294619995, 7.590959276394], "label": "Mn", "properties": {"magmom": 3.994}}, {"species": [{"element": "Mn", "occu": 1}], "abc": [0.009136, 0.741161, 0.714059], "xyz": [0.087525337584, 7.121624829461999, 6.896691723606], "label": "Mn", "properties": {"magmom": 3.995}}, {"species": [{"element": "Mn", "occu": 1}], "abc": [0.490864, 0.241161, 0.714059], "xyz": [4.702609162416, 2.3172538294619995, 6.896691723606], "label": "Mn", "properties": {"magmom": 3.994}}, {"species": [{"element": "Mn", "occu": 1}], "abc": [0.509136, 0.741161, 0.785941], "xyz": [4.877659837584, 7.121624829461999, 7.590959276394], "label": "Mn", "properties": {"magmom": 3.994}}, {"species": [{"element": "Mn", "occu": 1}], "abc": [0.009136, 0.758839, 0.214059], "xyz": [0.087525337584, 7.291488170538, 2.067474723606], "label": "Mn", "properties": {"magmom": 3.994}}, {"species": [{"element": "Mn", "occu": 1}], "abc": [0.990864, 0.258839, 0.285941], "xyz": [9.492743662415998, 2.4871171705379997, 2.761742276394], "label": "Mn", "properties": {"magmom": 3.995}}, {"species": [{"element": "Mn", "occu": 1}], "abc": [0.256414, 0.787943, 0.999876], "xyz": [2.4565150953659995, 7.571140997705999, 9.657236354184], "label": "Mn", "properties": {"magmom": 3.983}}, {"species": [{"element": "Mn", "occu": 1}], "abc": [0.743586, 0.287943, 0.500124], "xyz": [7.1237539046339995, 2.766769997706, 4.830414645816], "label": "Mn", "properties": {"magmom": 3.983}}, {"species": [{"element": "Mn", "occu": 1}], "abc": [0.243586, 0.212057, 0.499876], "xyz": [2.3336194046339997, 2.0376010022939997, 4.828019354184], "label": "Mn", "properties": {"magmom": 3.983}}, {"species": [{"element": "Mn", "occu": 1}], "abc": [0.756414, 0.712057, 0.000124], "xyz": [7.246649595366, 6.841972002294, 0.001197645816], "label": "Mn", "properties": {"magmom": 3.983}}, {"species": [{"element": "Mn", "occu": 1}], "abc": [0.743586, 0.212057, 0.000124], "xyz": [7.1237539046339995, 2.0376010022939997, 0.001197645816], "label": "Mn", "properties": {"magmom": 3.983}}, {"species": [{"element": "Mn", "occu": 1}], "abc": [0.256414, 0.712057, 0.499876], "xyz": [2.4565150953659995, 6.841972002294, 4.828019354184], "label": "Mn", "properties": {"magmom": 3.983}}, {"species": [{"element": "Mn", "occu": 1}], "abc": [0.756414, 0.787943, 0.500124], "xyz": [7.246649595366, 7.571140997705999, 4.830414645816], "label": "Mn", "properties": {"magmom": 3.983}}, {"species": [{"element": "Mn", "occu": 1}], "abc": [0.243586, 0.287943, 0.999876], "xyz": [2.3336194046339997, 2.766769997706, 9.657236354184], "label": "Mn", "properties": {"magmom": 3.983}}, {"species": [{"element": "Mn", "occu": 1}], "abc": [0.215751, 0.511796, 0.246639], "xyz": [2.066952617019, 4.917715720632, 2.382146503326], "label": "Mn", "properties": {"magmom": 3.993}}, {"species": [{"element": "Mn", "occu": 1}], "abc": [0.784249, 0.011796, 0.253361], "xyz": [7.5133163829809995, 0.11334472063199999, 2.447070496674], "label": "Mn", "properties": {"magmom": 3.993}}, {"species": [{"element": "Mn", "occu": 1}], "abc": [0.284249, 0.488204, 0.746639], "xyz": [2.7231818829809997, 4.691026279368, 7.211363503326], "label": "Mn", "properties": {"magmom": 3.993}}, {"species": [{"element": "Mn", "occu": 1}], "abc": [0.715751, 0.988204, 0.753361], "xyz": [6.857087117019, 9.495397279368, 7.276287496674], "label": "Mn", "properties": {"magmom": 3.993}}, {"species": [{"element": "Mn", "occu": 1}], "abc": [0.784249, 0.488204, 0.753361], "xyz": [7.5133163829809995, 4.691026279368, 7.276287496674], "label": "Mn", "properties": {"magmom": 3.993}}, {"species": [{"element": "Mn", "occu": 1}], "abc": [0.215751, 0.988204, 0.746639], "xyz": [2.066952617019, 9.495397279368, 7.211363503326], "label": "Mn", "properties": {"magmom": 3.993}}, {"species": [{"element": "Mn", "occu": 1}], "abc": [0.715751, 0.511796, 0.253361], "xyz": [6.857087117019, 4.917715720632, 2.447070496674], "label": "Mn", "properties": {"magmom": 3.993}}, {"species": [{"element": "Mn", "occu": 1}], "abc": [0.284249, 0.011796, 0.246639], "xyz": [2.7231818829809997, 0.11334472063199999, 2.382146503326], "label": "Mn", "properties": {"magmom": 3.993}}, {"species": [{"element": "O", "occu": 1}], "abc": [0.148653, 0.92325, 0.125336], "xyz": [1.424135727657, 8.871271051499999, 1.210549483824], "label": "O", "properties": {"magmom": -0.066}}, {"species": [{"element": "O", "occu": 1}], "abc": [0.851347, 0.42325, 0.374664], "xyz": [8.156133272342998, 4.0669000515, 3.618667516176], "label": "O", "properties": {"magmom": -0.066}}, {"species": [{"element": "O", "occu": 1}], "abc": [0.351347, 0.07675, 0.625336], "xyz": [3.365998772343, 0.7374709485, 6.039766483824], "label": "O", "properties": {"magmom": -0.066}}, {"species": [{"element": "O", "occu": 1}], "abc": [0.648653, 0.57675, 0.874664], "xyz": [6.214270227657, 5.541841948499999, 8.447884516176], "label": "O", "properties": {"magmom": -0.067}}, {"species": [{"element": "O", "occu": 1}], "abc": [0.851347, 0.07675, 0.874664], "xyz": [8.156133272342998, 0.7374709485, 8.447884516176], "label": "O", "properties": {"magmom": -0.066}}, {"species": [{"element": "O", "occu": 1}], "abc": [0.148653, 0.57675, 0.625336], "xyz": [1.424135727657, 5.541841948499999, 6.039766483824], "label": "O", "properties": {"magmom": -0.066}}, {"species": [{"element": "O", "occu": 1}], "abc": [0.648653, 0.92325, 0.374664], "xyz": [6.214270227657, 8.871271051499999, 3.618667516176], "label": "O", "properties": {"magmom": -0.066}}, {"species": [{"element": "O", "occu": 1}], "abc": [0.351347, 0.42325, 0.125336], "xyz": [3.365998772343, 4.0669000515, 1.210549483824], "label": "O", "properties": {"magmom": -0.067}}, {"species": [{"element": "O", "occu": 1}], "abc": [0.093362, 0.639767, 0.352725], "xyz": [0.8944330743779999, 6.147356043114, 3.40677113265], "label": "O", "properties": {"magmom": -0.046}}, {"species": [{"element": "O", "occu": 1}], "abc": [0.906638, 0.139767, 0.147275], "xyz": [8.685835925622, 1.342985043114, 1.4224458673499998], "label": "O", "properties": {"magmom": -0.046}}, {"species": [{"element": "O", "occu": 1}], "abc": [0.406638, 0.360233, 0.852725], "xyz": [3.8957014256219997, 3.461385956886, 8.23598813265], "label": "O", "properties": {"magmom": -0.046}}, {"species": [{"element": "O", "occu": 1}], "abc": [0.593362, 0.860233, 0.647275], "xyz": [5.684567574377999, 8.265756956886, 6.25166286735], "label": "O", "properties": {"magmom": -0.047}}, {"species": [{"element": "O", "occu": 1}], "abc": [0.906638, 0.360233, 0.647275], "xyz": [8.685835925622, 3.461385956886, 6.25166286735], "label": "O", "properties": {"magmom": -0.046}}, {"species": [{"element": "O", "occu": 1}], "abc": [0.093362, 0.860233, 0.852725], "xyz": [0.8944330743779999, 8.265756956886, 8.23598813265], "label": "O", "properties": {"magmom": -0.046}}, {"species": [{"element": "O", "occu": 1}], "abc": [0.593362, 0.639767, 0.147275], "xyz": [5.684567574377999, 6.147356043114, 1.4224458673499998], "label": "O", "properties": {"magmom": -0.046}}, {"species": [{"element": "O", "occu": 1}], "abc": [0.406638, 0.139767, 0.352725], "xyz": [3.8957014256219997, 1.342985043114, 3.40677113265], "label": "O", "properties": {"magmom": -0.047}}, {"species": [{"element": "O", "occu": 1}], "abc": [0.377278, 0.8579, 0.416654], "xyz": [3.6144247277819996, 8.2433397618, 4.024225159836], "label": "O", "properties": {"magmom": -0.083}}, {"species": [{"element": "O", "occu": 1}], "abc": [0.622722, 0.3579, 0.083346], "xyz": [5.965844272218, 3.4389687617999996, 0.804991840164], "label": "O", "properties": {"magmom": -0.082}}, {"species": [{"element": "O", "occu": 1}], "abc": [0.122722, 0.1421, 0.916654], "xyz": [1.1757097722179999, 1.3654022382, 8.853442159836], "label": "O", "properties": {"magmom": -0.082}}, {"species": [{"element": "O", "occu": 1}], "abc": [0.877278, 0.6421, 0.583346], "xyz": [8.404559227782, 6.1697732381999995, 5.634208840164], "label": "O", "properties": {"magmom": -0.082}}, {"species": [{"element": "O", "occu": 1}], "abc": [0.622722, 0.1421, 0.583346], "xyz": [5.965844272218, 1.3654022382, 5.634208840164], "label": "O", "properties": {"magmom": -0.083}}, {"species": [{"element": "O", "occu": 1}], "abc": [0.377278, 0.6421, 0.916654], "xyz": [3.6144247277819996, 6.1697732381999995, 8.853442159836], "label": "O", "properties": {"magmom": -0.082}}, {"species": [{"element": "O", "occu": 1}], "abc": [0.877278, 0.8579, 0.083346], "xyz": [8.404559227782, 8.2433397618, 0.804991840164], "label": "O", "properties": {"magmom": -0.082}}, {"species": [{"element": "O", "occu": 1}], "abc": [0.122722, 0.3579, 0.416654], "xyz": [1.1757097722179999, 3.4389687617999996, 4.024225159836], "label": "O", "properties": {"magmom": -0.082}}, {"species": [{"element": "O", "occu": 1}], "abc": [0.361212, 0.58585, 0.372296], "xyz": [3.4605081260279995, 5.629281500699999, 3.595796344464], "label": "O", "properties": {"magmom": -0.074}}, {"species": [{"element": "O", "occu": 1}], "abc": [0.638788, 0.08585, 0.127704], "xyz": [6.119760873972, 0.8249105006999999, 1.233420655536], "label": "O", "properties": {"magmom": -0.075}}, {"species": [{"element": "O", "occu": 1}], "abc": [0.138788, 0.41415, 0.872296], "xyz": [1.3296263739719998, 3.9794604993, 8.425013344463999], "label": "O", "properties": {"magmom": -0.074}}, {"species": [{"element": "O", "occu": 1}], "abc": [0.861212, 0.91415, 0.627704], "xyz": [8.250642626028, 8.7838314993, 6.062637655536], "label": "O", "properties": {"magmom": -0.074}}, {"species": [{"element": "O", "occu": 1}], "abc": [0.638788, 0.41415, 0.627704], "xyz": [6.119760873972, 3.9794604993, 6.062637655536], "label": "O", "properties": {"magmom": -0.074}}, {"species": [{"element": "O", "occu": 1}], "abc": [0.361212, 0.91415, 0.872296], "xyz": [3.4605081260279995, 8.7838314993, 8.425013344463999], "label": "O", "properties": {"magmom": -0.075}}, {"species": [{"element": "O", "occu": 1}], "abc": [0.861212, 0.58585, 0.127704], "xyz": [8.250642626028, 5.629281500699999, 1.233420655536], "label": "O", "properties": {"magmom": -0.074}}, {"species": [{"element": "O", "occu": 1}], "abc": [0.138788, 0.08585, 0.372296], "xyz": [1.3296263739719998, 0.8249105006999999, 3.595796344464], "label": "O", "properties": {"magmom": -0.074}}, {"species": [{"element": "O", "occu": 1}], "abc": [0.41963, 0.878812, 0.146192], "xyz": [4.02016828047, 8.444277774504, 1.4119857833279998], "label": "O", "properties": {"magmom": -0.068}}, {"species": [{"element": "O", "occu": 1}], "abc": [0.58037, 0.378812, 0.353808], "xyz": [5.56010071953, 3.6399067745039995, 3.417231216672], "label": "O", "properties": {"magmom": -0.068}}, {"species": [{"element": "O", "occu": 1}], "abc": [0.08037, 0.121188, 0.646192], "xyz": [0.7699662195299999, 1.164464225496, 6.241202783328], "label": "O", "properties": {"magmom": -0.069}}, {"species": [{"element": "O", "occu": 1}], "abc": [0.91963, 0.621188, 0.853808], "xyz": [8.81030278047, 5.968835225495999, 8.246448216672], "label": "O", "properties": {"magmom": -0.068}}, {"species": [{"element": "O", "occu": 1}], "abc": [0.58037, 0.121188, 0.853808], "xyz": [5.56010071953, 1.164464225496, 8.246448216672], "label": "O", "properties": {"magmom": -0.068}}, {"species": [{"element": "O", "occu": 1}], "abc": [0.41963, 0.621188, 0.646192], "xyz": [4.02016828047, 5.968835225495999, 6.241202783328], "label": "O", "properties": {"magmom": -0.068}}, {"species": [{"element": "O", "occu": 1}], "abc": [0.91963, 0.878812, 0.353808], "xyz": [8.81030278047, 8.444277774504, 3.417231216672], "label": "O", "properties": {"magmom": -0.069}}, {"species": [{"element": "O", "occu": 1}], "abc": [0.08037, 0.378812, 0.146192], "xyz": [0.7699662195299999, 3.6399067745039995, 1.4119857833279998], "label": "O", "properties": {"magmom": -0.068}}, {"species": [{"element": "O", "occu": 1}], "abc": [0.138498, 0.653634, 0.088196], "xyz": [1.326848095962, 6.280600468428, 0.851835245064], "label": "O", "properties": {"magmom": -0.039}}, {"species": [{"element": "O", "occu": 1}], "abc": [0.861502, 0.153634, 0.411804], "xyz": [8.253420904038, 1.4762294684279997, 3.9773817549359998], "label": "O", "properties": {"magmom": -0.039}}, {"species": [{"element": "O", "occu": 1}], "abc": [0.361502, 0.346366, 0.588196], "xyz": [3.4632864040379996, 3.3281415315719998, 5.681052245064], "label": "O", "properties": {"magmom": -0.038}}, {"species": [{"element": "O", "occu": 1}], "abc": [0.638498, 0.846366, 0.911804], "xyz": [6.116982595962, 8.132512531571999, 8.806598754936], "label": "O", "properties": {"magmom": -0.039}}, {"species": [{"element": "O", "occu": 1}], "abc": [0.861502, 0.346366, 0.911804], "xyz": [8.253420904038, 3.3281415315719998, 8.806598754936], "label": "O", "properties": {"magmom": -0.039}}, {"species": [{"element": "O", "occu": 1}], "abc": [0.138498, 0.846366, 0.588196], "xyz": [1.326848095962, 8.132512531571999, 5.681052245064], "label": "O", "properties": {"magmom": -0.039}}, {"species": [{"element": "O", "occu": 1}], "abc": [0.638498, 0.653634, 0.411804], "xyz": [6.116982595962, 6.280600468428, 3.9773817549359998], "label": "O", "properties": {"magmom": -0.038}}, {"species": [{"element": "O", "occu": 1}], "abc": [0.361502, 0.153634, 0.088196], "xyz": [3.4632864040379996, 1.4762294684279997, 0.851835245064], "label": "O", "properties": {"magmom": -0.039}}]}, "formation_enthalpy": -162.26615142968558, "temp": 900, "gibbs_model": "SISSO", "interpolated": false}, {"@module": "rxn_network.entries", "@class": "GibbsComputedStructureEntry", "energy": -19.8931028872, "composition": {"Li": 4.0, "C": 2.0, "O": 6.0}, "energy_adjustments": [], "parameters": {}, "data": {"oxide_type": "oxide", "icsd_ids": [96485, 96486]}, "entry_id": "mp-556777", "correction": 0.0, "structure": {"@module": "pymatgen.core.structure", "@class": "Structure", "charge": null, "lattice": {"matrix": [[2.326723, -4.030003, 0.0], [2.326723, 4.030003, 0.0], [0.0, 0.0, 5.382931]], "a": 4.653446475327507, "b": 4.653446475327507, "c": 5.382931, "alpha": 90.0, "beta": 90.0, "gamma": 120.000006757876, "volume": 100.94826543034696}, "sites": [{"species": [{"element": "Li", "occu": 1}], "abc": [0.333333, 0.666667, 0.0], "xyz": [2.326723, 1.343337020002, 0.0], "label": "Li", "properties": {"magmom": 0.0}}, {"species": [{"element": "Li", "occu": 1}], "abc": [0.666667, 0.333333, 0.0], "xyz": [2.326723, -1.343337020002, 0.0], "label": "Li", "properties": {"magmom": 0.0}}, {"species": [{"element": "Li", "occu": 1}], "abc": [0.333333, 0.666667, 0.5], "xyz": [2.326723, 1.343337020002, 2.6914655], "label": "Li", "properties": {"magmom": 0.0}}, {"species": [{"element": "Li", "occu": 1}], "abc": [0.666667, 0.333333, 0.5], "xyz": [2.326723, -1.343337020002, 2.6914655], "label": "Li", "properties": {"magmom": 0.0}}, {"species": [{"element": "C", "occu": 1}], "abc": [0.0, 0.0, 0.25], "xyz": [0.0, 0.0, 1.34573275], "label": "C", "properties": {"magmom": 0.0}}, {"species": [{"element": "C", "occu": 1}], "abc": [0.0, 0.0, 0.75], "xyz": [0.0, 0.0, 4.03719825], "label": "C", "properties": {"magmom": 0.0}}, {"species": [{"element": "O", "occu": 1}], "abc": [0.719909, 0.0, 0.75], "xyz": [1.675028828207, -2.901235429727, 4.03719825], "label": "O", "properties": {"magmom": 0.0}}, {"species": [{"element": "O", "occu": 1}], "abc": [0.280091, 0.0, 0.25], "xyz": [0.6516941717929999, -1.1287675702729998, 1.34573275], "label": "O", "properties": {"magmom": 0.0}}, {"species": [{"element": "O", "occu": 1}], "abc": [0.0, 0.719909, 0.75], "xyz": [1.675028828207, 2.901235429727, 4.03719825], "label": "O", "properties": {"magmom": 0.0}}, {"species": [{"element": "O", "occu": 1}], "abc": [0.0, 0.280091, 0.25], "xyz": [0.6516941717929999, 1.1287675702729998, 1.34573275], "label": "O", "properties": {"magmom": 0.0}}, {"species": [{"element": "O", "occu": 1}], "abc": [0.280091, 0.280091, 0.75], "xyz": [1.3033883435859999, 0.0, 4.03719825], "label": "O", "properties": {"magmom": -0.0}}, {"species": [{"element": "O", "occu": 1}], "abc": [0.719909, 0.719909, 0.25], "xyz": [3.350057656414, 0.0, 1.34573275], "label": "O", "properties": {"magmom": -0.0}}]}, "formation_enthalpy": -26.27042334416666, "temp": 900, "gibbs_model": "SISSO", "interpolated": false}, {"@module": "rxn_network.entries", "@class": "GibbsComputedStructureEntry", "energy": -18.140731002760162, "composition": {"Y": 2.0, "Cl": 6.0}, "energy_adjustments": [], "parameters": {}, "data": {"oxide_type": "None", "icsd_ids": [15684]}, "entry_id": "mp-27455", "correction": 0.0, "structure": {"@module": "pymatgen.core.structure", "@class": "Structure", "charge": null, "lattice": {"matrix": [[6.051635, 3.504288, 0.0], [-6.051635, 3.504288, 0.0], [0.0, 2.391735, 6.649119]], "a": 6.993019416544545, "b": 6.993019416544545, "c": 7.06619981223189, "alpha": 80.23461153988119, "beta": 80.23461153988119, "gamma": 119.8527678276477, "volume": 282.01137025879706}, "sites": [{"species": [{"element": "Y", "occu": 1}], "abc": [0.166513, 0.833487, 0.0], "xyz": [-4.03628320249, 3.504288, 0.0], "label": "Y", "properties": {"magmom": 0.0}}, {"species": [{"element": "Y", "occu": 1}], "abc": [0.833487, 0.166513, 0.0], "xyz": [4.03628320249, 3.504288, 0.0], "label": "Y", "properties": {"magmom": 0.0}}, {"species": [{"element": "Cl", "occu": 1}], "abc": [0.949738, 0.576527, 0.775885], "xyz": [2.2585367499849993, 7.2041834347950005, 5.158951695315], "label": "Cl", "properties": {"magmom": -0.0}}, {"species": [{"element": "Cl", "occu": 1}], "abc": [0.423473, 0.050262, 0.224115], "xyz": [2.2585367499849998, 2.196127565205, 1.490167304685], "label": "Cl", "properties": {"magmom": -0.0}}, {"species": [{"element": "Cl", "occu": 1}], "abc": [0.801418, 0.801418, 0.229103], "xyz": [0.0, 6.1647526244729995, 1.523333110257], "label": "Cl", "properties": {"magmom": -0.0}}, {"species": [{"element": "Cl", "occu": 1}], "abc": [0.198582, 0.198582, 0.770897], "xyz": [0.0, 3.235558375527, 5.125785889743], "label": "Cl", "properties": {"magmom": -0.0}}, {"species": [{"element": "Cl", "occu": 1}], "abc": [0.576527, 0.949738, 0.775885], "xyz": [-2.2585367499849993, 7.2041834347950005, 5.158951695315], "label": "Cl", "properties": {"magmom": -0.0}}, {"species": [{"element": "Cl", "occu": 1}], "abc": [0.050262, 0.423473, 0.224115], "xyz": [-2.2585367499849998, 2.196127565205, 1.490167304685], "label": "Cl", "properties": {"magmom": -0.0}}]}, "formation_enthalpy": -21.83721526622667, "temp": 900, "gibbs_model": "SISSO", "interpolated": false}], "products": [{"@module": "rxn_network.entries", "@class": "GibbsComputedStructureEntry", "energy": -25.565825354933907, "composition": {"Y": 2.0, "Mn": 2.0, "O": 6.0}, "energy_adjustments": [], "parameters": {}, "data": {"oxide_type": "oxide", "icsd_ids": [422989, 422982, 422990, 73361, 181182, 182284]}, "entry_id": "mp-19227", "correction": 0.0, "structure": {"@module": "pymatgen.core.structure", "@class": "Structure", "charge": null, "lattice": {"matrix": [[1.811967, -3.138419, 0.0], [1.811967, 3.138419, 0.0], [0.0, 0.0, 11.440313]], "a": 3.6239340817197543, "b": 3.6239340817197543, "c": 11.440313, "alpha": 90.0, "beta": 90.0, "gamma": 120.00000149189675, "volume": 130.1155226662575}, "sites": [{"species": [{"element": "Y", "occu": 1}], "abc": [0.0, 0.0, 0.5], "xyz": [0.0, 0.0, 5.7201565], "label": "Y", "properties": {"magmom": -0.019}}, {"species": [{"element": "Y", "occu": 1}], "abc": [0.0, 0.0, 0.0], "xyz": [0.0, 0.0, 0.0], "label": "Y", "properties": {"magmom": -0.019}}, {"species": [{"element": "Mn", "occu": 1}], "abc": [0.666667, 0.333333, 0.75], "xyz": [1.811967, -1.0461417589459998, 8.580234749999999], "label": "Mn", "properties": {"magmom": -3.937}}, {"species": [{"element": "Mn", "occu": 1}], "abc": [0.333333, 0.666667, 0.25], "xyz": [1.811967, 1.0461417589459998, 2.86007825], "label": "Mn", "properties": {"magmom": -3.936}}, {"species": [{"element": "O", "occu": 1}], "abc": [0.333333, 0.666667, 0.416134], "xyz": [1.811967, 1.0461417589459998, 4.760703209942], "label": "O", "properties": {"magmom": 0.027}}, {"species": [{"element": "O", "occu": 1}], "abc": [0.666667, 0.333333, 0.916134], "xyz": [1.811967, -1.0461417589459998, 10.480859709942], "label": "O", "properties": {"magmom": 0.027}}, {"species": [{"element": "O", "occu": 1}], "abc": [0.666667, 0.333333, 0.583866], "xyz": [1.811967, -1.0461417589459998, 6.679609790058], "label": "O", "properties": {"magmom": 0.027}}, {"species": [{"element": "O", "occu": 1}], "abc": [0.333333, 0.666667, 0.083866], "xyz": [1.811967, 1.0461417589459998, 0.959453290058], "label": "O", "properties": {"magmom": 0.027}}, {"species": [{"element": "O", "occu": 1}], "abc": [0.0, 0.0, 0.25], "xyz": [0.0, 0.0, 2.86007825], "label": "O", "properties": {"magmom": 0.033}}, {"species": [{"element": "O", "occu": 1}], "abc": [0.0, 0.0, 0.75], "xyz": [0.0, 0.0, 8.580234749999999], "label": "O", "properties": {"magmom": 0.033}}]}, "formation_enthalpy": -30.272521565397, "temp": 900, "gibbs_model": "SISSO", "interpolated": false}, {"@module": "rxn_network.entries", "@class": "GibbsComputedStructureEntry", "energy": -32.81312044744803, "composition": {"C": 8.0, "O": 16.0}, "energy_adjustments": [], "parameters": {}, "data": {"oxide_type": "oxide", "icsd_ids": []}, "entry_id": "mp-995224", "correction": 0.0, "structure": {"@module": "pymatgen.core.structure", "@class": "Structure", "charge": null, "lattice": {"matrix": [[-4.664714, 4.664714, 3.879998], [4.664714, -4.664714, 3.879998], [4.664714, 4.664714, -3.879998]], "a": 7.653332469166357, "b": 7.653332469166357, "c": 7.653332469166357, "alpha": 104.89313458385566, "beta": 104.89313458385566, "gamma": 119.07578200711107, "volume": 337.70814593542036}, "sites": [{"species": [{"element": "C", "occu": 1}], "abc": [0.241916, 0.376449, 0.488829], "xyz": [2.9078054484680003, 1.6526895113439999, 0.5025994209279996], "label": "C", "properties": {"magmom": -0.0}}, {"species": [{"element": "C", "occu": 1}], "abc": [0.88762, 0.753087, 0.511171], "xyz": [1.7569085515319998, 3.0120244886560004, 4.382597420928], "label": "C", "properties": {"magmom": -0.0}}, {"species": [{"element": "C", "occu": 1}], "abc": [0.626449, 0.63762, 0.634533], "xyz": [3.0120244886559995, 2.9078054484680003, 2.442598420928], "label": "C", "properties": {"magmom": -0.0}}, {"species": [{"element": "C", "occu": 1}], "abc": [0.003087, 0.991916, 0.365467], "xyz": [6.317403511344, -2.9078054484679994, 2.4425984209280003], "label": "C", "properties": {"magmom": -0.0}}, {"species": [{"element": "C", "occu": 1}], "abc": [0.008084, 0.373551, 0.011171], "xyz": [1.7569085515320002, -1.652689511344, 1.437399579072], "label": "C", "properties": {"magmom": -0.0}}, {"species": [{"element": "C", "occu": 1}], "abc": [0.36238, 0.996913, 0.988829], "xyz": [7.572519448468, 1.6526895113439988, 1.4373995790720002], "label": "C", "properties": {"magmom": -0.0}}, {"species": [{"element": "C", "occu": 1}], "abc": [0.623551, 0.11238, 0.865467], "xyz": [1.6526895113440006, 6.421622551532, -0.502599420928], "label": "C", "properties": {"magmom": -0.0}}, {"species": [{"element": "C", "occu": 1}], "abc": [0.246913, 0.758084, 0.134533], "xyz": [3.0120244886560004, -1.756908551532, 3.377398579072], "label": "C", "properties": {"magmom": -0.0}}, {"species": [{"element": "O", "occu": 1}], "abc": [0.426902, 0.544056, 0.478242], "xyz": [2.777352056744, 1.684372248832, 1.911737094568], "label": "O", "properties": {"magmom": 0.0}}, {"species": [{"element": "O", "occu": 1}], "abc": [0.065814, 0.94866, 0.521758], "xyz": [6.552075943256, -1.6843722488319997, 1.9117370945679997], "label": "O", "properties": {"magmom": 0.0}}, {"species": [{"element": "O", "occu": 1}], "abc": [0.794056, 0.815814, 0.617154], "xyz": [2.9803417511680004, 2.7773520567439998, 3.851736094568], "label": "O", "properties": {"magmom": 0.0}}, {"species": [{"element": "O", "occu": 1}], "abc": [0.19866, 0.176902, 0.382846], "xyz": [1.684372248832, 1.8873619432560003, -0.028261905432000134], "label": "O", "properties": {"magmom": 0.0}}, {"species": [{"element": "O", "occu": 1}], "abc": [0.823098, 0.205944, 0.021758], "xyz": [-2.777352056744, 2.980341751168, 3.908259905432], "label": "O", "properties": {"magmom": 0.0}}, {"species": [{"element": "O", "occu": 1}], "abc": [0.184186, 0.80134, 0.978242], "xyz": [7.442066056744, 1.684372248832, 0.028261905432000134], "label": "O", "properties": {"magmom": 0.0}}, {"species": [{"element": "O", "occu": 1}], "abc": [0.455944, 0.934186, 0.882846], "xyz": [6.349086248832, 1.8873619432559998, 1.9682609054319995], "label": "O", "properties": {"magmom": 0.0}}, {"species": [{"element": "O", "occu": 1}], "abc": [0.05134, 0.573098, 0.117154], "xyz": [2.980341751168, -1.8873619432559998, 1.9682609054320002], "label": "O", "properties": {"magmom": 0.0}}, {"species": [{"element": "O", "occu": 1}], "abc": [0.139701, 0.411656, 0.568501], "xyz": [3.9204868695840007, 1.383302277844, -0.06651868571200037], "label": "O", "properties": {"magmom": 0.0}}, {"species": [{"element": "O", "occu": 1}], "abc": [0.843155, 0.5712, 0.431499], "xyz": [0.7442271304160002, 3.281411722156, 3.8134793142879992], "label": "O", "properties": {"magmom": 0.0}}, {"species": [{"element": "O", "occu": 1}], "abc": [0.661656, 0.593155, 0.771955], "xyz": [3.2814117221559997, 3.9204868695839994, 1.8734803142880008], "label": "O", "properties": {"magmom": 0.0}}, {"species": [{"element": "O", "occu": 1}], "abc": [0.8212, 0.889701, 0.228045], "xyz": [1.3833022778439994, 0.7442271304160006, 5.753478314288], "label": "O", "properties": {"magmom": 0.0}}, {"species": [{"element": "O", "occu": 1}], "abc": [0.110299, 0.338344, 0.931499], "xyz": [5.408941130416, 3.2814117221559997, -1.8734803142879999], "label": "O", "properties": {"magmom": 0.0}}, {"species": [{"element": "O", "occu": 1}], "abc": [0.406845, 0.1788, 0.068501], "xyz": [-0.744227130416, 1.383302277844, 2.006517685712], "label": "O", "properties": {"magmom": 0.0}}, {"species": [{"element": "O", "occu": 1}], "abc": [0.588344, 0.156845, 0.728045], "xyz": [1.3833022778440007, 5.408941130416, 0.06651868571199993], "label": "O", "properties": {"magmom": 0.0}}, {"species": [{"element": "O", "occu": 1}], "abc": [0.4288, 0.860299, 0.271955], "xyz": [3.2814117221560006, -0.7442271304160006, 3.946516685712], "label": "O", "properties": {"magmom": 0.0}}]}, "formation_enthalpy": -35.58863194, "temp": 900, "gibbs_model": "SISSO", "interpolated": false}, {"@module": "rxn_network.entries", "@class": "GibbsComputedStructureEntry", "energy": -3.4726740757, "composition": {"Li": 1.0, "Cl": 1.0}, "energy_adjustments": [], "parameters": {}, "data": {"oxide_type": "None", "icsd_ids": [26909, 44273, 52235, 27981, 53818]}, "entry_id": "mp-22905", "correction": 0.0, "structure": {"@module": "pymatgen.core.structure", "@class": "Structure", "charge": null, "lattice": {"matrix": [[0.0, 2.576374, 2.576374], [2.576374, 0.0, 2.576374], [2.576374, 2.576374, 0.0]], "a": 3.64354305254542, "b": 3.64354305254542, "c": 3.64354305254542, "alpha": 59.99999999999999, "beta": 59.99999999999999, "gamma": 59.99999999999999, "volume": 34.20241079537208}, "sites": [{"species": [{"element": "Li", "occu": 1}], "abc": [0.0, 0.0, 0.0], "xyz": [0.0, 0.0, 0.0], "label": "Li", "properties": {"magmom": 0.0}}, {"species": [{"element": "Cl", "occu": 1}], "abc": [0.5, 0.5, 0.5], "xyz": [2.576374, 2.576374, 2.576374], "label": "Cl", "properties": {"magmom": 0.0}}]}, "formation_enthalpy": -4.213570539926667, "temp": 900, "gibbs_model": "SISSO", "interpolated": false}]}, "balance": true, "@version": null}, {"@module": "rxn_network.helpers", "@class": "BalancedPathway", "rxns": [{"@module": "rxn_network.reaction", "@class": "ComputedReaction", "reactants": [{"@module": "rxn_network.entries", "@class": "GibbsComputedStructureEntry", "energy": -18.140731002760162, "composition": {"Y": 2.0, "Cl": 6.0}, "energy_adjustments": [], "parameters": {}, "data": {"oxide_type": "None", "icsd_ids": [15684]}, "entry_id": "mp-27455", "correction": 0.0, "structure": {"@module": "pymatgen.core.structure", "@class": "Structure", "charge": null, "lattice": {"matrix": [[6.051635, 3.504288, 0.0], [-6.051635, 3.504288, 0.0], [0.0, 2.391735, 6.649119]], "a": 6.993019416544545, "b": 6.993019416544545, "c": 7.06619981223189, "alpha": 80.23461153988119, "beta": 80.23461153988119, "gamma": 119.8527678276477, "volume": 282.01137025879706}, "sites": [{"species": [{"element": "Y", "occu": 1}], "abc": [0.166513, 0.833487, 0.0], "xyz": [-4.03628320249, 3.504288, 0.0], "label": "Y", "properties": {"magmom": 0.0}}, {"species": [{"element": "Y", "occu": 1}], "abc": [0.833487, 0.166513, 0.0], "xyz": [4.03628320249, 3.504288, 0.0], "label": "Y", "properties": {"magmom": 0.0}}, {"species": [{"element": "Cl", "occu": 1}], "abc": [0.949738, 0.576527, 0.775885], "xyz": [2.2585367499849993, 7.2041834347950005, 5.158951695315], "label": "Cl", "properties": {"magmom": -0.0}}, {"species": [{"element": "Cl", "occu": 1}], "abc": [0.423473, 0.050262, 0.224115], "xyz": [2.2585367499849998, 2.196127565205, 1.490167304685], "label": "Cl", "properties": {"magmom": -0.0}}, {"species": [{"element": "Cl", "occu": 1}], "abc": [0.801418, 0.801418, 0.229103], "xyz": [0.0, 6.1647526244729995, 1.523333110257], "label": "Cl", "properties": {"magmom": -0.0}}, {"species": [{"element": "Cl", "occu": 1}], "abc": [0.198582, 0.198582, 0.770897], "xyz": [0.0, 3.235558375527, 5.125785889743], "label": "Cl", "properties": {"magmom": -0.0}}, {"species": [{"element": "Cl", "occu": 1}], "abc": [0.576527, 0.949738, 0.775885], "xyz": [-2.2585367499849993, 7.2041834347950005, 5.158951695315], "label": "Cl", "properties": {"magmom": -0.0}}, {"species": [{"element": "Cl", "occu": 1}], "abc": [0.050262, 0.423473, 0.224115], "xyz": [-2.2585367499849998, 2.196127565205, 1.490167304685], "label": "Cl", "properties": {"magmom": -0.0}}]}, "formation_enthalpy": -21.83721526622667, "temp": 900, "gibbs_model": "SISSO", "interpolated": false}, {"@module": "rxn_network.entries", "@class": "GibbsComputedStructureEntry", "energy": -46.69381980106931, "composition": {"Li": 12.0, "Mn": 4.0, "O": 12.0}, "energy_adjustments": [], "parameters": {}, "data": {"oxide_type": "oxide", "icsd_ids": []}, "entry_id": "mp-756408", "correction": 0.0, "structure": {"@module": "pymatgen.core.structure", "@class": "Structure", "charge": null, "lattice": {"matrix": [[0.0, 0.0, 3.536024], [9.133742, 1e-05, 0.0], [1e-05, 9.134324, 0.0]], "a": 3.536024, "b": 9.133742000005475, "c": 9.134324000005474, "alpha": 89.99987454439989, "beta": 90.0, "gamma": 90.0, "volume": 295.01245810985927}, "sites": [{"species": [{"element": "Li", "occu": 1}], "abc": [0.999999, 0.1739, 0.173898], "xyz": [1.58835947278, 1.588442413952, 3.5360204639759996], "label": "Li", "properties": {"magmom": 0.003}}, {"species": [{"element": "Li", "occu": 1}], "abc": [0.5, 0.326104, 0.673898], "xyz": [2.978556540148, 6.155605935991999, 1.768012], "label": "Li", "properties": {"magmom": 0.003}}, {"species": [{"element": "Li", "occu": 1}], "abc": [0.5, 0.673903, 0.32611], "xyz": [6.155259396126, 2.9788011386699997, 1.768012], "label": "Li", "properties": {"magmom": -0.003}}, {"species": [{"element": "Li", "occu": 1}], "abc": [0.0, 0.826102, 0.82611], "xyz": [7.545410794784, 7.545964660659999, 0.0], "label": "Li", "properties": {"magmom": -0.003}}, {"species": [{"element": "Li", "occu": 1}], "abc": [0.5, 0.093686, 0.354491], "xyz": [0.8557072979220001, 3.2380365859439997, 1.768012], "label": "Li", "properties": {"magmom": 0.003}}, {"species": [{"element": "Li", "occu": 1}], "abc": [0.0, 0.145511, 0.593691], "xyz": [1.329065869072, 5.422967404993999, 0.0], "label": "Li", "properties": {"magmom": 0.005}}, {"species": [{"element": "Li", "occu": 1}], "abc": [0.5, 0.354493, 0.093692], "xyz": [3.237848539726, 0.8558166291379999, 1.768012], "label": "Li", "properties": {"magmom": 0.005}}, {"species": [{"element": "Li", "occu": 1}], "abc": [0.0, 0.406317, 0.854491], "xyz": [3.7112031931239997, 7.805201712253999, 0.0], "label": "Li", "properties": {"magmom": 0.003}}, {"species": [{"element": "Li", "occu": 1}], "abc": [0.0, 0.593685, 0.145512], "xyz": [5.42256707439, 1.3291596907379999, 0.0], "label": "Li", "properties": {"magmom": -0.003}}, {"species": [{"element": "Li", "occu": 1}], "abc": [0.5, 0.645515, 0.906309], "xyz": [5.89597653022, 8.278526505266, 1.768012], "label": "Li", "properties": {"magmom": -0.005}}, {"species": [{"element": "Li", "occu": 1}], "abc": [0.0, 0.854489, 0.406309], "xyz": [7.804686130928, 3.7113665950059995, 0.0], "label": "Li", "properties": {"magmom": -0.005}}, {"species": [{"element": "Li", "occu": 1}], "abc": [0.499999, 0.906319, 0.645512], "xyz": [8.278090370818, 5.896324817078, 1.768008463976], "label": "Li", "properties": {"magmom": -0.003}}, {"species": [{"element": "Mn", "occu": 1}], "abc": [0.999986, 0.614554, 0.614538], "xyz": [5.613183826448001, 5.613395347851999, 3.535974495664], "label": "Mn", "properties": {"magmom": -3.809}}, {"species": [{"element": "Mn", "occu": 1}], "abc": [0.500003, 0.885435, 0.114552], "xyz": [8.08733599329, 1.046363937198, 1.7680226080719998], "label": "Mn", "properties": {"magmom": -3.809}}, {"species": [{"element": "Mn", "occu": 1}], "abc": [0.500008, 0.114573, 0.885451], "xyz": [1.046489076676, 8.087997465853999, 1.7680402881919999], "label": "Mn", "properties": {"magmom": 3.809}}, {"species": [{"element": "Mn", "occu": 1}], "abc": [0.999999, 0.385389, 0.385414], "xyz": [3.520047549778, 3.5205002040259994, 3.5360204639759996], "label": "Mn", "properties": {"magmom": 3.809}}, {"species": [{"element": "O", "occu": 1}], "abc": [0.5, 0.101171, 0.101176], "xyz": [0.924070823642, 0.924175376734, 1.768012], "label": "O", "properties": {"magmom": 0.001}}, {"species": [{"element": "O", "occu": 1}], "abc": [1e-06, 0.398833, 0.601176], "xyz": [3.642843734846, 5.4913403533539995, 3.5360239999999995e-06], "label": "O", "properties": {"magmom": 0.001}}, {"species": [{"element": "O", "occu": 1}], "abc": [2e-06, 0.60117, 0.398821], "xyz": [5.4909356663499995, 3.6429662437039996, 7.072047999999999e-06], "label": "O", "properties": {"magmom": -0.001}}, {"species": [{"element": "O", "occu": 1}], "abc": [0.500001, 0.898834, 0.898821], "xyz": [8.209726845038, 8.210131220344, 1.768015536024], "label": "O", "properties": {"magmom": -0.001}}, {"species": [{"element": "O", "occu": 1}], "abc": [0.499999, 0.112887, 0.679319], "xyz": [1.031087526344, 6.205120974225999, 1.768008463976], "label": "O", "properties": {"magmom": 0.003}}, {"species": [{"element": "O", "occu": 1}], "abc": [1e-06, 0.179345, 0.387133], "xyz": [1.6380948303199998, 3.536200046542, 3.5360239999999995e-06], "label": "O", "properties": {"magmom": -0.004}}, {"species": [{"element": "O", "occu": 1}], "abc": [0.500001, 0.320657, 0.887132], "xyz": [2.928807179814, 8.103354325338, 1.768015536024], "label": "O", "properties": {"magmom": -0.004}}, {"species": [{"element": "O", "occu": 1}], "abc": [0.0, 0.387118, 0.179317], "xyz": [3.5358377287260003, 1.6379434478879997, 0.0], "label": "O", "properties": {"magmom": 0.003}}, {"species": [{"element": "O", "occu": 1}], "abc": [2e-06, 0.612882, 0.820694], "xyz": [5.597914271384, 7.496491029676, 7.072047999999999e-06], "label": "O", "properties": {"magmom": -0.003}}, {"species": [{"element": "O", "occu": 1}], "abc": [0.500001, 0.679338, 0.11287], "xyz": [6.204899151496, 1.03099794326, 1.768015536024], "label": "O", "properties": {"magmom": 0.004}}, {"species": [{"element": "O", "occu": 1}], "abc": [0.0, 0.820666, 0.61287], "xyz": [7.495757640872, 5.5981613565399995, 0.0], "label": "O", "properties": {"magmom": 0.004}}, {"species": [{"element": "O", "occu": 1}], "abc": [0.500001, 0.887121, 0.320694], "xyz": [8.102737543722, 2.9293317720659995, 1.768015536024], "label": "O", "properties": {"magmom": -0.003}}]}, "formation_enthalpy": -59.06347643746068, "temp": 900, "gibbs_model": "SISSO", "interpolated": false}], "products": [{"@module": "rxn_network.entries", "@class": "GibbsComputedStructureEntry", "energy": -3.4726740757, "composition": {"Li": 1.0, "Cl": 1.0}, "energy_adjustments": [], "parameters": {}, "data": {"oxide_type": "None", "icsd_ids": [26909, 44273, 52235, 27981, 53818]}, "entry_id": "mp-22905", "correction": 0.0, "structure": {"@module": "pymatgen.core.structure", "@class": "Structure", "charge": null, "lattice": {"matrix": [[0.0, 2.576374, 2.576374], [2.576374, 0.0, 2.576374], [2.576374, 2.576374, 0.0]], "a": 3.64354305254542, "b": 3.64354305254542, "c": 3.64354305254542, "alpha": 59.99999999999999, "beta": 59.99999999999999, "gamma": 59.99999999999999, "volume": 34.20241079537208}, "sites": [{"species": [{"element": "Li", "occu": 1}], "abc": [0.0, 0.0, 0.0], "xyz": [0.0, 0.0, 0.0], "label": "Li", "properties": {"magmom": 0.0}}, {"species": [{"element": "Cl", "occu": 1}], "abc": [0.5, 0.5, 0.5], "xyz": [2.576374, 2.576374, 2.576374], "label": "Cl", "properties": {"magmom": 0.0}}]}, "formation_enthalpy": -4.213570539926667, "temp": 900, "gibbs_model": "SISSO", "interpolated": false}, {"@module": "rxn_network.entries", "@class": "GibbsComputedStructureEntry", "energy": -25.565825354933907, "composition": {"Y": 2.0, "Mn": 2.0, "O": 6.0}, "energy_adjustments": [], "parameters": {}, "data": {"oxide_type": "oxide", "icsd_ids": [422989, 422982, 422990, 73361, 181182, 182284]}, "entry_id": "mp-19227", "correction": 0.0, "structure": {"@module": "pymatgen.core.structure", "@class": "Structure", "charge": null, "lattice": {"matrix": [[1.811967, -3.138419, 0.0], [1.811967, 3.138419, 0.0], [0.0, 0.0, 11.440313]], "a": 3.6239340817197543, "b": 3.6239340817197543, "c": 11.440313, "alpha": 90.0, "beta": 90.0, "gamma": 120.00000149189675, "volume": 130.1155226662575}, "sites": [{"species": [{"element": "Y", "occu": 1}], "abc": [0.0, 0.0, 0.5], "xyz": [0.0, 0.0, 5.7201565], "label": "Y", "properties": {"magmom": -0.019}}, {"species": [{"element": "Y", "occu": 1}], "abc": [0.0, 0.0, 0.0], "xyz": [0.0, 0.0, 0.0], "label": "Y", "properties": {"magmom": -0.019}}, {"species": [{"element": "Mn", "occu": 1}], "abc": [0.666667, 0.333333, 0.75], "xyz": [1.811967, -1.0461417589459998, 8.580234749999999], "label": "Mn", "properties": {"magmom": -3.937}}, {"species": [{"element": "Mn", "occu": 1}], "abc": [0.333333, 0.666667, 0.25], "xyz": [1.811967, 1.0461417589459998, 2.86007825], "label": "Mn", "properties": {"magmom": -3.936}}, {"species": [{"element": "O", "occu": 1}], "abc": [0.333333, 0.666667, 0.416134], "xyz": [1.811967, 1.0461417589459998, 4.760703209942], "label": "O", "properties": {"magmom": 0.027}}, {"species": [{"element": "O", "occu": 1}], "abc": [0.666667, 0.333333, 0.916134], "xyz": [1.811967, -1.0461417589459998, 10.480859709942], "label": "O", "properties": {"magmom": 0.027}}, {"species": [{"element": "O", "occu": 1}], "abc": [0.666667, 0.333333, 0.583866], "xyz": [1.811967, -1.0461417589459998, 6.679609790058], "label": "O", "properties": {"magmom": 0.027}}, {"species": [{"element": "O", "occu": 1}], "abc": [0.333333, 0.666667, 0.083866], "xyz": [1.811967, 1.0461417589459998, 0.959453290058], "label": "O", "properties": {"magmom": 0.027}}, {"species": [{"element": "O", "occu": 1}], "abc": [0.0, 0.0, 0.25], "xyz": [0.0, 0.0, 2.86007825], "label": "O", "properties": {"magmom": 0.033}}, {"species": [{"element": "O", "occu": 1}], "abc": [0.0, 0.0, 0.75], "xyz": [0.0, 0.0, 8.580234749999999], "label": "O", "properties": {"magmom": 0.033}}]}, "formation_enthalpy": -30.272521565397, "temp": 900, "gibbs_model": "SISSO", "interpolated": false}]}, {"@module": "rxn_network.reaction", "@class": "ComputedReaction", "reactants": [{"@module": "rxn_network.entries", "@class": "GibbsComputedStructureEntry", "energy": -19.8931028872, "composition": {"Li": 4.0, "C": 2.0, "O": 6.0}, "energy_adjustments": [], "parameters": {}, "data": {"oxide_type": "oxide", "icsd_ids": [96485, 96486]}, "entry_id": "mp-556777", "correction": 0.0, "structure": {"@module": "pymatgen.core.structure", "@class": "Structure", "charge": null, "lattice": {"matrix": [[2.326723, -4.030003, 0.0], [2.326723, 4.030003, 0.0], [0.0, 0.0, 5.382931]], "a": 4.653446475327507, "b": 4.653446475327507, "c": 5.382931, "alpha": 90.0, "beta": 90.0, "gamma": 120.000006757876, "volume": 100.94826543034696}, "sites": [{"species": [{"element": "Li", "occu": 1}], "abc": [0.333333, 0.666667, 0.0], "xyz": [2.326723, 1.343337020002, 0.0], "label": "Li", "properties": {"magmom": 0.0}}, {"species": [{"element": "Li", "occu": 1}], "abc": [0.666667, 0.333333, 0.0], "xyz": [2.326723, -1.343337020002, 0.0], "label": "Li", "properties": {"magmom": 0.0}}, {"species": [{"element": "Li", "occu": 1}], "abc": [0.333333, 0.666667, 0.5], "xyz": [2.326723, 1.343337020002, 2.6914655], "label": "Li", "properties": {"magmom": 0.0}}, {"species": [{"element": "Li", "occu": 1}], "abc": [0.666667, 0.333333, 0.5], "xyz": [2.326723, -1.343337020002, 2.6914655], "label": "Li", "properties": {"magmom": 0.0}}, {"species": [{"element": "C", "occu": 1}], "abc": [0.0, 0.0, 0.25], "xyz": [0.0, 0.0, 1.34573275], "label": "C", "properties": {"magmom": 0.0}}, {"species": [{"element": "C", "occu": 1}], "abc": [0.0, 0.0, 0.75], "xyz": [0.0, 0.0, 4.03719825], "label": "C", "properties": {"magmom": 0.0}}, {"species": [{"element": "O", "occu": 1}], "abc": [0.719909, 0.0, 0.75], "xyz": [1.675028828207, -2.901235429727, 4.03719825], "label": "O", "properties": {"magmom": 0.0}}, {"species": [{"element": "O", "occu": 1}], "abc": [0.280091, 0.0, 0.25], "xyz": [0.6516941717929999, -1.1287675702729998, 1.34573275], "label": "O", "properties": {"magmom": 0.0}}, {"species": [{"element": "O", "occu": 1}], "abc": [0.0, 0.719909, 0.75], "xyz": [1.675028828207, 2.901235429727, 4.03719825], "label": "O", "properties": {"magmom": 0.0}}, {"species": [{"element": "O", "occu": 1}], "abc": [0.0, 0.280091, 0.25], "xyz": [0.6516941717929999, 1.1287675702729998, 1.34573275], "label": "O", "properties": {"magmom": 0.0}}, {"species": [{"element": "O", "occu": 1}], "abc": [0.280091, 0.280091, 0.75], "xyz": [1.3033883435859999, 0.0, 4.03719825], "label": "O", "properties": {"magmom": -0.0}}, {"species": [{"element": "O", "occu": 1}], "abc": [0.719909, 0.719909, 0.25], "xyz": [3.350057656414, 0.0, 1.34573275], "label": "O", "properties": {"magmom": -0.0}}]}, "formation_enthalpy": -26.27042334416666, "temp": 900, "gibbs_model": "SISSO", "interpolated": false}, {"@module": "rxn_network.entries", "@class": "GibbsComputedStructureEntry", "energy": -122.21166045469023, "composition": {"Mn": 32.0, "O": 48.0}, "energy_adjustments": [], "parameters": {}, "data": {"oxide_type": "oxide", "icsd_ids": [290639, 290640, 290638, 290641]}, "entry_id": "mp-1172875", "correction": 0.0, "structure": {"@module": "pymatgen.core.structure", "@class": "Structure", "charge": null, "lattice": {"matrix": [[9.580269, 0.0, 0.0], [0.0, 9.608742, 0.0], [0.0, 0.0, 9.658434]], "a": 9.580269, "b": 9.608742, "c": 9.658434, "alpha": 90.0, "beta": 90.0, "gamma": 90.0, "volume": 889.1007007723838}, "sites": [{"species": [{"element": "Mn", "occu": 1}], "abc": [0.5, 0.5, 0.0], "xyz": [4.7901345, 4.804371, 0.0], "label": "Mn", "properties": {"magmom": 3.954}}, {"species": [{"element": "Mn", "occu": 1}], "abc": [0.5, 0.0, 0.5], "xyz": [4.7901345, 0.0, 4.829217], "label": "Mn", "properties": {"magmom": 3.947}}, {"species": [{"element": "Mn", "occu": 1}], "abc": [0.0, 0.5, 0.5], "xyz": [0.0, 4.804371, 4.829217], "label": "Mn", "properties": {"magmom": 3.95}}, {"species": [{"element": "Mn", "occu": 1}], "abc": [0.0, 0.0, 0.0], "xyz": [0.0, 0.0, 0.0], "label": "Mn", "properties": {"magmom": 3.95}}, {"species": [{"element": "Mn", "occu": 1}], "abc": [0.0, 0.0, 0.5], "xyz": [0.0, 0.0, 4.829217], "label": "Mn", "properties": {"magmom": 3.958}}, {"species": [{"element": "Mn", "occu": 1}], "abc": [0.0, 0.5, 0.0], "xyz": [0.0, 4.804371, 0.0], "label": "Mn", "properties": {"magmom": 3.961}}, {"species": [{"element": "Mn", "occu": 1}], "abc": [0.5, 0.0, 0.0], "xyz": [4.7901345, 0.0, 0.0], "label": "Mn", "properties": {"magmom": 3.958}}, {"species": [{"element": "Mn", "occu": 1}], "abc": [0.5, 0.5, 0.5], "xyz": [4.7901345, 4.804371, 4.829217], "label": "Mn", "properties": {"magmom": 3.96}}, {"species": [{"element": "Mn", "occu": 1}], "abc": [0.509136, 0.758839, 0.285941], "xyz": [4.877659837584, 7.291488170538, 2.761742276394], "label": "Mn", "properties": {"magmom": 3.994}}, {"species": [{"element": "Mn", "occu": 1}], "abc": [0.490864, 0.258839, 0.214059], "xyz": [4.702609162416, 2.4871171705379997, 2.067474723606], "label": "Mn", "properties": {"magmom": 3.994}}, {"species": [{"element": "Mn", "occu": 1}], "abc": [0.990864, 0.241161, 0.785941], "xyz": [9.492743662415998, 2.3172538294619995, 7.590959276394], "label": "Mn", "properties": {"magmom": 3.994}}, {"species": [{"element": "Mn", "occu": 1}], "abc": [0.009136, 0.741161, 0.714059], "xyz": [0.087525337584, 7.121624829461999, 6.896691723606], "label": "Mn", "properties": {"magmom": 3.995}}, {"species": [{"element": "Mn", "occu": 1}], "abc": [0.490864, 0.241161, 0.714059], "xyz": [4.702609162416, 2.3172538294619995, 6.896691723606], "label": "Mn", "properties": {"magmom": 3.994}}, {"species": [{"element": "Mn", "occu": 1}], "abc": [0.509136, 0.741161, 0.785941], "xyz": [4.877659837584, 7.121624829461999, 7.590959276394], "label": "Mn", "properties": {"magmom": 3.994}}, {"species": [{"element": "Mn", "occu": 1}], "abc": [0.009136, 0.758839, 0.214059], "xyz": [0.087525337584, 7.291488170538, 2.067474723606], "label": "Mn", "properties": {"magmom": 3.994}}, {"species": [{"element": "Mn", "occu": 1}], "abc": [0.990864, 0.258839, 0.285941], "xyz": [9.492743662415998, 2.4871171705379997, 2.761742276394], "label": "Mn", "properties": {"magmom": 3.995}}, {"species": [{"element": "Mn", "occu": 1}], "abc": [0.256414, 0.787943, 0.999876], "xyz": [2.4565150953659995, 7.571140997705999, 9.657236354184], "label": "Mn", "properties": {"magmom": 3.983}}, {"species": [{"element": "Mn", "occu": 1}], "abc": [0.743586, 0.287943, 0.500124], "xyz": [7.1237539046339995, 2.766769997706, 4.830414645816], "label": "Mn", "properties": {"magmom": 3.983}}, {"species": [{"element": "Mn", "occu": 1}], "abc": [0.243586, 0.212057, 0.499876], "xyz": [2.3336194046339997, 2.0376010022939997, 4.828019354184], "label": "Mn", "properties": {"magmom": 3.983}}, {"species": [{"element": "Mn", "occu": 1}], "abc": [0.756414, 0.712057, 0.000124], "xyz": [7.246649595366, 6.841972002294, 0.001197645816], "label": "Mn", "properties": {"magmom": 3.983}}, {"species": [{"element": "Mn", "occu": 1}], "abc": [0.743586, 0.212057, 0.000124], "xyz": [7.1237539046339995, 2.0376010022939997, 0.001197645816], "label": "Mn", "properties": {"magmom": 3.983}}, {"species": [{"element": "Mn", "occu": 1}], "abc": [0.256414, 0.712057, 0.499876], "xyz": [2.4565150953659995, 6.841972002294, 4.828019354184], "label": "Mn", "properties": {"magmom": 3.983}}, {"species": [{"element": "Mn", "occu": 1}], "abc": [0.756414, 0.787943, 0.500124], "xyz": [7.246649595366, 7.571140997705999, 4.830414645816], "label": "Mn", "properties": {"magmom": 3.983}}, {"species": [{"element": "Mn", "occu": 1}], "abc": [0.243586, 0.287943, 0.999876], "xyz": [2.3336194046339997, 2.766769997706, 9.657236354184], "label": "Mn", "properties": {"magmom": 3.983}}, {"species": [{"element": "Mn", "occu": 1}], "abc": [0.215751, 0.511796, 0.246639], "xyz": [2.066952617019, 4.917715720632, 2.382146503326], "label": "Mn", "properties": {"magmom": 3.993}}, {"species": [{"element": "Mn", "occu": 1}], "abc": [0.784249, 0.011796, 0.253361], "xyz": [7.5133163829809995, 0.11334472063199999, 2.447070496674], "label": "Mn", "properties": {"magmom": 3.993}}, {"species": [{"element": "Mn", "occu": 1}], "abc": [0.284249, 0.488204, 0.746639], "xyz": [2.7231818829809997, 4.691026279368, 7.211363503326], "label": "Mn", "properties": {"magmom": 3.993}}, {"species": [{"element": "Mn", "occu": 1}], "abc": [0.715751, 0.988204, 0.753361], "xyz": [6.857087117019, 9.495397279368, 7.276287496674], "label": "Mn", "properties": {"magmom": 3.993}}, {"species": [{"element": "Mn", "occu": 1}], "abc": [0.784249, 0.488204, 0.753361], "xyz": [7.5133163829809995, 4.691026279368, 7.276287496674], "label": "Mn", "properties": {"magmom": 3.993}}, {"species": [{"element": "Mn", "occu": 1}], "abc": [0.215751, 0.988204, 0.746639], "xyz": [2.066952617019, 9.495397279368, 7.211363503326], "label": "Mn", "properties": {"magmom": 3.993}}, {"species": [{"element": "Mn", "occu": 1}], "abc": [0.715751, 0.511796, 0.253361], "xyz": [6.857087117019, 4.917715720632, 2.447070496674], "label": "Mn", "properties": {"magmom": 3.993}}, {"species": [{"element": "Mn", "occu": 1}], "abc": [0.284249, 0.011796, 0.246639], "xyz": [2.7231818829809997, 0.11334472063199999, 2.382146503326], "label": "Mn", "properties": {"magmom": 3.993}}, {"species": [{"element": "O", "occu": 1}], "abc": [0.148653, 0.92325, 0.125336], "xyz": [1.424135727657, 8.871271051499999, 1.210549483824], "label": "O", "properties": {"magmom": -0.066}}, {"species": [{"element": "O", "occu": 1}], "abc": [0.851347, 0.42325, 0.374664], "xyz": [8.156133272342998, 4.0669000515, 3.618667516176], "label": "O", "properties": {"magmom": -0.066}}, {"species": [{"element": "O", "occu": 1}], "abc": [0.351347, 0.07675, 0.625336], "xyz": [3.365998772343, 0.7374709485, 6.039766483824], "label": "O", "properties": {"magmom": -0.066}}, {"species": [{"element": "O", "occu": 1}], "abc": [0.648653, 0.57675, 0.874664], "xyz": [6.214270227657, 5.541841948499999, 8.447884516176], "label": "O", "properties": {"magmom": -0.067}}, {"species": [{"element": "O", "occu": 1}], "abc": [0.851347, 0.07675, 0.874664], "xyz": [8.156133272342998, 0.7374709485, 8.447884516176], "label": "O", "properties": {"magmom": -0.066}}, {"species": [{"element": "O", "occu": 1}], "abc": [0.148653, 0.57675, 0.625336], "xyz": [1.424135727657, 5.541841948499999, 6.039766483824], "label": "O", "properties": {"magmom": -0.066}}, {"species": [{"element": "O", "occu": 1}], "abc": [0.648653, 0.92325, 0.374664], "xyz": [6.214270227657, 8.871271051499999, 3.618667516176], "label": "O", "properties": {"magmom": -0.066}}, {"species": [{"element": "O", "occu": 1}], "abc": [0.351347, 0.42325, 0.125336], "xyz": [3.365998772343, 4.0669000515, 1.210549483824], "label": "O", "properties": {"magmom": -0.067}}, {"species": [{"element": "O", "occu": 1}], "abc": [0.093362, 0.639767, 0.352725], "xyz": [0.8944330743779999, 6.147356043114, 3.40677113265], "label": "O", "properties": {"magmom": -0.046}}, {"species": [{"element": "O", "occu": 1}], "abc": [0.906638, 0.139767, 0.147275], "xyz": [8.685835925622, 1.342985043114, 1.4224458673499998], "label": "O", "properties": {"magmom": -0.046}}, {"species": [{"element": "O", "occu": 1}], "abc": [0.406638, 0.360233, 0.852725], "xyz": [3.8957014256219997, 3.461385956886, 8.23598813265], "label": "O", "properties": {"magmom": -0.046}}, {"species": [{"element": "O", "occu": 1}], "abc": [0.593362, 0.860233, 0.647275], "xyz": [5.684567574377999, 8.265756956886, 6.25166286735], "label": "O", "properties": {"magmom": -0.047}}, {"species": [{"element": "O", "occu": 1}], "abc": [0.906638, 0.360233, 0.647275], "xyz": [8.685835925622, 3.461385956886, 6.25166286735], "label": "O", "properties": {"magmom": -0.046}}, {"species": [{"element": "O", "occu": 1}], "abc": [0.093362, 0.860233, 0.852725], "xyz": [0.8944330743779999, 8.265756956886, 8.23598813265], "label": "O", "properties": {"magmom": -0.046}}, {"species": [{"element": "O", "occu": 1}], "abc": [0.593362, 0.639767, 0.147275], "xyz": [5.684567574377999, 6.147356043114, 1.4224458673499998], "label": "O", "properties": {"magmom": -0.046}}, {"species": [{"element": "O", "occu": 1}], "abc": [0.406638, 0.139767, 0.352725], "xyz": [3.8957014256219997, 1.342985043114, 3.40677113265], "label": "O", "properties": {"magmom": -0.047}}, {"species": [{"element": "O", "occu": 1}], "abc": [0.377278, 0.8579, 0.416654], "xyz": [3.6144247277819996, 8.2433397618, 4.024225159836], "label": "O", "properties": {"magmom": -0.083}}, {"species": [{"element": "O", "occu": 1}], "abc": [0.622722, 0.3579, 0.083346], "xyz": [5.965844272218, 3.4389687617999996, 0.804991840164], "label": "O", "properties": {"magmom": -0.082}}, {"species": [{"element": "O", "occu": 1}], "abc": [0.122722, 0.1421, 0.916654], "xyz": [1.1757097722179999, 1.3654022382, 8.853442159836], "label": "O", "properties": {"magmom": -0.082}}, {"species": [{"element": "O", "occu": 1}], "abc": [0.877278, 0.6421, 0.583346], "xyz": [8.404559227782, 6.1697732381999995, 5.634208840164], "label": "O", "properties": {"magmom": -0.082}}, {"species": [{"element": "O", "occu": 1}], "abc": [0.622722, 0.1421, 0.583346], "xyz": [5.965844272218, 1.3654022382, 5.634208840164], "label": "O", "properties": {"magmom": -0.083}}, {"species": [{"element": "O", "occu": 1}], "abc": [0.377278, 0.6421, 0.916654], "xyz": [3.6144247277819996, 6.1697732381999995, 8.853442159836], "label": "O", "properties": {"magmom": -0.082}}, {"species": [{"element": "O", "occu": 1}], "abc": [0.877278, 0.8579, 0.083346], "xyz": [8.404559227782, 8.2433397618, 0.804991840164], "label": "O", "properties": {"magmom": -0.082}}, {"species": [{"element": "O", "occu": 1}], "abc": [0.122722, 0.3579, 0.416654], "xyz": [1.1757097722179999, 3.4389687617999996, 4.024225159836], "label": "O", "properties": {"magmom": -0.082}}, {"species": [{"element": "O", "occu": 1}], "abc": [0.361212, 0.58585, 0.372296], "xyz": [3.4605081260279995, 5.629281500699999, 3.595796344464], "label": "O", "properties": {"magmom": -0.074}}, {"species": [{"element": "O", "occu": 1}], "abc": [0.638788, 0.08585, 0.127704], "xyz": [6.119760873972, 0.8249105006999999, 1.233420655536], "label": "O", "properties": {"magmom": -0.075}}, {"species": [{"element": "O", "occu": 1}], "abc": [0.138788, 0.41415, 0.872296], "xyz": [1.3296263739719998, 3.9794604993, 8.425013344463999], "label": "O", "properties": {"magmom": -0.074}}, {"species": [{"element": "O", "occu": 1}], "abc": [0.861212, 0.91415, 0.627704], "xyz": [8.250642626028, 8.7838314993, 6.062637655536], "label": "O", "properties": {"magmom": -0.074}}, {"species": [{"element": "O", "occu": 1}], "abc": [0.638788, 0.41415, 0.627704], "xyz": [6.119760873972, 3.9794604993, 6.062637655536], "label": "O", "properties": {"magmom": -0.074}}, {"species": [{"element": "O", "occu": 1}], "abc": [0.361212, 0.91415, 0.872296], "xyz": [3.4605081260279995, 8.7838314993, 8.425013344463999], "label": "O", "properties": {"magmom": -0.075}}, {"species": [{"element": "O", "occu": 1}], "abc": [0.861212, 0.58585, 0.127704], "xyz": [8.250642626028, 5.629281500699999, 1.233420655536], "label": "O", "properties": {"magmom": -0.074}}, {"species": [{"element": "O", "occu": 1}], "abc": [0.138788, 0.08585, 0.372296], "xyz": [1.3296263739719998, 0.8249105006999999, 3.595796344464], "label": "O", "properties": {"magmom": -0.074}}, {"species": [{"element": "O", "occu": 1}], "abc": [0.41963, 0.878812, 0.146192], "xyz": [4.02016828047, 8.444277774504, 1.4119857833279998], "label": "O", "properties": {"magmom": -0.068}}, {"species": [{"element": "O", "occu": 1}], "abc": [0.58037, 0.378812, 0.353808], "xyz": [5.56010071953, 3.6399067745039995, 3.417231216672], "label": "O", "properties": {"magmom": -0.068}}, {"species": [{"element": "O", "occu": 1}], "abc": [0.08037, 0.121188, 0.646192], "xyz": [0.7699662195299999, 1.164464225496, 6.241202783328], "label": "O", "properties": {"magmom": -0.069}}, {"species": [{"element": "O", "occu": 1}], "abc": [0.91963, 0.621188, 0.853808], "xyz": [8.81030278047, 5.968835225495999, 8.246448216672], "label": "O", "properties": {"magmom": -0.068}}, {"species": [{"element": "O", "occu": 1}], "abc": [0.58037, 0.121188, 0.853808], "xyz": [5.56010071953, 1.164464225496, 8.246448216672], "label": "O", "properties": {"magmom": -0.068}}, {"species": [{"element": "O", "occu": 1}], "abc": [0.41963, 0.621188, 0.646192], "xyz": [4.02016828047, 5.968835225495999, 6.241202783328], "label": "O", "properties": {"magmom": -0.068}}, {"species": [{"element": "O", "occu": 1}], "abc": [0.91963, 0.878812, 0.353808], "xyz": [8.81030278047, 8.444277774504, 3.417231216672], "label": "O", "properties": {"magmom": -0.069}}, {"species": [{"element": "O", "occu": 1}], "abc": [0.08037, 0.378812, 0.146192], "xyz": [0.7699662195299999, 3.6399067745039995, 1.4119857833279998], "label": "O", "properties": {"magmom": -0.068}}, {"species": [{"element": "O", "occu": 1}], "abc": [0.138498, 0.653634, 0.088196], "xyz": [1.326848095962, 6.280600468428, 0.851835245064], "label": "O", "properties": {"magmom": -0.039}}, {"species": [{"element": "O", "occu": 1}], "abc": [0.861502, 0.153634, 0.411804], "xyz": [8.253420904038, 1.4762294684279997, 3.9773817549359998], "label": "O", "properties": {"magmom": -0.039}}, {"species": [{"element": "O", "occu": 1}], "abc": [0.361502, 0.346366, 0.588196], "xyz": [3.4632864040379996, 3.3281415315719998, 5.681052245064], "label": "O", "properties": {"magmom": -0.038}}, {"species": [{"element": "O", "occu": 1}], "abc": [0.638498, 0.846366, 0.911804], "xyz": [6.116982595962, 8.132512531571999, 8.806598754936], "label": "O", "properties": {"magmom": -0.039}}, {"species": [{"element": "O", "occu": 1}], "abc": [0.861502, 0.346366, 0.911804], "xyz": [8.253420904038, 3.3281415315719998, 8.806598754936], "label": "O", "properties": {"magmom": -0.039}}, {"species": [{"element": "O", "occu": 1}], "abc": [0.138498, 0.846366, 0.588196], "xyz": [1.326848095962, 8.132512531571999, 5.681052245064], "label": "O", "properties": {"magmom": -0.039}}, {"species": [{"element": "O", "occu": 1}], "abc": [0.638498, 0.653634, 0.411804], "xyz": [6.116982595962, 6.280600468428, 3.9773817549359998], "label": "O", "properties": {"magmom": -0.038}}, {"species": [{"element": "O", "occu": 1}], "abc": [0.361502, 0.153634, 0.088196], "xyz": [3.4632864040379996, 1.4762294684279997, 0.851835245064], "label": "O", "properties": {"magmom": -0.039}}]}, "formation_enthalpy": -162.26615142968558, "temp": 900, "gibbs_model": "SISSO", "interpolated": false}], "products": [{"@module": "rxn_network.entries", "@class": "GibbsComputedStructureEntry", "energy": -46.69381980106931, "composition": {"Li": 12.0, "Mn": 4.0, "O": 12.0}, "energy_adjustments": [], "parameters": {}, "data": {"oxide_type": "oxide", "icsd_ids": []}, "entry_id": "mp-756408", "correction": 0.0, "structure": {"@module": "pymatgen.core.structure", "@class": "Structure", "charge": null, "lattice": {"matrix": [[0.0, 0.0, 3.536024], [9.133742, 1e-05, 0.0], [1e-05, 9.134324, 0.0]], "a": 3.536024, "b": 9.133742000005475, "c": 9.134324000005474, "alpha": 89.99987454439989, "beta": 90.0, "gamma": 90.0, "volume": 295.01245810985927}, "sites": [{"species": [{"element": "Li", "occu": 1}], "abc": [0.999999, 0.1739, 0.173898], "xyz": [1.58835947278, 1.588442413952, 3.5360204639759996], "label": "Li", "properties": {"magmom": 0.003}}, {"species": [{"element": "Li", "occu": 1}], "abc": [0.5, 0.326104, 0.673898], "xyz": [2.978556540148, 6.155605935991999, 1.768012], "label": "Li", "properties": {"magmom": 0.003}}, {"species": [{"element": "Li", "occu": 1}], "abc": [0.5, 0.673903, 0.32611], "xyz": [6.155259396126, 2.9788011386699997, 1.768012], "label": "Li", "properties": {"magmom": -0.003}}, {"species": [{"element": "Li", "occu": 1}], "abc": [0.0, 0.826102, 0.82611], "xyz": [7.545410794784, 7.545964660659999, 0.0], "label": "Li", "properties": {"magmom": -0.003}}, {"species": [{"element": "Li", "occu": 1}], "abc": [0.5, 0.093686, 0.354491], "xyz": [0.8557072979220001, 3.2380365859439997, 1.768012], "label": "Li", "properties": {"magmom": 0.003}}, {"species": [{"element": "Li", "occu": 1}], "abc": [0.0, 0.145511, 0.593691], "xyz": [1.329065869072, 5.422967404993999, 0.0], "label": "Li", "properties": {"magmom": 0.005}}, {"species": [{"element": "Li", "occu": 1}], "abc": [0.5, 0.354493, 0.093692], "xyz": [3.237848539726, 0.8558166291379999, 1.768012], "label": "Li", "properties": {"magmom": 0.005}}, {"species": [{"element": "Li", "occu": 1}], "abc": [0.0, 0.406317, 0.854491], "xyz": [3.7112031931239997, 7.805201712253999, 0.0], "label": "Li", "properties": {"magmom": 0.003}}, {"species": [{"element": "Li", "occu": 1}], "abc": [0.0, 0.593685, 0.145512], "xyz": [5.42256707439, 1.3291596907379999, 0.0], "label": "Li", "properties": {"magmom": -0.003}}, {"species": [{"element": "Li", "occu": 1}], "abc": [0.5, 0.645515, 0.906309], "xyz": [5.89597653022, 8.278526505266, 1.768012], "label": "Li", "properties": {"magmom": -0.005}}, {"species": [{"element": "Li", "occu": 1}], "abc": [0.0, 0.854489, 0.406309], "xyz": [7.804686130928, 3.7113665950059995, 0.0], "label": "Li", "properties": {"magmom": -0.005}}, {"species": [{"element": "Li", "occu": 1}], "abc": [0.499999, 0.906319, 0.645512], "xyz": [8.278090370818, 5.896324817078, 1.768008463976], "label": "Li", "properties": {"magmom": -0.003}}, {"species": [{"element": "Mn", "occu": 1}], "abc": [0.999986, 0.614554, 0.614538], "xyz": [5.613183826448001, 5.613395347851999, 3.535974495664], "label": "Mn", "properties": {"magmom": -3.809}}, {"species": [{"element": "Mn", "occu": 1}], "abc": [0.500003, 0.885435, 0.114552], "xyz": [8.08733599329, 1.046363937198, 1.7680226080719998], "label": "Mn", "properties": {"magmom": -3.809}}, {"species": [{"element": "Mn", "occu": 1}], "abc": [0.500008, 0.114573, 0.885451], "xyz": [1.046489076676, 8.087997465853999, 1.7680402881919999], "label": "Mn", "properties": {"magmom": 3.809}}, {"species": [{"element": "Mn", "occu": 1}], "abc": [0.999999, 0.385389, 0.385414], "xyz": [3.520047549778, 3.5205002040259994, 3.5360204639759996], "label": "Mn", "properties": {"magmom": 3.809}}, {"species": [{"element": "O", "occu": 1}], "abc": [0.5, 0.101171, 0.101176], "xyz": [0.924070823642, 0.924175376734, 1.768012], "label": "O", "properties": {"magmom": 0.001}}, {"species": [{"element": "O", "occu": 1}], "abc": [1e-06, 0.398833, 0.601176], "xyz": [3.642843734846, 5.4913403533539995, 3.5360239999999995e-06], "label": "O", "properties": {"magmom": 0.001}}, {"species": [{"element": "O", "occu": 1}], "abc": [2e-06, 0.60117, 0.398821], "xyz": [5.4909356663499995, 3.6429662437039996, 7.072047999999999e-06], "label": "O", "properties": {"magmom": -0.001}}, {"species": [{"element": "O", "occu": 1}], "abc": [0.500001, 0.898834, 0.898821], "xyz": [8.209726845038, 8.210131220344, 1.768015536024], "label": "O", "properties": {"magmom": -0.001}}, {"species": [{"element": "O", "occu": 1}], "abc": [0.499999, 0.112887, 0.679319], "xyz": [1.031087526344, 6.205120974225999, 1.768008463976], "label": "O", "properties": {"magmom": 0.003}}, {"species": [{"element": "O", "occu": 1}], "abc": [1e-06, 0.179345, 0.387133], "xyz": [1.6380948303199998, 3.536200046542, 3.5360239999999995e-06], "label": "O", "properties": {"magmom": -0.004}}, {"species": [{"element": "O", "occu": 1}], "abc": [0.500001, 0.320657, 0.887132], "xyz": [2.928807179814, 8.103354325338, 1.768015536024], "label": "O", "properties": {"magmom": -0.004}}, {"species": [{"element": "O", "occu": 1}], "abc": [0.0, 0.387118, 0.179317], "xyz": [3.5358377287260003, 1.6379434478879997, 0.0], "label": "O", "properties": {"magmom": 0.003}}, {"species": [{"element": "O", "occu": 1}], "abc": [2e-06, 0.612882, 0.820694], "xyz": [5.597914271384, 7.496491029676, 7.072047999999999e-06], "label": "O", "properties": {"magmom": -0.003}}, {"species": [{"element": "O", "occu": 1}], "abc": [0.500001, 0.679338, 0.11287], "xyz": [6.204899151496, 1.03099794326, 1.768015536024], "label": "O", "properties": {"magmom": 0.004}}, {"species": [{"element": "O", "occu": 1}], "abc": [0.0, 0.820666, 0.61287], "xyz": [7.495757640872, 5.5981613565399995, 0.0], "label": "O", "properties": {"magmom": 0.004}}, {"species": [{"element": "O", "occu": 1}], "abc": [0.500001, 0.887121, 0.320694], "xyz": [8.102737543722, 2.9293317720659995, 1.768015536024], "label": "O", "properties": {"magmom": -0.003}}]}, "formation_enthalpy": -59.06347643746068, "temp": 900, "gibbs_model": "SISSO", "interpolated": false}, {"@module": "rxn_network.entries", "@class": "GibbsComputedStructureEntry", "energy": -32.81312044744803, "composition": {"C": 8.0, "O": 16.0}, "energy_adjustments": [], "parameters": {}, "data": {"oxide_type": "oxide", "icsd_ids": []}, "entry_id": "mp-995224", "correction": 0.0, "structure": {"@module": "pymatgen.core.structure", "@class": "Structure", "charge": null, "lattice": {"matrix": [[-4.664714, 4.664714, 3.879998], [4.664714, -4.664714, 3.879998], [4.664714, 4.664714, -3.879998]], "a": 7.653332469166357, "b": 7.653332469166357, "c": 7.653332469166357, "alpha": 104.89313458385566, "beta": 104.89313458385566, "gamma": 119.07578200711107, "volume": 337.70814593542036}, "sites": [{"species": [{"element": "C", "occu": 1}], "abc": [0.241916, 0.376449, 0.488829], "xyz": [2.9078054484680003, 1.6526895113439999, 0.5025994209279996], "label": "C", "properties": {"magmom": -0.0}}, {"species": [{"element": "C", "occu": 1}], "abc": [0.88762, 0.753087, 0.511171], "xyz": [1.7569085515319998, 3.0120244886560004, 4.382597420928], "label": "C", "properties": {"magmom": -0.0}}, {"species": [{"element": "C", "occu": 1}], "abc": [0.626449, 0.63762, 0.634533], "xyz": [3.0120244886559995, 2.9078054484680003, 2.442598420928], "label": "C", "properties": {"magmom": -0.0}}, {"species": [{"element": "C", "occu": 1}], "abc": [0.003087, 0.991916, 0.365467], "xyz": [6.317403511344, -2.9078054484679994, 2.4425984209280003], "label": "C", "properties": {"magmom": -0.0}}, {"species": [{"element": "C", "occu": 1}], "abc": [0.008084, 0.373551, 0.011171], "xyz": [1.7569085515320002, -1.652689511344, 1.437399579072], "label": "C", "properties": {"magmom": -0.0}}, {"species": [{"element": "C", "occu": 1}], "abc": [0.36238, 0.996913, 0.988829], "xyz": [7.572519448468, 1.6526895113439988, 1.4373995790720002], "label": "C", "properties": {"magmom": -0.0}}, {"species": [{"element": "C", "occu": 1}], "abc": [0.623551, 0.11238, 0.865467], "xyz": [1.6526895113440006, 6.421622551532, -0.502599420928], "label": "C", "properties": {"magmom": -0.0}}, {"species": [{"element": "C", "occu": 1}], "abc": [0.246913, 0.758084, 0.134533], "xyz": [3.0120244886560004, -1.756908551532, 3.377398579072], "label": "C", "properties": {"magmom": -0.0}}, {"species": [{"element": "O", "occu": 1}], "abc": [0.426902, 0.544056, 0.478242], "xyz": [2.777352056744, 1.684372248832, 1.911737094568], "label": "O", "properties": {"magmom": 0.0}}, {"species": [{"element": "O", "occu": 1}], "abc": [0.065814, 0.94866, 0.521758], "xyz": [6.552075943256, -1.6843722488319997, 1.9117370945679997], "label": "O", "properties": {"magmom": 0.0}}, {"species": [{"element": "O", "occu": 1}], "abc": [0.794056, 0.815814, 0.617154], "xyz": [2.9803417511680004, 2.7773520567439998, 3.851736094568], "label": "O", "properties": {"magmom": 0.0}}, {"species": [{"element": "O", "occu": 1}], "abc": [0.19866, 0.176902, 0.382846], "xyz": [1.684372248832, 1.8873619432560003, -0.028261905432000134], "label": "O", "properties": {"magmom": 0.0}}, {"species": [{"element": "O", "occu": 1}], "abc": [0.823098, 0.205944, 0.021758], "xyz": [-2.777352056744, 2.980341751168, 3.908259905432], "label": "O", "properties": {"magmom": 0.0}}, {"species": [{"element": "O", "occu": 1}], "abc": [0.184186, 0.80134, 0.978242], "xyz": [7.442066056744, 1.684372248832, 0.028261905432000134], "label": "O", "properties": {"magmom": 0.0}}, {"species": [{"element": "O", "occu": 1}], "abc": [0.455944, 0.934186, 0.882846], "xyz": [6.349086248832, 1.8873619432559998, 1.9682609054319995], "label": "O", "properties": {"magmom": 0.0}}, {"species": [{"element": "O", "occu": 1}], "abc": [0.05134, 0.573098, 0.117154], "xyz": [2.980341751168, -1.8873619432559998, 1.9682609054320002], "label": "O", "properties": {"magmom": 0.0}}, {"species": [{"element": "O", "occu": 1}], "abc": [0.139701, 0.411656, 0.568501], "xyz": [3.9204868695840007, 1.383302277844, -0.06651868571200037], "label": "O", "properties": {"magmom": 0.0}}, {"species": [{"element": "O", "occu": 1}], "abc": [0.843155, 0.5712, 0.431499], "xyz": [0.7442271304160002, 3.281411722156, 3.8134793142879992], "label": "O", "properties": {"magmom": 0.0}}, {"species": [{"element": "O", "occu": 1}], "abc": [0.661656, 0.593155, 0.771955], "xyz": [3.2814117221559997, 3.9204868695839994, 1.8734803142880008], "label": "O", "properties": {"magmom": 0.0}}, {"species": [{"element": "O", "occu": 1}], "abc": [0.8212, 0.889701, 0.228045], "xyz": [1.3833022778439994, 0.7442271304160006, 5.753478314288], "label": "O", "properties": {"magmom": 0.0}}, {"species": [{"element": "O", "occu": 1}], "abc": [0.110299, 0.338344, 0.931499], "xyz": [5.408941130416, 3.2814117221559997, -1.8734803142879999], "label": "O", "properties": {"magmom": 0.0}}, {"species": [{"element": "O", "occu": 1}], "abc": [0.406845, 0.1788, 0.068501], "xyz": [-0.744227130416, 1.383302277844, 2.006517685712], "label": "O", "properties": {"magmom": 0.0}}, {"species": [{"element": "O", "occu": 1}], "abc": [0.588344, 0.156845, 0.728045], "xyz": [1.3833022778440007, 5.408941130416, 0.06651868571199993], "label": "O", "properties": {"magmom": 0.0}}, {"species": [{"element": "O", "occu": 1}], "abc": [0.4288, 0.860299, 0.271955], "xyz": [3.2814117221560006, -0.7442271304160006, 3.946516685712], "label": "O", "properties": {"magmom": 0.0}}]}, "formation_enthalpy": -35.58863194, "temp": 900, "gibbs_model": "SISSO", "interpolated": false}]}, {"@module": "rxn_network.reaction", "@class": "ComputedReaction", "reactants": [{"@module": "rxn_network.entries", "@class": "GibbsComputedStructureEntry", "energy": -52.405470119648015, "composition": {"Y": 4.0, "Mn": 4.0, "O": 14.0}, "energy_adjustments": [], "parameters": {}, "data": {"oxide_type": "oxide", "icsd_ids": [56516, 202516]}, "entry_id": "mp-18831", "correction": 0.0, "structure": {"@module": "pymatgen.core.structure", "@class": "Structure", "charge": null, "lattice": {"matrix": [[0.0, 5.028728, 5.028728], [5.028728, 0.0, 5.028728], [5.028728, 5.028728, 0.0]], "a": 7.11169533908533, "b": 7.11169533908533, "c": 7.11169533908533, "alpha": 59.99999999999999, "beta": 59.99999999999999, "gamma": 59.99999999999999, "volume": 254.33400635784096}, "sites": [{"species": [{"element": "Y", "occu": 1}], "abc": [0.125, 0.125, 0.125], "xyz": [1.257182, 1.257182, 1.257182], "label": "Y", "properties": {"magmom": 0.023}}, {"species": [{"element": "Y", "occu": 1}], "abc": [0.625, 0.125, 0.125], "xyz": [1.257182, 3.7715460000000003, 3.7715460000000003], "label": "Y", "properties": {"magmom": 0.022}}, {"species": [{"element": "Y", "occu": 1}], "abc": [0.125, 0.125, 0.625], "xyz": [3.7715460000000003, 3.7715460000000003, 1.257182], "label": "Y", "properties": {"magmom": 0.023}}, {"species": [{"element": "Y", "occu": 1}], "abc": [0.125, 0.625, 0.125], "xyz": [3.7715460000000003, 1.257182, 3.7715460000000003], "label": "Y", "properties": {"magmom": 0.022}}, {"species": [{"element": "Mn", "occu": 1}], "abc": [0.625, 0.625, 0.625], "xyz": [6.28591, 6.28591, 6.28591], "label": "Mn", "properties": {"magmom": 3.187}}, {"species": [{"element": "Mn", "occu": 1}], "abc": [0.125, 0.625, 0.625], "xyz": [6.28591, 3.7715460000000003, 3.7715460000000003], "label": "Mn", "properties": {"magmom": 3.192}}, {"species": [{"element": "Mn", "occu": 1}], "abc": [0.625, 0.625, 0.125], "xyz": [3.7715460000000003, 3.7715460000000003, 6.28591], "label": "Mn", "properties": {"magmom": 3.187}}, {"species": [{"element": "Mn", "occu": 1}], "abc": [0.625, 0.125, 0.625], "xyz": [3.7715460000000003, 6.28591, 3.7715460000000003], "label": "Mn", "properties": {"magmom": 3.187}}, {"species": [{"element": "O", "occu": 1}], "abc": [0.0, 0.0, 0.0], "xyz": [0.0, 0.0, 0.0], "label": "O", "properties": {"magmom": -0.005}}, {"species": [{"element": "O", "occu": 1}], "abc": [0.25, 0.25, 0.25], "xyz": [2.514364, 2.514364, 2.514364], "label": "O", "properties": {"magmom": -0.005}}, {"species": [{"element": "O", "occu": 1}], "abc": [0.295066, 0.295066, 0.704934], "xyz": [5.028728, 5.028728, 2.967613312096], "label": "O", "properties": {"magmom": -0.085}}, {"species": [{"element": "O", "occu": 1}], "abc": [0.545066, 0.545066, 0.954934], "xyz": [7.543092, 7.543092, 5.481977312096], "label": "O", "properties": {"magmom": -0.092}}, {"species": [{"element": "O", "occu": 1}], "abc": [0.704934, 0.295066, 0.704934], "xyz": [5.028728, 7.0898426879039995, 5.028728], "label": "O", "properties": {"magmom": -0.081}}, {"species": [{"element": "O", "occu": 1}], "abc": [0.704934, 0.295066, 0.295066], "xyz": [2.967613312096, 5.028728, 5.028728], "label": "O", "properties": {"magmom": -0.083}}, {"species": [{"element": "O", "occu": 1}], "abc": [0.295066, 0.704934, 0.704934], "xyz": [7.0898426879039995, 5.028728, 5.028728], "label": "O", "properties": {"magmom": -0.078}}, {"species": [{"element": "O", "occu": 1}], "abc": [0.295066, 0.704934, 0.295066], "xyz": [5.028728, 2.967613312096, 5.028728], "label": "O", "properties": {"magmom": -0.077}}, {"species": [{"element": "O", "occu": 1}], "abc": [0.704934, 0.704934, 0.295066], "xyz": [5.028728, 5.028728, 7.0898426879039995], "label": "O", "properties": {"magmom": -0.092}}, {"species": [{"element": "O", "occu": 1}], "abc": [0.954934, 0.545066, 0.545066], "xyz": [5.481977312096, 7.543092, 7.543092], "label": "O", "properties": {"magmom": -0.078}}, {"species": [{"element": "O", "occu": 1}], "abc": [0.545066, 0.954934, 0.954934], "xyz": [9.604206687904, 7.543092, 7.543092], "label": "O", "properties": {"magmom": -0.083}}, {"species": [{"element": "O", "occu": 1}], "abc": [0.954934, 0.954934, 0.545066], "xyz": [7.543092, 7.543092, 9.604206687904], "label": "O", "properties": {"magmom": -0.085}}, {"species": [{"element": "O", "occu": 1}], "abc": [0.954934, 0.545066, 0.954934], "xyz": [7.543092, 9.604206687904, 7.543092], "label": "O", "properties": {"magmom": -0.077}}, {"species": [{"element": "O", "occu": 1}], "abc": [0.545066, 0.954934, 0.545066], "xyz": [7.543092, 5.481977312096, 7.543092], "label": "O", "properties": {"magmom": -0.081}}]}, "formation_enthalpy": -63.542959923294035, "temp": 900, "gibbs_model": "SISSO", "interpolated": false}], "products": [{"@module": "rxn_network.entries", "@class": "GibbsComputedStructureEntry", "energy": 0.0, "composition": {"O": 8.0}, "energy_adjustments": [], "parameters": {}, "data": {"oxide_type": "None", "icsd_ids": [236855, 236857, 156481, 236856, 236858]}, "entry_id": "mp-12957", "correction": 0.0, "structure": {"@module": "pymatgen.core.structure", "@class": "Structure", "charge": null, "lattice": {"matrix": [[3.110107, 4.377428, 0.0], [-3.110107, 4.377428, 0.0], [0.0, 1.908312, 3.953345]], "a": 5.369789702272613, "b": 5.369789702272613, "c": 4.389828171850124, "alpha": 69.2448296788145, "beta": 69.2448296788145, "gamma": 70.78662063844565, "volume": 107.6438082346079}, "sites": [{"species": [{"element": "O", "occu": 1}], "abc": [0.726541, 0.213911, 0.155391], "xyz": [1.59433415141, 4.413295427448, 0.614314232895], "label": "O", "properties": {"magmom": 0.0}}, {"species": [{"element": "O", "occu": 1}], "abc": [0.786089, 0.273459, 0.844609], "xyz": [1.59433415141, 6.249872572552, 3.339030767105], "label": "O", "properties": {"magmom": 0.0}}, {"species": [{"element": "O", "occu": 1}], "abc": [0.273459, 0.786089, 0.844609], "xyz": [-1.59433415141, 6.249872572552, 3.339030767105], "label": "O", "properties": {"magmom": 0.0}}, {"species": [{"element": "O", "occu": 1}], "abc": [0.213911, 0.726541, 0.155391], "xyz": [-1.59433415141, 4.413295427448, 0.614314232895], "label": "O", "properties": {"magmom": 0.0}}, {"species": [{"element": "O", "occu": 1}], "abc": [0.792252, 0.792252, 0.17832], "xyz": [0.0, 7.2763423715519995, 0.7049604804], "label": "O", "properties": {"magmom": -0.0}}, {"species": [{"element": "O", "occu": 1}], "abc": [0.207748, 0.207748, 0.82168], "xyz": [0.0, 3.3868256284480003, 3.2483845196], "label": "O", "properties": {"magmom": -0.0}}, {"species": [{"element": "O", "occu": 1}], "abc": [0.851778, 0.851778, 0.867359], "xyz": [0.0, 9.112385321976, 3.428969365855], "label": "O", "properties": {"magmom": -0.0}}, {"species": [{"element": "O", "occu": 1}], "abc": [0.148222, 0.148222, 0.132641], "xyz": [0.0, 1.550782678024, 0.5243756341450001], "label": "O", "properties": {"magmom": -0.0}}]}, "formation_enthalpy": 0.0, "temp": 900, "gibbs_model": "SISSO", "interpolated": false}, {"@module": "rxn_network.entries", "@class": "GibbsComputedStructureEntry", "energy": -25.565825354933907, "composition": {"Y": 2.0, "Mn": 2.0, "O": 6.0}, "energy_adjustments": [], "parameters": {}, "data": {"oxide_type": "oxide", "icsd_ids": [422989, 422982, 422990, 73361, 181182, 182284]}, "entry_id": "mp-19227", "correction": 0.0, "structure": {"@module": "pymatgen.core.structure", "@class": "Structure", "charge": null, "lattice": {"matrix": [[1.811967, -3.138419, 0.0], [1.811967, 3.138419, 0.0], [0.0, 0.0, 11.440313]], "a": 3.6239340817197543, "b": 3.6239340817197543, "c": 11.440313, "alpha": 90.0, "beta": 90.0, "gamma": 120.00000149189675, "volume": 130.1155226662575}, "sites": [{"species": [{"element": "Y", "occu": 1}], "abc": [0.0, 0.0, 0.5], "xyz": [0.0, 0.0, 5.7201565], "label": "Y", "properties": {"magmom": -0.019}}, {"species": [{"element": "Y", "occu": 1}], "abc": [0.0, 0.0, 0.0], "xyz": [0.0, 0.0, 0.0], "label": "Y", "properties": {"magmom": -0.019}}, {"species": [{"element": "Mn", "occu": 1}], "abc": [0.666667, 0.333333, 0.75], "xyz": [1.811967, -1.0461417589459998, 8.580234749999999], "label": "Mn", "properties": {"magmom": -3.937}}, {"species": [{"element": "Mn", "occu": 1}], "abc": [0.333333, 0.666667, 0.25], "xyz": [1.811967, 1.0461417589459998, 2.86007825], "label": "Mn", "properties": {"magmom": -3.936}}, {"species": [{"element": "O", "occu": 1}], "abc": [0.333333, 0.666667, 0.416134], "xyz": [1.811967, 1.0461417589459998, 4.760703209942], "label": "O", "properties": {"magmom": 0.027}}, {"species": [{"element": "O", "occu": 1}], "abc": [0.666667, 0.333333, 0.916134], "xyz": [1.811967, -1.0461417589459998, 10.480859709942], "label": "O", "properties": {"magmom": 0.027}}, {"species": [{"element": "O", "occu": 1}], "abc": [0.666667, 0.333333, 0.583866], "xyz": [1.811967, -1.0461417589459998, 6.679609790058], "label": "O", "properties": {"magmom": 0.027}}, {"species": [{"element": "O", "occu": 1}], "abc": [0.333333, 0.666667, 0.083866], "xyz": [1.811967, 1.0461417589459998, 0.959453290058], "label": "O", "properties": {"magmom": 0.027}}, {"species": [{"element": "O", "occu": 1}], "abc": [0.0, 0.0, 0.25], "xyz": [0.0, 0.0, 2.86007825], "label": "O", "properties": {"magmom": 0.033}}, {"species": [{"element": "O", "occu": 1}], "abc": [0.0, 0.0, 0.75], "xyz": [0.0, 0.0, 8.580234749999999], "label": "O", "properties": {"magmom": 0.033}}]}, "formation_enthalpy": -30.272521565397, "temp": 900, "gibbs_model": "SISSO", "interpolated": false}]}, {"@module": "rxn_network.reaction", "@class": "ComputedReaction", "reactants": [{"@module": "rxn_network.entries", "@class": "GibbsComputedStructureEntry", "energy": 0.0, "composition": {"O": 8.0}, "energy_adjustments": [], "parameters": {}, "data": {"oxide_type": "None", "icsd_ids": [236855, 236857, 156481, 236856, 236858]}, "entry_id": "mp-12957", "correction": 0.0, "structure": {"@module": "pymatgen.core.structure", "@class": "Structure", "charge": null, "lattice": {"matrix": [[3.110107, 4.377428, 0.0], [-3.110107, 4.377428, 0.0], [0.0, 1.908312, 3.953345]], "a": 5.369789702272613, "b": 5.369789702272613, "c": 4.389828171850124, "alpha": 69.2448296788145, "beta": 69.2448296788145, "gamma": 70.78662063844565, "volume": 107.6438082346079}, "sites": [{"species": [{"element": "O", "occu": 1}], "abc": [0.726541, 0.213911, 0.155391], "xyz": [1.59433415141, 4.413295427448, 0.614314232895], "label": "O", "properties": {"magmom": 0.0}}, {"species": [{"element": "O", "occu": 1}], "abc": [0.786089, 0.273459, 0.844609], "xyz": [1.59433415141, 6.249872572552, 3.339030767105], "label": "O", "properties": {"magmom": 0.0}}, {"species": [{"element": "O", "occu": 1}], "abc": [0.273459, 0.786089, 0.844609], "xyz": [-1.59433415141, 6.249872572552, 3.339030767105], "label": "O", "properties": {"magmom": 0.0}}, {"species": [{"element": "O", "occu": 1}], "abc": [0.213911, 0.726541, 0.155391], "xyz": [-1.59433415141, 4.413295427448, 0.614314232895], "label": "O", "properties": {"magmom": 0.0}}, {"species": [{"element": "O", "occu": 1}], "abc": [0.792252, 0.792252, 0.17832], "xyz": [0.0, 7.2763423715519995, 0.7049604804], "label": "O", "properties": {"magmom": -0.0}}, {"species": [{"element": "O", "occu": 1}], "abc": [0.207748, 0.207748, 0.82168], "xyz": [0.0, 3.3868256284480003, 3.2483845196], "label": "O", "properties": {"magmom": -0.0}}, {"species": [{"element": "O", "occu": 1}], "abc": [0.851778, 0.851778, 0.867359], "xyz": [0.0, 9.112385321976, 3.428969365855], "label": "O", "properties": {"magmom": -0.0}}, {"species": [{"element": "O", "occu": 1}], "abc": [0.148222, 0.148222, 0.132641], "xyz": [0.0, 1.550782678024, 0.5243756341450001], "label": "O", "properties": {"magmom": -0.0}}]}, "formation_enthalpy": 0.0, "temp": 900, "gibbs_model": "SISSO", "interpolated": false}, {"@module": "rxn_network.entries", "@class": "GibbsComputedStructureEntry", "energy": -18.140731002760162, "composition": {"Y": 2.0, "Cl": 6.0}, "energy_adjustments": [], "parameters": {}, "data": {"oxide_type": "None", "icsd_ids": [15684]}, "entry_id": "mp-27455", "correction": 0.0, "structure": {"@module": "pymatgen.core.structure", "@class": "Structure", "charge": null, "lattice": {"matrix": [[6.051635, 3.504288, 0.0], [-6.051635, 3.504288, 0.0], [0.0, 2.391735, 6.649119]], "a": 6.993019416544545, "b": 6.993019416544545, "c": 7.06619981223189, "alpha": 80.23461153988119, "beta": 80.23461153988119, "gamma": 119.8527678276477, "volume": 282.01137025879706}, "sites": [{"species": [{"element": "Y", "occu": 1}], "abc": [0.166513, 0.833487, 0.0], "xyz": [-4.03628320249, 3.504288, 0.0], "label": "Y", "properties": {"magmom": 0.0}}, {"species": [{"element": "Y", "occu": 1}], "abc": [0.833487, 0.166513, 0.0], "xyz": [4.03628320249, 3.504288, 0.0], "label": "Y", "properties": {"magmom": 0.0}}, {"species": [{"element": "Cl", "occu": 1}], "abc": [0.949738, 0.576527, 0.775885], "xyz": [2.2585367499849993, 7.2041834347950005, 5.158951695315], "label": "Cl", "properties": {"magmom": -0.0}}, {"species": [{"element": "Cl", "occu": 1}], "abc": [0.423473, 0.050262, 0.224115], "xyz": [2.2585367499849998, 2.196127565205, 1.490167304685], "label": "Cl", "properties": {"magmom": -0.0}}, {"species": [{"element": "Cl", "occu": 1}], "abc": [0.801418, 0.801418, 0.229103], "xyz": [0.0, 6.1647526244729995, 1.523333110257], "label": "Cl", "properties": {"magmom": -0.0}}, {"species": [{"element": "Cl", "occu": 1}], "abc": [0.198582, 0.198582, 0.770897], "xyz": [0.0, 3.235558375527, 5.125785889743], "label": "Cl", "properties": {"magmom": -0.0}}, {"species": [{"element": "Cl", "occu": 1}], "abc": [0.576527, 0.949738, 0.775885], "xyz": [-2.2585367499849993, 7.2041834347950005, 5.158951695315], "label": "Cl", "properties": {"magmom": -0.0}}, {"species": [{"element": "Cl", "occu": 1}], "abc": [0.050262, 0.423473, 0.224115], "xyz": [-2.2585367499849998, 2.196127565205, 1.490167304685], "label": "Cl", "properties": {"magmom": -0.0}}]}, "formation_enthalpy": -21.83721526622667, "temp": 900, "gibbs_model": "SISSO", "interpolated": false}, {"@module": "rxn_network.entries", "@class": "GibbsComputedStructureEntry", "energy": -46.69381980106931, "composition": {"Li": 12.0, "Mn": 4.0, "O": 12.0}, "energy_adjustments": [], "parameters": {}, "data": {"oxide_type": "oxide", "icsd_ids": []}, "entry_id": "mp-756408", "correction": 0.0, "structure": {"@module": "pymatgen.core.structure", "@class": "Structure", "charge": null, "lattice": {"matrix": [[0.0, 0.0, 3.536024], [9.133742, 1e-05, 0.0], [1e-05, 9.134324, 0.0]], "a": 3.536024, "b": 9.133742000005475, "c": 9.134324000005474, "alpha": 89.99987454439989, "beta": 90.0, "gamma": 90.0, "volume": 295.01245810985927}, "sites": [{"species": [{"element": "Li", "occu": 1}], "abc": [0.999999, 0.1739, 0.173898], "xyz": [1.58835947278, 1.588442413952, 3.5360204639759996], "label": "Li", "properties": {"magmom": 0.003}}, {"species": [{"element": "Li", "occu": 1}], "abc": [0.5, 0.326104, 0.673898], "xyz": [2.978556540148, 6.155605935991999, 1.768012], "label": "Li", "properties": {"magmom": 0.003}}, {"species": [{"element": "Li", "occu": 1}], "abc": [0.5, 0.673903, 0.32611], "xyz": [6.155259396126, 2.9788011386699997, 1.768012], "label": "Li", "properties": {"magmom": -0.003}}, {"species": [{"element": "Li", "occu": 1}], "abc": [0.0, 0.826102, 0.82611], "xyz": [7.545410794784, 7.545964660659999, 0.0], "label": "Li", "properties": {"magmom": -0.003}}, {"species": [{"element": "Li", "occu": 1}], "abc": [0.5, 0.093686, 0.354491], "xyz": [0.8557072979220001, 3.2380365859439997, 1.768012], "label": "Li", "properties": {"magmom": 0.003}}, {"species": [{"element": "Li", "occu": 1}], "abc": [0.0, 0.145511, 0.593691], "xyz": [1.329065869072, 5.422967404993999, 0.0], "label": "Li", "properties": {"magmom": 0.005}}, {"species": [{"element": "Li", "occu": 1}], "abc": [0.5, 0.354493, 0.093692], "xyz": [3.237848539726, 0.8558166291379999, 1.768012], "label": "Li", "properties": {"magmom": 0.005}}, {"species": [{"element": "Li", "occu": 1}], "abc": [0.0, 0.406317, 0.854491], "xyz": [3.7112031931239997, 7.805201712253999, 0.0], "label": "Li", "properties": {"magmom": 0.003}}, {"species": [{"element": "Li", "occu": 1}], "abc": [0.0, 0.593685, 0.145512], "xyz": [5.42256707439, 1.3291596907379999, 0.0], "label": "Li", "properties": {"magmom": -0.003}}, {"species": [{"element": "Li", "occu": 1}], "abc": [0.5, 0.645515, 0.906309], "xyz": [5.89597653022, 8.278526505266, 1.768012], "label": "Li", "properties": {"magmom": -0.005}}, {"species": [{"element": "Li", "occu": 1}], "abc": [0.0, 0.854489, 0.406309], "xyz": [7.804686130928, 3.7113665950059995, 0.0], "label": "Li", "properties": {"magmom": -0.005}}, {"species": [{"element": "Li", "occu": 1}], "abc": [0.499999, 0.906319, 0.645512], "xyz": [8.278090370818, 5.896324817078, 1.768008463976], "label": "Li", "properties": {"magmom": -0.003}}, {"species": [{"element": "Mn", "occu": 1}], "abc": [0.999986, 0.614554, 0.614538], "xyz": [5.613183826448001, 5.613395347851999, 3.535974495664], "label": "Mn", "properties": {"magmom": -3.809}}, {"species": [{"element": "Mn", "occu": 1}], "abc": [0.500003, 0.885435, 0.114552], "xyz": [8.08733599329, 1.046363937198, 1.7680226080719998], "label": "Mn", "properties": {"magmom": -3.809}}, {"species": [{"element": "Mn", "occu": 1}], "abc": [0.500008, 0.114573, 0.885451], "xyz": [1.046489076676, 8.087997465853999, 1.7680402881919999], "label": "Mn", "properties": {"magmom": 3.809}}, {"species": [{"element": "Mn", "occu": 1}], "abc": [0.999999, 0.385389, 0.385414], "xyz": [3.520047549778, 3.5205002040259994, 3.5360204639759996], "label": "Mn", "properties": {"magmom": 3.809}}, {"species": [{"element": "O", "occu": 1}], "abc": [0.5, 0.101171, 0.101176], "xyz": [0.924070823642, 0.924175376734, 1.768012], "label": "O", "properties": {"magmom": 0.001}}, {"species": [{"element": "O", "occu": 1}], "abc": [1e-06, 0.398833, 0.601176], "xyz": [3.642843734846, 5.4913403533539995, 3.5360239999999995e-06], "label": "O", "properties": {"magmom": 0.001}}, {"species": [{"element": "O", "occu": 1}], "abc": [2e-06, 0.60117, 0.398821], "xyz": [5.4909356663499995, 3.6429662437039996, 7.072047999999999e-06], "label": "O", "properties": {"magmom": -0.001}}, {"species": [{"element": "O", "occu": 1}], "abc": [0.500001, 0.898834, 0.898821], "xyz": [8.209726845038, 8.210131220344, 1.768015536024], "label": "O", "properties": {"magmom": -0.001}}, {"species": [{"element": "O", "occu": 1}], "abc": [0.499999, 0.112887, 0.679319], "xyz": [1.031087526344, 6.205120974225999, 1.768008463976], "label": "O", "properties": {"magmom": 0.003}}, {"species": [{"element": "O", "occu": 1}], "abc": [1e-06, 0.179345, 0.387133], "xyz": [1.6380948303199998, 3.536200046542, 3.5360239999999995e-06], "label": "O", "properties": {"magmom": -0.004}}, {"species": [{"element": "O", "occu": 1}], "abc": [0.500001, 0.320657, 0.887132], "xyz": [2.928807179814, 8.103354325338, 1.768015536024], "label": "O", "properties": {"magmom": -0.004}}, {"species": [{"element": "O", "occu": 1}], "abc": [0.0, 0.387118, 0.179317], "xyz": [3.5358377287260003, 1.6379434478879997, 0.0], "label": "O", "properties": {"magmom": 0.003}}, {"species": [{"element": "O", "occu": 1}], "abc": [2e-06, 0.612882, 0.820694], "xyz": [5.597914271384, 7.496491029676, 7.072047999999999e-06], "label": "O", "properties": {"magmom": -0.003}}, {"species": [{"element": "O", "occu": 1}], "abc": [0.500001, 0.679338, 0.11287], "xyz": [6.204899151496, 1.03099794326, 1.768015536024], "label": "O", "properties": {"magmom": 0.004}}, {"species": [{"element": "O", "occu": 1}], "abc": [0.0, 0.820666, 0.61287], "xyz": [7.495757640872, 5.5981613565399995, 0.0], "label": "O", "properties": {"magmom": 0.004}}, {"species": [{"element": "O", "occu": 1}], "abc": [0.500001, 0.887121, 0.320694], "xyz": [8.102737543722, 2.9293317720659995, 1.768015536024], "label": "O", "properties": {"magmom": -0.003}}]}, "formation_enthalpy": -59.06347643746068, "temp": 900, "gibbs_model": "SISSO", "interpolated": false}], "products": [{"@module": "rxn_network.entries", "@class": "GibbsComputedStructureEntry", "energy": -52.405470119648015, "composition": {"Y": 4.0, "Mn": 4.0, "O": 14.0}, "energy_adjustments": [], "parameters": {}, "data": {"oxide_type": "oxide", "icsd_ids": [56516, 202516]}, "entry_id": "mp-18831", "correction": 0.0, "structure": {"@module": "pymatgen.core.structure", "@class": "Structure", "charge": null, "lattice": {"matrix": [[0.0, 5.028728, 5.028728], [5.028728, 0.0, 5.028728], [5.028728, 5.028728, 0.0]], "a": 7.11169533908533, "b": 7.11169533908533, "c": 7.11169533908533, "alpha": 59.99999999999999, "beta": 59.99999999999999, "gamma": 59.99999999999999, "volume": 254.33400635784096}, "sites": [{"species": [{"element": "Y", "occu": 1}], "abc": [0.125, 0.125, 0.125], "xyz": [1.257182, 1.257182, 1.257182], "label": "Y", "properties": {"magmom": 0.023}}, {"species": [{"element": "Y", "occu": 1}], "abc": [0.625, 0.125, 0.125], "xyz": [1.257182, 3.7715460000000003, 3.7715460000000003], "label": "Y", "properties": {"magmom": 0.022}}, {"species": [{"element": "Y", "occu": 1}], "abc": [0.125, 0.125, 0.625], "xyz": [3.7715460000000003, 3.7715460000000003, 1.257182], "label": "Y", "properties": {"magmom": 0.023}}, {"species": [{"element": "Y", "occu": 1}], "abc": [0.125, 0.625, 0.125], "xyz": [3.7715460000000003, 1.257182, 3.7715460000000003], "label": "Y", "properties": {"magmom": 0.022}}, {"species": [{"element": "Mn", "occu": 1}], "abc": [0.625, 0.625, 0.625], "xyz": [6.28591, 6.28591, 6.28591], "label": "Mn", "properties": {"magmom": 3.187}}, {"species": [{"element": "Mn", "occu": 1}], "abc": [0.125, 0.625, 0.625], "xyz": [6.28591, 3.7715460000000003, 3.7715460000000003], "label": "Mn", "properties": {"magmom": 3.192}}, {"species": [{"element": "Mn", "occu": 1}], "abc": [0.625, 0.625, 0.125], "xyz": [3.7715460000000003, 3.7715460000000003, 6.28591], "label": "Mn", "properties": {"magmom": 3.187}}, {"species": [{"element": "Mn", "occu": 1}], "abc": [0.625, 0.125, 0.625], "xyz": [3.7715460000000003, 6.28591, 3.7715460000000003], "label": "Mn", "properties": {"magmom": 3.187}}, {"species": [{"element": "O", "occu": 1}], "abc": [0.0, 0.0, 0.0], "xyz": [0.0, 0.0, 0.0], "label": "O", "properties": {"magmom": -0.005}}, {"species": [{"element": "O", "occu": 1}], "abc": [0.25, 0.25, 0.25], "xyz": [2.514364, 2.514364, 2.514364], "label": "O", "properties": {"magmom": -0.005}}, {"species": [{"element": "O", "occu": 1}], "abc": [0.295066, 0.295066, 0.704934], "xyz": [5.028728, 5.028728, 2.967613312096], "label": "O", "properties": {"magmom": -0.085}}, {"species": [{"element": "O", "occu": 1}], "abc": [0.545066, 0.545066, 0.954934], "xyz": [7.543092, 7.543092, 5.481977312096], "label": "O", "properties": {"magmom": -0.092}}, {"species": [{"element": "O", "occu": 1}], "abc": [0.704934, 0.295066, 0.704934], "xyz": [5.028728, 7.0898426879039995, 5.028728], "label": "O", "properties": {"magmom": -0.081}}, {"species": [{"element": "O", "occu": 1}], "abc": [0.704934, 0.295066, 0.295066], "xyz": [2.967613312096, 5.028728, 5.028728], "label": "O", "properties": {"magmom": -0.083}}, {"species": [{"element": "O", "occu": 1}], "abc": [0.295066, 0.704934, 0.704934], "xyz": [7.0898426879039995, 5.028728, 5.028728], "label": "O", "properties": {"magmom": -0.078}}, {"species": [{"element": "O", "occu": 1}], "abc": [0.295066, 0.704934, 0.295066], "xyz": [5.028728, 2.967613312096, 5.028728], "label": "O", "properties": {"magmom": -0.077}}, {"species": [{"element": "O", "occu": 1}], "abc": [0.704934, 0.704934, 0.295066], "xyz": [5.028728, 5.028728, 7.0898426879039995], "label": "O", "properties": {"magmom": -0.092}}, {"species": [{"element": "O", "occu": 1}], "abc": [0.954934, 0.545066, 0.545066], "xyz": [5.481977312096, 7.543092, 7.543092], "label": "O", "properties": {"magmom": -0.078}}, {"species": [{"element": "O", "occu": 1}], "abc": [0.545066, 0.954934, 0.954934], "xyz": [9.604206687904, 7.543092, 7.543092], "label": "O", "properties": {"magmom": -0.083}}, {"species": [{"element": "O", "occu": 1}], "abc": [0.954934, 0.954934, 0.545066], "xyz": [7.543092, 7.543092, 9.604206687904], "label": "O", "properties": {"magmom": -0.085}}, {"species": [{"element": "O", "occu": 1}], "abc": [0.954934, 0.545066, 0.954934], "xyz": [7.543092, 9.604206687904, 7.543092], "label": "O", "properties": {"magmom": -0.077}}, {"species": [{"element": "O", "occu": 1}], "abc": [0.545066, 0.954934, 0.545066], "xyz": [7.543092, 5.481977312096, 7.543092], "label": "O", "properties": {"magmom": -0.081}}]}, "formation_enthalpy": -63.542959923294035, "temp": 900, "gibbs_model": "SISSO", "interpolated": false}, {"@module": "rxn_network.entries", "@class": "GibbsComputedStructureEntry", "energy": -3.4726740757, "composition": {"Li": 1.0, "Cl": 1.0}, "energy_adjustments": [], "parameters": {}, "data": {"oxide_type": "None", "icsd_ids": [26909, 44273, 52235, 27981, 53818]}, "entry_id": "mp-22905", "correction": 0.0, "structure": {"@module": "pymatgen.core.structure", "@class": "Structure", "charge": null, "lattice": {"matrix": [[0.0, 2.576374, 2.576374], [2.576374, 0.0, 2.576374], [2.576374, 2.576374, 0.0]], "a": 3.64354305254542, "b": 3.64354305254542, "c": 3.64354305254542, "alpha": 59.99999999999999, "beta": 59.99999999999999, "gamma": 59.99999999999999, "volume": 34.20241079537208}, "sites": [{"species": [{"element": "Li", "occu": 1}], "abc": [0.0, 0.0, 0.0], "xyz": [0.0, 0.0, 0.0], "label": "Li", "properties": {"magmom": 0.0}}, {"species": [{"element": "Cl", "occu": 1}], "abc": [0.5, 0.5, 0.5], "xyz": [2.576374, 2.576374, 2.576374], "label": "Cl", "properties": {"magmom": 0.0}}]}, "formation_enthalpy": -4.213570539926667, "temp": 900, "gibbs_model": "SISSO", "interpolated": false}]}], "costs": [0.21721460250674757, 0.2839736144414989, 0.27870314919097383, 0.21372947876287254], "net_rxn": {"@module": "rxn_network.reaction", "@class": "ComputedReaction", "reactants": [{"@module": "rxn_network.entries", "@class": "GibbsComputedStructureEntry", "energy": -122.21166045469023, "composition": {"Mn": 32.0, "O": 48.0}, "energy_adjustments": [], "parameters": {}, "data": {"oxide_type": "oxide", "icsd_ids": [290639, 290640, 290638, 290641]}, "entry_id": "mp-1172875", "correction": 0.0, "structure": {"@module": "pymatgen.core.structure", "@class": "Structure", "charge": null, "lattice": {"matrix": [[9.580269, 0.0, 0.0], [0.0, 9.608742, 0.0], [0.0, 0.0, 9.658434]], "a": 9.580269, "b": 9.608742, "c": 9.658434, "alpha": 90.0, "beta": 90.0, "gamma": 90.0, "volume": 889.1007007723838}, "sites": [{"species": [{"element": "Mn", "occu": 1}], "abc": [0.5, 0.5, 0.0], "xyz": [4.7901345, 4.804371, 0.0], "label": "Mn", "properties": {"magmom": 3.954}}, {"species": [{"element": "Mn", "occu": 1}], "abc": [0.5, 0.0, 0.5], "xyz": [4.7901345, 0.0, 4.829217], "label": "Mn", "properties": {"magmom": 3.947}}, {"species": [{"element": "Mn", "occu": 1}], "abc": [0.0, 0.5, 0.5], "xyz": [0.0, 4.804371, 4.829217], "label": "Mn", "properties": {"magmom": 3.95}}, {"species": [{"element": "Mn", "occu": 1}], "abc": [0.0, 0.0, 0.0], "xyz": [0.0, 0.0, 0.0], "label": "Mn", "properties": {"magmom": 3.95}}, {"species": [{"element": "Mn", "occu": 1}], "abc": [0.0, 0.0, 0.5], "xyz": [0.0, 0.0, 4.829217], "label": "Mn", "properties": {"magmom": 3.958}}, {"species": [{"element": "Mn", "occu": 1}], "abc": [0.0, 0.5, 0.0], "xyz": [0.0, 4.804371, 0.0], "label": "Mn", "properties": {"magmom": 3.961}}, {"species": [{"element": "Mn", "occu": 1}], "abc": [0.5, 0.0, 0.0], "xyz": [4.7901345, 0.0, 0.0], "label": "Mn", "properties": {"magmom": 3.958}}, {"species": [{"element": "Mn", "occu": 1}], "abc": [0.5, 0.5, 0.5], "xyz": [4.7901345, 4.804371, 4.829217], "label": "Mn", "properties": {"magmom": 3.96}}, {"species": [{"element": "Mn", "occu": 1}], "abc": [0.509136, 0.758839, 0.285941], "xyz": [4.877659837584, 7.291488170538, 2.761742276394], "label": "Mn", "properties": {"magmom": 3.994}}, {"species": [{"element": "Mn", "occu": 1}], "abc": [0.490864, 0.258839, 0.214059], "xyz": [4.702609162416, 2.4871171705379997, 2.067474723606], "label": "Mn", "properties": {"magmom": 3.994}}, {"species": [{"element": "Mn", "occu": 1}], "abc": [0.990864, 0.241161, 0.785941], "xyz": [9.492743662415998, 2.3172538294619995, 7.590959276394], "label": "Mn", "properties": {"magmom": 3.994}}, {"species": [{"element": "Mn", "occu": 1}], "abc": [0.009136, 0.741161, 0.714059], "xyz": [0.087525337584, 7.121624829461999, 6.896691723606], "label": "Mn", "properties": {"magmom": 3.995}}, {"species": [{"element": "Mn", "occu": 1}], "abc": [0.490864, 0.241161, 0.714059], "xyz": [4.702609162416, 2.3172538294619995, 6.896691723606], "label": "Mn", "properties": {"magmom": 3.994}}, {"species": [{"element": "Mn", "occu": 1}], "abc": [0.509136, 0.741161, 0.785941], "xyz": [4.877659837584, 7.121624829461999, 7.590959276394], "label": "Mn", "properties": {"magmom": 3.994}}, {"species": [{"element": "Mn", "occu": 1}], "abc": [0.009136, 0.758839, 0.214059], "xyz": [0.087525337584, 7.291488170538, 2.067474723606], "label": "Mn", "properties": {"magmom": 3.994}}, {"species": [{"element": "Mn", "occu": 1}], "abc": [0.990864, 0.258839, 0.285941], "xyz": [9.492743662415998, 2.4871171705379997, 2.761742276394], "label": "Mn", "properties": {"magmom": 3.995}}, {"species": [{"element": "Mn", "occu": 1}], "abc": [0.256414, 0.787943, 0.999876], "xyz": [2.4565150953659995, 7.571140997705999, 9.657236354184], "label": "Mn", "properties": {"magmom": 3.983}}, {"species": [{"element": "Mn", "occu": 1}], "abc": [0.743586, 0.287943, 0.500124], "xyz": [7.1237539046339995, 2.766769997706, 4.830414645816], "label": "Mn", "properties": {"magmom": 3.983}}, {"species": [{"element": "Mn", "occu": 1}], "abc": [0.243586, 0.212057, 0.499876], "xyz": [2.3336194046339997, 2.0376010022939997, 4.828019354184], "label": "Mn", "properties": {"magmom": 3.983}}, {"species": [{"element": "Mn", "occu": 1}], "abc": [0.756414, 0.712057, 0.000124], "xyz": [7.246649595366, 6.841972002294, 0.001197645816], "label": "Mn", "properties": {"magmom": 3.983}}, {"species": [{"element": "Mn", "occu": 1}], "abc": [0.743586, 0.212057, 0.000124], "xyz": [7.1237539046339995, 2.0376010022939997, 0.001197645816], "label": "Mn", "properties": {"magmom": 3.983}}, {"species": [{"element": "Mn", "occu": 1}], "abc": [0.256414, 0.712057, 0.499876], "xyz": [2.4565150953659995, 6.841972002294, 4.828019354184], "label": "Mn", "properties": {"magmom": 3.983}}, {"species": [{"element": "Mn", "occu": 1}], "abc": [0.756414, 0.787943, 0.500124], "xyz": [7.246649595366, 7.571140997705999, 4.830414645816], "label": "Mn", "properties": {"magmom": 3.983}}, {"species": [{"element": "Mn", "occu": 1}], "abc": [0.243586, 0.287943, 0.999876], "xyz": [2.3336194046339997, 2.766769997706, 9.657236354184], "label": "Mn", "properties": {"magmom": 3.983}}, {"species": [{"element": "Mn", "occu": 1}], "abc": [0.215751, 0.511796, 0.246639], "xyz": [2.066952617019, 4.917715720632, 2.382146503326], "label": "Mn", "properties": {"magmom": 3.993}}, {"species": [{"element": "Mn", "occu": 1}], "abc": [0.784249, 0.011796, 0.253361], "xyz": [7.5133163829809995, 0.11334472063199999, 2.447070496674], "label": "Mn", "properties": {"magmom": 3.993}}, {"species": [{"element": "Mn", "occu": 1}], "abc": [0.284249, 0.488204, 0.746639], "xyz": [2.7231818829809997, 4.691026279368, 7.211363503326], "label": "Mn", "properties": {"magmom": 3.993}}, {"species": [{"element": "Mn", "occu": 1}], "abc": [0.715751, 0.988204, 0.753361], "xyz": [6.857087117019, 9.495397279368, 7.276287496674], "label": "Mn", "properties": {"magmom": 3.993}}, {"species": [{"element": "Mn", "occu": 1}], "abc": [0.784249, 0.488204, 0.753361], "xyz": [7.5133163829809995, 4.691026279368, 7.276287496674], "label": "Mn", "properties": {"magmom": 3.993}}, {"species": [{"element": "Mn", "occu": 1}], "abc": [0.215751, 0.988204, 0.746639], "xyz": [2.066952617019, 9.495397279368, 7.211363503326], "label": "Mn", "properties": {"magmom": 3.993}}, {"species": [{"element": "Mn", "occu": 1}], "abc": [0.715751, 0.511796, 0.253361], "xyz": [6.857087117019, 4.917715720632, 2.447070496674], "label": "Mn", "properties": {"magmom": 3.993}}, {"species": [{"element": "Mn", "occu": 1}], "abc": [0.284249, 0.011796, 0.246639], "xyz": [2.7231818829809997, 0.11334472063199999, 2.382146503326], "label": "Mn", "properties": {"magmom": 3.993}}, {"species": [{"element": "O", "occu": 1}], "abc": [0.148653, 0.92325, 0.125336], "xyz": [1.424135727657, 8.871271051499999, 1.210549483824], "label": "O", "properties": {"magmom": -0.066}}, {"species": [{"element": "O", "occu": 1}], "abc": [0.851347, 0.42325, 0.374664], "xyz": [8.156133272342998, 4.0669000515, 3.618667516176], "label": "O", "properties": {"magmom": -0.066}}, {"species": [{"element": "O", "occu": 1}], "abc": [0.351347, 0.07675, 0.625336], "xyz": [3.365998772343, 0.7374709485, 6.039766483824], "label": "O", "properties": {"magmom": -0.066}}, {"species": [{"element": "O", "occu": 1}], "abc": [0.648653, 0.57675, 0.874664], "xyz": [6.214270227657, 5.541841948499999, 8.447884516176], "label": "O", "properties": {"magmom": -0.067}}, {"species": [{"element": "O", "occu": 1}], "abc": [0.851347, 0.07675, 0.874664], "xyz": [8.156133272342998, 0.7374709485, 8.447884516176], "label": "O", "properties": {"magmom": -0.066}}, {"species": [{"element": "O", "occu": 1}], "abc": [0.148653, 0.57675, 0.625336], "xyz": [1.424135727657, 5.541841948499999, 6.039766483824], "label": "O", "properties": {"magmom": -0.066}}, {"species": [{"element": "O", "occu": 1}], "abc": [0.648653, 0.92325, 0.374664], "xyz": [6.214270227657, 8.871271051499999, 3.618667516176], "label": "O", "properties": {"magmom": -0.066}}, {"species": [{"element": "O", "occu": 1}], "abc": [0.351347, 0.42325, 0.125336], "xyz": [3.365998772343, 4.0669000515, 1.210549483824], "label": "O", "properties": {"magmom": -0.067}}, {"species": [{"element": "O", "occu": 1}], "abc": [0.093362, 0.639767, 0.352725], "xyz": [0.8944330743779999, 6.147356043114, 3.40677113265], "label": "O", "properties": {"magmom": -0.046}}, {"species": [{"element": "O", "occu": 1}], "abc": [0.906638, 0.139767, 0.147275], "xyz": [8.685835925622, 1.342985043114, 1.4224458673499998], "label": "O", "properties": {"magmom": -0.046}}, {"species": [{"element": "O", "occu": 1}], "abc": [0.406638, 0.360233, 0.852725], "xyz": [3.8957014256219997, 3.461385956886, 8.23598813265], "label": "O", "properties": {"magmom": -0.046}}, {"species": [{"element": "O", "occu": 1}], "abc": [0.593362, 0.860233, 0.647275], "xyz": [5.684567574377999, 8.265756956886, 6.25166286735], "label": "O", "properties": {"magmom": -0.047}}, {"species": [{"element": "O", "occu": 1}], "abc": [0.906638, 0.360233, 0.647275], "xyz": [8.685835925622, 3.461385956886, 6.25166286735], "label": "O", "properties": {"magmom": -0.046}}, {"species": [{"element": "O", "occu": 1}], "abc": [0.093362, 0.860233, 0.852725], "xyz": [0.8944330743779999, 8.265756956886, 8.23598813265], "label": "O", "properties": {"magmom": -0.046}}, {"species": [{"element": "O", "occu": 1}], "abc": [0.593362, 0.639767, 0.147275], "xyz": [5.684567574377999, 6.147356043114, 1.4224458673499998], "label": "O", "properties": {"magmom": -0.046}}, {"species": [{"element": "O", "occu": 1}], "abc": [0.406638, 0.139767, 0.352725], "xyz": [3.8957014256219997, 1.342985043114, 3.40677113265], "label": "O", "properties": {"magmom": -0.047}}, {"species": [{"element": "O", "occu": 1}], "abc": [0.377278, 0.8579, 0.416654], "xyz": [3.6144247277819996, 8.2433397618, 4.024225159836], "label": "O", "properties": {"magmom": -0.083}}, {"species": [{"element": "O", "occu": 1}], "abc": [0.622722, 0.3579, 0.083346], "xyz": [5.965844272218, 3.4389687617999996, 0.804991840164], "label": "O", "properties": {"magmom": -0.082}}, {"species": [{"element": "O", "occu": 1}], "abc": [0.122722, 0.1421, 0.916654], "xyz": [1.1757097722179999, 1.3654022382, 8.853442159836], "label": "O", "properties": {"magmom": -0.082}}, {"species": [{"element": "O", "occu": 1}], "abc": [0.877278, 0.6421, 0.583346], "xyz": [8.404559227782, 6.1697732381999995, 5.634208840164], "label": "O", "properties": {"magmom": -0.082}}, {"species": [{"element": "O", "occu": 1}], "abc": [0.622722, 0.1421, 0.583346], "xyz": [5.965844272218, 1.3654022382, 5.634208840164], "label": "O", "properties": {"magmom": -0.083}}, {"species": [{"element": "O", "occu": 1}], "abc": [0.377278, 0.6421, 0.916654], "xyz": [3.6144247277819996, 6.1697732381999995, 8.853442159836], "label": "O", "properties": {"magmom": -0.082}}, {"species": [{"element": "O", "occu": 1}], "abc": [0.877278, 0.8579, 0.083346], "xyz": [8.404559227782, 8.2433397618, 0.804991840164], "label": "O", "properties": {"magmom": -0.082}}, {"species": [{"element": "O", "occu": 1}], "abc": [0.122722, 0.3579, 0.416654], "xyz": [1.1757097722179999, 3.4389687617999996, 4.024225159836], "label": "O", "properties": {"magmom": -0.082}}, {"species": [{"element": "O", "occu": 1}], "abc": [0.361212, 0.58585, 0.372296], "xyz": [3.4605081260279995, 5.629281500699999, 3.595796344464], "label": "O", "properties": {"magmom": -0.074}}, {"species": [{"element": "O", "occu": 1}], "abc": [0.638788, 0.08585, 0.127704], "xyz": [6.119760873972, 0.8249105006999999, 1.233420655536], "label": "O", "properties": {"magmom": -0.075}}, {"species": [{"element": "O", "occu": 1}], "abc": [0.138788, 0.41415, 0.872296], "xyz": [1.3296263739719998, 3.9794604993, 8.425013344463999], "label": "O", "properties": {"magmom": -0.074}}, {"species": [{"element": "O", "occu": 1}], "abc": [0.861212, 0.91415, 0.627704], "xyz": [8.250642626028, 8.7838314993, 6.062637655536], "label": "O", "properties": {"magmom": -0.074}}, {"species": [{"element": "O", "occu": 1}], "abc": [0.638788, 0.41415, 0.627704], "xyz": [6.119760873972, 3.9794604993, 6.062637655536], "label": "O", "properties": {"magmom": -0.074}}, {"species": [{"element": "O", "occu": 1}], "abc": [0.361212, 0.91415, 0.872296], "xyz": [3.4605081260279995, 8.7838314993, 8.425013344463999], "label": "O", "properties": {"magmom": -0.075}}, {"species": [{"element": "O", "occu": 1}], "abc": [0.861212, 0.58585, 0.127704], "xyz": [8.250642626028, 5.629281500699999, 1.233420655536], "label": "O", "properties": {"magmom": -0.074}}, {"species": [{"element": "O", "occu": 1}], "abc": [0.138788, 0.08585, 0.372296], "xyz": [1.3296263739719998, 0.8249105006999999, 3.595796344464], "label": "O", "properties": {"magmom": -0.074}}, {"species": [{"element": "O", "occu": 1}], "abc": [0.41963, 0.878812, 0.146192], "xyz": [4.02016828047, 8.444277774504, 1.4119857833279998], "label": "O", "properties": {"magmom": -0.068}}, {"species": [{"element": "O", "occu": 1}], "abc": [0.58037, 0.378812, 0.353808], "xyz": [5.56010071953, 3.6399067745039995, 3.417231216672], "label": "O", "properties": {"magmom": -0.068}}, {"species": [{"element": "O", "occu": 1}], "abc": [0.08037, 0.121188, 0.646192], "xyz": [0.7699662195299999, 1.164464225496, 6.241202783328], "label": "O", "properties": {"magmom": -0.069}}, {"species": [{"element": "O", "occu": 1}], "abc": [0.91963, 0.621188, 0.853808], "xyz": [8.81030278047, 5.968835225495999, 8.246448216672], "label": "O", "properties": {"magmom": -0.068}}, {"species": [{"element": "O", "occu": 1}], "abc": [0.58037, 0.121188, 0.853808], "xyz": [5.56010071953, 1.164464225496, 8.246448216672], "label": "O", "properties": {"magmom": -0.068}}, {"species": [{"element": "O", "occu": 1}], "abc": [0.41963, 0.621188, 0.646192], "xyz": [4.02016828047, 5.968835225495999, 6.241202783328], "label": "O", "properties": {"magmom": -0.068}}, {"species": [{"element": "O", "occu": 1}], "abc": [0.91963, 0.878812, 0.353808], "xyz": [8.81030278047, 8.444277774504, 3.417231216672], "label": "O", "properties": {"magmom": -0.069}}, {"species": [{"element": "O", "occu": 1}], "abc": [0.08037, 0.378812, 0.146192], "xyz": [0.7699662195299999, 3.6399067745039995, 1.4119857833279998], "label": "O", "properties": {"magmom": -0.068}}, {"species": [{"element": "O", "occu": 1}], "abc": [0.138498, 0.653634, 0.088196], "xyz": [1.326848095962, 6.280600468428, 0.851835245064], "label": "O", "properties": {"magmom": -0.039}}, {"species": [{"element": "O", "occu": 1}], "abc": [0.861502, 0.153634, 0.411804], "xyz": [8.253420904038, 1.4762294684279997, 3.9773817549359998], "label": "O", "properties": {"magmom": -0.039}}, {"species": [{"element": "O", "occu": 1}], "abc": [0.361502, 0.346366, 0.588196], "xyz": [3.4632864040379996, 3.3281415315719998, 5.681052245064], "label": "O", "properties": {"magmom": -0.038}}, {"species": [{"element": "O", "occu": 1}], "abc": [0.638498, 0.846366, 0.911804], "xyz": [6.116982595962, 8.132512531571999, 8.806598754936], "label": "O", "properties": {"magmom": -0.039}}, {"species": [{"element": "O", "occu": 1}], "abc": [0.861502, 0.346366, 0.911804], "xyz": [8.253420904038, 3.3281415315719998, 8.806598754936], "label": "O", "properties": {"magmom": -0.039}}, {"species": [{"element": "O", "occu": 1}], "abc": [0.138498, 0.846366, 0.588196], "xyz": [1.326848095962, 8.132512531571999, 5.681052245064], "label": "O", "properties": {"magmom": -0.039}}, {"species": [{"element": "O", "occu": 1}], "abc": [0.638498, 0.653634, 0.411804], "xyz": [6.116982595962, 6.280600468428, 3.9773817549359998], "label": "O", "properties": {"magmom": -0.038}}, {"species": [{"element": "O", "occu": 1}], "abc": [0.361502, 0.153634, 0.088196], "xyz": [3.4632864040379996, 1.4762294684279997, 0.851835245064], "label": "O", "properties": {"magmom": -0.039}}]}, "formation_enthalpy": -162.26615142968558, "temp": 900, "gibbs_model": "SISSO", "interpolated": false}, {"@module": "rxn_network.entries", "@class": "GibbsComputedStructureEntry", "energy": -19.8931028872, "composition": {"Li": 4.0, "C": 2.0, "O": 6.0}, "energy_adjustments": [], "parameters": {}, "data": {"oxide_type": "oxide", "icsd_ids": [96485, 96486]}, "entry_id": "mp-556777", "correction": 0.0, "structure": {"@module": "pymatgen.core.structure", "@class": "Structure", "charge": null, "lattice": {"matrix": [[2.326723, -4.030003, 0.0], [2.326723, 4.030003, 0.0], [0.0, 0.0, 5.382931]], "a": 4.653446475327507, "b": 4.653446475327507, "c": 5.382931, "alpha": 90.0, "beta": 90.0, "gamma": 120.000006757876, "volume": 100.94826543034696}, "sites": [{"species": [{"element": "Li", "occu": 1}], "abc": [0.333333, 0.666667, 0.0], "xyz": [2.326723, 1.343337020002, 0.0], "label": "Li", "properties": {"magmom": 0.0}}, {"species": [{"element": "Li", "occu": 1}], "abc": [0.666667, 0.333333, 0.0], "xyz": [2.326723, -1.343337020002, 0.0], "label": "Li", "properties": {"magmom": 0.0}}, {"species": [{"element": "Li", "occu": 1}], "abc": [0.333333, 0.666667, 0.5], "xyz": [2.326723, 1.343337020002, 2.6914655], "label": "Li", "properties": {"magmom": 0.0}}, {"species": [{"element": "Li", "occu": 1}], "abc": [0.666667, 0.333333, 0.5], "xyz": [2.326723, -1.343337020002, 2.6914655], "label": "Li", "properties": {"magmom": 0.0}}, {"species": [{"element": "C", "occu": 1}], "abc": [0.0, 0.0, 0.25], "xyz": [0.0, 0.0, 1.34573275], "label": "C", "properties": {"magmom": 0.0}}, {"species": [{"element": "C", "occu": 1}], "abc": [0.0, 0.0, 0.75], "xyz": [0.0, 0.0, 4.03719825], "label": "C", "properties": {"magmom": 0.0}}, {"species": [{"element": "O", "occu": 1}], "abc": [0.719909, 0.0, 0.75], "xyz": [1.675028828207, -2.901235429727, 4.03719825], "label": "O", "properties": {"magmom": 0.0}}, {"species": [{"element": "O", "occu": 1}], "abc": [0.280091, 0.0, 0.25], "xyz": [0.6516941717929999, -1.1287675702729998, 1.34573275], "label": "O", "properties": {"magmom": 0.0}}, {"species": [{"element": "O", "occu": 1}], "abc": [0.0, 0.719909, 0.75], "xyz": [1.675028828207, 2.901235429727, 4.03719825], "label": "O", "properties": {"magmom": 0.0}}, {"species": [{"element": "O", "occu": 1}], "abc": [0.0, 0.280091, 0.25], "xyz": [0.6516941717929999, 1.1287675702729998, 1.34573275], "label": "O", "properties": {"magmom": 0.0}}, {"species": [{"element": "O", "occu": 1}], "abc": [0.280091, 0.280091, 0.75], "xyz": [1.3033883435859999, 0.0, 4.03719825], "label": "O", "properties": {"magmom": -0.0}}, {"species": [{"element": "O", "occu": 1}], "abc": [0.719909, 0.719909, 0.25], "xyz": [3.350057656414, 0.0, 1.34573275], "label": "O", "properties": {"magmom": -0.0}}]}, "formation_enthalpy": -26.27042334416666, "temp": 900, "gibbs_model": "SISSO", "interpolated": false}, {"@module": "rxn_network.entries", "@class": "GibbsComputedStructureEntry", "energy": -18.140731002760162, "composition": {"Y": 2.0, "Cl": 6.0}, "energy_adjustments": [], "parameters": {}, "data": {"oxide_type": "None", "icsd_ids": [15684]}, "entry_id": "mp-27455", "correction": 0.0, "structure": {"@module": "pymatgen.core.structure", "@class": "Structure", "charge": null, "lattice": {"matrix": [[6.051635, 3.504288, 0.0], [-6.051635, 3.504288, 0.0], [0.0, 2.391735, 6.649119]], "a": 6.993019416544545, "b": 6.993019416544545, "c": 7.06619981223189, "alpha": 80.23461153988119, "beta": 80.23461153988119, "gamma": 119.8527678276477, "volume": 282.01137025879706}, "sites": [{"species": [{"element": "Y", "occu": 1}], "abc": [0.166513, 0.833487, 0.0], "xyz": [-4.03628320249, 3.504288, 0.0], "label": "Y", "properties": {"magmom": 0.0}}, {"species": [{"element": "Y", "occu": 1}], "abc": [0.833487, 0.166513, 0.0], "xyz": [4.03628320249, 3.504288, 0.0], "label": "Y", "properties": {"magmom": 0.0}}, {"species": [{"element": "Cl", "occu": 1}], "abc": [0.949738, 0.576527, 0.775885], "xyz": [2.2585367499849993, 7.2041834347950005, 5.158951695315], "label": "Cl", "properties": {"magmom": -0.0}}, {"species": [{"element": "Cl", "occu": 1}], "abc": [0.423473, 0.050262, 0.224115], "xyz": [2.2585367499849998, 2.196127565205, 1.490167304685], "label": "Cl", "properties": {"magmom": -0.0}}, {"species": [{"element": "Cl", "occu": 1}], "abc": [0.801418, 0.801418, 0.229103], "xyz": [0.0, 6.1647526244729995, 1.523333110257], "label": "Cl", "properties": {"magmom": -0.0}}, {"species": [{"element": "Cl", "occu": 1}], "abc": [0.198582, 0.198582, 0.770897], "xyz": [0.0, 3.235558375527, 5.125785889743], "label": "Cl", "properties": {"magmom": -0.0}}, {"species": [{"element": "Cl", "occu": 1}], "abc": [0.576527, 0.949738, 0.775885], "xyz": [-2.2585367499849993, 7.2041834347950005, 5.158951695315], "label": "Cl", "properties": {"magmom": -0.0}}, {"species": [{"element": "Cl", "occu": 1}], "abc": [0.050262, 0.423473, 0.224115], "xyz": [-2.2585367499849998, 2.196127565205, 1.490167304685], "label": "Cl", "properties": {"magmom": -0.0}}]}, "formation_enthalpy": -21.83721526622667, "temp": 900, "gibbs_model": "SISSO", "interpolated": false}], "products": [{"@module": "rxn_network.entries", "@class": "GibbsComputedStructureEntry", "energy": -25.565825354933907, "composition": {"Y": 2.0, "Mn": 2.0, "O": 6.0}, "energy_adjustments": [], "parameters": {}, "data": {"oxide_type": "oxide", "icsd_ids": [422989, 422982, 422990, 73361, 181182, 182284]}, "entry_id": "mp-19227", "correction": 0.0, "structure": {"@module": "pymatgen.core.structure", "@class": "Structure", "charge": null, "lattice": {"matrix": [[1.811967, -3.138419, 0.0], [1.811967, 3.138419, 0.0], [0.0, 0.0, 11.440313]], "a": 3.6239340817197543, "b": 3.6239340817197543, "c": 11.440313, "alpha": 90.0, "beta": 90.0, "gamma": 120.00000149189675, "volume": 130.1155226662575}, "sites": [{"species": [{"element": "Y", "occu": 1}], "abc": [0.0, 0.0, 0.5], "xyz": [0.0, 0.0, 5.7201565], "label": "Y", "properties": {"magmom": -0.019}}, {"species": [{"element": "Y", "occu": 1}], "abc": [0.0, 0.0, 0.0], "xyz": [0.0, 0.0, 0.0], "label": "Y", "properties": {"magmom": -0.019}}, {"species": [{"element": "Mn", "occu": 1}], "abc": [0.666667, 0.333333, 0.75], "xyz": [1.811967, -1.0461417589459998, 8.580234749999999], "label": "Mn", "properties": {"magmom": -3.937}}, {"species": [{"element": "Mn", "occu": 1}], "abc": [0.333333, 0.666667, 0.25], "xyz": [1.811967, 1.0461417589459998, 2.86007825], "label": "Mn", "properties": {"magmom": -3.936}}, {"species": [{"element": "O", "occu": 1}], "abc": [0.333333, 0.666667, 0.416134], "xyz": [1.811967, 1.0461417589459998, 4.760703209942], "label": "O", "properties": {"magmom": 0.027}}, {"species": [{"element": "O", "occu": 1}], "abc": [0.666667, 0.333333, 0.916134], "xyz": [1.811967, -1.0461417589459998, 10.480859709942], "label": "O", "properties": {"magmom": 0.027}}, {"species": [{"element": "O", "occu": 1}], "abc": [0.666667, 0.333333, 0.583866], "xyz": [1.811967, -1.0461417589459998, 6.679609790058], "label": "O", "properties": {"magmom": 0.027}}, {"species": [{"element": "O", "occu": 1}], "abc": [0.333333, 0.666667, 0.083866], "xyz": [1.811967, 1.0461417589459998, 0.959453290058], "label": "O", "properties": {"magmom": 0.027}}, {"species": [{"element": "O", "occu": 1}], "abc": [0.0, 0.0, 0.25], "xyz": [0.0, 0.0, 2.86007825], "label": "O", "properties": {"magmom": 0.033}}, {"species": [{"element": "O", "occu": 1}], "abc": [0.0, 0.0, 0.75], "xyz": [0.0, 0.0, 8.580234749999999], "label": "O", "properties": {"magmom": 0.033}}]}, "formation_enthalpy": -30.272521565397, "temp": 900, "gibbs_model": "SISSO", "interpolated": false}, {"@module": "rxn_network.entries", "@class": "GibbsComputedStructureEntry", "energy": -32.81312044744803, "composition": {"C": 8.0, "O": 16.0}, "energy_adjustments": [], "parameters": {}, "data": {"oxide_type": "oxide", "icsd_ids": []}, "entry_id": "mp-995224", "correction": 0.0, "structure": {"@module": "pymatgen.core.structure", "@class": "Structure", "charge": null, "lattice": {"matrix": [[-4.664714, 4.664714, 3.879998], [4.664714, -4.664714, 3.879998], [4.664714, 4.664714, -3.879998]], "a": 7.653332469166357, "b": 7.653332469166357, "c": 7.653332469166357, "alpha": 104.89313458385566, "beta": 104.89313458385566, "gamma": 119.07578200711107, "volume": 337.70814593542036}, "sites": [{"species": [{"element": "C", "occu": 1}], "abc": [0.241916, 0.376449, 0.488829], "xyz": [2.9078054484680003, 1.6526895113439999, 0.5025994209279996], "label": "C", "properties": {"magmom": -0.0}}, {"species": [{"element": "C", "occu": 1}], "abc": [0.88762, 0.753087, 0.511171], "xyz": [1.7569085515319998, 3.0120244886560004, 4.382597420928], "label": "C", "properties": {"magmom": -0.0}}, {"species": [{"element": "C", "occu": 1}], "abc": [0.626449, 0.63762, 0.634533], "xyz": [3.0120244886559995, 2.9078054484680003, 2.442598420928], "label": "C", "properties": {"magmom": -0.0}}, {"species": [{"element": "C", "occu": 1}], "abc": [0.003087, 0.991916, 0.365467], "xyz": [6.317403511344, -2.9078054484679994, 2.4425984209280003], "label": "C", "properties": {"magmom": -0.0}}, {"species": [{"element": "C", "occu": 1}], "abc": [0.008084, 0.373551, 0.011171], "xyz": [1.7569085515320002, -1.652689511344, 1.437399579072], "label": "C", "properties": {"magmom": -0.0}}, {"species": [{"element": "C", "occu": 1}], "abc": [0.36238, 0.996913, 0.988829], "xyz": [7.572519448468, 1.6526895113439988, 1.4373995790720002], "label": "C", "properties": {"magmom": -0.0}}, {"species": [{"element": "C", "occu": 1}], "abc": [0.623551, 0.11238, 0.865467], "xyz": [1.6526895113440006, 6.421622551532, -0.502599420928], "label": "C", "properties": {"magmom": -0.0}}, {"species": [{"element": "C", "occu": 1}], "abc": [0.246913, 0.758084, 0.134533], "xyz": [3.0120244886560004, -1.756908551532, 3.377398579072], "label": "C", "properties": {"magmom": -0.0}}, {"species": [{"element": "O", "occu": 1}], "abc": [0.426902, 0.544056, 0.478242], "xyz": [2.777352056744, 1.684372248832, 1.911737094568], "label": "O", "properties": {"magmom": 0.0}}, {"species": [{"element": "O", "occu": 1}], "abc": [0.065814, 0.94866, 0.521758], "xyz": [6.552075943256, -1.6843722488319997, 1.9117370945679997], "label": "O", "properties": {"magmom": 0.0}}, {"species": [{"element": "O", "occu": 1}], "abc": [0.794056, 0.815814, 0.617154], "xyz": [2.9803417511680004, 2.7773520567439998, 3.851736094568], "label": "O", "properties": {"magmom": 0.0}}, {"species": [{"element": "O", "occu": 1}], "abc": [0.19866, 0.176902, 0.382846], "xyz": [1.684372248832, 1.8873619432560003, -0.028261905432000134], "label": "O", "properties": {"magmom": 0.0}}, {"species": [{"element": "O", "occu": 1}], "abc": [0.823098, 0.205944, 0.021758], "xyz": [-2.777352056744, 2.980341751168, 3.908259905432], "label": "O", "properties": {"magmom": 0.0}}, {"species": [{"element": "O", "occu": 1}], "abc": [0.184186, 0.80134, 0.978242], "xyz": [7.442066056744, 1.684372248832, 0.028261905432000134], "label": "O", "properties": {"magmom": 0.0}}, {"species": [{"element": "O", "occu": 1}], "abc": [0.455944, 0.934186, 0.882846], "xyz": [6.349086248832, 1.8873619432559998, 1.9682609054319995], "label": "O", "properties": {"magmom": 0.0}}, {"species": [{"element": "O", "occu": 1}], "abc": [0.05134, 0.573098, 0.117154], "xyz": [2.980341751168, -1.8873619432559998, 1.9682609054320002], "label": "O", "properties": {"magmom": 0.0}}, {"species": [{"element": "O", "occu": 1}], "abc": [0.139701, 0.411656, 0.568501], "xyz": [3.9204868695840007, 1.383302277844, -0.06651868571200037], "label": "O", "properties": {"magmom": 0.0}}, {"species": [{"element": "O", "occu": 1}], "abc": [0.843155, 0.5712, 0.431499], "xyz": [0.7442271304160002, 3.281411722156, 3.8134793142879992], "label": "O", "properties": {"magmom": 0.0}}, {"species": [{"element": "O", "occu": 1}], "abc": [0.661656, 0.593155, 0.771955], "xyz": [3.2814117221559997, 3.9204868695839994, 1.8734803142880008], "label": "O", "properties": {"magmom": 0.0}}, {"species": [{"element": "O", "occu": 1}], "abc": [0.8212, 0.889701, 0.228045], "xyz": [1.3833022778439994, 0.7442271304160006, 5.753478314288], "label": "O", "properties": {"magmom": 0.0}}, {"species": [{"element": "O", "occu": 1}], "abc": [0.110299, 0.338344, 0.931499], "xyz": [5.408941130416, 3.2814117221559997, -1.8734803142879999], "label": "O", "properties": {"magmom": 0.0}}, {"species": [{"element": "O", "occu": 1}], "abc": [0.406845, 0.1788, 0.068501], "xyz": [-0.744227130416, 1.383302277844, 2.006517685712], "label": "O", "properties": {"magmom": 0.0}}, {"species": [{"element": "O", "occu": 1}], "abc": [0.588344, 0.156845, 0.728045], "xyz": [1.3833022778440007, 5.408941130416, 0.06651868571199993], "label": "O", "properties": {"magmom": 0.0}}, {"species": [{"element": "O", "occu": 1}], "abc": [0.4288, 0.860299, 0.271955], "xyz": [3.2814117221560006, -0.7442271304160006, 3.946516685712], "label": "O", "properties": {"magmom": 0.0}}]}, "formation_enthalpy": -35.58863194, "temp": 900, "gibbs_model": "SISSO", "interpolated": false}, {"@module": "rxn_network.entries", "@class": "GibbsComputedStructureEntry", "energy": -3.4726740757, "composition": {"Li": 1.0, "Cl": 1.0}, "energy_adjustments": [], "parameters": {}, "data": {"oxide_type": "None", "icsd_ids": [26909, 44273, 52235, 27981, 53818]}, "entry_id": "mp-22905", "correction": 0.0, "structure": {"@module": "pymatgen.core.structure", "@class": "Structure", "charge": null, "lattice": {"matrix": [[0.0, 2.576374, 2.576374], [2.576374, 0.0, 2.576374], [2.576374, 2.576374, 0.0]], "a": 3.64354305254542, "b": 3.64354305254542, "c": 3.64354305254542, "alpha": 59.99999999999999, "beta": 59.99999999999999, "gamma": 59.99999999999999, "volume": 34.20241079537208}, "sites": [{"species": [{"element": "Li", "occu": 1}], "abc": [0.0, 0.0, 0.0], "xyz": [0.0, 0.0, 0.0], "label": "Li", "properties": {"magmom": 0.0}}, {"species": [{"element": "Cl", "occu": 1}], "abc": [0.5, 0.5, 0.5], "xyz": [2.576374, 2.576374, 2.576374], "label": "Cl", "properties": {"magmom": 0.0}}]}, "formation_enthalpy": -4.213570539926667, "temp": 900, "gibbs_model": "SISSO", "interpolated": false}]}, "balance": true, "@version": null}, {"@module": "rxn_network.helpers", "@class": "BalancedPathway", "rxns": [{"@module": "rxn_network.reaction", "@class": "ComputedReaction", "reactants": [{"@module": "rxn_network.entries", "@class": "GibbsComputedStructureEntry", "energy": -19.8931028872, "composition": {"Li": 4.0, "C": 2.0, "O": 6.0}, "energy_adjustments": [], "parameters": {}, "data": {"oxide_type": "oxide", "icsd_ids": [96485, 96486]}, "entry_id": "mp-556777", "correction": 0.0, "structure": {"@module": "pymatgen.core.structure", "@class": "Structure", "charge": null, "lattice": {"matrix": [[2.326723, -4.030003, 0.0], [2.326723, 4.030003, 0.0], [0.0, 0.0, 5.382931]], "a": 4.653446475327507, "b": 4.653446475327507, "c": 5.382931, "alpha": 90.0, "beta": 90.0, "gamma": 120.000006757876, "volume": 100.94826543034696}, "sites": [{"species": [{"element": "Li", "occu": 1}], "abc": [0.333333, 0.666667, 0.0], "xyz": [2.326723, 1.343337020002, 0.0], "label": "Li", "properties": {"magmom": 0.0}}, {"species": [{"element": "Li", "occu": 1}], "abc": [0.666667, 0.333333, 0.0], "xyz": [2.326723, -1.343337020002, 0.0], "label": "Li", "properties": {"magmom": 0.0}}, {"species": [{"element": "Li", "occu": 1}], "abc": [0.333333, 0.666667, 0.5], "xyz": [2.326723, 1.343337020002, 2.6914655], "label": "Li", "properties": {"magmom": 0.0}}, {"species": [{"element": "Li", "occu": 1}], "abc": [0.666667, 0.333333, 0.5], "xyz": [2.326723, -1.343337020002, 2.6914655], "label": "Li", "properties": {"magmom": 0.0}}, {"species": [{"element": "C", "occu": 1}], "abc": [0.0, 0.0, 0.25], "xyz": [0.0, 0.0, 1.34573275], "label": "C", "properties": {"magmom": 0.0}}, {"species": [{"element": "C", "occu": 1}], "abc": [0.0, 0.0, 0.75], "xyz": [0.0, 0.0, 4.03719825], "label": "C", "properties": {"magmom": 0.0}}, {"species": [{"element": "O", "occu": 1}], "abc": [0.719909, 0.0, 0.75], "xyz": [1.675028828207, -2.901235429727, 4.03719825], "label": "O", "properties": {"magmom": 0.0}}, {"species": [{"element": "O", "occu": 1}], "abc": [0.280091, 0.0, 0.25], "xyz": [0.6516941717929999, -1.1287675702729998, 1.34573275], "label": "O", "properties": {"magmom": 0.0}}, {"species": [{"element": "O", "occu": 1}], "abc": [0.0, 0.719909, 0.75], "xyz": [1.675028828207, 2.901235429727, 4.03719825], "label": "O", "properties": {"magmom": 0.0}}, {"species": [{"element": "O", "occu": 1}], "abc": [0.0, 0.280091, 0.25], "xyz": [0.6516941717929999, 1.1287675702729998, 1.34573275], "label": "O", "properties": {"magmom": 0.0}}, {"species": [{"element": "O", "occu": 1}], "abc": [0.280091, 0.280091, 0.75], "xyz": [1.3033883435859999, 0.0, 4.03719825], "label": "O", "properties": {"magmom": -0.0}}, {"species": [{"element": "O", "occu": 1}], "abc": [0.719909, 0.719909, 0.25], "xyz": [3.350057656414, 0.0, 1.34573275], "label": "O", "properties": {"magmom": -0.0}}]}, "formation_enthalpy": -26.27042334416666, "temp": 900, "gibbs_model": "SISSO", "interpolated": false}, {"@module": "rxn_network.entries", "@class": "GibbsComputedStructureEntry", "energy": -122.21166045469023, "composition": {"Mn": 32.0, "O": 48.0}, "energy_adjustments": [], "parameters": {}, "data": {"oxide_type": "oxide", "icsd_ids": [290639, 290640, 290638, 290641]}, "entry_id": "mp-1172875", "correction": 0.0, "structure": {"@module": "pymatgen.core.structure", "@class": "Structure", "charge": null, "lattice": {"matrix": [[9.580269, 0.0, 0.0], [0.0, 9.608742, 0.0], [0.0, 0.0, 9.658434]], "a": 9.580269, "b": 9.608742, "c": 9.658434, "alpha": 90.0, "beta": 90.0, "gamma": 90.0, "volume": 889.1007007723838}, "sites": [{"species": [{"element": "Mn", "occu": 1}], "abc": [0.5, 0.5, 0.0], "xyz": [4.7901345, 4.804371, 0.0], "label": "Mn", "properties": {"magmom": 3.954}}, {"species": [{"element": "Mn", "occu": 1}], "abc": [0.5, 0.0, 0.5], "xyz": [4.7901345, 0.0, 4.829217], "label": "Mn", "properties": {"magmom": 3.947}}, {"species": [{"element": "Mn", "occu": 1}], "abc": [0.0, 0.5, 0.5], "xyz": [0.0, 4.804371, 4.829217], "label": "Mn", "properties": {"magmom": 3.95}}, {"species": [{"element": "Mn", "occu": 1}], "abc": [0.0, 0.0, 0.0], "xyz": [0.0, 0.0, 0.0], "label": "Mn", "properties": {"magmom": 3.95}}, {"species": [{"element": "Mn", "occu": 1}], "abc": [0.0, 0.0, 0.5], "xyz": [0.0, 0.0, 4.829217], "label": "Mn", "properties": {"magmom": 3.958}}, {"species": [{"element": "Mn", "occu": 1}], "abc": [0.0, 0.5, 0.0], "xyz": [0.0, 4.804371, 0.0], "label": "Mn", "properties": {"magmom": 3.961}}, {"species": [{"element": "Mn", "occu": 1}], "abc": [0.5, 0.0, 0.0], "xyz": [4.7901345, 0.0, 0.0], "label": "Mn", "properties": {"magmom": 3.958}}, {"species": [{"element": "Mn", "occu": 1}], "abc": [0.5, 0.5, 0.5], "xyz": [4.7901345, 4.804371, 4.829217], "label": "Mn", "properties": {"magmom": 3.96}}, {"species": [{"element": "Mn", "occu": 1}], "abc": [0.509136, 0.758839, 0.285941], "xyz": [4.877659837584, 7.291488170538, 2.761742276394], "label": "Mn", "properties": {"magmom": 3.994}}, {"species": [{"element": "Mn", "occu": 1}], "abc": [0.490864, 0.258839, 0.214059], "xyz": [4.702609162416, 2.4871171705379997, 2.067474723606], "label": "Mn", "properties": {"magmom": 3.994}}, {"species": [{"element": "Mn", "occu": 1}], "abc": [0.990864, 0.241161, 0.785941], "xyz": [9.492743662415998, 2.3172538294619995, 7.590959276394], "label": "Mn", "properties": {"magmom": 3.994}}, {"species": [{"element": "Mn", "occu": 1}], "abc": [0.009136, 0.741161, 0.714059], "xyz": [0.087525337584, 7.121624829461999, 6.896691723606], "label": "Mn", "properties": {"magmom": 3.995}}, {"species": [{"element": "Mn", "occu": 1}], "abc": [0.490864, 0.241161, 0.714059], "xyz": [4.702609162416, 2.3172538294619995, 6.896691723606], "label": "Mn", "properties": {"magmom": 3.994}}, {"species": [{"element": "Mn", "occu": 1}], "abc": [0.509136, 0.741161, 0.785941], "xyz": [4.877659837584, 7.121624829461999, 7.590959276394], "label": "Mn", "properties": {"magmom": 3.994}}, {"species": [{"element": "Mn", "occu": 1}], "abc": [0.009136, 0.758839, 0.214059], "xyz": [0.087525337584, 7.291488170538, 2.067474723606], "label": "Mn", "properties": {"magmom": 3.994}}, {"species": [{"element": "Mn", "occu": 1}], "abc": [0.990864, 0.258839, 0.285941], "xyz": [9.492743662415998, 2.4871171705379997, 2.761742276394], "label": "Mn", "properties": {"magmom": 3.995}}, {"species": [{"element": "Mn", "occu": 1}], "abc": [0.256414, 0.787943, 0.999876], "xyz": [2.4565150953659995, 7.571140997705999, 9.657236354184], "label": "Mn", "properties": {"magmom": 3.983}}, {"species": [{"element": "Mn", "occu": 1}], "abc": [0.743586, 0.287943, 0.500124], "xyz": [7.1237539046339995, 2.766769997706, 4.830414645816], "label": "Mn", "properties": {"magmom": 3.983}}, {"species": [{"element": "Mn", "occu": 1}], "abc": [0.243586, 0.212057, 0.499876], "xyz": [2.3336194046339997, 2.0376010022939997, 4.828019354184], "label": "Mn", "properties": {"magmom": 3.983}}, {"species": [{"element": "Mn", "occu": 1}], "abc": [0.756414, 0.712057, 0.000124], "xyz": [7.246649595366, 6.841972002294, 0.001197645816], "label": "Mn", "properties": {"magmom": 3.983}}, {"species": [{"element": "Mn", "occu": 1}], "abc": [0.743586, 0.212057, 0.000124], "xyz": [7.1237539046339995, 2.0376010022939997, 0.001197645816], "label": "Mn", "properties": {"magmom": 3.983}}, {"species": [{"element": "Mn", "occu": 1}], "abc": [0.256414, 0.712057, 0.499876], "xyz": [2.4565150953659995, 6.841972002294, 4.828019354184], "label": "Mn", "properties": {"magmom": 3.983}}, {"species": [{"element": "Mn", "occu": 1}], "abc": [0.756414, 0.787943, 0.500124], "xyz": [7.246649595366, 7.571140997705999, 4.830414645816], "label": "Mn", "properties": {"magmom": 3.983}}, {"species": [{"element": "Mn", "occu": 1}], "abc": [0.243586, 0.287943, 0.999876], "xyz": [2.3336194046339997, 2.766769997706, 9.657236354184], "label": "Mn", "properties": {"magmom": 3.983}}, {"species": [{"element": "Mn", "occu": 1}], "abc": [0.215751, 0.511796, 0.246639], "xyz": [2.066952617019, 4.917715720632, 2.382146503326], "label": "Mn", "properties": {"magmom": 3.993}}, {"species": [{"element": "Mn", "occu": 1}], "abc": [0.784249, 0.011796, 0.253361], "xyz": [7.5133163829809995, 0.11334472063199999, 2.447070496674], "label": "Mn", "properties": {"magmom": 3.993}}, {"species": [{"element": "Mn", "occu": 1}], "abc": [0.284249, 0.488204, 0.746639], "xyz": [2.7231818829809997, 4.691026279368, 7.211363503326], "label": "Mn", "properties": {"magmom": 3.993}}, {"species": [{"element": "Mn", "occu": 1}], "abc": [0.715751, 0.988204, 0.753361], "xyz": [6.857087117019, 9.495397279368, 7.276287496674], "label": "Mn", "properties": {"magmom": 3.993}}, {"species": [{"element": "Mn", "occu": 1}], "abc": [0.784249, 0.488204, 0.753361], "xyz": [7.5133163829809995, 4.691026279368, 7.276287496674], "label": "Mn", "properties": {"magmom": 3.993}}, {"species": [{"element": "Mn", "occu": 1}], "abc": [0.215751, 0.988204, 0.746639], "xyz": [2.066952617019, 9.495397279368, 7.211363503326], "label": "Mn", "properties": {"magmom": 3.993}}, {"species": [{"element": "Mn", "occu": 1}], "abc": [0.715751, 0.511796, 0.253361], "xyz": [6.857087117019, 4.917715720632, 2.447070496674], "label": "Mn", "properties": {"magmom": 3.993}}, {"species": [{"element": "Mn", "occu": 1}], "abc": [0.284249, 0.011796, 0.246639], "xyz": [2.7231818829809997, 0.11334472063199999, 2.382146503326], "label": "Mn", "properties": {"magmom": 3.993}}, {"species": [{"element": "O", "occu": 1}], "abc": [0.148653, 0.92325, 0.125336], "xyz": [1.424135727657, 8.871271051499999, 1.210549483824], "label": "O", "properties": {"magmom": -0.066}}, {"species": [{"element": "O", "occu": 1}], "abc": [0.851347, 0.42325, 0.374664], "xyz": [8.156133272342998, 4.0669000515, 3.618667516176], "label": "O", "properties": {"magmom": -0.066}}, {"species": [{"element": "O", "occu": 1}], "abc": [0.351347, 0.07675, 0.625336], "xyz": [3.365998772343, 0.7374709485, 6.039766483824], "label": "O", "properties": {"magmom": -0.066}}, {"species": [{"element": "O", "occu": 1}], "abc": [0.648653, 0.57675, 0.874664], "xyz": [6.214270227657, 5.541841948499999, 8.447884516176], "label": "O", "properties": {"magmom": -0.067}}, {"species": [{"element": "O", "occu": 1}], "abc": [0.851347, 0.07675, 0.874664], "xyz": [8.156133272342998, 0.7374709485, 8.447884516176], "label": "O", "properties": {"magmom": -0.066}}, {"species": [{"element": "O", "occu": 1}], "abc": [0.148653, 0.57675, 0.625336], "xyz": [1.424135727657, 5.541841948499999, 6.039766483824], "label": "O", "properties": {"magmom": -0.066}}, {"species": [{"element": "O", "occu": 1}], "abc": [0.648653, 0.92325, 0.374664], "xyz": [6.214270227657, 8.871271051499999, 3.618667516176], "label": "O", "properties": {"magmom": -0.066}}, {"species": [{"element": "O", "occu": 1}], "abc": [0.351347, 0.42325, 0.125336], "xyz": [3.365998772343, 4.0669000515, 1.210549483824], "label": "O", "properties": {"magmom": -0.067}}, {"species": [{"element": "O", "occu": 1}], "abc": [0.093362, 0.639767, 0.352725], "xyz": [0.8944330743779999, 6.147356043114, 3.40677113265], "label": "O", "properties": {"magmom": -0.046}}, {"species": [{"element": "O", "occu": 1}], "abc": [0.906638, 0.139767, 0.147275], "xyz": [8.685835925622, 1.342985043114, 1.4224458673499998], "label": "O", "properties": {"magmom": -0.046}}, {"species": [{"element": "O", "occu": 1}], "abc": [0.406638, 0.360233, 0.852725], "xyz": [3.8957014256219997, 3.461385956886, 8.23598813265], "label": "O", "properties": {"magmom": -0.046}}, {"species": [{"element": "O", "occu": 1}], "abc": [0.593362, 0.860233, 0.647275], "xyz": [5.684567574377999, 8.265756956886, 6.25166286735], "label": "O", "properties": {"magmom": -0.047}}, {"species": [{"element": "O", "occu": 1}], "abc": [0.906638, 0.360233, 0.647275], "xyz": [8.685835925622, 3.461385956886, 6.25166286735], "label": "O", "properties": {"magmom": -0.046}}, {"species": [{"element": "O", "occu": 1}], "abc": [0.093362, 0.860233, 0.852725], "xyz": [0.8944330743779999, 8.265756956886, 8.23598813265], "label": "O", "properties": {"magmom": -0.046}}, {"species": [{"element": "O", "occu": 1}], "abc": [0.593362, 0.639767, 0.147275], "xyz": [5.684567574377999, 6.147356043114, 1.4224458673499998], "label": "O", "properties": {"magmom": -0.046}}, {"species": [{"element": "O", "occu": 1}], "abc": [0.406638, 0.139767, 0.352725], "xyz": [3.8957014256219997, 1.342985043114, 3.40677113265], "label": "O", "properties": {"magmom": -0.047}}, {"species": [{"element": "O", "occu": 1}], "abc": [0.377278, 0.8579, 0.416654], "xyz": [3.6144247277819996, 8.2433397618, 4.024225159836], "label": "O", "properties": {"magmom": -0.083}}, {"species": [{"element": "O", "occu": 1}], "abc": [0.622722, 0.3579, 0.083346], "xyz": [5.965844272218, 3.4389687617999996, 0.804991840164], "label": "O", "properties": {"magmom": -0.082}}, {"species": [{"element": "O", "occu": 1}], "abc": [0.122722, 0.1421, 0.916654], "xyz": [1.1757097722179999, 1.3654022382, 8.853442159836], "label": "O", "properties": {"magmom": -0.082}}, {"species": [{"element": "O", "occu": 1}], "abc": [0.877278, 0.6421, 0.583346], "xyz": [8.404559227782, 6.1697732381999995, 5.634208840164], "label": "O", "properties": {"magmom": -0.082}}, {"species": [{"element": "O", "occu": 1}], "abc": [0.622722, 0.1421, 0.583346], "xyz": [5.965844272218, 1.3654022382, 5.634208840164], "label": "O", "properties": {"magmom": -0.083}}, {"species": [{"element": "O", "occu": 1}], "abc": [0.377278, 0.6421, 0.916654], "xyz": [3.6144247277819996, 6.1697732381999995, 8.853442159836], "label": "O", "properties": {"magmom": -0.082}}, {"species": [{"element": "O", "occu": 1}], "abc": [0.877278, 0.8579, 0.083346], "xyz": [8.404559227782, 8.2433397618, 0.804991840164], "label": "O", "properties": {"magmom": -0.082}}, {"species": [{"element": "O", "occu": 1}], "abc": [0.122722, 0.3579, 0.416654], "xyz": [1.1757097722179999, 3.4389687617999996, 4.024225159836], "label": "O", "properties": {"magmom": -0.082}}, {"species": [{"element": "O", "occu": 1}], "abc": [0.361212, 0.58585, 0.372296], "xyz": [3.4605081260279995, 5.629281500699999, 3.595796344464], "label": "O", "properties": {"magmom": -0.074}}, {"species": [{"element": "O", "occu": 1}], "abc": [0.638788, 0.08585, 0.127704], "xyz": [6.119760873972, 0.8249105006999999, 1.233420655536], "label": "O", "properties": {"magmom": -0.075}}, {"species": [{"element": "O", "occu": 1}], "abc": [0.138788, 0.41415, 0.872296], "xyz": [1.3296263739719998, 3.9794604993, 8.425013344463999], "label": "O", "properties": {"magmom": -0.074}}, {"species": [{"element": "O", "occu": 1}], "abc": [0.861212, 0.91415, 0.627704], "xyz": [8.250642626028, 8.7838314993, 6.062637655536], "label": "O", "properties": {"magmom": -0.074}}, {"species": [{"element": "O", "occu": 1}], "abc": [0.638788, 0.41415, 0.627704], "xyz": [6.119760873972, 3.9794604993, 6.062637655536], "label": "O", "properties": {"magmom": -0.074}}, {"species": [{"element": "O", "occu": 1}], "abc": [0.361212, 0.91415, 0.872296], "xyz": [3.4605081260279995, 8.7838314993, 8.425013344463999], "label": "O", "properties": {"magmom": -0.075}}, {"species": [{"element": "O", "occu": 1}], "abc": [0.861212, 0.58585, 0.127704], "xyz": [8.250642626028, 5.629281500699999, 1.233420655536], "label": "O", "properties": {"magmom": -0.074}}, {"species": [{"element": "O", "occu": 1}], "abc": [0.138788, 0.08585, 0.372296], "xyz": [1.3296263739719998, 0.8249105006999999, 3.595796344464], "label": "O", "properties": {"magmom": -0.074}}, {"species": [{"element": "O", "occu": 1}], "abc": [0.41963, 0.878812, 0.146192], "xyz": [4.02016828047, 8.444277774504, 1.4119857833279998], "label": "O", "properties": {"magmom": -0.068}}, {"species": [{"element": "O", "occu": 1}], "abc": [0.58037, 0.378812, 0.353808], "xyz": [5.56010071953, 3.6399067745039995, 3.417231216672], "label": "O", "properties": {"magmom": -0.068}}, {"species": [{"element": "O", "occu": 1}], "abc": [0.08037, 0.121188, 0.646192], "xyz": [0.7699662195299999, 1.164464225496, 6.241202783328], "label": "O", "properties": {"magmom": -0.069}}, {"species": [{"element": "O", "occu": 1}], "abc": [0.91963, 0.621188, 0.853808], "xyz": [8.81030278047, 5.968835225495999, 8.246448216672], "label": "O", "properties": {"magmom": -0.068}}, {"species": [{"element": "O", "occu": 1}], "abc": [0.58037, 0.121188, 0.853808], "xyz": [5.56010071953, 1.164464225496, 8.246448216672], "label": "O", "properties": {"magmom": -0.068}}, {"species": [{"element": "O", "occu": 1}], "abc": [0.41963, 0.621188, 0.646192], "xyz": [4.02016828047, 5.968835225495999, 6.241202783328], "label": "O", "properties": {"magmom": -0.068}}, {"species": [{"element": "O", "occu": 1}], "abc": [0.91963, 0.878812, 0.353808], "xyz": [8.81030278047, 8.444277774504, 3.417231216672], "label": "O", "properties": {"magmom": -0.069}}, {"species": [{"element": "O", "occu": 1}], "abc": [0.08037, 0.378812, 0.146192], "xyz": [0.7699662195299999, 3.6399067745039995, 1.4119857833279998], "label": "O", "properties": {"magmom": -0.068}}, {"species": [{"element": "O", "occu": 1}], "abc": [0.138498, 0.653634, 0.088196], "xyz": [1.326848095962, 6.280600468428, 0.851835245064], "label": "O", "properties": {"magmom": -0.039}}, {"species": [{"element": "O", "occu": 1}], "abc": [0.861502, 0.153634, 0.411804], "xyz": [8.253420904038, 1.4762294684279997, 3.9773817549359998], "label": "O", "properties": {"magmom": -0.039}}, {"species": [{"element": "O", "occu": 1}], "abc": [0.361502, 0.346366, 0.588196], "xyz": [3.4632864040379996, 3.3281415315719998, 5.681052245064], "label": "O", "properties": {"magmom": -0.038}}, {"species": [{"element": "O", "occu": 1}], "abc": [0.638498, 0.846366, 0.911804], "xyz": [6.116982595962, 8.132512531571999, 8.806598754936], "label": "O", "properties": {"magmom": -0.039}}, {"species": [{"element": "O", "occu": 1}], "abc": [0.861502, 0.346366, 0.911804], "xyz": [8.253420904038, 3.3281415315719998, 8.806598754936], "label": "O", "properties": {"magmom": -0.039}}, {"species": [{"element": "O", "occu": 1}], "abc": [0.138498, 0.846366, 0.588196], "xyz": [1.326848095962, 8.132512531571999, 5.681052245064], "label": "O", "properties": {"magmom": -0.039}}, {"species": [{"element": "O", "occu": 1}], "abc": [0.638498, 0.653634, 0.411804], "xyz": [6.116982595962, 6.280600468428, 3.9773817549359998], "label": "O", "properties": {"magmom": -0.038}}, {"species": [{"element": "O", "occu": 1}], "abc": [0.361502, 0.153634, 0.088196], "xyz": [3.4632864040379996, 1.4762294684279997, 0.851835245064], "label": "O", "properties": {"magmom": -0.039}}]}, "formation_enthalpy": -162.26615142968558, "temp": 900, "gibbs_model": "SISSO", "interpolated": false}], "products": [{"@module": "rxn_network.entries", "@class": "GibbsComputedStructureEntry", "energy": -46.69381980106931, "composition": {"Li": 12.0, "Mn": 4.0, "O": 12.0}, "energy_adjustments": [], "parameters": {}, "data": {"oxide_type": "oxide", "icsd_ids": []}, "entry_id": "mp-756408", "correction": 0.0, "structure": {"@module": "pymatgen.core.structure", "@class": "Structure", "charge": null, "lattice": {"matrix": [[0.0, 0.0, 3.536024], [9.133742, 1e-05, 0.0], [1e-05, 9.134324, 0.0]], "a": 3.536024, "b": 9.133742000005475, "c": 9.134324000005474, "alpha": 89.99987454439989, "beta": 90.0, "gamma": 90.0, "volume": 295.01245810985927}, "sites": [{"species": [{"element": "Li", "occu": 1}], "abc": [0.999999, 0.1739, 0.173898], "xyz": [1.58835947278, 1.588442413952, 3.5360204639759996], "label": "Li", "properties": {"magmom": 0.003}}, {"species": [{"element": "Li", "occu": 1}], "abc": [0.5, 0.326104, 0.673898], "xyz": [2.978556540148, 6.155605935991999, 1.768012], "label": "Li", "properties": {"magmom": 0.003}}, {"species": [{"element": "Li", "occu": 1}], "abc": [0.5, 0.673903, 0.32611], "xyz": [6.155259396126, 2.9788011386699997, 1.768012], "label": "Li", "properties": {"magmom": -0.003}}, {"species": [{"element": "Li", "occu": 1}], "abc": [0.0, 0.826102, 0.82611], "xyz": [7.545410794784, 7.545964660659999, 0.0], "label": "Li", "properties": {"magmom": -0.003}}, {"species": [{"element": "Li", "occu": 1}], "abc": [0.5, 0.093686, 0.354491], "xyz": [0.8557072979220001, 3.2380365859439997, 1.768012], "label": "Li", "properties": {"magmom": 0.003}}, {"species": [{"element": "Li", "occu": 1}], "abc": [0.0, 0.145511, 0.593691], "xyz": [1.329065869072, 5.422967404993999, 0.0], "label": "Li", "properties": {"magmom": 0.005}}, {"species": [{"element": "Li", "occu": 1}], "abc": [0.5, 0.354493, 0.093692], "xyz": [3.237848539726, 0.8558166291379999, 1.768012], "label": "Li", "properties": {"magmom": 0.005}}, {"species": [{"element": "Li", "occu": 1}], "abc": [0.0, 0.406317, 0.854491], "xyz": [3.7112031931239997, 7.805201712253999, 0.0], "label": "Li", "properties": {"magmom": 0.003}}, {"species": [{"element": "Li", "occu": 1}], "abc": [0.0, 0.593685, 0.145512], "xyz": [5.42256707439, 1.3291596907379999, 0.0], "label": "Li", "properties": {"magmom": -0.003}}, {"species": [{"element": "Li", "occu": 1}], "abc": [0.5, 0.645515, 0.906309], "xyz": [5.89597653022, 8.278526505266, 1.768012], "label": "Li", "properties": {"magmom": -0.005}}, {"species": [{"element": "Li", "occu": 1}], "abc": [0.0, 0.854489, 0.406309], "xyz": [7.804686130928, 3.7113665950059995, 0.0], "label": "Li", "properties": {"magmom": -0.005}}, {"species": [{"element": "Li", "occu": 1}], "abc": [0.499999, 0.906319, 0.645512], "xyz": [8.278090370818, 5.896324817078, 1.768008463976], "label": "Li", "properties": {"magmom": -0.003}}, {"species": [{"element": "Mn", "occu": 1}], "abc": [0.999986, 0.614554, 0.614538], "xyz": [5.613183826448001, 5.613395347851999, 3.535974495664], "label": "Mn", "properties": {"magmom": -3.809}}, {"species": [{"element": "Mn", "occu": 1}], "abc": [0.500003, 0.885435, 0.114552], "xyz": [8.08733599329, 1.046363937198, 1.7680226080719998], "label": "Mn", "properties": {"magmom": -3.809}}, {"species": [{"element": "Mn", "occu": 1}], "abc": [0.500008, 0.114573, 0.885451], "xyz": [1.046489076676, 8.087997465853999, 1.7680402881919999], "label": "Mn", "properties": {"magmom": 3.809}}, {"species": [{"element": "Mn", "occu": 1}], "abc": [0.999999, 0.385389, 0.385414], "xyz": [3.520047549778, 3.5205002040259994, 3.5360204639759996], "label": "Mn", "properties": {"magmom": 3.809}}, {"species": [{"element": "O", "occu": 1}], "abc": [0.5, 0.101171, 0.101176], "xyz": [0.924070823642, 0.924175376734, 1.768012], "label": "O", "properties": {"magmom": 0.001}}, {"species": [{"element": "O", "occu": 1}], "abc": [1e-06, 0.398833, 0.601176], "xyz": [3.642843734846, 5.4913403533539995, 3.5360239999999995e-06], "label": "O", "properties": {"magmom": 0.001}}, {"species": [{"element": "O", "occu": 1}], "abc": [2e-06, 0.60117, 0.398821], "xyz": [5.4909356663499995, 3.6429662437039996, 7.072047999999999e-06], "label": "O", "properties": {"magmom": -0.001}}, {"species": [{"element": "O", "occu": 1}], "abc": [0.500001, 0.898834, 0.898821], "xyz": [8.209726845038, 8.210131220344, 1.768015536024], "label": "O", "properties": {"magmom": -0.001}}, {"species": [{"element": "O", "occu": 1}], "abc": [0.499999, 0.112887, 0.679319], "xyz": [1.031087526344, 6.205120974225999, 1.768008463976], "label": "O", "properties": {"magmom": 0.003}}, {"species": [{"element": "O", "occu": 1}], "abc": [1e-06, 0.179345, 0.387133], "xyz": [1.6380948303199998, 3.536200046542, 3.5360239999999995e-06], "label": "O", "properties": {"magmom": -0.004}}, {"species": [{"element": "O", "occu": 1}], "abc": [0.500001, 0.320657, 0.887132], "xyz": [2.928807179814, 8.103354325338, 1.768015536024], "label": "O", "properties": {"magmom": -0.004}}, {"species": [{"element": "O", "occu": 1}], "abc": [0.0, 0.387118, 0.179317], "xyz": [3.5358377287260003, 1.6379434478879997, 0.0], "label": "O", "properties": {"magmom": 0.003}}, {"species": [{"element": "O", "occu": 1}], "abc": [2e-06, 0.612882, 0.820694], "xyz": [5.597914271384, 7.496491029676, 7.072047999999999e-06], "label": "O", "properties": {"magmom": -0.003}}, {"species": [{"element": "O", "occu": 1}], "abc": [0.500001, 0.679338, 0.11287], "xyz": [6.204899151496, 1.03099794326, 1.768015536024], "label": "O", "properties": {"magmom": 0.004}}, {"species": [{"element": "O", "occu": 1}], "abc": [0.0, 0.820666, 0.61287], "xyz": [7.495757640872, 5.5981613565399995, 0.0], "label": "O", "properties": {"magmom": 0.004}}, {"species": [{"element": "O", "occu": 1}], "abc": [0.500001, 0.887121, 0.320694], "xyz": [8.102737543722, 2.9293317720659995, 1.768015536024], "label": "O", "properties": {"magmom": -0.003}}]}, "formation_enthalpy": -59.06347643746068, "temp": 900, "gibbs_model": "SISSO", "interpolated": false}, {"@module": "rxn_network.entries", "@class": "GibbsComputedStructureEntry", "energy": -32.81312044744803, "composition": {"C": 8.0, "O": 16.0}, "energy_adjustments": [], "parameters": {}, "data": {"oxide_type": "oxide", "icsd_ids": []}, "entry_id": "mp-995224", "correction": 0.0, "structure": {"@module": "pymatgen.core.structure", "@class": "Structure", "charge": null, "lattice": {"matrix": [[-4.664714, 4.664714, 3.879998], [4.664714, -4.664714, 3.879998], [4.664714, 4.664714, -3.879998]], "a": 7.653332469166357, "b": 7.653332469166357, "c": 7.653332469166357, "alpha": 104.89313458385566, "beta": 104.89313458385566, "gamma": 119.07578200711107, "volume": 337.70814593542036}, "sites": [{"species": [{"element": "C", "occu": 1}], "abc": [0.241916, 0.376449, 0.488829], "xyz": [2.9078054484680003, 1.6526895113439999, 0.5025994209279996], "label": "C", "properties": {"magmom": -0.0}}, {"species": [{"element": "C", "occu": 1}], "abc": [0.88762, 0.753087, 0.511171], "xyz": [1.7569085515319998, 3.0120244886560004, 4.382597420928], "label": "C", "properties": {"magmom": -0.0}}, {"species": [{"element": "C", "occu": 1}], "abc": [0.626449, 0.63762, 0.634533], "xyz": [3.0120244886559995, 2.9078054484680003, 2.442598420928], "label": "C", "properties": {"magmom": -0.0}}, {"species": [{"element": "C", "occu": 1}], "abc": [0.003087, 0.991916, 0.365467], "xyz": [6.317403511344, -2.9078054484679994, 2.4425984209280003], "label": "C", "properties": {"magmom": -0.0}}, {"species": [{"element": "C", "occu": 1}], "abc": [0.008084, 0.373551, 0.011171], "xyz": [1.7569085515320002, -1.652689511344, 1.437399579072], "label": "C", "properties": {"magmom": -0.0}}, {"species": [{"element": "C", "occu": 1}], "abc": [0.36238, 0.996913, 0.988829], "xyz": [7.572519448468, 1.6526895113439988, 1.4373995790720002], "label": "C", "properties": {"magmom": -0.0}}, {"species": [{"element": "C", "occu": 1}], "abc": [0.623551, 0.11238, 0.865467], "xyz": [1.6526895113440006, 6.421622551532, -0.502599420928], "label": "C", "properties": {"magmom": -0.0}}, {"species": [{"element": "C", "occu": 1}], "abc": [0.246913, 0.758084, 0.134533], "xyz": [3.0120244886560004, -1.756908551532, 3.377398579072], "label": "C", "properties": {"magmom": -0.0}}, {"species": [{"element": "O", "occu": 1}], "abc": [0.426902, 0.544056, 0.478242], "xyz": [2.777352056744, 1.684372248832, 1.911737094568], "label": "O", "properties": {"magmom": 0.0}}, {"species": [{"element": "O", "occu": 1}], "abc": [0.065814, 0.94866, 0.521758], "xyz": [6.552075943256, -1.6843722488319997, 1.9117370945679997], "label": "O", "properties": {"magmom": 0.0}}, {"species": [{"element": "O", "occu": 1}], "abc": [0.794056, 0.815814, 0.617154], "xyz": [2.9803417511680004, 2.7773520567439998, 3.851736094568], "label": "O", "properties": {"magmom": 0.0}}, {"species": [{"element": "O", "occu": 1}], "abc": [0.19866, 0.176902, 0.382846], "xyz": [1.684372248832, 1.8873619432560003, -0.028261905432000134], "label": "O", "properties": {"magmom": 0.0}}, {"species": [{"element": "O", "occu": 1}], "abc": [0.823098, 0.205944, 0.021758], "xyz": [-2.777352056744, 2.980341751168, 3.908259905432], "label": "O", "properties": {"magmom": 0.0}}, {"species": [{"element": "O", "occu": 1}], "abc": [0.184186, 0.80134, 0.978242], "xyz": [7.442066056744, 1.684372248832, 0.028261905432000134], "label": "O", "properties": {"magmom": 0.0}}, {"species": [{"element": "O", "occu": 1}], "abc": [0.455944, 0.934186, 0.882846], "xyz": [6.349086248832, 1.8873619432559998, 1.9682609054319995], "label": "O", "properties": {"magmom": 0.0}}, {"species": [{"element": "O", "occu": 1}], "abc": [0.05134, 0.573098, 0.117154], "xyz": [2.980341751168, -1.8873619432559998, 1.9682609054320002], "label": "O", "properties": {"magmom": 0.0}}, {"species": [{"element": "O", "occu": 1}], "abc": [0.139701, 0.411656, 0.568501], "xyz": [3.9204868695840007, 1.383302277844, -0.06651868571200037], "label": "O", "properties": {"magmom": 0.0}}, {"species": [{"element": "O", "occu": 1}], "abc": [0.843155, 0.5712, 0.431499], "xyz": [0.7442271304160002, 3.281411722156, 3.8134793142879992], "label": "O", "properties": {"magmom": 0.0}}, {"species": [{"element": "O", "occu": 1}], "abc": [0.661656, 0.593155, 0.771955], "xyz": [3.2814117221559997, 3.9204868695839994, 1.8734803142880008], "label": "O", "properties": {"magmom": 0.0}}, {"species": [{"element": "O", "occu": 1}], "abc": [0.8212, 0.889701, 0.228045], "xyz": [1.3833022778439994, 0.7442271304160006, 5.753478314288], "label": "O", "properties": {"magmom": 0.0}}, {"species": [{"element": "O", "occu": 1}], "abc": [0.110299, 0.338344, 0.931499], "xyz": [5.408941130416, 3.2814117221559997, -1.8734803142879999], "label": "O", "properties": {"magmom": 0.0}}, {"species": [{"element": "O", "occu": 1}], "abc": [0.406845, 0.1788, 0.068501], "xyz": [-0.744227130416, 1.383302277844, 2.006517685712], "label": "O", "properties": {"magmom": 0.0}}, {"species": [{"element": "O", "occu": 1}], "abc": [0.588344, 0.156845, 0.728045], "xyz": [1.3833022778440007, 5.408941130416, 0.06651868571199993], "label": "O", "properties": {"magmom": 0.0}}, {"species": [{"element": "O", "occu": 1}], "abc": [0.4288, 0.860299, 0.271955], "xyz": [3.2814117221560006, -0.7442271304160006, 3.946516685712], "label": "O", "properties": {"magmom": 0.0}}]}, "formation_enthalpy": -35.58863194, "temp": 900, "gibbs_model": "SISSO", "interpolated": false}]}, {"@module": "rxn_network.reaction", "@class": "ComputedReaction", "reactants": [{"@module": "rxn_network.entries", "@class": "GibbsComputedStructureEntry", "energy": -18.140731002760162, "composition": {"Y": 2.0, "Cl": 6.0}, "energy_adjustments": [], "parameters": {}, "data": {"oxide_type": "None", "icsd_ids": [15684]}, "entry_id": "mp-27455", "correction": 0.0, "structure": {"@module": "pymatgen.core.structure", "@class": "Structure", "charge": null, "lattice": {"matrix": [[6.051635, 3.504288, 0.0], [-6.051635, 3.504288, 0.0], [0.0, 2.391735, 6.649119]], "a": 6.993019416544545, "b": 6.993019416544545, "c": 7.06619981223189, "alpha": 80.23461153988119, "beta": 80.23461153988119, "gamma": 119.8527678276477, "volume": 282.01137025879706}, "sites": [{"species": [{"element": "Y", "occu": 1}], "abc": [0.166513, 0.833487, 0.0], "xyz": [-4.03628320249, 3.504288, 0.0], "label": "Y", "properties": {"magmom": 0.0}}, {"species": [{"element": "Y", "occu": 1}], "abc": [0.833487, 0.166513, 0.0], "xyz": [4.03628320249, 3.504288, 0.0], "label": "Y", "properties": {"magmom": 0.0}}, {"species": [{"element": "Cl", "occu": 1}], "abc": [0.949738, 0.576527, 0.775885], "xyz": [2.2585367499849993, 7.2041834347950005, 5.158951695315], "label": "Cl", "properties": {"magmom": -0.0}}, {"species": [{"element": "Cl", "occu": 1}], "abc": [0.423473, 0.050262, 0.224115], "xyz": [2.2585367499849998, 2.196127565205, 1.490167304685], "label": "Cl", "properties": {"magmom": -0.0}}, {"species": [{"element": "Cl", "occu": 1}], "abc": [0.801418, 0.801418, 0.229103], "xyz": [0.0, 6.1647526244729995, 1.523333110257], "label": "Cl", "properties": {"magmom": -0.0}}, {"species": [{"element": "Cl", "occu": 1}], "abc": [0.198582, 0.198582, 0.770897], "xyz": [0.0, 3.235558375527, 5.125785889743], "label": "Cl", "properties": {"magmom": -0.0}}, {"species": [{"element": "Cl", "occu": 1}], "abc": [0.576527, 0.949738, 0.775885], "xyz": [-2.2585367499849993, 7.2041834347950005, 5.158951695315], "label": "Cl", "properties": {"magmom": -0.0}}, {"species": [{"element": "Cl", "occu": 1}], "abc": [0.050262, 0.423473, 0.224115], "xyz": [-2.2585367499849998, 2.196127565205, 1.490167304685], "label": "Cl", "properties": {"magmom": -0.0}}]}, "formation_enthalpy": -21.83721526622667, "temp": 900, "gibbs_model": "SISSO", "interpolated": false}, {"@module": "rxn_network.entries", "@class": "GibbsComputedStructureEntry", "energy": -46.69381980106931, "composition": {"Li": 12.0, "Mn": 4.0, "O": 12.0}, "energy_adjustments": [], "parameters": {}, "data": {"oxide_type": "oxide", "icsd_ids": []}, "entry_id": "mp-756408", "correction": 0.0, "structure": {"@module": "pymatgen.core.structure", "@class": "Structure", "charge": null, "lattice": {"matrix": [[0.0, 0.0, 3.536024], [9.133742, 1e-05, 0.0], [1e-05, 9.134324, 0.0]], "a": 3.536024, "b": 9.133742000005475, "c": 9.134324000005474, "alpha": 89.99987454439989, "beta": 90.0, "gamma": 90.0, "volume": 295.01245810985927}, "sites": [{"species": [{"element": "Li", "occu": 1}], "abc": [0.999999, 0.1739, 0.173898], "xyz": [1.58835947278, 1.588442413952, 3.5360204639759996], "label": "Li", "properties": {"magmom": 0.003}}, {"species": [{"element": "Li", "occu": 1}], "abc": [0.5, 0.326104, 0.673898], "xyz": [2.978556540148, 6.155605935991999, 1.768012], "label": "Li", "properties": {"magmom": 0.003}}, {"species": [{"element": "Li", "occu": 1}], "abc": [0.5, 0.673903, 0.32611], "xyz": [6.155259396126, 2.9788011386699997, 1.768012], "label": "Li", "properties": {"magmom": -0.003}}, {"species": [{"element": "Li", "occu": 1}], "abc": [0.0, 0.826102, 0.82611], "xyz": [7.545410794784, 7.545964660659999, 0.0], "label": "Li", "properties": {"magmom": -0.003}}, {"species": [{"element": "Li", "occu": 1}], "abc": [0.5, 0.093686, 0.354491], "xyz": [0.8557072979220001, 3.2380365859439997, 1.768012], "label": "Li", "properties": {"magmom": 0.003}}, {"species": [{"element": "Li", "occu": 1}], "abc": [0.0, 0.145511, 0.593691], "xyz": [1.329065869072, 5.422967404993999, 0.0], "label": "Li", "properties": {"magmom": 0.005}}, {"species": [{"element": "Li", "occu": 1}], "abc": [0.5, 0.354493, 0.093692], "xyz": [3.237848539726, 0.8558166291379999, 1.768012], "label": "Li", "properties": {"magmom": 0.005}}, {"species": [{"element": "Li", "occu": 1}], "abc": [0.0, 0.406317, 0.854491], "xyz": [3.7112031931239997, 7.805201712253999, 0.0], "label": "Li", "properties": {"magmom": 0.003}}, {"species": [{"element": "Li", "occu": 1}], "abc": [0.0, 0.593685, 0.145512], "xyz": [5.42256707439, 1.3291596907379999, 0.0], "label": "Li", "properties": {"magmom": -0.003}}, {"species": [{"element": "Li", "occu": 1}], "abc": [0.5, 0.645515, 0.906309], "xyz": [5.89597653022, 8.278526505266, 1.768012], "label": "Li", "properties": {"magmom": -0.005}}, {"species": [{"element": "Li", "occu": 1}], "abc": [0.0, 0.854489, 0.406309], "xyz": [7.804686130928, 3.7113665950059995, 0.0], "label": "Li", "properties": {"magmom": -0.005}}, {"species": [{"element": "Li", "occu": 1}], "abc": [0.499999, 0.906319, 0.645512], "xyz": [8.278090370818, 5.896324817078, 1.768008463976], "label": "Li", "properties": {"magmom": -0.003}}, {"species": [{"element": "Mn", "occu": 1}], "abc": [0.999986, 0.614554, 0.614538], "xyz": [5.613183826448001, 5.613395347851999, 3.535974495664], "label": "Mn", "properties": {"magmom": -3.809}}, {"species": [{"element": "Mn", "occu": 1}], "abc": [0.500003, 0.885435, 0.114552], "xyz": [8.08733599329, 1.046363937198, 1.7680226080719998], "label": "Mn", "properties": {"magmom": -3.809}}, {"species": [{"element": "Mn", "occu": 1}], "abc": [0.500008, 0.114573, 0.885451], "xyz": [1.046489076676, 8.087997465853999, 1.7680402881919999], "label": "Mn", "properties": {"magmom": 3.809}}, {"species": [{"element": "Mn", "occu": 1}], "abc": [0.999999, 0.385389, 0.385414], "xyz": [3.520047549778, 3.5205002040259994, 3.5360204639759996], "label": "Mn", "properties": {"magmom": 3.809}}, {"species": [{"element": "O", "occu": 1}], "abc": [0.5, 0.101171, 0.101176], "xyz": [0.924070823642, 0.924175376734, 1.768012], "label": "O", "properties": {"magmom": 0.001}}, {"species": [{"element": "O", "occu": 1}], "abc": [1e-06, 0.398833, 0.601176], "xyz": [3.642843734846, 5.4913403533539995, 3.5360239999999995e-06], "label": "O", "properties": {"magmom": 0.001}}, {"species": [{"element": "O", "occu": 1}], "abc": [2e-06, 0.60117, 0.398821], "xyz": [5.4909356663499995, 3.6429662437039996, 7.072047999999999e-06], "label": "O", "properties": {"magmom": -0.001}}, {"species": [{"element": "O", "occu": 1}], "abc": [0.500001, 0.898834, 0.898821], "xyz": [8.209726845038, 8.210131220344, 1.768015536024], "label": "O", "properties": {"magmom": -0.001}}, {"species": [{"element": "O", "occu": 1}], "abc": [0.499999, 0.112887, 0.679319], "xyz": [1.031087526344, 6.205120974225999, 1.768008463976], "label": "O", "properties": {"magmom": 0.003}}, {"species": [{"element": "O", "occu": 1}], "abc": [1e-06, 0.179345, 0.387133], "xyz": [1.6380948303199998, 3.536200046542, 3.5360239999999995e-06], "label": "O", "properties": {"magmom": -0.004}}, {"species": [{"element": "O", "occu": 1}], "abc": [0.500001, 0.320657, 0.887132], "xyz": [2.928807179814, 8.103354325338, 1.768015536024], "label": "O", "properties": {"magmom": -0.004}}, {"species": [{"element": "O", "occu": 1}], "abc": [0.0, 0.387118, 0.179317], "xyz": [3.5358377287260003, 1.6379434478879997, 0.0], "label": "O", "properties": {"magmom": 0.003}}, {"species": [{"element": "O", "occu": 1}], "abc": [2e-06, 0.612882, 0.820694], "xyz": [5.597914271384, 7.496491029676, 7.072047999999999e-06], "label": "O", "properties": {"magmom": -0.003}}, {"species": [{"element": "O", "occu": 1}], "abc": [0.500001, 0.679338, 0.11287], "xyz": [6.204899151496, 1.03099794326, 1.768015536024], "label": "O", "properties": {"magmom": 0.004}}, {"species": [{"element": "O", "occu": 1}], "abc": [0.0, 0.820666, 0.61287], "xyz": [7.495757640872, 5.5981613565399995, 0.0], "label": "O", "properties": {"magmom": 0.004}}, {"species": [{"element": "O", "occu": 1}], "abc": [0.500001, 0.887121, 0.320694], "xyz": [8.102737543722, 2.9293317720659995, 1.768015536024], "label": "O", "properties": {"magmom": -0.003}}]}, "formation_enthalpy": -59.06347643746068, "temp": 900, "gibbs_model": "SISSO", "interpolated": false}], "products": [{"@module": "rxn_network.entries", "@class": "GibbsComputedStructureEntry", "energy": -3.4726740757, "composition": {"Li": 1.0, "Cl": 1.0}, "energy_adjustments": [], "parameters": {}, "data": {"oxide_type": "None", "icsd_ids": [26909, 44273, 52235, 27981, 53818]}, "entry_id": "mp-22905", "correction": 0.0, "structure": {"@module": "pymatgen.core.structure", "@class": "Structure", "charge": null, "lattice": {"matrix": [[0.0, 2.576374, 2.576374], [2.576374, 0.0, 2.576374], [2.576374, 2.576374, 0.0]], "a": 3.64354305254542, "b": 3.64354305254542, "c": 3.64354305254542, "alpha": 59.99999999999999, "beta": 59.99999999999999, "gamma": 59.99999999999999, "volume": 34.20241079537208}, "sites": [{"species": [{"element": "Li", "occu": 1}], "abc": [0.0, 0.0, 0.0], "xyz": [0.0, 0.0, 0.0], "label": "Li", "properties": {"magmom": 0.0}}, {"species": [{"element": "Cl", "occu": 1}], "abc": [0.5, 0.5, 0.5], "xyz": [2.576374, 2.576374, 2.576374], "label": "Cl", "properties": {"magmom": 0.0}}]}, "formation_enthalpy": -4.213570539926667, "temp": 900, "gibbs_model": "SISSO", "interpolated": false}, {"@module": "rxn_network.entries", "@class": "GibbsComputedStructureEntry", "energy": -25.565825354933907, "composition": {"Y": 2.0, "Mn": 2.0, "O": 6.0}, "energy_adjustments": [], "parameters": {}, "data": {"oxide_type": "oxide", "icsd_ids": [422989, 422982, 422990, 73361, 181182, 182284]}, "entry_id": "mp-19227", "correction": 0.0, "structure": {"@module": "pymatgen.core.structure", "@class": "Structure", "charge": null, "lattice": {"matrix": [[1.811967, -3.138419, 0.0], [1.811967, 3.138419, 0.0], [0.0, 0.0, 11.440313]], "a": 3.6239340817197543, "b": 3.6239340817197543, "c": 11.440313, "alpha": 90.0, "beta": 90.0, "gamma": 120.00000149189675, "volume": 130.1155226662575}, "sites": [{"species": [{"element": "Y", "occu": 1}], "abc": [0.0, 0.0, 0.5], "xyz": [0.0, 0.0, 5.7201565], "label": "Y", "properties": {"magmom": -0.019}}, {"species": [{"element": "Y", "occu": 1}], "abc": [0.0, 0.0, 0.0], "xyz": [0.0, 0.0, 0.0], "label": "Y", "properties": {"magmom": -0.019}}, {"species": [{"element": "Mn", "occu": 1}], "abc": [0.666667, 0.333333, 0.75], "xyz": [1.811967, -1.0461417589459998, 8.580234749999999], "label": "Mn", "properties": {"magmom": -3.937}}, {"species": [{"element": "Mn", "occu": 1}], "abc": [0.333333, 0.666667, 0.25], "xyz": [1.811967, 1.0461417589459998, 2.86007825], "label": "Mn", "properties": {"magmom": -3.936}}, {"species": [{"element": "O", "occu": 1}], "abc": [0.333333, 0.666667, 0.416134], "xyz": [1.811967, 1.0461417589459998, 4.760703209942], "label": "O", "properties": {"magmom": 0.027}}, {"species": [{"element": "O", "occu": 1}], "abc": [0.666667, 0.333333, 0.916134], "xyz": [1.811967, -1.0461417589459998, 10.480859709942], "label": "O", "properties": {"magmom": 0.027}}, {"species": [{"element": "O", "occu": 1}], "abc": [0.666667, 0.333333, 0.583866], "xyz": [1.811967, -1.0461417589459998, 6.679609790058], "label": "O", "properties": {"magmom": 0.027}}, {"species": [{"element": "O", "occu": 1}], "abc": [0.333333, 0.666667, 0.083866], "xyz": [1.811967, 1.0461417589459998, 0.959453290058], "label": "O", "properties": {"magmom": 0.027}}, {"species": [{"element": "O", "occu": 1}], "abc": [0.0, 0.0, 0.25], "xyz": [0.0, 0.0, 2.86007825], "label": "O", "properties": {"magmom": 0.033}}, {"species": [{"element": "O", "occu": 1}], "abc": [0.0, 0.0, 0.75], "xyz": [0.0, 0.0, 8.580234749999999], "label": "O", "properties": {"magmom": 0.033}}]}, "formation_enthalpy": -30.272521565397, "temp": 900, "gibbs_model": "SISSO", "interpolated": false}]}], "costs": [0.2839736144414989, 0.21721460250674757], "net_rxn": {"@module": "rxn_network.reaction", "@class": "ComputedReaction", "reactants": [{"@module": "rxn_network.entries", "@class": "GibbsComputedStructureEntry", "energy": -122.21166045469023, "composition": {"Mn": 32.0, "O": 48.0}, "energy_adjustments": [], "parameters": {}, "data": {"oxide_type": "oxide", "icsd_ids": [290639, 290640, 290638, 290641]}, "entry_id": "mp-1172875", "correction": 0.0, "structure": {"@module": "pymatgen.core.structure", "@class": "Structure", "charge": null, "lattice": {"matrix": [[9.580269, 0.0, 0.0], [0.0, 9.608742, 0.0], [0.0, 0.0, 9.658434]], "a": 9.580269, "b": 9.608742, "c": 9.658434, "alpha": 90.0, "beta": 90.0, "gamma": 90.0, "volume": 889.1007007723838}, "sites": [{"species": [{"element": "Mn", "occu": 1}], "abc": [0.5, 0.5, 0.0], "xyz": [4.7901345, 4.804371, 0.0], "label": "Mn", "properties": {"magmom": 3.954}}, {"species": [{"element": "Mn", "occu": 1}], "abc": [0.5, 0.0, 0.5], "xyz": [4.7901345, 0.0, 4.829217], "label": "Mn", "properties": {"magmom": 3.947}}, {"species": [{"element": "Mn", "occu": 1}], "abc": [0.0, 0.5, 0.5], "xyz": [0.0, 4.804371, 4.829217], "label": "Mn", "properties": {"magmom": 3.95}}, {"species": [{"element": "Mn", "occu": 1}], "abc": [0.0, 0.0, 0.0], "xyz": [0.0, 0.0, 0.0], "label": "Mn", "properties": {"magmom": 3.95}}, {"species": [{"element": "Mn", "occu": 1}], "abc": [0.0, 0.0, 0.5], "xyz": [0.0, 0.0, 4.829217], "label": "Mn", "properties": {"magmom": 3.958}}, {"species": [{"element": "Mn", "occu": 1}], "abc": [0.0, 0.5, 0.0], "xyz": [0.0, 4.804371, 0.0], "label": "Mn", "properties": {"magmom": 3.961}}, {"species": [{"element": "Mn", "occu": 1}], "abc": [0.5, 0.0, 0.0], "xyz": [4.7901345, 0.0, 0.0], "label": "Mn", "properties": {"magmom": 3.958}}, {"species": [{"element": "Mn", "occu": 1}], "abc": [0.5, 0.5, 0.5], "xyz": [4.7901345, 4.804371, 4.829217], "label": "Mn", "properties": {"magmom": 3.96}}, {"species": [{"element": "Mn", "occu": 1}], "abc": [0.509136, 0.758839, 0.285941], "xyz": [4.877659837584, 7.291488170538, 2.761742276394], "label": "Mn", "properties": {"magmom": 3.994}}, {"species": [{"element": "Mn", "occu": 1}], "abc": [0.490864, 0.258839, 0.214059], "xyz": [4.702609162416, 2.4871171705379997, 2.067474723606], "label": "Mn", "properties": {"magmom": 3.994}}, {"species": [{"element": "Mn", "occu": 1}], "abc": [0.990864, 0.241161, 0.785941], "xyz": [9.492743662415998, 2.3172538294619995, 7.590959276394], "label": "Mn", "properties": {"magmom": 3.994}}, {"species": [{"element": "Mn", "occu": 1}], "abc": [0.009136, 0.741161, 0.714059], "xyz": [0.087525337584, 7.121624829461999, 6.896691723606], "label": "Mn", "properties": {"magmom": 3.995}}, {"species": [{"element": "Mn", "occu": 1}], "abc": [0.490864, 0.241161, 0.714059], "xyz": [4.702609162416, 2.3172538294619995, 6.896691723606], "label": "Mn", "properties": {"magmom": 3.994}}, {"species": [{"element": "Mn", "occu": 1}], "abc": [0.509136, 0.741161, 0.785941], "xyz": [4.877659837584, 7.121624829461999, 7.590959276394], "label": "Mn", "properties": {"magmom": 3.994}}, {"species": [{"element": "Mn", "occu": 1}], "abc": [0.009136, 0.758839, 0.214059], "xyz": [0.087525337584, 7.291488170538, 2.067474723606], "label": "Mn", "properties": {"magmom": 3.994}}, {"species": [{"element": "Mn", "occu": 1}], "abc": [0.990864, 0.258839, 0.285941], "xyz": [9.492743662415998, 2.4871171705379997, 2.761742276394], "label": "Mn", "properties": {"magmom": 3.995}}, {"species": [{"element": "Mn", "occu": 1}], "abc": [0.256414, 0.787943, 0.999876], "xyz": [2.4565150953659995, 7.571140997705999, 9.657236354184], "label": "Mn", "properties": {"magmom": 3.983}}, {"species": [{"element": "Mn", "occu": 1}], "abc": [0.743586, 0.287943, 0.500124], "xyz": [7.1237539046339995, 2.766769997706, 4.830414645816], "label": "Mn", "properties": {"magmom": 3.983}}, {"species": [{"element": "Mn", "occu": 1}], "abc": [0.243586, 0.212057, 0.499876], "xyz": [2.3336194046339997, 2.0376010022939997, 4.828019354184], "label": "Mn", "properties": {"magmom": 3.983}}, {"species": [{"element": "Mn", "occu": 1}], "abc": [0.756414, 0.712057, 0.000124], "xyz": [7.246649595366, 6.841972002294, 0.001197645816], "label": "Mn", "properties": {"magmom": 3.983}}, {"species": [{"element": "Mn", "occu": 1}], "abc": [0.743586, 0.212057, 0.000124], "xyz": [7.1237539046339995, 2.0376010022939997, 0.001197645816], "label": "Mn", "properties": {"magmom": 3.983}}, {"species": [{"element": "Mn", "occu": 1}], "abc": [0.256414, 0.712057, 0.499876], "xyz": [2.4565150953659995, 6.841972002294, 4.828019354184], "label": "Mn", "properties": {"magmom": 3.983}}, {"species": [{"element": "Mn", "occu": 1}], "abc": [0.756414, 0.787943, 0.500124], "xyz": [7.246649595366, 7.571140997705999, 4.830414645816], "label": "Mn", "properties": {"magmom": 3.983}}, {"species": [{"element": "Mn", "occu": 1}], "abc": [0.243586, 0.287943, 0.999876], "xyz": [2.3336194046339997, 2.766769997706, 9.657236354184], "label": "Mn", "properties": {"magmom": 3.983}}, {"species": [{"element": "Mn", "occu": 1}], "abc": [0.215751, 0.511796, 0.246639], "xyz": [2.066952617019, 4.917715720632, 2.382146503326], "label": "Mn", "properties": {"magmom": 3.993}}, {"species": [{"element": "Mn", "occu": 1}], "abc": [0.784249, 0.011796, 0.253361], "xyz": [7.5133163829809995, 0.11334472063199999, 2.447070496674], "label": "Mn", "properties": {"magmom": 3.993}}, {"species": [{"element": "Mn", "occu": 1}], "abc": [0.284249, 0.488204, 0.746639], "xyz": [2.7231818829809997, 4.691026279368, 7.211363503326], "label": "Mn", "properties": {"magmom": 3.993}}, {"species": [{"element": "Mn", "occu": 1}], "abc": [0.715751, 0.988204, 0.753361], "xyz": [6.857087117019, 9.495397279368, 7.276287496674], "label": "Mn", "properties": {"magmom": 3.993}}, {"species": [{"element": "Mn", "occu": 1}], "abc": [0.784249, 0.488204, 0.753361], "xyz": [7.5133163829809995, 4.691026279368, 7.276287496674], "label": "Mn", "properties": {"magmom": 3.993}}, {"species": [{"element": "Mn", "occu": 1}], "abc": [0.215751, 0.988204, 0.746639], "xyz": [2.066952617019, 9.495397279368, 7.211363503326], "label": "Mn", "properties": {"magmom": 3.993}}, {"species": [{"element": "Mn", "occu": 1}], "abc": [0.715751, 0.511796, 0.253361], "xyz": [6.857087117019, 4.917715720632, 2.447070496674], "label": "Mn", "properties": {"magmom": 3.993}}, {"species": [{"element": "Mn", "occu": 1}], "abc": [0.284249, 0.011796, 0.246639], "xyz": [2.7231818829809997, 0.11334472063199999, 2.382146503326], "label": "Mn", "properties": {"magmom": 3.993}}, {"species": [{"element": "O", "occu": 1}], "abc": [0.148653, 0.92325, 0.125336], "xyz": [1.424135727657, 8.871271051499999, 1.210549483824], "label": "O", "properties": {"magmom": -0.066}}, {"species": [{"element": "O", "occu": 1}], "abc": [0.851347, 0.42325, 0.374664], "xyz": [8.156133272342998, 4.0669000515, 3.618667516176], "label": "O", "properties": {"magmom": -0.066}}, {"species": [{"element": "O", "occu": 1}], "abc": [0.351347, 0.07675, 0.625336], "xyz": [3.365998772343, 0.7374709485, 6.039766483824], "label": "O", "properties": {"magmom": -0.066}}, {"species": [{"element": "O", "occu": 1}], "abc": [0.648653, 0.57675, 0.874664], "xyz": [6.214270227657, 5.541841948499999, 8.447884516176], "label": "O", "properties": {"magmom": -0.067}}, {"species": [{"element": "O", "occu": 1}], "abc": [0.851347, 0.07675, 0.874664], "xyz": [8.156133272342998, 0.7374709485, 8.447884516176], "label": "O", "properties": {"magmom": -0.066}}, {"species": [{"element": "O", "occu": 1}], "abc": [0.148653, 0.57675, 0.625336], "xyz": [1.424135727657, 5.541841948499999, 6.039766483824], "label": "O", "properties": {"magmom": -0.066}}, {"species": [{"element": "O", "occu": 1}], "abc": [0.648653, 0.92325, 0.374664], "xyz": [6.214270227657, 8.871271051499999, 3.618667516176], "label": "O", "properties": {"magmom": -0.066}}, {"species": [{"element": "O", "occu": 1}], "abc": [0.351347, 0.42325, 0.125336], "xyz": [3.365998772343, 4.0669000515, 1.210549483824], "label": "O", "properties": {"magmom": -0.067}}, {"species": [{"element": "O", "occu": 1}], "abc": [0.093362, 0.639767, 0.352725], "xyz": [0.8944330743779999, 6.147356043114, 3.40677113265], "label": "O", "properties": {"magmom": -0.046}}, {"species": [{"element": "O", "occu": 1}], "abc": [0.906638, 0.139767, 0.147275], "xyz": [8.685835925622, 1.342985043114, 1.4224458673499998], "label": "O", "properties": {"magmom": -0.046}}, {"species": [{"element": "O", "occu": 1}], "abc": [0.406638, 0.360233, 0.852725], "xyz": [3.8957014256219997, 3.461385956886, 8.23598813265], "label": "O", "properties": {"magmom": -0.046}}, {"species": [{"element": "O", "occu": 1}], "abc": [0.593362, 0.860233, 0.647275], "xyz": [5.684567574377999, 8.265756956886, 6.25166286735], "label": "O", "properties": {"magmom": -0.047}}, {"species": [{"element": "O", "occu": 1}], "abc": [0.906638, 0.360233, 0.647275], "xyz": [8.685835925622, 3.461385956886, 6.25166286735], "label": "O", "properties": {"magmom": -0.046}}, {"species": [{"element": "O", "occu": 1}], "abc": [0.093362, 0.860233, 0.852725], "xyz": [0.8944330743779999, 8.265756956886, 8.23598813265], "label": "O", "properties": {"magmom": -0.046}}, {"species": [{"element": "O", "occu": 1}], "abc": [0.593362, 0.639767, 0.147275], "xyz": [5.684567574377999, 6.147356043114, 1.4224458673499998], "label": "O", "properties": {"magmom": -0.046}}, {"species": [{"element": "O", "occu": 1}], "abc": [0.406638, 0.139767, 0.352725], "xyz": [3.8957014256219997, 1.342985043114, 3.40677113265], "label": "O", "properties": {"magmom": -0.047}}, {"species": [{"element": "O", "occu": 1}], "abc": [0.377278, 0.8579, 0.416654], "xyz": [3.6144247277819996, 8.2433397618, 4.024225159836], "label": "O", "properties": {"magmom": -0.083}}, {"species": [{"element": "O", "occu": 1}], "abc": [0.622722, 0.3579, 0.083346], "xyz": [5.965844272218, 3.4389687617999996, 0.804991840164], "label": "O", "properties": {"magmom": -0.082}}, {"species": [{"element": "O", "occu": 1}], "abc": [0.122722, 0.1421, 0.916654], "xyz": [1.1757097722179999, 1.3654022382, 8.853442159836], "label": "O", "properties": {"magmom": -0.082}}, {"species": [{"element": "O", "occu": 1}], "abc": [0.877278, 0.6421, 0.583346], "xyz": [8.404559227782, 6.1697732381999995, 5.634208840164], "label": "O", "properties": {"magmom": -0.082}}, {"species": [{"element": "O", "occu": 1}], "abc": [0.622722, 0.1421, 0.583346], "xyz": [5.965844272218, 1.3654022382, 5.634208840164], "label": "O", "properties": {"magmom": -0.083}}, {"species": [{"element": "O", "occu": 1}], "abc": [0.377278, 0.6421, 0.916654], "xyz": [3.6144247277819996, 6.1697732381999995, 8.853442159836], "label": "O", "properties": {"magmom": -0.082}}, {"species": [{"element": "O", "occu": 1}], "abc": [0.877278, 0.8579, 0.083346], "xyz": [8.404559227782, 8.2433397618, 0.804991840164], "label": "O", "properties": {"magmom": -0.082}}, {"species": [{"element": "O", "occu": 1}], "abc": [0.122722, 0.3579, 0.416654], "xyz": [1.1757097722179999, 3.4389687617999996, 4.024225159836], "label": "O", "properties": {"magmom": -0.082}}, {"species": [{"element": "O", "occu": 1}], "abc": [0.361212, 0.58585, 0.372296], "xyz": [3.4605081260279995, 5.629281500699999, 3.595796344464], "label": "O", "properties": {"magmom": -0.074}}, {"species": [{"element": "O", "occu": 1}], "abc": [0.638788, 0.08585, 0.127704], "xyz": [6.119760873972, 0.8249105006999999, 1.233420655536], "label": "O", "properties": {"magmom": -0.075}}, {"species": [{"element": "O", "occu": 1}], "abc": [0.138788, 0.41415, 0.872296], "xyz": [1.3296263739719998, 3.9794604993, 8.425013344463999], "label": "O", "properties": {"magmom": -0.074}}, {"species": [{"element": "O", "occu": 1}], "abc": [0.861212, 0.91415, 0.627704], "xyz": [8.250642626028, 8.7838314993, 6.062637655536], "label": "O", "properties": {"magmom": -0.074}}, {"species": [{"element": "O", "occu": 1}], "abc": [0.638788, 0.41415, 0.627704], "xyz": [6.119760873972, 3.9794604993, 6.062637655536], "label": "O", "properties": {"magmom": -0.074}}, {"species": [{"element": "O", "occu": 1}], "abc": [0.361212, 0.91415, 0.872296], "xyz": [3.4605081260279995, 8.7838314993, 8.425013344463999], "label": "O", "properties": {"magmom": -0.075}}, {"species": [{"element": "O", "occu": 1}], "abc": [0.861212, 0.58585, 0.127704], "xyz": [8.250642626028, 5.629281500699999, 1.233420655536], "label": "O", "properties": {"magmom": -0.074}}, {"species": [{"element": "O", "occu": 1}], "abc": [0.138788, 0.08585, 0.372296], "xyz": [1.3296263739719998, 0.8249105006999999, 3.595796344464], "label": "O", "properties": {"magmom": -0.074}}, {"species": [{"element": "O", "occu": 1}], "abc": [0.41963, 0.878812, 0.146192], "xyz": [4.02016828047, 8.444277774504, 1.4119857833279998], "label": "O", "properties": {"magmom": -0.068}}, {"species": [{"element": "O", "occu": 1}], "abc": [0.58037, 0.378812, 0.353808], "xyz": [5.56010071953, 3.6399067745039995, 3.417231216672], "label": "O", "properties": {"magmom": -0.068}}, {"species": [{"element": "O", "occu": 1}], "abc": [0.08037, 0.121188, 0.646192], "xyz": [0.7699662195299999, 1.164464225496, 6.241202783328], "label": "O", "properties": {"magmom": -0.069}}, {"species": [{"element": "O", "occu": 1}], "abc": [0.91963, 0.621188, 0.853808], "xyz": [8.81030278047, 5.968835225495999, 8.246448216672], "label": "O", "properties": {"magmom": -0.068}}, {"species": [{"element": "O", "occu": 1}], "abc": [0.58037, 0.121188, 0.853808], "xyz": [5.56010071953, 1.164464225496, 8.246448216672], "label": "O", "properties": {"magmom": -0.068}}, {"species": [{"element": "O", "occu": 1}], "abc": [0.41963, 0.621188, 0.646192], "xyz": [4.02016828047, 5.968835225495999, 6.241202783328], "label": "O", "properties": {"magmom": -0.068}}, {"species": [{"element": "O", "occu": 1}], "abc": [0.91963, 0.878812, 0.353808], "xyz": [8.81030278047, 8.444277774504, 3.417231216672], "label": "O", "properties": {"magmom": -0.069}}, {"species": [{"element": "O", "occu": 1}], "abc": [0.08037, 0.378812, 0.146192], "xyz": [0.7699662195299999, 3.6399067745039995, 1.4119857833279998], "label": "O", "properties": {"magmom": -0.068}}, {"species": [{"element": "O", "occu": 1}], "abc": [0.138498, 0.653634, 0.088196], "xyz": [1.326848095962, 6.280600468428, 0.851835245064], "label": "O", "properties": {"magmom": -0.039}}, {"species": [{"element": "O", "occu": 1}], "abc": [0.861502, 0.153634, 0.411804], "xyz": [8.253420904038, 1.4762294684279997, 3.9773817549359998], "label": "O", "properties": {"magmom": -0.039}}, {"species": [{"element": "O", "occu": 1}], "abc": [0.361502, 0.346366, 0.588196], "xyz": [3.4632864040379996, 3.3281415315719998, 5.681052245064], "label": "O", "properties": {"magmom": -0.038}}, {"species": [{"element": "O", "occu": 1}], "abc": [0.638498, 0.846366, 0.911804], "xyz": [6.116982595962, 8.132512531571999, 8.806598754936], "label": "O", "properties": {"magmom": -0.039}}, {"species": [{"element": "O", "occu": 1}], "abc": [0.861502, 0.346366, 0.911804], "xyz": [8.253420904038, 3.3281415315719998, 8.806598754936], "label": "O", "properties": {"magmom": -0.039}}, {"species": [{"element": "O", "occu": 1}], "abc": [0.138498, 0.846366, 0.588196], "xyz": [1.326848095962, 8.132512531571999, 5.681052245064], "label": "O", "properties": {"magmom": -0.039}}, {"species": [{"element": "O", "occu": 1}], "abc": [0.638498, 0.653634, 0.411804], "xyz": [6.116982595962, 6.280600468428, 3.9773817549359998], "label": "O", "properties": {"magmom": -0.038}}, {"species": [{"element": "O", "occu": 1}], "abc": [0.361502, 0.153634, 0.088196], "xyz": [3.4632864040379996, 1.4762294684279997, 0.851835245064], "label": "O", "properties": {"magmom": -0.039}}]}, "formation_enthalpy": -162.26615142968558, "temp": 900, "gibbs_model": "SISSO", "interpolated": false}, {"@module": "rxn_network.entries", "@class": "GibbsComputedStructureEntry", "energy": -19.8931028872, "composition": {"Li": 4.0, "C": 2.0, "O": 6.0}, "energy_adjustments": [], "parameters": {}, "data": {"oxide_type": "oxide", "icsd_ids": [96485, 96486]}, "entry_id": "mp-556777", "correction": 0.0, "structure": {"@module": "pymatgen.core.structure", "@class": "Structure", "charge": null, "lattice": {"matrix": [[2.326723, -4.030003, 0.0], [2.326723, 4.030003, 0.0], [0.0, 0.0, 5.382931]], "a": 4.653446475327507, "b": 4.653446475327507, "c": 5.382931, "alpha": 90.0, "beta": 90.0, "gamma": 120.000006757876, "volume": 100.94826543034696}, "sites": [{"species": [{"element": "Li", "occu": 1}], "abc": [0.333333, 0.666667, 0.0], "xyz": [2.326723, 1.343337020002, 0.0], "label": "Li", "properties": {"magmom": 0.0}}, {"species": [{"element": "Li", "occu": 1}], "abc": [0.666667, 0.333333, 0.0], "xyz": [2.326723, -1.343337020002, 0.0], "label": "Li", "properties": {"magmom": 0.0}}, {"species": [{"element": "Li", "occu": 1}], "abc": [0.333333, 0.666667, 0.5], "xyz": [2.326723, 1.343337020002, 2.6914655], "label": "Li", "properties": {"magmom": 0.0}}, {"species": [{"element": "Li", "occu": 1}], "abc": [0.666667, 0.333333, 0.5], "xyz": [2.326723, -1.343337020002, 2.6914655], "label": "Li", "properties": {"magmom": 0.0}}, {"species": [{"element": "C", "occu": 1}], "abc": [0.0, 0.0, 0.25], "xyz": [0.0, 0.0, 1.34573275], "label": "C", "properties": {"magmom": 0.0}}, {"species": [{"element": "C", "occu": 1}], "abc": [0.0, 0.0, 0.75], "xyz": [0.0, 0.0, 4.03719825], "label": "C", "properties": {"magmom": 0.0}}, {"species": [{"element": "O", "occu": 1}], "abc": [0.719909, 0.0, 0.75], "xyz": [1.675028828207, -2.901235429727, 4.03719825], "label": "O", "properties": {"magmom": 0.0}}, {"species": [{"element": "O", "occu": 1}], "abc": [0.280091, 0.0, 0.25], "xyz": [0.6516941717929999, -1.1287675702729998, 1.34573275], "label": "O", "properties": {"magmom": 0.0}}, {"species": [{"element": "O", "occu": 1}], "abc": [0.0, 0.719909, 0.75], "xyz": [1.675028828207, 2.901235429727, 4.03719825], "label": "O", "properties": {"magmom": 0.0}}, {"species": [{"element": "O", "occu": 1}], "abc": [0.0, 0.280091, 0.25], "xyz": [0.6516941717929999, 1.1287675702729998, 1.34573275], "label": "O", "properties": {"magmom": 0.0}}, {"species": [{"element": "O", "occu": 1}], "abc": [0.280091, 0.280091, 0.75], "xyz": [1.3033883435859999, 0.0, 4.03719825], "label": "O", "properties": {"magmom": -0.0}}, {"species": [{"element": "O", "occu": 1}], "abc": [0.719909, 0.719909, 0.25], "xyz": [3.350057656414, 0.0, 1.34573275], "label": "O", "properties": {"magmom": -0.0}}]}, "formation_enthalpy": -26.27042334416666, "temp": 900, "gibbs_model": "SISSO", "interpolated": false}, {"@module": "rxn_network.entries", "@class": "GibbsComputedStructureEntry", "energy": -18.140731002760162, "composition": {"Y": 2.0, "Cl": 6.0}, "energy_adjustments": [], "parameters": {}, "data": {"oxide_type": "None", "icsd_ids": [15684]}, "entry_id": "mp-27455", "correction": 0.0, "structure": {"@module": "pymatgen.core.structure", "@class": "Structure", "charge": null, "lattice": {"matrix": [[6.051635, 3.504288, 0.0], [-6.051635, 3.504288, 0.0], [0.0, 2.391735, 6.649119]], "a": 6.993019416544545, "b": 6.993019416544545, "c": 7.06619981223189, "alpha": 80.23461153988119, "beta": 80.23461153988119, "gamma": 119.8527678276477, "volume": 282.01137025879706}, "sites": [{"species": [{"element": "Y", "occu": 1}], "abc": [0.166513, 0.833487, 0.0], "xyz": [-4.03628320249, 3.504288, 0.0], "label": "Y", "properties": {"magmom": 0.0}}, {"species": [{"element": "Y", "occu": 1}], "abc": [0.833487, 0.166513, 0.0], "xyz": [4.03628320249, 3.504288, 0.0], "label": "Y", "properties": {"magmom": 0.0}}, {"species": [{"element": "Cl", "occu": 1}], "abc": [0.949738, 0.576527, 0.775885], "xyz": [2.2585367499849993, 7.2041834347950005, 5.158951695315], "label": "Cl", "properties": {"magmom": -0.0}}, {"species": [{"element": "Cl", "occu": 1}], "abc": [0.423473, 0.050262, 0.224115], "xyz": [2.2585367499849998, 2.196127565205, 1.490167304685], "label": "Cl", "properties": {"magmom": -0.0}}, {"species": [{"element": "Cl", "occu": 1}], "abc": [0.801418, 0.801418, 0.229103], "xyz": [0.0, 6.1647526244729995, 1.523333110257], "label": "Cl", "properties": {"magmom": -0.0}}, {"species": [{"element": "Cl", "occu": 1}], "abc": [0.198582, 0.198582, 0.770897], "xyz": [0.0, 3.235558375527, 5.125785889743], "label": "Cl", "properties": {"magmom": -0.0}}, {"species": [{"element": "Cl", "occu": 1}], "abc": [0.576527, 0.949738, 0.775885], "xyz": [-2.2585367499849993, 7.2041834347950005, 5.158951695315], "label": "Cl", "properties": {"magmom": -0.0}}, {"species": [{"element": "Cl", "occu": 1}], "abc": [0.050262, 0.423473, 0.224115], "xyz": [-2.2585367499849998, 2.196127565205, 1.490167304685], "label": "Cl", "properties": {"magmom": -0.0}}]}, "formation_enthalpy": -21.83721526622667, "temp": 900, "gibbs_model": "SISSO", "interpolated": false}], "products": [{"@module": "rxn_network.entries", "@class": "GibbsComputedStructureEntry", "energy": -25.565825354933907, "composition": {"Y": 2.0, "Mn": 2.0, "O": 6.0}, "energy_adjustments": [], "parameters": {}, "data": {"oxide_type": "oxide", "icsd_ids": [422989, 422982, 422990, 73361, 181182, 182284]}, "entry_id": "mp-19227", "correction": 0.0, "structure": {"@module": "pymatgen.core.structure", "@class": "Structure", "charge": null, "lattice": {"matrix": [[1.811967, -3.138419, 0.0], [1.811967, 3.138419, 0.0], [0.0, 0.0, 11.440313]], "a": 3.6239340817197543, "b": 3.6239340817197543, "c": 11.440313, "alpha": 90.0, "beta": 90.0, "gamma": 120.00000149189675, "volume": 130.1155226662575}, "sites": [{"species": [{"element": "Y", "occu": 1}], "abc": [0.0, 0.0, 0.5], "xyz": [0.0, 0.0, 5.7201565], "label": "Y", "properties": {"magmom": -0.019}}, {"species": [{"element": "Y", "occu": 1}], "abc": [0.0, 0.0, 0.0], "xyz": [0.0, 0.0, 0.0], "label": "Y", "properties": {"magmom": -0.019}}, {"species": [{"element": "Mn", "occu": 1}], "abc": [0.666667, 0.333333, 0.75], "xyz": [1.811967, -1.0461417589459998, 8.580234749999999], "label": "Mn", "properties": {"magmom": -3.937}}, {"species": [{"element": "Mn", "occu": 1}], "abc": [0.333333, 0.666667, 0.25], "xyz": [1.811967, 1.0461417589459998, 2.86007825], "label": "Mn", "properties": {"magmom": -3.936}}, {"species": [{"element": "O", "occu": 1}], "abc": [0.333333, 0.666667, 0.416134], "xyz": [1.811967, 1.0461417589459998, 4.760703209942], "label": "O", "properties": {"magmom": 0.027}}, {"species": [{"element": "O", "occu": 1}], "abc": [0.666667, 0.333333, 0.916134], "xyz": [1.811967, -1.0461417589459998, 10.480859709942], "label": "O", "properties": {"magmom": 0.027}}, {"species": [{"element": "O", "occu": 1}], "abc": [0.666667, 0.333333, 0.583866], "xyz": [1.811967, -1.0461417589459998, 6.679609790058], "label": "O", "properties": {"magmom": 0.027}}, {"species": [{"element": "O", "occu": 1}], "abc": [0.333333, 0.666667, 0.083866], "xyz": [1.811967, 1.0461417589459998, 0.959453290058], "label": "O", "properties": {"magmom": 0.027}}, {"species": [{"element": "O", "occu": 1}], "abc": [0.0, 0.0, 0.25], "xyz": [0.0, 0.0, 2.86007825], "label": "O", "properties": {"magmom": 0.033}}, {"species": [{"element": "O", "occu": 1}], "abc": [0.0, 0.0, 0.75], "xyz": [0.0, 0.0, 8.580234749999999], "label": "O", "properties": {"magmom": 0.033}}]}, "formation_enthalpy": -30.272521565397, "temp": 900, "gibbs_model": "SISSO", "interpolated": false}, {"@module": "rxn_network.entries", "@class": "GibbsComputedStructureEntry", "energy": -32.81312044744803, "composition": {"C": 8.0, "O": 16.0}, "energy_adjustments": [], "parameters": {}, "data": {"oxide_type": "oxide", "icsd_ids": []}, "entry_id": "mp-995224", "correction": 0.0, "structure": {"@module": "pymatgen.core.structure", "@class": "Structure", "charge": null, "lattice": {"matrix": [[-4.664714, 4.664714, 3.879998], [4.664714, -4.664714, 3.879998], [4.664714, 4.664714, -3.879998]], "a": 7.653332469166357, "b": 7.653332469166357, "c": 7.653332469166357, "alpha": 104.89313458385566, "beta": 104.89313458385566, "gamma": 119.07578200711107, "volume": 337.70814593542036}, "sites": [{"species": [{"element": "C", "occu": 1}], "abc": [0.241916, 0.376449, 0.488829], "xyz": [2.9078054484680003, 1.6526895113439999, 0.5025994209279996], "label": "C", "properties": {"magmom": -0.0}}, {"species": [{"element": "C", "occu": 1}], "abc": [0.88762, 0.753087, 0.511171], "xyz": [1.7569085515319998, 3.0120244886560004, 4.382597420928], "label": "C", "properties": {"magmom": -0.0}}, {"species": [{"element": "C", "occu": 1}], "abc": [0.626449, 0.63762, 0.634533], "xyz": [3.0120244886559995, 2.9078054484680003, 2.442598420928], "label": "C", "properties": {"magmom": -0.0}}, {"species": [{"element": "C", "occu": 1}], "abc": [0.003087, 0.991916, 0.365467], "xyz": [6.317403511344, -2.9078054484679994, 2.4425984209280003], "label": "C", "properties": {"magmom": -0.0}}, {"species": [{"element": "C", "occu": 1}], "abc": [0.008084, 0.373551, 0.011171], "xyz": [1.7569085515320002, -1.652689511344, 1.437399579072], "label": "C", "properties": {"magmom": -0.0}}, {"species": [{"element": "C", "occu": 1}], "abc": [0.36238, 0.996913, 0.988829], "xyz": [7.572519448468, 1.6526895113439988, 1.4373995790720002], "label": "C", "properties": {"magmom": -0.0}}, {"species": [{"element": "C", "occu": 1}], "abc": [0.623551, 0.11238, 0.865467], "xyz": [1.6526895113440006, 6.421622551532, -0.502599420928], "label": "C", "properties": {"magmom": -0.0}}, {"species": [{"element": "C", "occu": 1}], "abc": [0.246913, 0.758084, 0.134533], "xyz": [3.0120244886560004, -1.756908551532, 3.377398579072], "label": "C", "properties": {"magmom": -0.0}}, {"species": [{"element": "O", "occu": 1}], "abc": [0.426902, 0.544056, 0.478242], "xyz": [2.777352056744, 1.684372248832, 1.911737094568], "label": "O", "properties": {"magmom": 0.0}}, {"species": [{"element": "O", "occu": 1}], "abc": [0.065814, 0.94866, 0.521758], "xyz": [6.552075943256, -1.6843722488319997, 1.9117370945679997], "label": "O", "properties": {"magmom": 0.0}}, {"species": [{"element": "O", "occu": 1}], "abc": [0.794056, 0.815814, 0.617154], "xyz": [2.9803417511680004, 2.7773520567439998, 3.851736094568], "label": "O", "properties": {"magmom": 0.0}}, {"species": [{"element": "O", "occu": 1}], "abc": [0.19866, 0.176902, 0.382846], "xyz": [1.684372248832, 1.8873619432560003, -0.028261905432000134], "label": "O", "properties": {"magmom": 0.0}}, {"species": [{"element": "O", "occu": 1}], "abc": [0.823098, 0.205944, 0.021758], "xyz": [-2.777352056744, 2.980341751168, 3.908259905432], "label": "O", "properties": {"magmom": 0.0}}, {"species": [{"element": "O", "occu": 1}], "abc": [0.184186, 0.80134, 0.978242], "xyz": [7.442066056744, 1.684372248832, 0.028261905432000134], "label": "O", "properties": {"magmom": 0.0}}, {"species": [{"element": "O", "occu": 1}], "abc": [0.455944, 0.934186, 0.882846], "xyz": [6.349086248832, 1.8873619432559998, 1.9682609054319995], "label": "O", "properties": {"magmom": 0.0}}, {"species": [{"element": "O", "occu": 1}], "abc": [0.05134, 0.573098, 0.117154], "xyz": [2.980341751168, -1.8873619432559998, 1.9682609054320002], "label": "O", "properties": {"magmom": 0.0}}, {"species": [{"element": "O", "occu": 1}], "abc": [0.139701, 0.411656, 0.568501], "xyz": [3.9204868695840007, 1.383302277844, -0.06651868571200037], "label": "O", "properties": {"magmom": 0.0}}, {"species": [{"element": "O", "occu": 1}], "abc": [0.843155, 0.5712, 0.431499], "xyz": [0.7442271304160002, 3.281411722156, 3.8134793142879992], "label": "O", "properties": {"magmom": 0.0}}, {"species": [{"element": "O", "occu": 1}], "abc": [0.661656, 0.593155, 0.771955], "xyz": [3.2814117221559997, 3.9204868695839994, 1.8734803142880008], "label": "O", "properties": {"magmom": 0.0}}, {"species": [{"element": "O", "occu": 1}], "abc": [0.8212, 0.889701, 0.228045], "xyz": [1.3833022778439994, 0.7442271304160006, 5.753478314288], "label": "O", "properties": {"magmom": 0.0}}, {"species": [{"element": "O", "occu": 1}], "abc": [0.110299, 0.338344, 0.931499], "xyz": [5.408941130416, 3.2814117221559997, -1.8734803142879999], "label": "O", "properties": {"magmom": 0.0}}, {"species": [{"element": "O", "occu": 1}], "abc": [0.406845, 0.1788, 0.068501], "xyz": [-0.744227130416, 1.383302277844, 2.006517685712], "label": "O", "properties": {"magmom": 0.0}}, {"species": [{"element": "O", "occu": 1}], "abc": [0.588344, 0.156845, 0.728045], "xyz": [1.3833022778440007, 5.408941130416, 0.06651868571199993], "label": "O", "properties": {"magmom": 0.0}}, {"species": [{"element": "O", "occu": 1}], "abc": [0.4288, 0.860299, 0.271955], "xyz": [3.2814117221560006, -0.7442271304160006, 3.946516685712], "label": "O", "properties": {"magmom": 0.0}}]}, "formation_enthalpy": -35.58863194, "temp": 900, "gibbs_model": "SISSO", "interpolated": false}, {"@module": "rxn_network.entries", "@class": "GibbsComputedStructureEntry", "energy": -3.4726740757, "composition": {"Li": 1.0, "Cl": 1.0}, "energy_adjustments": [], "parameters": {}, "data": {"oxide_type": "None", "icsd_ids": [26909, 44273, 52235, 27981, 53818]}, "entry_id": "mp-22905", "correction": 0.0, "structure": {"@module": "pymatgen.core.structure", "@class": "Structure", "charge": null, "lattice": {"matrix": [[0.0, 2.576374, 2.576374], [2.576374, 0.0, 2.576374], [2.576374, 2.576374, 0.0]], "a": 3.64354305254542, "b": 3.64354305254542, "c": 3.64354305254542, "alpha": 59.99999999999999, "beta": 59.99999999999999, "gamma": 59.99999999999999, "volume": 34.20241079537208}, "sites": [{"species": [{"element": "Li", "occu": 1}], "abc": [0.0, 0.0, 0.0], "xyz": [0.0, 0.0, 0.0], "label": "Li", "properties": {"magmom": 0.0}}, {"species": [{"element": "Cl", "occu": 1}], "abc": [0.5, 0.5, 0.5], "xyz": [2.576374, 2.576374, 2.576374], "label": "Cl", "properties": {"magmom": 0.0}}]}, "formation_enthalpy": -4.213570539926667, "temp": 900, "gibbs_model": "SISSO", "interpolated": false}]}, "balance": true, "@version": null}, {"@module": "rxn_network.helpers", "@class": "BalancedPathway", "rxns": [{"@module": "rxn_network.reaction", "@class": "ComputedReaction", "reactants": [{"@module": "rxn_network.entries", "@class": "GibbsComputedStructureEntry", "energy": -19.8931028872, "composition": {"Li": 4.0, "C": 2.0, "O": 6.0}, "energy_adjustments": [], "parameters": {}, "data": {"oxide_type": "oxide", "icsd_ids": [96485, 96486]}, "entry_id": "mp-556777", "correction": 0.0, "structure": {"@module": "pymatgen.core.structure", "@class": "Structure", "charge": null, "lattice": {"matrix": [[2.326723, -4.030003, 0.0], [2.326723, 4.030003, 0.0], [0.0, 0.0, 5.382931]], "a": 4.653446475327507, "b": 4.653446475327507, "c": 5.382931, "alpha": 90.0, "beta": 90.0, "gamma": 120.000006757876, "volume": 100.94826543034696}, "sites": [{"species": [{"element": "Li", "occu": 1}], "abc": [0.333333, 0.666667, 0.0], "xyz": [2.326723, 1.343337020002, 0.0], "label": "Li", "properties": {"magmom": 0.0}}, {"species": [{"element": "Li", "occu": 1}], "abc": [0.666667, 0.333333, 0.0], "xyz": [2.326723, -1.343337020002, 0.0], "label": "Li", "properties": {"magmom": 0.0}}, {"species": [{"element": "Li", "occu": 1}], "abc": [0.333333, 0.666667, 0.5], "xyz": [2.326723, 1.343337020002, 2.6914655], "label": "Li", "properties": {"magmom": 0.0}}, {"species": [{"element": "Li", "occu": 1}], "abc": [0.666667, 0.333333, 0.5], "xyz": [2.326723, -1.343337020002, 2.6914655], "label": "Li", "properties": {"magmom": 0.0}}, {"species": [{"element": "C", "occu": 1}], "abc": [0.0, 0.0, 0.25], "xyz": [0.0, 0.0, 1.34573275], "label": "C", "properties": {"magmom": 0.0}}, {"species": [{"element": "C", "occu": 1}], "abc": [0.0, 0.0, 0.75], "xyz": [0.0, 0.0, 4.03719825], "label": "C", "properties": {"magmom": 0.0}}, {"species": [{"element": "O", "occu": 1}], "abc": [0.719909, 0.0, 0.75], "xyz": [1.675028828207, -2.901235429727, 4.03719825], "label": "O", "properties": {"magmom": 0.0}}, {"species": [{"element": "O", "occu": 1}], "abc": [0.280091, 0.0, 0.25], "xyz": [0.6516941717929999, -1.1287675702729998, 1.34573275], "label": "O", "properties": {"magmom": 0.0}}, {"species": [{"element": "O", "occu": 1}], "abc": [0.0, 0.719909, 0.75], "xyz": [1.675028828207, 2.901235429727, 4.03719825], "label": "O", "properties": {"magmom": 0.0}}, {"species": [{"element": "O", "occu": 1}], "abc": [0.0, 0.280091, 0.25], "xyz": [0.6516941717929999, 1.1287675702729998, 1.34573275], "label": "O", "properties": {"magmom": 0.0}}, {"species": [{"element": "O", "occu": 1}], "abc": [0.280091, 0.280091, 0.75], "xyz": [1.3033883435859999, 0.0, 4.03719825], "label": "O", "properties": {"magmom": -0.0}}, {"species": [{"element": "O", "occu": 1}], "abc": [0.719909, 0.719909, 0.25], "xyz": [3.350057656414, 0.0, 1.34573275], "label": "O", "properties": {"magmom": -0.0}}]}, "formation_enthalpy": -26.27042334416666, "temp": 900, "gibbs_model": "SISSO", "interpolated": false}, {"@module": "rxn_network.entries", "@class": "GibbsComputedStructureEntry", "energy": -122.21166045469023, "composition": {"Mn": 32.0, "O": 48.0}, "energy_adjustments": [], "parameters": {}, "data": {"oxide_type": "oxide", "icsd_ids": [290639, 290640, 290638, 290641]}, "entry_id": "mp-1172875", "correction": 0.0, "structure": {"@module": "pymatgen.core.structure", "@class": "Structure", "charge": null, "lattice": {"matrix": [[9.580269, 0.0, 0.0], [0.0, 9.608742, 0.0], [0.0, 0.0, 9.658434]], "a": 9.580269, "b": 9.608742, "c": 9.658434, "alpha": 90.0, "beta": 90.0, "gamma": 90.0, "volume": 889.1007007723838}, "sites": [{"species": [{"element": "Mn", "occu": 1}], "abc": [0.5, 0.5, 0.0], "xyz": [4.7901345, 4.804371, 0.0], "label": "Mn", "properties": {"magmom": 3.954}}, {"species": [{"element": "Mn", "occu": 1}], "abc": [0.5, 0.0, 0.5], "xyz": [4.7901345, 0.0, 4.829217], "label": "Mn", "properties": {"magmom": 3.947}}, {"species": [{"element": "Mn", "occu": 1}], "abc": [0.0, 0.5, 0.5], "xyz": [0.0, 4.804371, 4.829217], "label": "Mn", "properties": {"magmom": 3.95}}, {"species": [{"element": "Mn", "occu": 1}], "abc": [0.0, 0.0, 0.0], "xyz": [0.0, 0.0, 0.0], "label": "Mn", "properties": {"magmom": 3.95}}, {"species": [{"element": "Mn", "occu": 1}], "abc": [0.0, 0.0, 0.5], "xyz": [0.0, 0.0, 4.829217], "label": "Mn", "properties": {"magmom": 3.958}}, {"species": [{"element": "Mn", "occu": 1}], "abc": [0.0, 0.5, 0.0], "xyz": [0.0, 4.804371, 0.0], "label": "Mn", "properties": {"magmom": 3.961}}, {"species": [{"element": "Mn", "occu": 1}], "abc": [0.5, 0.0, 0.0], "xyz": [4.7901345, 0.0, 0.0], "label": "Mn", "properties": {"magmom": 3.958}}, {"species": [{"element": "Mn", "occu": 1}], "abc": [0.5, 0.5, 0.5], "xyz": [4.7901345, 4.804371, 4.829217], "label": "Mn", "properties": {"magmom": 3.96}}, {"species": [{"element": "Mn", "occu": 1}], "abc": [0.509136, 0.758839, 0.285941], "xyz": [4.877659837584, 7.291488170538, 2.761742276394], "label": "Mn", "properties": {"magmom": 3.994}}, {"species": [{"element": "Mn", "occu": 1}], "abc": [0.490864, 0.258839, 0.214059], "xyz": [4.702609162416, 2.4871171705379997, 2.067474723606], "label": "Mn", "properties": {"magmom": 3.994}}, {"species": [{"element": "Mn", "occu": 1}], "abc": [0.990864, 0.241161, 0.785941], "xyz": [9.492743662415998, 2.3172538294619995, 7.590959276394], "label": "Mn", "properties": {"magmom": 3.994}}, {"species": [{"element": "Mn", "occu": 1}], "abc": [0.009136, 0.741161, 0.714059], "xyz": [0.087525337584, 7.121624829461999, 6.896691723606], "label": "Mn", "properties": {"magmom": 3.995}}, {"species": [{"element": "Mn", "occu": 1}], "abc": [0.490864, 0.241161, 0.714059], "xyz": [4.702609162416, 2.3172538294619995, 6.896691723606], "label": "Mn", "properties": {"magmom": 3.994}}, {"species": [{"element": "Mn", "occu": 1}], "abc": [0.509136, 0.741161, 0.785941], "xyz": [4.877659837584, 7.121624829461999, 7.590959276394], "label": "Mn", "properties": {"magmom": 3.994}}, {"species": [{"element": "Mn", "occu": 1}], "abc": [0.009136, 0.758839, 0.214059], "xyz": [0.087525337584, 7.291488170538, 2.067474723606], "label": "Mn", "properties": {"magmom": 3.994}}, {"species": [{"element": "Mn", "occu": 1}], "abc": [0.990864, 0.258839, 0.285941], "xyz": [9.492743662415998, 2.4871171705379997, 2.761742276394], "label": "Mn", "properties": {"magmom": 3.995}}, {"species": [{"element": "Mn", "occu": 1}], "abc": [0.256414, 0.787943, 0.999876], "xyz": [2.4565150953659995, 7.571140997705999, 9.657236354184], "label": "Mn", "properties": {"magmom": 3.983}}, {"species": [{"element": "Mn", "occu": 1}], "abc": [0.743586, 0.287943, 0.500124], "xyz": [7.1237539046339995, 2.766769997706, 4.830414645816], "label": "Mn", "properties": {"magmom": 3.983}}, {"species": [{"element": "Mn", "occu": 1}], "abc": [0.243586, 0.212057, 0.499876], "xyz": [2.3336194046339997, 2.0376010022939997, 4.828019354184], "label": "Mn", "properties": {"magmom": 3.983}}, {"species": [{"element": "Mn", "occu": 1}], "abc": [0.756414, 0.712057, 0.000124], "xyz": [7.246649595366, 6.841972002294, 0.001197645816], "label": "Mn", "properties": {"magmom": 3.983}}, {"species": [{"element": "Mn", "occu": 1}], "abc": [0.743586, 0.212057, 0.000124], "xyz": [7.1237539046339995, 2.0376010022939997, 0.001197645816], "label": "Mn", "properties": {"magmom": 3.983}}, {"species": [{"element": "Mn", "occu": 1}], "abc": [0.256414, 0.712057, 0.499876], "xyz": [2.4565150953659995, 6.841972002294, 4.828019354184], "label": "Mn", "properties": {"magmom": 3.983}}, {"species": [{"element": "Mn", "occu": 1}], "abc": [0.756414, 0.787943, 0.500124], "xyz": [7.246649595366, 7.571140997705999, 4.830414645816], "label": "Mn", "properties": {"magmom": 3.983}}, {"species": [{"element": "Mn", "occu": 1}], "abc": [0.243586, 0.287943, 0.999876], "xyz": [2.3336194046339997, 2.766769997706, 9.657236354184], "label": "Mn", "properties": {"magmom": 3.983}}, {"species": [{"element": "Mn", "occu": 1}], "abc": [0.215751, 0.511796, 0.246639], "xyz": [2.066952617019, 4.917715720632, 2.382146503326], "label": "Mn", "properties": {"magmom": 3.993}}, {"species": [{"element": "Mn", "occu": 1}], "abc": [0.784249, 0.011796, 0.253361], "xyz": [7.5133163829809995, 0.11334472063199999, 2.447070496674], "label": "Mn", "properties": {"magmom": 3.993}}, {"species": [{"element": "Mn", "occu": 1}], "abc": [0.284249, 0.488204, 0.746639], "xyz": [2.7231818829809997, 4.691026279368, 7.211363503326], "label": "Mn", "properties": {"magmom": 3.993}}, {"species": [{"element": "Mn", "occu": 1}], "abc": [0.715751, 0.988204, 0.753361], "xyz": [6.857087117019, 9.495397279368, 7.276287496674], "label": "Mn", "properties": {"magmom": 3.993}}, {"species": [{"element": "Mn", "occu": 1}], "abc": [0.784249, 0.488204, 0.753361], "xyz": [7.5133163829809995, 4.691026279368, 7.276287496674], "label": "Mn", "properties": {"magmom": 3.993}}, {"species": [{"element": "Mn", "occu": 1}], "abc": [0.215751, 0.988204, 0.746639], "xyz": [2.066952617019, 9.495397279368, 7.211363503326], "label": "Mn", "properties": {"magmom": 3.993}}, {"species": [{"element": "Mn", "occu": 1}], "abc": [0.715751, 0.511796, 0.253361], "xyz": [6.857087117019, 4.917715720632, 2.447070496674], "label": "Mn", "properties": {"magmom": 3.993}}, {"species": [{"element": "Mn", "occu": 1}], "abc": [0.284249, 0.011796, 0.246639], "xyz": [2.7231818829809997, 0.11334472063199999, 2.382146503326], "label": "Mn", "properties": {"magmom": 3.993}}, {"species": [{"element": "O", "occu": 1}], "abc": [0.148653, 0.92325, 0.125336], "xyz": [1.424135727657, 8.871271051499999, 1.210549483824], "label": "O", "properties": {"magmom": -0.066}}, {"species": [{"element": "O", "occu": 1}], "abc": [0.851347, 0.42325, 0.374664], "xyz": [8.156133272342998, 4.0669000515, 3.618667516176], "label": "O", "properties": {"magmom": -0.066}}, {"species": [{"element": "O", "occu": 1}], "abc": [0.351347, 0.07675, 0.625336], "xyz": [3.365998772343, 0.7374709485, 6.039766483824], "label": "O", "properties": {"magmom": -0.066}}, {"species": [{"element": "O", "occu": 1}], "abc": [0.648653, 0.57675, 0.874664], "xyz": [6.214270227657, 5.541841948499999, 8.447884516176], "label": "O", "properties": {"magmom": -0.067}}, {"species": [{"element": "O", "occu": 1}], "abc": [0.851347, 0.07675, 0.874664], "xyz": [8.156133272342998, 0.7374709485, 8.447884516176], "label": "O", "properties": {"magmom": -0.066}}, {"species": [{"element": "O", "occu": 1}], "abc": [0.148653, 0.57675, 0.625336], "xyz": [1.424135727657, 5.541841948499999, 6.039766483824], "label": "O", "properties": {"magmom": -0.066}}, {"species": [{"element": "O", "occu": 1}], "abc": [0.648653, 0.92325, 0.374664], "xyz": [6.214270227657, 8.871271051499999, 3.618667516176], "label": "O", "properties": {"magmom": -0.066}}, {"species": [{"element": "O", "occu": 1}], "abc": [0.351347, 0.42325, 0.125336], "xyz": [3.365998772343, 4.0669000515, 1.210549483824], "label": "O", "properties": {"magmom": -0.067}}, {"species": [{"element": "O", "occu": 1}], "abc": [0.093362, 0.639767, 0.352725], "xyz": [0.8944330743779999, 6.147356043114, 3.40677113265], "label": "O", "properties": {"magmom": -0.046}}, {"species": [{"element": "O", "occu": 1}], "abc": [0.906638, 0.139767, 0.147275], "xyz": [8.685835925622, 1.342985043114, 1.4224458673499998], "label": "O", "properties": {"magmom": -0.046}}, {"species": [{"element": "O", "occu": 1}], "abc": [0.406638, 0.360233, 0.852725], "xyz": [3.8957014256219997, 3.461385956886, 8.23598813265], "label": "O", "properties": {"magmom": -0.046}}, {"species": [{"element": "O", "occu": 1}], "abc": [0.593362, 0.860233, 0.647275], "xyz": [5.684567574377999, 8.265756956886, 6.25166286735], "label": "O", "properties": {"magmom": -0.047}}, {"species": [{"element": "O", "occu": 1}], "abc": [0.906638, 0.360233, 0.647275], "xyz": [8.685835925622, 3.461385956886, 6.25166286735], "label": "O", "properties": {"magmom": -0.046}}, {"species": [{"element": "O", "occu": 1}], "abc": [0.093362, 0.860233, 0.852725], "xyz": [0.8944330743779999, 8.265756956886, 8.23598813265], "label": "O", "properties": {"magmom": -0.046}}, {"species": [{"element": "O", "occu": 1}], "abc": [0.593362, 0.639767, 0.147275], "xyz": [5.684567574377999, 6.147356043114, 1.4224458673499998], "label": "O", "properties": {"magmom": -0.046}}, {"species": [{"element": "O", "occu": 1}], "abc": [0.406638, 0.139767, 0.352725], "xyz": [3.8957014256219997, 1.342985043114, 3.40677113265], "label": "O", "properties": {"magmom": -0.047}}, {"species": [{"element": "O", "occu": 1}], "abc": [0.377278, 0.8579, 0.416654], "xyz": [3.6144247277819996, 8.2433397618, 4.024225159836], "label": "O", "properties": {"magmom": -0.083}}, {"species": [{"element": "O", "occu": 1}], "abc": [0.622722, 0.3579, 0.083346], "xyz": [5.965844272218, 3.4389687617999996, 0.804991840164], "label": "O", "properties": {"magmom": -0.082}}, {"species": [{"element": "O", "occu": 1}], "abc": [0.122722, 0.1421, 0.916654], "xyz": [1.1757097722179999, 1.3654022382, 8.853442159836], "label": "O", "properties": {"magmom": -0.082}}, {"species": [{"element": "O", "occu": 1}], "abc": [0.877278, 0.6421, 0.583346], "xyz": [8.404559227782, 6.1697732381999995, 5.634208840164], "label": "O", "properties": {"magmom": -0.082}}, {"species": [{"element": "O", "occu": 1}], "abc": [0.622722, 0.1421, 0.583346], "xyz": [5.965844272218, 1.3654022382, 5.634208840164], "label": "O", "properties": {"magmom": -0.083}}, {"species": [{"element": "O", "occu": 1}], "abc": [0.377278, 0.6421, 0.916654], "xyz": [3.6144247277819996, 6.1697732381999995, 8.853442159836], "label": "O", "properties": {"magmom": -0.082}}, {"species": [{"element": "O", "occu": 1}], "abc": [0.877278, 0.8579, 0.083346], "xyz": [8.404559227782, 8.2433397618, 0.804991840164], "label": "O", "properties": {"magmom": -0.082}}, {"species": [{"element": "O", "occu": 1}], "abc": [0.122722, 0.3579, 0.416654], "xyz": [1.1757097722179999, 3.4389687617999996, 4.024225159836], "label": "O", "properties": {"magmom": -0.082}}, {"species": [{"element": "O", "occu": 1}], "abc": [0.361212, 0.58585, 0.372296], "xyz": [3.4605081260279995, 5.629281500699999, 3.595796344464], "label": "O", "properties": {"magmom": -0.074}}, {"species": [{"element": "O", "occu": 1}], "abc": [0.638788, 0.08585, 0.127704], "xyz": [6.119760873972, 0.8249105006999999, 1.233420655536], "label": "O", "properties": {"magmom": -0.075}}, {"species": [{"element": "O", "occu": 1}], "abc": [0.138788, 0.41415, 0.872296], "xyz": [1.3296263739719998, 3.9794604993, 8.425013344463999], "label": "O", "properties": {"magmom": -0.074}}, {"species": [{"element": "O", "occu": 1}], "abc": [0.861212, 0.91415, 0.627704], "xyz": [8.250642626028, 8.7838314993, 6.062637655536], "label": "O", "properties": {"magmom": -0.074}}, {"species": [{"element": "O", "occu": 1}], "abc": [0.638788, 0.41415, 0.627704], "xyz": [6.119760873972, 3.9794604993, 6.062637655536], "label": "O", "properties": {"magmom": -0.074}}, {"species": [{"element": "O", "occu": 1}], "abc": [0.361212, 0.91415, 0.872296], "xyz": [3.4605081260279995, 8.7838314993, 8.425013344463999], "label": "O", "properties": {"magmom": -0.075}}, {"species": [{"element": "O", "occu": 1}], "abc": [0.861212, 0.58585, 0.127704], "xyz": [8.250642626028, 5.629281500699999, 1.233420655536], "label": "O", "properties": {"magmom": -0.074}}, {"species": [{"element": "O", "occu": 1}], "abc": [0.138788, 0.08585, 0.372296], "xyz": [1.3296263739719998, 0.8249105006999999, 3.595796344464], "label": "O", "properties": {"magmom": -0.074}}, {"species": [{"element": "O", "occu": 1}], "abc": [0.41963, 0.878812, 0.146192], "xyz": [4.02016828047, 8.444277774504, 1.4119857833279998], "label": "O", "properties": {"magmom": -0.068}}, {"species": [{"element": "O", "occu": 1}], "abc": [0.58037, 0.378812, 0.353808], "xyz": [5.56010071953, 3.6399067745039995, 3.417231216672], "label": "O", "properties": {"magmom": -0.068}}, {"species": [{"element": "O", "occu": 1}], "abc": [0.08037, 0.121188, 0.646192], "xyz": [0.7699662195299999, 1.164464225496, 6.241202783328], "label": "O", "properties": {"magmom": -0.069}}, {"species": [{"element": "O", "occu": 1}], "abc": [0.91963, 0.621188, 0.853808], "xyz": [8.81030278047, 5.968835225495999, 8.246448216672], "label": "O", "properties": {"magmom": -0.068}}, {"species": [{"element": "O", "occu": 1}], "abc": [0.58037, 0.121188, 0.853808], "xyz": [5.56010071953, 1.164464225496, 8.246448216672], "label": "O", "properties": {"magmom": -0.068}}, {"species": [{"element": "O", "occu": 1}], "abc": [0.41963, 0.621188, 0.646192], "xyz": [4.02016828047, 5.968835225495999, 6.241202783328], "label": "O", "properties": {"magmom": -0.068}}, {"species": [{"element": "O", "occu": 1}], "abc": [0.91963, 0.878812, 0.353808], "xyz": [8.81030278047, 8.444277774504, 3.417231216672], "label": "O", "properties": {"magmom": -0.069}}, {"species": [{"element": "O", "occu": 1}], "abc": [0.08037, 0.378812, 0.146192], "xyz": [0.7699662195299999, 3.6399067745039995, 1.4119857833279998], "label": "O", "properties": {"magmom": -0.068}}, {"species": [{"element": "O", "occu": 1}], "abc": [0.138498, 0.653634, 0.088196], "xyz": [1.326848095962, 6.280600468428, 0.851835245064], "label": "O", "properties": {"magmom": -0.039}}, {"species": [{"element": "O", "occu": 1}], "abc": [0.861502, 0.153634, 0.411804], "xyz": [8.253420904038, 1.4762294684279997, 3.9773817549359998], "label": "O", "properties": {"magmom": -0.039}}, {"species": [{"element": "O", "occu": 1}], "abc": [0.361502, 0.346366, 0.588196], "xyz": [3.4632864040379996, 3.3281415315719998, 5.681052245064], "label": "O", "properties": {"magmom": -0.038}}, {"species": [{"element": "O", "occu": 1}], "abc": [0.638498, 0.846366, 0.911804], "xyz": [6.116982595962, 8.132512531571999, 8.806598754936], "label": "O", "properties": {"magmom": -0.039}}, {"species": [{"element": "O", "occu": 1}], "abc": [0.861502, 0.346366, 0.911804], "xyz": [8.253420904038, 3.3281415315719998, 8.806598754936], "label": "O", "properties": {"magmom": -0.039}}, {"species": [{"element": "O", "occu": 1}], "abc": [0.138498, 0.846366, 0.588196], "xyz": [1.326848095962, 8.132512531571999, 5.681052245064], "label": "O", "properties": {"magmom": -0.039}}, {"species": [{"element": "O", "occu": 1}], "abc": [0.638498, 0.653634, 0.411804], "xyz": [6.116982595962, 6.280600468428, 3.9773817549359998], "label": "O", "properties": {"magmom": -0.038}}, {"species": [{"element": "O", "occu": 1}], "abc": [0.361502, 0.153634, 0.088196], "xyz": [3.4632864040379996, 1.4762294684279997, 0.851835245064], "label": "O", "properties": {"magmom": -0.039}}]}, "formation_enthalpy": -162.26615142968558, "temp": 900, "gibbs_model": "SISSO", "interpolated": false}], "products": [{"@module": "rxn_network.entries", "@class": "GibbsComputedStructureEntry", "energy": -46.69381980106931, "composition": {"Li": 12.0, "Mn": 4.0, "O": 12.0}, "energy_adjustments": [], "parameters": {}, "data": {"oxide_type": "oxide", "icsd_ids": []}, "entry_id": "mp-756408", "correction": 0.0, "structure": {"@module": "pymatgen.core.structure", "@class": "Structure", "charge": null, "lattice": {"matrix": [[0.0, 0.0, 3.536024], [9.133742, 1e-05, 0.0], [1e-05, 9.134324, 0.0]], "a": 3.536024, "b": 9.133742000005475, "c": 9.134324000005474, "alpha": 89.99987454439989, "beta": 90.0, "gamma": 90.0, "volume": 295.01245810985927}, "sites": [{"species": [{"element": "Li", "occu": 1}], "abc": [0.999999, 0.1739, 0.173898], "xyz": [1.58835947278, 1.588442413952, 3.5360204639759996], "label": "Li", "properties": {"magmom": 0.003}}, {"species": [{"element": "Li", "occu": 1}], "abc": [0.5, 0.326104, 0.673898], "xyz": [2.978556540148, 6.155605935991999, 1.768012], "label": "Li", "properties": {"magmom": 0.003}}, {"species": [{"element": "Li", "occu": 1}], "abc": [0.5, 0.673903, 0.32611], "xyz": [6.155259396126, 2.9788011386699997, 1.768012], "label": "Li", "properties": {"magmom": -0.003}}, {"species": [{"element": "Li", "occu": 1}], "abc": [0.0, 0.826102, 0.82611], "xyz": [7.545410794784, 7.545964660659999, 0.0], "label": "Li", "properties": {"magmom": -0.003}}, {"species": [{"element": "Li", "occu": 1}], "abc": [0.5, 0.093686, 0.354491], "xyz": [0.8557072979220001, 3.2380365859439997, 1.768012], "label": "Li", "properties": {"magmom": 0.003}}, {"species": [{"element": "Li", "occu": 1}], "abc": [0.0, 0.145511, 0.593691], "xyz": [1.329065869072, 5.422967404993999, 0.0], "label": "Li", "properties": {"magmom": 0.005}}, {"species": [{"element": "Li", "occu": 1}], "abc": [0.5, 0.354493, 0.093692], "xyz": [3.237848539726, 0.8558166291379999, 1.768012], "label": "Li", "properties": {"magmom": 0.005}}, {"species": [{"element": "Li", "occu": 1}], "abc": [0.0, 0.406317, 0.854491], "xyz": [3.7112031931239997, 7.805201712253999, 0.0], "label": "Li", "properties": {"magmom": 0.003}}, {"species": [{"element": "Li", "occu": 1}], "abc": [0.0, 0.593685, 0.145512], "xyz": [5.42256707439, 1.3291596907379999, 0.0], "label": "Li", "properties": {"magmom": -0.003}}, {"species": [{"element": "Li", "occu": 1}], "abc": [0.5, 0.645515, 0.906309], "xyz": [5.89597653022, 8.278526505266, 1.768012], "label": "Li", "properties": {"magmom": -0.005}}, {"species": [{"element": "Li", "occu": 1}], "abc": [0.0, 0.854489, 0.406309], "xyz": [7.804686130928, 3.7113665950059995, 0.0], "label": "Li", "properties": {"magmom": -0.005}}, {"species": [{"element": "Li", "occu": 1}], "abc": [0.499999, 0.906319, 0.645512], "xyz": [8.278090370818, 5.896324817078, 1.768008463976], "label": "Li", "properties": {"magmom": -0.003}}, {"species": [{"element": "Mn", "occu": 1}], "abc": [0.999986, 0.614554, 0.614538], "xyz": [5.613183826448001, 5.613395347851999, 3.535974495664], "label": "Mn", "properties": {"magmom": -3.809}}, {"species": [{"element": "Mn", "occu": 1}], "abc": [0.500003, 0.885435, 0.114552], "xyz": [8.08733599329, 1.046363937198, 1.7680226080719998], "label": "Mn", "properties": {"magmom": -3.809}}, {"species": [{"element": "Mn", "occu": 1}], "abc": [0.500008, 0.114573, 0.885451], "xyz": [1.046489076676, 8.087997465853999, 1.7680402881919999], "label": "Mn", "properties": {"magmom": 3.809}}, {"species": [{"element": "Mn", "occu": 1}], "abc": [0.999999, 0.385389, 0.385414], "xyz": [3.520047549778, 3.5205002040259994, 3.5360204639759996], "label": "Mn", "properties": {"magmom": 3.809}}, {"species": [{"element": "O", "occu": 1}], "abc": [0.5, 0.101171, 0.101176], "xyz": [0.924070823642, 0.924175376734, 1.768012], "label": "O", "properties": {"magmom": 0.001}}, {"species": [{"element": "O", "occu": 1}], "abc": [1e-06, 0.398833, 0.601176], "xyz": [3.642843734846, 5.4913403533539995, 3.5360239999999995e-06], "label": "O", "properties": {"magmom": 0.001}}, {"species": [{"element": "O", "occu": 1}], "abc": [2e-06, 0.60117, 0.398821], "xyz": [5.4909356663499995, 3.6429662437039996, 7.072047999999999e-06], "label": "O", "properties": {"magmom": -0.001}}, {"species": [{"element": "O", "occu": 1}], "abc": [0.500001, 0.898834, 0.898821], "xyz": [8.209726845038, 8.210131220344, 1.768015536024], "label": "O", "properties": {"magmom": -0.001}}, {"species": [{"element": "O", "occu": 1}], "abc": [0.499999, 0.112887, 0.679319], "xyz": [1.031087526344, 6.205120974225999, 1.768008463976], "label": "O", "properties": {"magmom": 0.003}}, {"species": [{"element": "O", "occu": 1}], "abc": [1e-06, 0.179345, 0.387133], "xyz": [1.6380948303199998, 3.536200046542, 3.5360239999999995e-06], "label": "O", "properties": {"magmom": -0.004}}, {"species": [{"element": "O", "occu": 1}], "abc": [0.500001, 0.320657, 0.887132], "xyz": [2.928807179814, 8.103354325338, 1.768015536024], "label": "O", "properties": {"magmom": -0.004}}, {"species": [{"element": "O", "occu": 1}], "abc": [0.0, 0.387118, 0.179317], "xyz": [3.5358377287260003, 1.6379434478879997, 0.0], "label": "O", "properties": {"magmom": 0.003}}, {"species": [{"element": "O", "occu": 1}], "abc": [2e-06, 0.612882, 0.820694], "xyz": [5.597914271384, 7.496491029676, 7.072047999999999e-06], "label": "O", "properties": {"magmom": -0.003}}, {"species": [{"element": "O", "occu": 1}], "abc": [0.500001, 0.679338, 0.11287], "xyz": [6.204899151496, 1.03099794326, 1.768015536024], "label": "O", "properties": {"magmom": 0.004}}, {"species": [{"element": "O", "occu": 1}], "abc": [0.0, 0.820666, 0.61287], "xyz": [7.495757640872, 5.5981613565399995, 0.0], "label": "O", "properties": {"magmom": 0.004}}, {"species": [{"element": "O", "occu": 1}], "abc": [0.500001, 0.887121, 0.320694], "xyz": [8.102737543722, 2.9293317720659995, 1.768015536024], "label": "O", "properties": {"magmom": -0.003}}]}, "formation_enthalpy": -59.06347643746068, "temp": 900, "gibbs_model": "SISSO", "interpolated": false}, {"@module": "rxn_network.entries", "@class": "GibbsComputedStructureEntry", "energy": -32.81312044744803, "composition": {"C": 8.0, "O": 16.0}, "energy_adjustments": [], "parameters": {}, "data": {"oxide_type": "oxide", "icsd_ids": []}, "entry_id": "mp-995224", "correction": 0.0, "structure": {"@module": "pymatgen.core.structure", "@class": "Structure", "charge": null, "lattice": {"matrix": [[-4.664714, 4.664714, 3.879998], [4.664714, -4.664714, 3.879998], [4.664714, 4.664714, -3.879998]], "a": 7.653332469166357, "b": 7.653332469166357, "c": 7.653332469166357, "alpha": 104.89313458385566, "beta": 104.89313458385566, "gamma": 119.07578200711107, "volume": 337.70814593542036}, "sites": [{"species": [{"element": "C", "occu": 1}], "abc": [0.241916, 0.376449, 0.488829], "xyz": [2.9078054484680003, 1.6526895113439999, 0.5025994209279996], "label": "C", "properties": {"magmom": -0.0}}, {"species": [{"element": "C", "occu": 1}], "abc": [0.88762, 0.753087, 0.511171], "xyz": [1.7569085515319998, 3.0120244886560004, 4.382597420928], "label": "C", "properties": {"magmom": -0.0}}, {"species": [{"element": "C", "occu": 1}], "abc": [0.626449, 0.63762, 0.634533], "xyz": [3.0120244886559995, 2.9078054484680003, 2.442598420928], "label": "C", "properties": {"magmom": -0.0}}, {"species": [{"element": "C", "occu": 1}], "abc": [0.003087, 0.991916, 0.365467], "xyz": [6.317403511344, -2.9078054484679994, 2.4425984209280003], "label": "C", "properties": {"magmom": -0.0}}, {"species": [{"element": "C", "occu": 1}], "abc": [0.008084, 0.373551, 0.011171], "xyz": [1.7569085515320002, -1.652689511344, 1.437399579072], "label": "C", "properties": {"magmom": -0.0}}, {"species": [{"element": "C", "occu": 1}], "abc": [0.36238, 0.996913, 0.988829], "xyz": [7.572519448468, 1.6526895113439988, 1.4373995790720002], "label": "C", "properties": {"magmom": -0.0}}, {"species": [{"element": "C", "occu": 1}], "abc": [0.623551, 0.11238, 0.865467], "xyz": [1.6526895113440006, 6.421622551532, -0.502599420928], "label": "C", "properties": {"magmom": -0.0}}, {"species": [{"element": "C", "occu": 1}], "abc": [0.246913, 0.758084, 0.134533], "xyz": [3.0120244886560004, -1.756908551532, 3.377398579072], "label": "C", "properties": {"magmom": -0.0}}, {"species": [{"element": "O", "occu": 1}], "abc": [0.426902, 0.544056, 0.478242], "xyz": [2.777352056744, 1.684372248832, 1.911737094568], "label": "O", "properties": {"magmom": 0.0}}, {"species": [{"element": "O", "occu": 1}], "abc": [0.065814, 0.94866, 0.521758], "xyz": [6.552075943256, -1.6843722488319997, 1.9117370945679997], "label": "O", "properties": {"magmom": 0.0}}, {"species": [{"element": "O", "occu": 1}], "abc": [0.794056, 0.815814, 0.617154], "xyz": [2.9803417511680004, 2.7773520567439998, 3.851736094568], "label": "O", "properties": {"magmom": 0.0}}, {"species": [{"element": "O", "occu": 1}], "abc": [0.19866, 0.176902, 0.382846], "xyz": [1.684372248832, 1.8873619432560003, -0.028261905432000134], "label": "O", "properties": {"magmom": 0.0}}, {"species": [{"element": "O", "occu": 1}], "abc": [0.823098, 0.205944, 0.021758], "xyz": [-2.777352056744, 2.980341751168, 3.908259905432], "label": "O", "properties": {"magmom": 0.0}}, {"species": [{"element": "O", "occu": 1}], "abc": [0.184186, 0.80134, 0.978242], "xyz": [7.442066056744, 1.684372248832, 0.028261905432000134], "label": "O", "properties": {"magmom": 0.0}}, {"species": [{"element": "O", "occu": 1}], "abc": [0.455944, 0.934186, 0.882846], "xyz": [6.349086248832, 1.8873619432559998, 1.9682609054319995], "label": "O", "properties": {"magmom": 0.0}}, {"species": [{"element": "O", "occu": 1}], "abc": [0.05134, 0.573098, 0.117154], "xyz": [2.980341751168, -1.8873619432559998, 1.9682609054320002], "label": "O", "properties": {"magmom": 0.0}}, {"species": [{"element": "O", "occu": 1}], "abc": [0.139701, 0.411656, 0.568501], "xyz": [3.9204868695840007, 1.383302277844, -0.06651868571200037], "label": "O", "properties": {"magmom": 0.0}}, {"species": [{"element": "O", "occu": 1}], "abc": [0.843155, 0.5712, 0.431499], "xyz": [0.7442271304160002, 3.281411722156, 3.8134793142879992], "label": "O", "properties": {"magmom": 0.0}}, {"species": [{"element": "O", "occu": 1}], "abc": [0.661656, 0.593155, 0.771955], "xyz": [3.2814117221559997, 3.9204868695839994, 1.8734803142880008], "label": "O", "properties": {"magmom": 0.0}}, {"species": [{"element": "O", "occu": 1}], "abc": [0.8212, 0.889701, 0.228045], "xyz": [1.3833022778439994, 0.7442271304160006, 5.753478314288], "label": "O", "properties": {"magmom": 0.0}}, {"species": [{"element": "O", "occu": 1}], "abc": [0.110299, 0.338344, 0.931499], "xyz": [5.408941130416, 3.2814117221559997, -1.8734803142879999], "label": "O", "properties": {"magmom": 0.0}}, {"species": [{"element": "O", "occu": 1}], "abc": [0.406845, 0.1788, 0.068501], "xyz": [-0.744227130416, 1.383302277844, 2.006517685712], "label": "O", "properties": {"magmom": 0.0}}, {"species": [{"element": "O", "occu": 1}], "abc": [0.588344, 0.156845, 0.728045], "xyz": [1.3833022778440007, 5.408941130416, 0.06651868571199993], "label": "O", "properties": {"magmom": 0.0}}, {"species": [{"element": "O", "occu": 1}], "abc": [0.4288, 0.860299, 0.271955], "xyz": [3.2814117221560006, -0.7442271304160006, 3.946516685712], "label": "O", "properties": {"magmom": 0.0}}]}, "formation_enthalpy": -35.58863194, "temp": 900, "gibbs_model": "SISSO", "interpolated": false}]}, {"@module": "rxn_network.reaction", "@class": "ComputedReaction", "reactants": [{"@module": "rxn_network.entries", "@class": "GibbsComputedStructureEntry", "energy": -52.405470119648015, "composition": {"Y": 4.0, "Mn": 4.0, "O": 14.0}, "energy_adjustments": [], "parameters": {}, "data": {"oxide_type": "oxide", "icsd_ids": [56516, 202516]}, "entry_id": "mp-18831", "correction": 0.0, "structure": {"@module": "pymatgen.core.structure", "@class": "Structure", "charge": null, "lattice": {"matrix": [[0.0, 5.028728, 5.028728], [5.028728, 0.0, 5.028728], [5.028728, 5.028728, 0.0]], "a": 7.11169533908533, "b": 7.11169533908533, "c": 7.11169533908533, "alpha": 59.99999999999999, "beta": 59.99999999999999, "gamma": 59.99999999999999, "volume": 254.33400635784096}, "sites": [{"species": [{"element": "Y", "occu": 1}], "abc": [0.125, 0.125, 0.125], "xyz": [1.257182, 1.257182, 1.257182], "label": "Y", "properties": {"magmom": 0.023}}, {"species": [{"element": "Y", "occu": 1}], "abc": [0.625, 0.125, 0.125], "xyz": [1.257182, 3.7715460000000003, 3.7715460000000003], "label": "Y", "properties": {"magmom": 0.022}}, {"species": [{"element": "Y", "occu": 1}], "abc": [0.125, 0.125, 0.625], "xyz": [3.7715460000000003, 3.7715460000000003, 1.257182], "label": "Y", "properties": {"magmom": 0.023}}, {"species": [{"element": "Y", "occu": 1}], "abc": [0.125, 0.625, 0.125], "xyz": [3.7715460000000003, 1.257182, 3.7715460000000003], "label": "Y", "properties": {"magmom": 0.022}}, {"species": [{"element": "Mn", "occu": 1}], "abc": [0.625, 0.625, 0.625], "xyz": [6.28591, 6.28591, 6.28591], "label": "Mn", "properties": {"magmom": 3.187}}, {"species": [{"element": "Mn", "occu": 1}], "abc": [0.125, 0.625, 0.625], "xyz": [6.28591, 3.7715460000000003, 3.7715460000000003], "label": "Mn", "properties": {"magmom": 3.192}}, {"species": [{"element": "Mn", "occu": 1}], "abc": [0.625, 0.625, 0.125], "xyz": [3.7715460000000003, 3.7715460000000003, 6.28591], "label": "Mn", "properties": {"magmom": 3.187}}, {"species": [{"element": "Mn", "occu": 1}], "abc": [0.625, 0.125, 0.625], "xyz": [3.7715460000000003, 6.28591, 3.7715460000000003], "label": "Mn", "properties": {"magmom": 3.187}}, {"species": [{"element": "O", "occu": 1}], "abc": [0.0, 0.0, 0.0], "xyz": [0.0, 0.0, 0.0], "label": "O", "properties": {"magmom": -0.005}}, {"species": [{"element": "O", "occu": 1}], "abc": [0.25, 0.25, 0.25], "xyz": [2.514364, 2.514364, 2.514364], "label": "O", "properties": {"magmom": -0.005}}, {"species": [{"element": "O", "occu": 1}], "abc": [0.295066, 0.295066, 0.704934], "xyz": [5.028728, 5.028728, 2.967613312096], "label": "O", "properties": {"magmom": -0.085}}, {"species": [{"element": "O", "occu": 1}], "abc": [0.545066, 0.545066, 0.954934], "xyz": [7.543092, 7.543092, 5.481977312096], "label": "O", "properties": {"magmom": -0.092}}, {"species": [{"element": "O", "occu": 1}], "abc": [0.704934, 0.295066, 0.704934], "xyz": [5.028728, 7.0898426879039995, 5.028728], "label": "O", "properties": {"magmom": -0.081}}, {"species": [{"element": "O", "occu": 1}], "abc": [0.704934, 0.295066, 0.295066], "xyz": [2.967613312096, 5.028728, 5.028728], "label": "O", "properties": {"magmom": -0.083}}, {"species": [{"element": "O", "occu": 1}], "abc": [0.295066, 0.704934, 0.704934], "xyz": [7.0898426879039995, 5.028728, 5.028728], "label": "O", "properties": {"magmom": -0.078}}, {"species": [{"element": "O", "occu": 1}], "abc": [0.295066, 0.704934, 0.295066], "xyz": [5.028728, 2.967613312096, 5.028728], "label": "O", "properties": {"magmom": -0.077}}, {"species": [{"element": "O", "occu": 1}], "abc": [0.704934, 0.704934, 0.295066], "xyz": [5.028728, 5.028728, 7.0898426879039995], "label": "O", "properties": {"magmom": -0.092}}, {"species": [{"element": "O", "occu": 1}], "abc": [0.954934, 0.545066, 0.545066], "xyz": [5.481977312096, 7.543092, 7.543092], "label": "O", "properties": {"magmom": -0.078}}, {"species": [{"element": "O", "occu": 1}], "abc": [0.545066, 0.954934, 0.954934], "xyz": [9.604206687904, 7.543092, 7.543092], "label": "O", "properties": {"magmom": -0.083}}, {"species": [{"element": "O", "occu": 1}], "abc": [0.954934, 0.954934, 0.545066], "xyz": [7.543092, 7.543092, 9.604206687904], "label": "O", "properties": {"magmom": -0.085}}, {"species": [{"element": "O", "occu": 1}], "abc": [0.954934, 0.545066, 0.954934], "xyz": [7.543092, 9.604206687904, 7.543092], "label": "O", "properties": {"magmom": -0.077}}, {"species": [{"element": "O", "occu": 1}], "abc": [0.545066, 0.954934, 0.545066], "xyz": [7.543092, 5.481977312096, 7.543092], "label": "O", "properties": {"magmom": -0.081}}]}, "formation_enthalpy": -63.542959923294035, "temp": 900, "gibbs_model": "SISSO", "interpolated": false}], "products": [{"@module": "rxn_network.entries", "@class": "GibbsComputedStructureEntry", "energy": 0.0, "composition": {"O": 8.0}, "energy_adjustments": [], "parameters": {}, "data": {"oxide_type": "None", "icsd_ids": [236855, 236857, 156481, 236856, 236858]}, "entry_id": "mp-12957", "correction": 0.0, "structure": {"@module": "pymatgen.core.structure", "@class": "Structure", "charge": null, "lattice": {"matrix": [[3.110107, 4.377428, 0.0], [-3.110107, 4.377428, 0.0], [0.0, 1.908312, 3.953345]], "a": 5.369789702272613, "b": 5.369789702272613, "c": 4.389828171850124, "alpha": 69.2448296788145, "beta": 69.2448296788145, "gamma": 70.78662063844565, "volume": 107.6438082346079}, "sites": [{"species": [{"element": "O", "occu": 1}], "abc": [0.726541, 0.213911, 0.155391], "xyz": [1.59433415141, 4.413295427448, 0.614314232895], "label": "O", "properties": {"magmom": 0.0}}, {"species": [{"element": "O", "occu": 1}], "abc": [0.786089, 0.273459, 0.844609], "xyz": [1.59433415141, 6.249872572552, 3.339030767105], "label": "O", "properties": {"magmom": 0.0}}, {"species": [{"element": "O", "occu": 1}], "abc": [0.273459, 0.786089, 0.844609], "xyz": [-1.59433415141, 6.249872572552, 3.339030767105], "label": "O", "properties": {"magmom": 0.0}}, {"species": [{"element": "O", "occu": 1}], "abc": [0.213911, 0.726541, 0.155391], "xyz": [-1.59433415141, 4.413295427448, 0.614314232895], "label": "O", "properties": {"magmom": 0.0}}, {"species": [{"element": "O", "occu": 1}], "abc": [0.792252, 0.792252, 0.17832], "xyz": [0.0, 7.2763423715519995, 0.7049604804], "label": "O", "properties": {"magmom": -0.0}}, {"species": [{"element": "O", "occu": 1}], "abc": [0.207748, 0.207748, 0.82168], "xyz": [0.0, 3.3868256284480003, 3.2483845196], "label": "O", "properties": {"magmom": -0.0}}, {"species": [{"element": "O", "occu": 1}], "abc": [0.851778, 0.851778, 0.867359], "xyz": [0.0, 9.112385321976, 3.428969365855], "label": "O", "properties": {"magmom": -0.0}}, {"species": [{"element": "O", "occu": 1}], "abc": [0.148222, 0.148222, 0.132641], "xyz": [0.0, 1.550782678024, 0.5243756341450001], "label": "O", "properties": {"magmom": -0.0}}]}, "formation_enthalpy": 0.0, "temp": 900, "gibbs_model": "SISSO", "interpolated": false}, {"@module": "rxn_network.entries", "@class": "GibbsComputedStructureEntry", "energy": -25.565825354933907, "composition": {"Y": 2.0, "Mn": 2.0, "O": 6.0}, "energy_adjustments": [], "parameters": {}, "data": {"oxide_type": "oxide", "icsd_ids": [422989, 422982, 422990, 73361, 181182, 182284]}, "entry_id": "mp-19227", "correction": 0.0, "structure": {"@module": "pymatgen.core.structure", "@class": "Structure", "charge": null, "lattice": {"matrix": [[1.811967, -3.138419, 0.0], [1.811967, 3.138419, 0.0], [0.0, 0.0, 11.440313]], "a": 3.6239340817197543, "b": 3.6239340817197543, "c": 11.440313, "alpha": 90.0, "beta": 90.0, "gamma": 120.00000149189675, "volume": 130.1155226662575}, "sites": [{"species": [{"element": "Y", "occu": 1}], "abc": [0.0, 0.0, 0.5], "xyz": [0.0, 0.0, 5.7201565], "label": "Y", "properties": {"magmom": -0.019}}, {"species": [{"element": "Y", "occu": 1}], "abc": [0.0, 0.0, 0.0], "xyz": [0.0, 0.0, 0.0], "label": "Y", "properties": {"magmom": -0.019}}, {"species": [{"element": "Mn", "occu": 1}], "abc": [0.666667, 0.333333, 0.75], "xyz": [1.811967, -1.0461417589459998, 8.580234749999999], "label": "Mn", "properties": {"magmom": -3.937}}, {"species": [{"element": "Mn", "occu": 1}], "abc": [0.333333, 0.666667, 0.25], "xyz": [1.811967, 1.0461417589459998, 2.86007825], "label": "Mn", "properties": {"magmom": -3.936}}, {"species": [{"element": "O", "occu": 1}], "abc": [0.333333, 0.666667, 0.416134], "xyz": [1.811967, 1.0461417589459998, 4.760703209942], "label": "O", "properties": {"magmom": 0.027}}, {"species": [{"element": "O", "occu": 1}], "abc": [0.666667, 0.333333, 0.916134], "xyz": [1.811967, -1.0461417589459998, 10.480859709942], "label": "O", "properties": {"magmom": 0.027}}, {"species": [{"element": "O", "occu": 1}], "abc": [0.666667, 0.333333, 0.583866], "xyz": [1.811967, -1.0461417589459998, 6.679609790058], "label": "O", "properties": {"magmom": 0.027}}, {"species": [{"element": "O", "occu": 1}], "abc": [0.333333, 0.666667, 0.083866], "xyz": [1.811967, 1.0461417589459998, 0.959453290058], "label": "O", "properties": {"magmom": 0.027}}, {"species": [{"element": "O", "occu": 1}], "abc": [0.0, 0.0, 0.25], "xyz": [0.0, 0.0, 2.86007825], "label": "O", "properties": {"magmom": 0.033}}, {"species": [{"element": "O", "occu": 1}], "abc": [0.0, 0.0, 0.75], "xyz": [0.0, 0.0, 8.580234749999999], "label": "O", "properties": {"magmom": 0.033}}]}, "formation_enthalpy": -30.272521565397, "temp": 900, "gibbs_model": "SISSO", "interpolated": false}]}, {"@module": "rxn_network.reaction", "@class": "ComputedReaction", "reactants": [{"@module": "rxn_network.entries", "@class": "GibbsComputedStructureEntry", "energy": 0.0, "composition": {"O": 8.0}, "energy_adjustments": [], "parameters": {}, "data": {"oxide_type": "None", "icsd_ids": [236855, 236857, 156481, 236856, 236858]}, "entry_id": "mp-12957", "correction": 0.0, "structure": {"@module": "pymatgen.core.structure", "@class": "Structure", "charge": null, "lattice": {"matrix": [[3.110107, 4.377428, 0.0], [-3.110107, 4.377428, 0.0], [0.0, 1.908312, 3.953345]], "a": 5.369789702272613, "b": 5.369789702272613, "c": 4.389828171850124, "alpha": 69.2448296788145, "beta": 69.2448296788145, "gamma": 70.78662063844565, "volume": 107.6438082346079}, "sites": [{"species": [{"element": "O", "occu": 1}], "abc": [0.726541, 0.213911, 0.155391], "xyz": [1.59433415141, 4.413295427448, 0.614314232895], "label": "O", "properties": {"magmom": 0.0}}, {"species": [{"element": "O", "occu": 1}], "abc": [0.786089, 0.273459, 0.844609], "xyz": [1.59433415141, 6.249872572552, 3.339030767105], "label": "O", "properties": {"magmom": 0.0}}, {"species": [{"element": "O", "occu": 1}], "abc": [0.273459, 0.786089, 0.844609], "xyz": [-1.59433415141, 6.249872572552, 3.339030767105], "label": "O", "properties": {"magmom": 0.0}}, {"species": [{"element": "O", "occu": 1}], "abc": [0.213911, 0.726541, 0.155391], "xyz": [-1.59433415141, 4.413295427448, 0.614314232895], "label": "O", "properties": {"magmom": 0.0}}, {"species": [{"element": "O", "occu": 1}], "abc": [0.792252, 0.792252, 0.17832], "xyz": [0.0, 7.2763423715519995, 0.7049604804], "label": "O", "properties": {"magmom": -0.0}}, {"species": [{"element": "O", "occu": 1}], "abc": [0.207748, 0.207748, 0.82168], "xyz": [0.0, 3.3868256284480003, 3.2483845196], "label": "O", "properties": {"magmom": -0.0}}, {"species": [{"element": "O", "occu": 1}], "abc": [0.851778, 0.851778, 0.867359], "xyz": [0.0, 9.112385321976, 3.428969365855], "label": "O", "properties": {"magmom": -0.0}}, {"species": [{"element": "O", "occu": 1}], "abc": [0.148222, 0.148222, 0.132641], "xyz": [0.0, 1.550782678024, 0.5243756341450001], "label": "O", "properties": {"magmom": -0.0}}]}, "formation_enthalpy": 0.0, "temp": 900, "gibbs_model": "SISSO", "interpolated": false}, {"@module": "rxn_network.entries", "@class": "GibbsComputedStructureEntry", "energy": -18.140731002760162, "composition": {"Y": 2.0, "Cl": 6.0}, "energy_adjustments": [], "parameters": {}, "data": {"oxide_type": "None", "icsd_ids": [15684]}, "entry_id": "mp-27455", "correction": 0.0, "structure": {"@module": "pymatgen.core.structure", "@class": "Structure", "charge": null, "lattice": {"matrix": [[6.051635, 3.504288, 0.0], [-6.051635, 3.504288, 0.0], [0.0, 2.391735, 6.649119]], "a": 6.993019416544545, "b": 6.993019416544545, "c": 7.06619981223189, "alpha": 80.23461153988119, "beta": 80.23461153988119, "gamma": 119.8527678276477, "volume": 282.01137025879706}, "sites": [{"species": [{"element": "Y", "occu": 1}], "abc": [0.166513, 0.833487, 0.0], "xyz": [-4.03628320249, 3.504288, 0.0], "label": "Y", "properties": {"magmom": 0.0}}, {"species": [{"element": "Y", "occu": 1}], "abc": [0.833487, 0.166513, 0.0], "xyz": [4.03628320249, 3.504288, 0.0], "label": "Y", "properties": {"magmom": 0.0}}, {"species": [{"element": "Cl", "occu": 1}], "abc": [0.949738, 0.576527, 0.775885], "xyz": [2.2585367499849993, 7.2041834347950005, 5.158951695315], "label": "Cl", "properties": {"magmom": -0.0}}, {"species": [{"element": "Cl", "occu": 1}], "abc": [0.423473, 0.050262, 0.224115], "xyz": [2.2585367499849998, 2.196127565205, 1.490167304685], "label": "Cl", "properties": {"magmom": -0.0}}, {"species": [{"element": "Cl", "occu": 1}], "abc": [0.801418, 0.801418, 0.229103], "xyz": [0.0, 6.1647526244729995, 1.523333110257], "label": "Cl", "properties": {"magmom": -0.0}}, {"species": [{"element": "Cl", "occu": 1}], "abc": [0.198582, 0.198582, 0.770897], "xyz": [0.0, 3.235558375527, 5.125785889743], "label": "Cl", "properties": {"magmom": -0.0}}, {"species": [{"element": "Cl", "occu": 1}], "abc": [0.576527, 0.949738, 0.775885], "xyz": [-2.2585367499849993, 7.2041834347950005, 5.158951695315], "label": "Cl", "properties": {"magmom": -0.0}}, {"species": [{"element": "Cl", "occu": 1}], "abc": [0.050262, 0.423473, 0.224115], "xyz": [-2.2585367499849998, 2.196127565205, 1.490167304685], "label": "Cl", "properties": {"magmom": -0.0}}]}, "formation_enthalpy": -21.83721526622667, "temp": 900, "gibbs_model": "SISSO", "interpolated": false}, {"@module": "rxn_network.entries", "@class": "GibbsComputedStructureEntry", "energy": -46.69381980106931, "composition": {"Li": 12.0, "Mn": 4.0, "O": 12.0}, "energy_adjustments": [], "parameters": {}, "data": {"oxide_type": "oxide", "icsd_ids": []}, "entry_id": "mp-756408", "correction": 0.0, "structure": {"@module": "pymatgen.core.structure", "@class": "Structure", "charge": null, "lattice": {"matrix": [[0.0, 0.0, 3.536024], [9.133742, 1e-05, 0.0], [1e-05, 9.134324, 0.0]], "a": 3.536024, "b": 9.133742000005475, "c": 9.134324000005474, "alpha": 89.99987454439989, "beta": 90.0, "gamma": 90.0, "volume": 295.01245810985927}, "sites": [{"species": [{"element": "Li", "occu": 1}], "abc": [0.999999, 0.1739, 0.173898], "xyz": [1.58835947278, 1.588442413952, 3.5360204639759996], "label": "Li", "properties": {"magmom": 0.003}}, {"species": [{"element": "Li", "occu": 1}], "abc": [0.5, 0.326104, 0.673898], "xyz": [2.978556540148, 6.155605935991999, 1.768012], "label": "Li", "properties": {"magmom": 0.003}}, {"species": [{"element": "Li", "occu": 1}], "abc": [0.5, 0.673903, 0.32611], "xyz": [6.155259396126, 2.9788011386699997, 1.768012], "label": "Li", "properties": {"magmom": -0.003}}, {"species": [{"element": "Li", "occu": 1}], "abc": [0.0, 0.826102, 0.82611], "xyz": [7.545410794784, 7.545964660659999, 0.0], "label": "Li", "properties": {"magmom": -0.003}}, {"species": [{"element": "Li", "occu": 1}], "abc": [0.5, 0.093686, 0.354491], "xyz": [0.8557072979220001, 3.2380365859439997, 1.768012], "label": "Li", "properties": {"magmom": 0.003}}, {"species": [{"element": "Li", "occu": 1}], "abc": [0.0, 0.145511, 0.593691], "xyz": [1.329065869072, 5.422967404993999, 0.0], "label": "Li", "properties": {"magmom": 0.005}}, {"species": [{"element": "Li", "occu": 1}], "abc": [0.5, 0.354493, 0.093692], "xyz": [3.237848539726, 0.8558166291379999, 1.768012], "label": "Li", "properties": {"magmom": 0.005}}, {"species": [{"element": "Li", "occu": 1}], "abc": [0.0, 0.406317, 0.854491], "xyz": [3.7112031931239997, 7.805201712253999, 0.0], "label": "Li", "properties": {"magmom": 0.003}}, {"species": [{"element": "Li", "occu": 1}], "abc": [0.0, 0.593685, 0.145512], "xyz": [5.42256707439, 1.3291596907379999, 0.0], "label": "Li", "properties": {"magmom": -0.003}}, {"species": [{"element": "Li", "occu": 1}], "abc": [0.5, 0.645515, 0.906309], "xyz": [5.89597653022, 8.278526505266, 1.768012], "label": "Li", "properties": {"magmom": -0.005}}, {"species": [{"element": "Li", "occu": 1}], "abc": [0.0, 0.854489, 0.406309], "xyz": [7.804686130928, 3.7113665950059995, 0.0], "label": "Li", "properties": {"magmom": -0.005}}, {"species": [{"element": "Li", "occu": 1}], "abc": [0.499999, 0.906319, 0.645512], "xyz": [8.278090370818, 5.896324817078, 1.768008463976], "label": "Li", "properties": {"magmom": -0.003}}, {"species": [{"element": "Mn", "occu": 1}], "abc": [0.999986, 0.614554, 0.614538], "xyz": [5.613183826448001, 5.613395347851999, 3.535974495664], "label": "Mn", "properties": {"magmom": -3.809}}, {"species": [{"element": "Mn", "occu": 1}], "abc": [0.500003, 0.885435, 0.114552], "xyz": [8.08733599329, 1.046363937198, 1.7680226080719998], "label": "Mn", "properties": {"magmom": -3.809}}, {"species": [{"element": "Mn", "occu": 1}], "abc": [0.500008, 0.114573, 0.885451], "xyz": [1.046489076676, 8.087997465853999, 1.7680402881919999], "label": "Mn", "properties": {"magmom": 3.809}}, {"species": [{"element": "Mn", "occu": 1}], "abc": [0.999999, 0.385389, 0.385414], "xyz": [3.520047549778, 3.5205002040259994, 3.5360204639759996], "label": "Mn", "properties": {"magmom": 3.809}}, {"species": [{"element": "O", "occu": 1}], "abc": [0.5, 0.101171, 0.101176], "xyz": [0.924070823642, 0.924175376734, 1.768012], "label": "O", "properties": {"magmom": 0.001}}, {"species": [{"element": "O", "occu": 1}], "abc": [1e-06, 0.398833, 0.601176], "xyz": [3.642843734846, 5.4913403533539995, 3.5360239999999995e-06], "label": "O", "properties": {"magmom": 0.001}}, {"species": [{"element": "O", "occu": 1}], "abc": [2e-06, 0.60117, 0.398821], "xyz": [5.4909356663499995, 3.6429662437039996, 7.072047999999999e-06], "label": "O", "properties": {"magmom": -0.001}}, {"species": [{"element": "O", "occu": 1}], "abc": [0.500001, 0.898834, 0.898821], "xyz": [8.209726845038, 8.210131220344, 1.768015536024], "label": "O", "properties": {"magmom": -0.001}}, {"species": [{"element": "O", "occu": 1}], "abc": [0.499999, 0.112887, 0.679319], "xyz": [1.031087526344, 6.205120974225999, 1.768008463976], "label": "O", "properties": {"magmom": 0.003}}, {"species": [{"element": "O", "occu": 1}], "abc": [1e-06, 0.179345, 0.387133], "xyz": [1.6380948303199998, 3.536200046542, 3.5360239999999995e-06], "label": "O", "properties": {"magmom": -0.004}}, {"species": [{"element": "O", "occu": 1}], "abc": [0.500001, 0.320657, 0.887132], "xyz": [2.928807179814, 8.103354325338, 1.768015536024], "label": "O", "properties": {"magmom": -0.004}}, {"species": [{"element": "O", "occu": 1}], "abc": [0.0, 0.387118, 0.179317], "xyz": [3.5358377287260003, 1.6379434478879997, 0.0], "label": "O", "properties": {"magmom": 0.003}}, {"species": [{"element": "O", "occu": 1}], "abc": [2e-06, 0.612882, 0.820694], "xyz": [5.597914271384, 7.496491029676, 7.072047999999999e-06], "label": "O", "properties": {"magmom": -0.003}}, {"species": [{"element": "O", "occu": 1}], "abc": [0.500001, 0.679338, 0.11287], "xyz": [6.204899151496, 1.03099794326, 1.768015536024], "label": "O", "properties": {"magmom": 0.004}}, {"species": [{"element": "O", "occu": 1}], "abc": [0.0, 0.820666, 0.61287], "xyz": [7.495757640872, 5.5981613565399995, 0.0], "label": "O", "properties": {"magmom": 0.004}}, {"species": [{"element": "O", "occu": 1}], "abc": [0.500001, 0.887121, 0.320694], "xyz": [8.102737543722, 2.9293317720659995, 1.768015536024], "label": "O", "properties": {"magmom": -0.003}}]}, "formation_enthalpy": -59.06347643746068, "temp": 900, "gibbs_model": "SISSO", "interpolated": false}], "products": [{"@module": "rxn_network.entries", "@class": "GibbsComputedStructureEntry", "energy": -52.405470119648015, "composition": {"Y": 4.0, "Mn": 4.0, "O": 14.0}, "energy_adjustments": [], "parameters": {}, "data": {"oxide_type": "oxide", "icsd_ids": [56516, 202516]}, "entry_id": "mp-18831", "correction": 0.0, "structure": {"@module": "pymatgen.core.structure", "@class": "Structure", "charge": null, "lattice": {"matrix": [[0.0, 5.028728, 5.028728], [5.028728, 0.0, 5.028728], [5.028728, 5.028728, 0.0]], "a": 7.11169533908533, "b": 7.11169533908533, "c": 7.11169533908533, "alpha": 59.99999999999999, "beta": 59.99999999999999, "gamma": 59.99999999999999, "volume": 254.33400635784096}, "sites": [{"species": [{"element": "Y", "occu": 1}], "abc": [0.125, 0.125, 0.125], "xyz": [1.257182, 1.257182, 1.257182], "label": "Y", "properties": {"magmom": 0.023}}, {"species": [{"element": "Y", "occu": 1}], "abc": [0.625, 0.125, 0.125], "xyz": [1.257182, 3.7715460000000003, 3.7715460000000003], "label": "Y", "properties": {"magmom": 0.022}}, {"species": [{"element": "Y", "occu": 1}], "abc": [0.125, 0.125, 0.625], "xyz": [3.7715460000000003, 3.7715460000000003, 1.257182], "label": "Y", "properties": {"magmom": 0.023}}, {"species": [{"element": "Y", "occu": 1}], "abc": [0.125, 0.625, 0.125], "xyz": [3.7715460000000003, 1.257182, 3.7715460000000003], "label": "Y", "properties": {"magmom": 0.022}}, {"species": [{"element": "Mn", "occu": 1}], "abc": [0.625, 0.625, 0.625], "xyz": [6.28591, 6.28591, 6.28591], "label": "Mn", "properties": {"magmom": 3.187}}, {"species": [{"element": "Mn", "occu": 1}], "abc": [0.125, 0.625, 0.625], "xyz": [6.28591, 3.7715460000000003, 3.7715460000000003], "label": "Mn", "properties": {"magmom": 3.192}}, {"species": [{"element": "Mn", "occu": 1}], "abc": [0.625, 0.625, 0.125], "xyz": [3.7715460000000003, 3.7715460000000003, 6.28591], "label": "Mn", "properties": {"magmom": 3.187}}, {"species": [{"element": "Mn", "occu": 1}], "abc": [0.625, 0.125, 0.625], "xyz": [3.7715460000000003, 6.28591, 3.7715460000000003], "label": "Mn", "properties": {"magmom": 3.187}}, {"species": [{"element": "O", "occu": 1}], "abc": [0.0, 0.0, 0.0], "xyz": [0.0, 0.0, 0.0], "label": "O", "properties": {"magmom": -0.005}}, {"species": [{"element": "O", "occu": 1}], "abc": [0.25, 0.25, 0.25], "xyz": [2.514364, 2.514364, 2.514364], "label": "O", "properties": {"magmom": -0.005}}, {"species": [{"element": "O", "occu": 1}], "abc": [0.295066, 0.295066, 0.704934], "xyz": [5.028728, 5.028728, 2.967613312096], "label": "O", "properties": {"magmom": -0.085}}, {"species": [{"element": "O", "occu": 1}], "abc": [0.545066, 0.545066, 0.954934], "xyz": [7.543092, 7.543092, 5.481977312096], "label": "O", "properties": {"magmom": -0.092}}, {"species": [{"element": "O", "occu": 1}], "abc": [0.704934, 0.295066, 0.704934], "xyz": [5.028728, 7.0898426879039995, 5.028728], "label": "O", "properties": {"magmom": -0.081}}, {"species": [{"element": "O", "occu": 1}], "abc": [0.704934, 0.295066, 0.295066], "xyz": [2.967613312096, 5.028728, 5.028728], "label": "O", "properties": {"magmom": -0.083}}, {"species": [{"element": "O", "occu": 1}], "abc": [0.295066, 0.704934, 0.704934], "xyz": [7.0898426879039995, 5.028728, 5.028728], "label": "O", "properties": {"magmom": -0.078}}, {"species": [{"element": "O", "occu": 1}], "abc": [0.295066, 0.704934, 0.295066], "xyz": [5.028728, 2.967613312096, 5.028728], "label": "O", "properties": {"magmom": -0.077}}, {"species": [{"element": "O", "occu": 1}], "abc": [0.704934, 0.704934, 0.295066], "xyz": [5.028728, 5.028728, 7.0898426879039995], "label": "O", "properties": {"magmom": -0.092}}, {"species": [{"element": "O", "occu": 1}], "abc": [0.954934, 0.545066, 0.545066], "xyz": [5.481977312096, 7.543092, 7.543092], "label": "O", "properties": {"magmom": -0.078}}, {"species": [{"element": "O", "occu": 1}], "abc": [0.545066, 0.954934, 0.954934], "xyz": [9.604206687904, 7.543092, 7.543092], "label": "O", "properties": {"magmom": -0.083}}, {"species": [{"element": "O", "occu": 1}], "abc": [0.954934, 0.954934, 0.545066], "xyz": [7.543092, 7.543092, 9.604206687904], "label": "O", "properties": {"magmom": -0.085}}, {"species": [{"element": "O", "occu": 1}], "abc": [0.954934, 0.545066, 0.954934], "xyz": [7.543092, 9.604206687904, 7.543092], "label": "O", "properties": {"magmom": -0.077}}, {"species": [{"element": "O", "occu": 1}], "abc": [0.545066, 0.954934, 0.545066], "xyz": [7.543092, 5.481977312096, 7.543092], "label": "O", "properties": {"magmom": -0.081}}]}, "formation_enthalpy": -63.542959923294035, "temp": 900, "gibbs_model": "SISSO", "interpolated": false}, {"@module": "rxn_network.entries", "@class": "GibbsComputedStructureEntry", "energy": -3.4726740757, "composition": {"Li": 1.0, "Cl": 1.0}, "energy_adjustments": [], "parameters": {}, "data": {"oxide_type": "None", "icsd_ids": [26909, 44273, 52235, 27981, 53818]}, "entry_id": "mp-22905", "correction": 0.0, "structure": {"@module": "pymatgen.core.structure", "@class": "Structure", "charge": null, "lattice": {"matrix": [[0.0, 2.576374, 2.576374], [2.576374, 0.0, 2.576374], [2.576374, 2.576374, 0.0]], "a": 3.64354305254542, "b": 3.64354305254542, "c": 3.64354305254542, "alpha": 59.99999999999999, "beta": 59.99999999999999, "gamma": 59.99999999999999, "volume": 34.20241079537208}, "sites": [{"species": [{"element": "Li", "occu": 1}], "abc": [0.0, 0.0, 0.0], "xyz": [0.0, 0.0, 0.0], "label": "Li", "properties": {"magmom": 0.0}}, {"species": [{"element": "Cl", "occu": 1}], "abc": [0.5, 0.5, 0.5], "xyz": [2.576374, 2.576374, 2.576374], "label": "Cl", "properties": {"magmom": 0.0}}]}, "formation_enthalpy": -4.213570539926667, "temp": 900, "gibbs_model": "SISSO", "interpolated": false}]}, {"@module": "rxn_network.reaction", "@class": "ComputedReaction", "reactants": [{"@module": "rxn_network.entries", "@class": "GibbsComputedStructureEntry", "energy": -18.140731002760162, "composition": {"Y": 2.0, "Cl": 6.0}, "energy_adjustments": [], "parameters": {}, "data": {"oxide_type": "None", "icsd_ids": [15684]}, "entry_id": "mp-27455", "correction": 0.0, "structure": {"@module": "pymatgen.core.structure", "@class": "Structure", "charge": null, "lattice": {"matrix": [[6.051635, 3.504288, 0.0], [-6.051635, 3.504288, 0.0], [0.0, 2.391735, 6.649119]], "a": 6.993019416544545, "b": 6.993019416544545, "c": 7.06619981223189, "alpha": 80.23461153988119, "beta": 80.23461153988119, "gamma": 119.8527678276477, "volume": 282.01137025879706}, "sites": [{"species": [{"element": "Y", "occu": 1}], "abc": [0.166513, 0.833487, 0.0], "xyz": [-4.03628320249, 3.504288, 0.0], "label": "Y", "properties": {"magmom": 0.0}}, {"species": [{"element": "Y", "occu": 1}], "abc": [0.833487, 0.166513, 0.0], "xyz": [4.03628320249, 3.504288, 0.0], "label": "Y", "properties": {"magmom": 0.0}}, {"species": [{"element": "Cl", "occu": 1}], "abc": [0.949738, 0.576527, 0.775885], "xyz": [2.2585367499849993, 7.2041834347950005, 5.158951695315], "label": "Cl", "properties": {"magmom": -0.0}}, {"species": [{"element": "Cl", "occu": 1}], "abc": [0.423473, 0.050262, 0.224115], "xyz": [2.2585367499849998, 2.196127565205, 1.490167304685], "label": "Cl", "properties": {"magmom": -0.0}}, {"species": [{"element": "Cl", "occu": 1}], "abc": [0.801418, 0.801418, 0.229103], "xyz": [0.0, 6.1647526244729995, 1.523333110257], "label": "Cl", "properties": {"magmom": -0.0}}, {"species": [{"element": "Cl", "occu": 1}], "abc": [0.198582, 0.198582, 0.770897], "xyz": [0.0, 3.235558375527, 5.125785889743], "label": "Cl", "properties": {"magmom": -0.0}}, {"species": [{"element": "Cl", "occu": 1}], "abc": [0.576527, 0.949738, 0.775885], "xyz": [-2.2585367499849993, 7.2041834347950005, 5.158951695315], "label": "Cl", "properties": {"magmom": -0.0}}, {"species": [{"element": "Cl", "occu": 1}], "abc": [0.050262, 0.423473, 0.224115], "xyz": [-2.2585367499849998, 2.196127565205, 1.490167304685], "label": "Cl", "properties": {"magmom": -0.0}}]}, "formation_enthalpy": -21.83721526622667, "temp": 900, "gibbs_model": "SISSO", "interpolated": false}, {"@module": "rxn_network.entries", "@class": "GibbsComputedStructureEntry", "energy": -46.69381980106931, "composition": {"Li": 12.0, "Mn": 4.0, "O": 12.0}, "energy_adjustments": [], "parameters": {}, "data": {"oxide_type": "oxide", "icsd_ids": []}, "entry_id": "mp-756408", "correction": 0.0, "structure": {"@module": "pymatgen.core.structure", "@class": "Structure", "charge": null, "lattice": {"matrix": [[0.0, 0.0, 3.536024], [9.133742, 1e-05, 0.0], [1e-05, 9.134324, 0.0]], "a": 3.536024, "b": 9.133742000005475, "c": 9.134324000005474, "alpha": 89.99987454439989, "beta": 90.0, "gamma": 90.0, "volume": 295.01245810985927}, "sites": [{"species": [{"element": "Li", "occu": 1}], "abc": [0.999999, 0.1739, 0.173898], "xyz": [1.58835947278, 1.588442413952, 3.5360204639759996], "label": "Li", "properties": {"magmom": 0.003}}, {"species": [{"element": "Li", "occu": 1}], "abc": [0.5, 0.326104, 0.673898], "xyz": [2.978556540148, 6.155605935991999, 1.768012], "label": "Li", "properties": {"magmom": 0.003}}, {"species": [{"element": "Li", "occu": 1}], "abc": [0.5, 0.673903, 0.32611], "xyz": [6.155259396126, 2.9788011386699997, 1.768012], "label": "Li", "properties": {"magmom": -0.003}}, {"species": [{"element": "Li", "occu": 1}], "abc": [0.0, 0.826102, 0.82611], "xyz": [7.545410794784, 7.545964660659999, 0.0], "label": "Li", "properties": {"magmom": -0.003}}, {"species": [{"element": "Li", "occu": 1}], "abc": [0.5, 0.093686, 0.354491], "xyz": [0.8557072979220001, 3.2380365859439997, 1.768012], "label": "Li", "properties": {"magmom": 0.003}}, {"species": [{"element": "Li", "occu": 1}], "abc": [0.0, 0.145511, 0.593691], "xyz": [1.329065869072, 5.422967404993999, 0.0], "label": "Li", "properties": {"magmom": 0.005}}, {"species": [{"element": "Li", "occu": 1}], "abc": [0.5, 0.354493, 0.093692], "xyz": [3.237848539726, 0.8558166291379999, 1.768012], "label": "Li", "properties": {"magmom": 0.005}}, {"species": [{"element": "Li", "occu": 1}], "abc": [0.0, 0.406317, 0.854491], "xyz": [3.7112031931239997, 7.805201712253999, 0.0], "label": "Li", "properties": {"magmom": 0.003}}, {"species": [{"element": "Li", "occu": 1}], "abc": [0.0, 0.593685, 0.145512], "xyz": [5.42256707439, 1.3291596907379999, 0.0], "label": "Li", "properties": {"magmom": -0.003}}, {"species": [{"element": "Li", "occu": 1}], "abc": [0.5, 0.645515, 0.906309], "xyz": [5.89597653022, 8.278526505266, 1.768012], "label": "Li", "properties": {"magmom": -0.005}}, {"species": [{"element": "Li", "occu": 1}], "abc": [0.0, 0.854489, 0.406309], "xyz": [7.804686130928, 3.7113665950059995, 0.0], "label": "Li", "properties": {"magmom": -0.005}}, {"species": [{"element": "Li", "occu": 1}], "abc": [0.499999, 0.906319, 0.645512], "xyz": [8.278090370818, 5.896324817078, 1.768008463976], "label": "Li", "properties": {"magmom": -0.003}}, {"species": [{"element": "Mn", "occu": 1}], "abc": [0.999986, 0.614554, 0.614538], "xyz": [5.613183826448001, 5.613395347851999, 3.535974495664], "label": "Mn", "properties": {"magmom": -3.809}}, {"species": [{"element": "Mn", "occu": 1}], "abc": [0.500003, 0.885435, 0.114552], "xyz": [8.08733599329, 1.046363937198, 1.7680226080719998], "label": "Mn", "properties": {"magmom": -3.809}}, {"species": [{"element": "Mn", "occu": 1}], "abc": [0.500008, 0.114573, 0.885451], "xyz": [1.046489076676, 8.087997465853999, 1.7680402881919999], "label": "Mn", "properties": {"magmom": 3.809}}, {"species": [{"element": "Mn", "occu": 1}], "abc": [0.999999, 0.385389, 0.385414], "xyz": [3.520047549778, 3.5205002040259994, 3.5360204639759996], "label": "Mn", "properties": {"magmom": 3.809}}, {"species": [{"element": "O", "occu": 1}], "abc": [0.5, 0.101171, 0.101176], "xyz": [0.924070823642, 0.924175376734, 1.768012], "label": "O", "properties": {"magmom": 0.001}}, {"species": [{"element": "O", "occu": 1}], "abc": [1e-06, 0.398833, 0.601176], "xyz": [3.642843734846, 5.4913403533539995, 3.5360239999999995e-06], "label": "O", "properties": {"magmom": 0.001}}, {"species": [{"element": "O", "occu": 1}], "abc": [2e-06, 0.60117, 0.398821], "xyz": [5.4909356663499995, 3.6429662437039996, 7.072047999999999e-06], "label": "O", "properties": {"magmom": -0.001}}, {"species": [{"element": "O", "occu": 1}], "abc": [0.500001, 0.898834, 0.898821], "xyz": [8.209726845038, 8.210131220344, 1.768015536024], "label": "O", "properties": {"magmom": -0.001}}, {"species": [{"element": "O", "occu": 1}], "abc": [0.499999, 0.112887, 0.679319], "xyz": [1.031087526344, 6.205120974225999, 1.768008463976], "label": "O", "properties": {"magmom": 0.003}}, {"species": [{"element": "O", "occu": 1}], "abc": [1e-06, 0.179345, 0.387133], "xyz": [1.6380948303199998, 3.536200046542, 3.5360239999999995e-06], "label": "O", "properties": {"magmom": -0.004}}, {"species": [{"element": "O", "occu": 1}], "abc": [0.500001, 0.320657, 0.887132], "xyz": [2.928807179814, 8.103354325338, 1.768015536024], "label": "O", "properties": {"magmom": -0.004}}, {"species": [{"element": "O", "occu": 1}], "abc": [0.0, 0.387118, 0.179317], "xyz": [3.5358377287260003, 1.6379434478879997, 0.0], "label": "O", "properties": {"magmom": 0.003}}, {"species": [{"element": "O", "occu": 1}], "abc": [2e-06, 0.612882, 0.820694], "xyz": [5.597914271384, 7.496491029676, 7.072047999999999e-06], "label": "O", "properties": {"magmom": -0.003}}, {"species": [{"element": "O", "occu": 1}], "abc": [0.500001, 0.679338, 0.11287], "xyz": [6.204899151496, 1.03099794326, 1.768015536024], "label": "O", "properties": {"magmom": 0.004}}, {"species": [{"element": "O", "occu": 1}], "abc": [0.0, 0.820666, 0.61287], "xyz": [7.495757640872, 5.5981613565399995, 0.0], "label": "O", "properties": {"magmom": 0.004}}, {"species": [{"element": "O", "occu": 1}], "abc": [0.500001, 0.887121, 0.320694], "xyz": [8.102737543722, 2.9293317720659995, 1.768015536024], "label": "O", "properties": {"magmom": -0.003}}]}, "formation_enthalpy": -59.06347643746068, "temp": 900, "gibbs_model": "SISSO", "interpolated": false}], "products": [{"@module": "rxn_network.entries", "@class": "GibbsComputedStructureEntry", "energy": -3.4726740757, "composition": {"Li": 1.0, "Cl": 1.0}, "energy_adjustments": [], "parameters": {}, "data": {"oxide_type": "None", "icsd_ids": [26909, 44273, 52235, 27981, 53818]}, "entry_id": "mp-22905", "correction": 0.0, "structure": {"@module": "pymatgen.core.structure", "@class": "Structure", "charge": null, "lattice": {"matrix": [[0.0, 2.576374, 2.576374], [2.576374, 0.0, 2.576374], [2.576374, 2.576374, 0.0]], "a": 3.64354305254542, "b": 3.64354305254542, "c": 3.64354305254542, "alpha": 59.99999999999999, "beta": 59.99999999999999, "gamma": 59.99999999999999, "volume": 34.20241079537208}, "sites": [{"species": [{"element": "Li", "occu": 1}], "abc": [0.0, 0.0, 0.0], "xyz": [0.0, 0.0, 0.0], "label": "Li", "properties": {"magmom": 0.0}}, {"species": [{"element": "Cl", "occu": 1}], "abc": [0.5, 0.5, 0.5], "xyz": [2.576374, 2.576374, 2.576374], "label": "Cl", "properties": {"magmom": 0.0}}]}, "formation_enthalpy": -4.213570539926667, "temp": 900, "gibbs_model": "SISSO", "interpolated": false}, {"@module": "rxn_network.entries", "@class": "GibbsComputedStructureEntry", "energy": -25.565825354933907, "composition": {"Y": 2.0, "Mn": 2.0, "O": 6.0}, "energy_adjustments": [], "parameters": {}, "data": {"oxide_type": "oxide", "icsd_ids": [422989, 422982, 422990, 73361, 181182, 182284]}, "entry_id": "mp-19227", "correction": 0.0, "structure": {"@module": "pymatgen.core.structure", "@class": "Structure", "charge": null, "lattice": {"matrix": [[1.811967, -3.138419, 0.0], [1.811967, 3.138419, 0.0], [0.0, 0.0, 11.440313]], "a": 3.6239340817197543, "b": 3.6239340817197543, "c": 11.440313, "alpha": 90.0, "beta": 90.0, "gamma": 120.00000149189675, "volume": 130.1155226662575}, "sites": [{"species": [{"element": "Y", "occu": 1}], "abc": [0.0, 0.0, 0.5], "xyz": [0.0, 0.0, 5.7201565], "label": "Y", "properties": {"magmom": -0.019}}, {"species": [{"element": "Y", "occu": 1}], "abc": [0.0, 0.0, 0.0], "xyz": [0.0, 0.0, 0.0], "label": "Y", "properties": {"magmom": -0.019}}, {"species": [{"element": "Mn", "occu": 1}], "abc": [0.666667, 0.333333, 0.75], "xyz": [1.811967, -1.0461417589459998, 8.580234749999999], "label": "Mn", "properties": {"magmom": -3.937}}, {"species": [{"element": "Mn", "occu": 1}], "abc": [0.333333, 0.666667, 0.25], "xyz": [1.811967, 1.0461417589459998, 2.86007825], "label": "Mn", "properties": {"magmom": -3.936}}, {"species": [{"element": "O", "occu": 1}], "abc": [0.333333, 0.666667, 0.416134], "xyz": [1.811967, 1.0461417589459998, 4.760703209942], "label": "O", "properties": {"magmom": 0.027}}, {"species": [{"element": "O", "occu": 1}], "abc": [0.666667, 0.333333, 0.916134], "xyz": [1.811967, -1.0461417589459998, 10.480859709942], "label": "O", "properties": {"magmom": 0.027}}, {"species": [{"element": "O", "occu": 1}], "abc": [0.666667, 0.333333, 0.583866], "xyz": [1.811967, -1.0461417589459998, 6.679609790058], "label": "O", "properties": {"magmom": 0.027}}, {"species": [{"element": "O", "occu": 1}], "abc": [0.333333, 0.666667, 0.083866], "xyz": [1.811967, 1.0461417589459998, 0.959453290058], "label": "O", "properties": {"magmom": 0.027}}, {"species": [{"element": "O", "occu": 1}], "abc": [0.0, 0.0, 0.25], "xyz": [0.0, 0.0, 2.86007825], "label": "O", "properties": {"magmom": 0.033}}, {"species": [{"element": "O", "occu": 1}], "abc": [0.0, 0.0, 0.75], "xyz": [0.0, 0.0, 8.580234749999999], "label": "O", "properties": {"magmom": 0.033}}]}, "formation_enthalpy": -30.272521565397, "temp": 900, "gibbs_model": "SISSO", "interpolated": false}]}], "costs": [0.2839736144414989, 0.27870314919097383, 0.21372947876287254, 0.21721460250674757], "net_rxn": {"@module": "rxn_network.reaction", "@class": "ComputedReaction", "reactants": [{"@module": "rxn_network.entries", "@class": "GibbsComputedStructureEntry", "energy": -122.21166045469023, "composition": {"Mn": 32.0, "O": 48.0}, "energy_adjustments": [], "parameters": {}, "data": {"oxide_type": "oxide", "icsd_ids": [290639, 290640, 290638, 290641]}, "entry_id": "mp-1172875", "correction": 0.0, "structure": {"@module": "pymatgen.core.structure", "@class": "Structure", "charge": null, "lattice": {"matrix": [[9.580269, 0.0, 0.0], [0.0, 9.608742, 0.0], [0.0, 0.0, 9.658434]], "a": 9.580269, "b": 9.608742, "c": 9.658434, "alpha": 90.0, "beta": 90.0, "gamma": 90.0, "volume": 889.1007007723838}, "sites": [{"species": [{"element": "Mn", "occu": 1}], "abc": [0.5, 0.5, 0.0], "xyz": [4.7901345, 4.804371, 0.0], "label": "Mn", "properties": {"magmom": 3.954}}, {"species": [{"element": "Mn", "occu": 1}], "abc": [0.5, 0.0, 0.5], "xyz": [4.7901345, 0.0, 4.829217], "label": "Mn", "properties": {"magmom": 3.947}}, {"species": [{"element": "Mn", "occu": 1}], "abc": [0.0, 0.5, 0.5], "xyz": [0.0, 4.804371, 4.829217], "label": "Mn", "properties": {"magmom": 3.95}}, {"species": [{"element": "Mn", "occu": 1}], "abc": [0.0, 0.0, 0.0], "xyz": [0.0, 0.0, 0.0], "label": "Mn", "properties": {"magmom": 3.95}}, {"species": [{"element": "Mn", "occu": 1}], "abc": [0.0, 0.0, 0.5], "xyz": [0.0, 0.0, 4.829217], "label": "Mn", "properties": {"magmom": 3.958}}, {"species": [{"element": "Mn", "occu": 1}], "abc": [0.0, 0.5, 0.0], "xyz": [0.0, 4.804371, 0.0], "label": "Mn", "properties": {"magmom": 3.961}}, {"species": [{"element": "Mn", "occu": 1}], "abc": [0.5, 0.0, 0.0], "xyz": [4.7901345, 0.0, 0.0], "label": "Mn", "properties": {"magmom": 3.958}}, {"species": [{"element": "Mn", "occu": 1}], "abc": [0.5, 0.5, 0.5], "xyz": [4.7901345, 4.804371, 4.829217], "label": "Mn", "properties": {"magmom": 3.96}}, {"species": [{"element": "Mn", "occu": 1}], "abc": [0.509136, 0.758839, 0.285941], "xyz": [4.877659837584, 7.291488170538, 2.761742276394], "label": "Mn", "properties": {"magmom": 3.994}}, {"species": [{"element": "Mn", "occu": 1}], "abc": [0.490864, 0.258839, 0.214059], "xyz": [4.702609162416, 2.4871171705379997, 2.067474723606], "label": "Mn", "properties": {"magmom": 3.994}}, {"species": [{"element": "Mn", "occu": 1}], "abc": [0.990864, 0.241161, 0.785941], "xyz": [9.492743662415998, 2.3172538294619995, 7.590959276394], "label": "Mn", "properties": {"magmom": 3.994}}, {"species": [{"element": "Mn", "occu": 1}], "abc": [0.009136, 0.741161, 0.714059], "xyz": [0.087525337584, 7.121624829461999, 6.896691723606], "label": "Mn", "properties": {"magmom": 3.995}}, {"species": [{"element": "Mn", "occu": 1}], "abc": [0.490864, 0.241161, 0.714059], "xyz": [4.702609162416, 2.3172538294619995, 6.896691723606], "label": "Mn", "properties": {"magmom": 3.994}}, {"species": [{"element": "Mn", "occu": 1}], "abc": [0.509136, 0.741161, 0.785941], "xyz": [4.877659837584, 7.121624829461999, 7.590959276394], "label": "Mn", "properties": {"magmom": 3.994}}, {"species": [{"element": "Mn", "occu": 1}], "abc": [0.009136, 0.758839, 0.214059], "xyz": [0.087525337584, 7.291488170538, 2.067474723606], "label": "Mn", "properties": {"magmom": 3.994}}, {"species": [{"element": "Mn", "occu": 1}], "abc": [0.990864, 0.258839, 0.285941], "xyz": [9.492743662415998, 2.4871171705379997, 2.761742276394], "label": "Mn", "properties": {"magmom": 3.995}}, {"species": [{"element": "Mn", "occu": 1}], "abc": [0.256414, 0.787943, 0.999876], "xyz": [2.4565150953659995, 7.571140997705999, 9.657236354184], "label": "Mn", "properties": {"magmom": 3.983}}, {"species": [{"element": "Mn", "occu": 1}], "abc": [0.743586, 0.287943, 0.500124], "xyz": [7.1237539046339995, 2.766769997706, 4.830414645816], "label": "Mn", "properties": {"magmom": 3.983}}, {"species": [{"element": "Mn", "occu": 1}], "abc": [0.243586, 0.212057, 0.499876], "xyz": [2.3336194046339997, 2.0376010022939997, 4.828019354184], "label": "Mn", "properties": {"magmom": 3.983}}, {"species": [{"element": "Mn", "occu": 1}], "abc": [0.756414, 0.712057, 0.000124], "xyz": [7.246649595366, 6.841972002294, 0.001197645816], "label": "Mn", "properties": {"magmom": 3.983}}, {"species": [{"element": "Mn", "occu": 1}], "abc": [0.743586, 0.212057, 0.000124], "xyz": [7.1237539046339995, 2.0376010022939997, 0.001197645816], "label": "Mn", "properties": {"magmom": 3.983}}, {"species": [{"element": "Mn", "occu": 1}], "abc": [0.256414, 0.712057, 0.499876], "xyz": [2.4565150953659995, 6.841972002294, 4.828019354184], "label": "Mn", "properties": {"magmom": 3.983}}, {"species": [{"element": "Mn", "occu": 1}], "abc": [0.756414, 0.787943, 0.500124], "xyz": [7.246649595366, 7.571140997705999, 4.830414645816], "label": "Mn", "properties": {"magmom": 3.983}}, {"species": [{"element": "Mn", "occu": 1}], "abc": [0.243586, 0.287943, 0.999876], "xyz": [2.3336194046339997, 2.766769997706, 9.657236354184], "label": "Mn", "properties": {"magmom": 3.983}}, {"species": [{"element": "Mn", "occu": 1}], "abc": [0.215751, 0.511796, 0.246639], "xyz": [2.066952617019, 4.917715720632, 2.382146503326], "label": "Mn", "properties": {"magmom": 3.993}}, {"species": [{"element": "Mn", "occu": 1}], "abc": [0.784249, 0.011796, 0.253361], "xyz": [7.5133163829809995, 0.11334472063199999, 2.447070496674], "label": "Mn", "properties": {"magmom": 3.993}}, {"species": [{"element": "Mn", "occu": 1}], "abc": [0.284249, 0.488204, 0.746639], "xyz": [2.7231818829809997, 4.691026279368, 7.211363503326], "label": "Mn", "properties": {"magmom": 3.993}}, {"species": [{"element": "Mn", "occu": 1}], "abc": [0.715751, 0.988204, 0.753361], "xyz": [6.857087117019, 9.495397279368, 7.276287496674], "label": "Mn", "properties": {"magmom": 3.993}}, {"species": [{"element": "Mn", "occu": 1}], "abc": [0.784249, 0.488204, 0.753361], "xyz": [7.5133163829809995, 4.691026279368, 7.276287496674], "label": "Mn", "properties": {"magmom": 3.993}}, {"species": [{"element": "Mn", "occu": 1}], "abc": [0.215751, 0.988204, 0.746639], "xyz": [2.066952617019, 9.495397279368, 7.211363503326], "label": "Mn", "properties": {"magmom": 3.993}}, {"species": [{"element": "Mn", "occu": 1}], "abc": [0.715751, 0.511796, 0.253361], "xyz": [6.857087117019, 4.917715720632, 2.447070496674], "label": "Mn", "properties": {"magmom": 3.993}}, {"species": [{"element": "Mn", "occu": 1}], "abc": [0.284249, 0.011796, 0.246639], "xyz": [2.7231818829809997, 0.11334472063199999, 2.382146503326], "label": "Mn", "properties": {"magmom": 3.993}}, {"species": [{"element": "O", "occu": 1}], "abc": [0.148653, 0.92325, 0.125336], "xyz": [1.424135727657, 8.871271051499999, 1.210549483824], "label": "O", "properties": {"magmom": -0.066}}, {"species": [{"element": "O", "occu": 1}], "abc": [0.851347, 0.42325, 0.374664], "xyz": [8.156133272342998, 4.0669000515, 3.618667516176], "label": "O", "properties": {"magmom": -0.066}}, {"species": [{"element": "O", "occu": 1}], "abc": [0.351347, 0.07675, 0.625336], "xyz": [3.365998772343, 0.7374709485, 6.039766483824], "label": "O", "properties": {"magmom": -0.066}}, {"species": [{"element": "O", "occu": 1}], "abc": [0.648653, 0.57675, 0.874664], "xyz": [6.214270227657, 5.541841948499999, 8.447884516176], "label": "O", "properties": {"magmom": -0.067}}, {"species": [{"element": "O", "occu": 1}], "abc": [0.851347, 0.07675, 0.874664], "xyz": [8.156133272342998, 0.7374709485, 8.447884516176], "label": "O", "properties": {"magmom": -0.066}}, {"species": [{"element": "O", "occu": 1}], "abc": [0.148653, 0.57675, 0.625336], "xyz": [1.424135727657, 5.541841948499999, 6.039766483824], "label": "O", "properties": {"magmom": -0.066}}, {"species": [{"element": "O", "occu": 1}], "abc": [0.648653, 0.92325, 0.374664], "xyz": [6.214270227657, 8.871271051499999, 3.618667516176], "label": "O", "properties": {"magmom": -0.066}}, {"species": [{"element": "O", "occu": 1}], "abc": [0.351347, 0.42325, 0.125336], "xyz": [3.365998772343, 4.0669000515, 1.210549483824], "label": "O", "properties": {"magmom": -0.067}}, {"species": [{"element": "O", "occu": 1}], "abc": [0.093362, 0.639767, 0.352725], "xyz": [0.8944330743779999, 6.147356043114, 3.40677113265], "label": "O", "properties": {"magmom": -0.046}}, {"species": [{"element": "O", "occu": 1}], "abc": [0.906638, 0.139767, 0.147275], "xyz": [8.685835925622, 1.342985043114, 1.4224458673499998], "label": "O", "properties": {"magmom": -0.046}}, {"species": [{"element": "O", "occu": 1}], "abc": [0.406638, 0.360233, 0.852725], "xyz": [3.8957014256219997, 3.461385956886, 8.23598813265], "label": "O", "properties": {"magmom": -0.046}}, {"species": [{"element": "O", "occu": 1}], "abc": [0.593362, 0.860233, 0.647275], "xyz": [5.684567574377999, 8.265756956886, 6.25166286735], "label": "O", "properties": {"magmom": -0.047}}, {"species": [{"element": "O", "occu": 1}], "abc": [0.906638, 0.360233, 0.647275], "xyz": [8.685835925622, 3.461385956886, 6.25166286735], "label": "O", "properties": {"magmom": -0.046}}, {"species": [{"element": "O", "occu": 1}], "abc": [0.093362, 0.860233, 0.852725], "xyz": [0.8944330743779999, 8.265756956886, 8.23598813265], "label": "O", "properties": {"magmom": -0.046}}, {"species": [{"element": "O", "occu": 1}], "abc": [0.593362, 0.639767, 0.147275], "xyz": [5.684567574377999, 6.147356043114, 1.4224458673499998], "label": "O", "properties": {"magmom": -0.046}}, {"species": [{"element": "O", "occu": 1}], "abc": [0.406638, 0.139767, 0.352725], "xyz": [3.8957014256219997, 1.342985043114, 3.40677113265], "label": "O", "properties": {"magmom": -0.047}}, {"species": [{"element": "O", "occu": 1}], "abc": [0.377278, 0.8579, 0.416654], "xyz": [3.6144247277819996, 8.2433397618, 4.024225159836], "label": "O", "properties": {"magmom": -0.083}}, {"species": [{"element": "O", "occu": 1}], "abc": [0.622722, 0.3579, 0.083346], "xyz": [5.965844272218, 3.4389687617999996, 0.804991840164], "label": "O", "properties": {"magmom": -0.082}}, {"species": [{"element": "O", "occu": 1}], "abc": [0.122722, 0.1421, 0.916654], "xyz": [1.1757097722179999, 1.3654022382, 8.853442159836], "label": "O", "properties": {"magmom": -0.082}}, {"species": [{"element": "O", "occu": 1}], "abc": [0.877278, 0.6421, 0.583346], "xyz": [8.404559227782, 6.1697732381999995, 5.634208840164], "label": "O", "properties": {"magmom": -0.082}}, {"species": [{"element": "O", "occu": 1}], "abc": [0.622722, 0.1421, 0.583346], "xyz": [5.965844272218, 1.3654022382, 5.634208840164], "label": "O", "properties": {"magmom": -0.083}}, {"species": [{"element": "O", "occu": 1}], "abc": [0.377278, 0.6421, 0.916654], "xyz": [3.6144247277819996, 6.1697732381999995, 8.853442159836], "label": "O", "properties": {"magmom": -0.082}}, {"species": [{"element": "O", "occu": 1}], "abc": [0.877278, 0.8579, 0.083346], "xyz": [8.404559227782, 8.2433397618, 0.804991840164], "label": "O", "properties": {"magmom": -0.082}}, {"species": [{"element": "O", "occu": 1}], "abc": [0.122722, 0.3579, 0.416654], "xyz": [1.1757097722179999, 3.4389687617999996, 4.024225159836], "label": "O", "properties": {"magmom": -0.082}}, {"species": [{"element": "O", "occu": 1}], "abc": [0.361212, 0.58585, 0.372296], "xyz": [3.4605081260279995, 5.629281500699999, 3.595796344464], "label": "O", "properties": {"magmom": -0.074}}, {"species": [{"element": "O", "occu": 1}], "abc": [0.638788, 0.08585, 0.127704], "xyz": [6.119760873972, 0.8249105006999999, 1.233420655536], "label": "O", "properties": {"magmom": -0.075}}, {"species": [{"element": "O", "occu": 1}], "abc": [0.138788, 0.41415, 0.872296], "xyz": [1.3296263739719998, 3.9794604993, 8.425013344463999], "label": "O", "properties": {"magmom": -0.074}}, {"species": [{"element": "O", "occu": 1}], "abc": [0.861212, 0.91415, 0.627704], "xyz": [8.250642626028, 8.7838314993, 6.062637655536], "label": "O", "properties": {"magmom": -0.074}}, {"species": [{"element": "O", "occu": 1}], "abc": [0.638788, 0.41415, 0.627704], "xyz": [6.119760873972, 3.9794604993, 6.062637655536], "label": "O", "properties": {"magmom": -0.074}}, {"species": [{"element": "O", "occu": 1}], "abc": [0.361212, 0.91415, 0.872296], "xyz": [3.4605081260279995, 8.7838314993, 8.425013344463999], "label": "O", "properties": {"magmom": -0.075}}, {"species": [{"element": "O", "occu": 1}], "abc": [0.861212, 0.58585, 0.127704], "xyz": [8.250642626028, 5.629281500699999, 1.233420655536], "label": "O", "properties": {"magmom": -0.074}}, {"species": [{"element": "O", "occu": 1}], "abc": [0.138788, 0.08585, 0.372296], "xyz": [1.3296263739719998, 0.8249105006999999, 3.595796344464], "label": "O", "properties": {"magmom": -0.074}}, {"species": [{"element": "O", "occu": 1}], "abc": [0.41963, 0.878812, 0.146192], "xyz": [4.02016828047, 8.444277774504, 1.4119857833279998], "label": "O", "properties": {"magmom": -0.068}}, {"species": [{"element": "O", "occu": 1}], "abc": [0.58037, 0.378812, 0.353808], "xyz": [5.56010071953, 3.6399067745039995, 3.417231216672], "label": "O", "properties": {"magmom": -0.068}}, {"species": [{"element": "O", "occu": 1}], "abc": [0.08037, 0.121188, 0.646192], "xyz": [0.7699662195299999, 1.164464225496, 6.241202783328], "label": "O", "properties": {"magmom": -0.069}}, {"species": [{"element": "O", "occu": 1}], "abc": [0.91963, 0.621188, 0.853808], "xyz": [8.81030278047, 5.968835225495999, 8.246448216672], "label": "O", "properties": {"magmom": -0.068}}, {"species": [{"element": "O", "occu": 1}], "abc": [0.58037, 0.121188, 0.853808], "xyz": [5.56010071953, 1.164464225496, 8.246448216672], "label": "O", "properties": {"magmom": -0.068}}, {"species": [{"element": "O", "occu": 1}], "abc": [0.41963, 0.621188, 0.646192], "xyz": [4.02016828047, 5.968835225495999, 6.241202783328], "label": "O", "properties": {"magmom": -0.068}}, {"species": [{"element": "O", "occu": 1}], "abc": [0.91963, 0.878812, 0.353808], "xyz": [8.81030278047, 8.444277774504, 3.417231216672], "label": "O", "properties": {"magmom": -0.069}}, {"species": [{"element": "O", "occu": 1}], "abc": [0.08037, 0.378812, 0.146192], "xyz": [0.7699662195299999, 3.6399067745039995, 1.4119857833279998], "label": "O", "properties": {"magmom": -0.068}}, {"species": [{"element": "O", "occu": 1}], "abc": [0.138498, 0.653634, 0.088196], "xyz": [1.326848095962, 6.280600468428, 0.851835245064], "label": "O", "properties": {"magmom": -0.039}}, {"species": [{"element": "O", "occu": 1}], "abc": [0.861502, 0.153634, 0.411804], "xyz": [8.253420904038, 1.4762294684279997, 3.9773817549359998], "label": "O", "properties": {"magmom": -0.039}}, {"species": [{"element": "O", "occu": 1}], "abc": [0.361502, 0.346366, 0.588196], "xyz": [3.4632864040379996, 3.3281415315719998, 5.681052245064], "label": "O", "properties": {"magmom": -0.038}}, {"species": [{"element": "O", "occu": 1}], "abc": [0.638498, 0.846366, 0.911804], "xyz": [6.116982595962, 8.132512531571999, 8.806598754936], "label": "O", "properties": {"magmom": -0.039}}, {"species": [{"element": "O", "occu": 1}], "abc": [0.861502, 0.346366, 0.911804], "xyz": [8.253420904038, 3.3281415315719998, 8.806598754936], "label": "O", "properties": {"magmom": -0.039}}, {"species": [{"element": "O", "occu": 1}], "abc": [0.138498, 0.846366, 0.588196], "xyz": [1.326848095962, 8.132512531571999, 5.681052245064], "label": "O", "properties": {"magmom": -0.039}}, {"species": [{"element": "O", "occu": 1}], "abc": [0.638498, 0.653634, 0.411804], "xyz": [6.116982595962, 6.280600468428, 3.9773817549359998], "label": "O", "properties": {"magmom": -0.038}}, {"species": [{"element": "O", "occu": 1}], "abc": [0.361502, 0.153634, 0.088196], "xyz": [3.4632864040379996, 1.4762294684279997, 0.851835245064], "label": "O", "properties": {"magmom": -0.039}}]}, "formation_enthalpy": -162.26615142968558, "temp": 900, "gibbs_model": "SISSO", "interpolated": false}, {"@module": "rxn_network.entries", "@class": "GibbsComputedStructureEntry", "energy": -19.8931028872, "composition": {"Li": 4.0, "C": 2.0, "O": 6.0}, "energy_adjustments": [], "parameters": {}, "data": {"oxide_type": "oxide", "icsd_ids": [96485, 96486]}, "entry_id": "mp-556777", "correction": 0.0, "structure": {"@module": "pymatgen.core.structure", "@class": "Structure", "charge": null, "lattice": {"matrix": [[2.326723, -4.030003, 0.0], [2.326723, 4.030003, 0.0], [0.0, 0.0, 5.382931]], "a": 4.653446475327507, "b": 4.653446475327507, "c": 5.382931, "alpha": 90.0, "beta": 90.0, "gamma": 120.000006757876, "volume": 100.94826543034696}, "sites": [{"species": [{"element": "Li", "occu": 1}], "abc": [0.333333, 0.666667, 0.0], "xyz": [2.326723, 1.343337020002, 0.0], "label": "Li", "properties": {"magmom": 0.0}}, {"species": [{"element": "Li", "occu": 1}], "abc": [0.666667, 0.333333, 0.0], "xyz": [2.326723, -1.343337020002, 0.0], "label": "Li", "properties": {"magmom": 0.0}}, {"species": [{"element": "Li", "occu": 1}], "abc": [0.333333, 0.666667, 0.5], "xyz": [2.326723, 1.343337020002, 2.6914655], "label": "Li", "properties": {"magmom": 0.0}}, {"species": [{"element": "Li", "occu": 1}], "abc": [0.666667, 0.333333, 0.5], "xyz": [2.326723, -1.343337020002, 2.6914655], "label": "Li", "properties": {"magmom": 0.0}}, {"species": [{"element": "C", "occu": 1}], "abc": [0.0, 0.0, 0.25], "xyz": [0.0, 0.0, 1.34573275], "label": "C", "properties": {"magmom": 0.0}}, {"species": [{"element": "C", "occu": 1}], "abc": [0.0, 0.0, 0.75], "xyz": [0.0, 0.0, 4.03719825], "label": "C", "properties": {"magmom": 0.0}}, {"species": [{"element": "O", "occu": 1}], "abc": [0.719909, 0.0, 0.75], "xyz": [1.675028828207, -2.901235429727, 4.03719825], "label": "O", "properties": {"magmom": 0.0}}, {"species": [{"element": "O", "occu": 1}], "abc": [0.280091, 0.0, 0.25], "xyz": [0.6516941717929999, -1.1287675702729998, 1.34573275], "label": "O", "properties": {"magmom": 0.0}}, {"species": [{"element": "O", "occu": 1}], "abc": [0.0, 0.719909, 0.75], "xyz": [1.675028828207, 2.901235429727, 4.03719825], "label": "O", "properties": {"magmom": 0.0}}, {"species": [{"element": "O", "occu": 1}], "abc": [0.0, 0.280091, 0.25], "xyz": [0.6516941717929999, 1.1287675702729998, 1.34573275], "label": "O", "properties": {"magmom": 0.0}}, {"species": [{"element": "O", "occu": 1}], "abc": [0.280091, 0.280091, 0.75], "xyz": [1.3033883435859999, 0.0, 4.03719825], "label": "O", "properties": {"magmom": -0.0}}, {"species": [{"element": "O", "occu": 1}], "abc": [0.719909, 0.719909, 0.25], "xyz": [3.350057656414, 0.0, 1.34573275], "label": "O", "properties": {"magmom": -0.0}}]}, "formation_enthalpy": -26.27042334416666, "temp": 900, "gibbs_model": "SISSO", "interpolated": false}, {"@module": "rxn_network.entries", "@class": "GibbsComputedStructureEntry", "energy": -18.140731002760162, "composition": {"Y": 2.0, "Cl": 6.0}, "energy_adjustments": [], "parameters": {}, "data": {"oxide_type": "None", "icsd_ids": [15684]}, "entry_id": "mp-27455", "correction": 0.0, "structure": {"@module": "pymatgen.core.structure", "@class": "Structure", "charge": null, "lattice": {"matrix": [[6.051635, 3.504288, 0.0], [-6.051635, 3.504288, 0.0], [0.0, 2.391735, 6.649119]], "a": 6.993019416544545, "b": 6.993019416544545, "c": 7.06619981223189, "alpha": 80.23461153988119, "beta": 80.23461153988119, "gamma": 119.8527678276477, "volume": 282.01137025879706}, "sites": [{"species": [{"element": "Y", "occu": 1}], "abc": [0.166513, 0.833487, 0.0], "xyz": [-4.03628320249, 3.504288, 0.0], "label": "Y", "properties": {"magmom": 0.0}}, {"species": [{"element": "Y", "occu": 1}], "abc": [0.833487, 0.166513, 0.0], "xyz": [4.03628320249, 3.504288, 0.0], "label": "Y", "properties": {"magmom": 0.0}}, {"species": [{"element": "Cl", "occu": 1}], "abc": [0.949738, 0.576527, 0.775885], "xyz": [2.2585367499849993, 7.2041834347950005, 5.158951695315], "label": "Cl", "properties": {"magmom": -0.0}}, {"species": [{"element": "Cl", "occu": 1}], "abc": [0.423473, 0.050262, 0.224115], "xyz": [2.2585367499849998, 2.196127565205, 1.490167304685], "label": "Cl", "properties": {"magmom": -0.0}}, {"species": [{"element": "Cl", "occu": 1}], "abc": [0.801418, 0.801418, 0.229103], "xyz": [0.0, 6.1647526244729995, 1.523333110257], "label": "Cl", "properties": {"magmom": -0.0}}, {"species": [{"element": "Cl", "occu": 1}], "abc": [0.198582, 0.198582, 0.770897], "xyz": [0.0, 3.235558375527, 5.125785889743], "label": "Cl", "properties": {"magmom": -0.0}}, {"species": [{"element": "Cl", "occu": 1}], "abc": [0.576527, 0.949738, 0.775885], "xyz": [-2.2585367499849993, 7.2041834347950005, 5.158951695315], "label": "Cl", "properties": {"magmom": -0.0}}, {"species": [{"element": "Cl", "occu": 1}], "abc": [0.050262, 0.423473, 0.224115], "xyz": [-2.2585367499849998, 2.196127565205, 1.490167304685], "label": "Cl", "properties": {"magmom": -0.0}}]}, "formation_enthalpy": -21.83721526622667, "temp": 900, "gibbs_model": "SISSO", "interpolated": false}], "products": [{"@module": "rxn_network.entries", "@class": "GibbsComputedStructureEntry", "energy": -25.565825354933907, "composition": {"Y": 2.0, "Mn": 2.0, "O": 6.0}, "energy_adjustments": [], "parameters": {}, "data": {"oxide_type": "oxide", "icsd_ids": [422989, 422982, 422990, 73361, 181182, 182284]}, "entry_id": "mp-19227", "correction": 0.0, "structure": {"@module": "pymatgen.core.structure", "@class": "Structure", "charge": null, "lattice": {"matrix": [[1.811967, -3.138419, 0.0], [1.811967, 3.138419, 0.0], [0.0, 0.0, 11.440313]], "a": 3.6239340817197543, "b": 3.6239340817197543, "c": 11.440313, "alpha": 90.0, "beta": 90.0, "gamma": 120.00000149189675, "volume": 130.1155226662575}, "sites": [{"species": [{"element": "Y", "occu": 1}], "abc": [0.0, 0.0, 0.5], "xyz": [0.0, 0.0, 5.7201565], "label": "Y", "properties": {"magmom": -0.019}}, {"species": [{"element": "Y", "occu": 1}], "abc": [0.0, 0.0, 0.0], "xyz": [0.0, 0.0, 0.0], "label": "Y", "properties": {"magmom": -0.019}}, {"species": [{"element": "Mn", "occu": 1}], "abc": [0.666667, 0.333333, 0.75], "xyz": [1.811967, -1.0461417589459998, 8.580234749999999], "label": "Mn", "properties": {"magmom": -3.937}}, {"species": [{"element": "Mn", "occu": 1}], "abc": [0.333333, 0.666667, 0.25], "xyz": [1.811967, 1.0461417589459998, 2.86007825], "label": "Mn", "properties": {"magmom": -3.936}}, {"species": [{"element": "O", "occu": 1}], "abc": [0.333333, 0.666667, 0.416134], "xyz": [1.811967, 1.0461417589459998, 4.760703209942], "label": "O", "properties": {"magmom": 0.027}}, {"species": [{"element": "O", "occu": 1}], "abc": [0.666667, 0.333333, 0.916134], "xyz": [1.811967, -1.0461417589459998, 10.480859709942], "label": "O", "properties": {"magmom": 0.027}}, {"species": [{"element": "O", "occu": 1}], "abc": [0.666667, 0.333333, 0.583866], "xyz": [1.811967, -1.0461417589459998, 6.679609790058], "label": "O", "properties": {"magmom": 0.027}}, {"species": [{"element": "O", "occu": 1}], "abc": [0.333333, 0.666667, 0.083866], "xyz": [1.811967, 1.0461417589459998, 0.959453290058], "label": "O", "properties": {"magmom": 0.027}}, {"species": [{"element": "O", "occu": 1}], "abc": [0.0, 0.0, 0.25], "xyz": [0.0, 0.0, 2.86007825], "label": "O", "properties": {"magmom": 0.033}}, {"species": [{"element": "O", "occu": 1}], "abc": [0.0, 0.0, 0.75], "xyz": [0.0, 0.0, 8.580234749999999], "label": "O", "properties": {"magmom": 0.033}}]}, "formation_enthalpy": -30.272521565397, "temp": 900, "gibbs_model": "SISSO", "interpolated": false}, {"@module": "rxn_network.entries", "@class": "GibbsComputedStructureEntry", "energy": -32.81312044744803, "composition": {"C": 8.0, "O": 16.0}, "energy_adjustments": [], "parameters": {}, "data": {"oxide_type": "oxide", "icsd_ids": []}, "entry_id": "mp-995224", "correction": 0.0, "structure": {"@module": "pymatgen.core.structure", "@class": "Structure", "charge": null, "lattice": {"matrix": [[-4.664714, 4.664714, 3.879998], [4.664714, -4.664714, 3.879998], [4.664714, 4.664714, -3.879998]], "a": 7.653332469166357, "b": 7.653332469166357, "c": 7.653332469166357, "alpha": 104.89313458385566, "beta": 104.89313458385566, "gamma": 119.07578200711107, "volume": 337.70814593542036}, "sites": [{"species": [{"element": "C", "occu": 1}], "abc": [0.241916, 0.376449, 0.488829], "xyz": [2.9078054484680003, 1.6526895113439999, 0.5025994209279996], "label": "C", "properties": {"magmom": -0.0}}, {"species": [{"element": "C", "occu": 1}], "abc": [0.88762, 0.753087, 0.511171], "xyz": [1.7569085515319998, 3.0120244886560004, 4.382597420928], "label": "C", "properties": {"magmom": -0.0}}, {"species": [{"element": "C", "occu": 1}], "abc": [0.626449, 0.63762, 0.634533], "xyz": [3.0120244886559995, 2.9078054484680003, 2.442598420928], "label": "C", "properties": {"magmom": -0.0}}, {"species": [{"element": "C", "occu": 1}], "abc": [0.003087, 0.991916, 0.365467], "xyz": [6.317403511344, -2.9078054484679994, 2.4425984209280003], "label": "C", "properties": {"magmom": -0.0}}, {"species": [{"element": "C", "occu": 1}], "abc": [0.008084, 0.373551, 0.011171], "xyz": [1.7569085515320002, -1.652689511344, 1.437399579072], "label": "C", "properties": {"magmom": -0.0}}, {"species": [{"element": "C", "occu": 1}], "abc": [0.36238, 0.996913, 0.988829], "xyz": [7.572519448468, 1.6526895113439988, 1.4373995790720002], "label": "C", "properties": {"magmom": -0.0}}, {"species": [{"element": "C", "occu": 1}], "abc": [0.623551, 0.11238, 0.865467], "xyz": [1.6526895113440006, 6.421622551532, -0.502599420928], "label": "C", "properties": {"magmom": -0.0}}, {"species": [{"element": "C", "occu": 1}], "abc": [0.246913, 0.758084, 0.134533], "xyz": [3.0120244886560004, -1.756908551532, 3.377398579072], "label": "C", "properties": {"magmom": -0.0}}, {"species": [{"element": "O", "occu": 1}], "abc": [0.426902, 0.544056, 0.478242], "xyz": [2.777352056744, 1.684372248832, 1.911737094568], "label": "O", "properties": {"magmom": 0.0}}, {"species": [{"element": "O", "occu": 1}], "abc": [0.065814, 0.94866, 0.521758], "xyz": [6.552075943256, -1.6843722488319997, 1.9117370945679997], "label": "O", "properties": {"magmom": 0.0}}, {"species": [{"element": "O", "occu": 1}], "abc": [0.794056, 0.815814, 0.617154], "xyz": [2.9803417511680004, 2.7773520567439998, 3.851736094568], "label": "O", "properties": {"magmom": 0.0}}, {"species": [{"element": "O", "occu": 1}], "abc": [0.19866, 0.176902, 0.382846], "xyz": [1.684372248832, 1.8873619432560003, -0.028261905432000134], "label": "O", "properties": {"magmom": 0.0}}, {"species": [{"element": "O", "occu": 1}], "abc": [0.823098, 0.205944, 0.021758], "xyz": [-2.777352056744, 2.980341751168, 3.908259905432], "label": "O", "properties": {"magmom": 0.0}}, {"species": [{"element": "O", "occu": 1}], "abc": [0.184186, 0.80134, 0.978242], "xyz": [7.442066056744, 1.684372248832, 0.028261905432000134], "label": "O", "properties": {"magmom": 0.0}}, {"species": [{"element": "O", "occu": 1}], "abc": [0.455944, 0.934186, 0.882846], "xyz": [6.349086248832, 1.8873619432559998, 1.9682609054319995], "label": "O", "properties": {"magmom": 0.0}}, {"species": [{"element": "O", "occu": 1}], "abc": [0.05134, 0.573098, 0.117154], "xyz": [2.980341751168, -1.8873619432559998, 1.9682609054320002], "label": "O", "properties": {"magmom": 0.0}}, {"species": [{"element": "O", "occu": 1}], "abc": [0.139701, 0.411656, 0.568501], "xyz": [3.9204868695840007, 1.383302277844, -0.06651868571200037], "label": "O", "properties": {"magmom": 0.0}}, {"species": [{"element": "O", "occu": 1}], "abc": [0.843155, 0.5712, 0.431499], "xyz": [0.7442271304160002, 3.281411722156, 3.8134793142879992], "label": "O", "properties": {"magmom": 0.0}}, {"species": [{"element": "O", "occu": 1}], "abc": [0.661656, 0.593155, 0.771955], "xyz": [3.2814117221559997, 3.9204868695839994, 1.8734803142880008], "label": "O", "properties": {"magmom": 0.0}}, {"species": [{"element": "O", "occu": 1}], "abc": [0.8212, 0.889701, 0.228045], "xyz": [1.3833022778439994, 0.7442271304160006, 5.753478314288], "label": "O", "properties": {"magmom": 0.0}}, {"species": [{"element": "O", "occu": 1}], "abc": [0.110299, 0.338344, 0.931499], "xyz": [5.408941130416, 3.2814117221559997, -1.8734803142879999], "label": "O", "properties": {"magmom": 0.0}}, {"species": [{"element": "O", "occu": 1}], "abc": [0.406845, 0.1788, 0.068501], "xyz": [-0.744227130416, 1.383302277844, 2.006517685712], "label": "O", "properties": {"magmom": 0.0}}, {"species": [{"element": "O", "occu": 1}], "abc": [0.588344, 0.156845, 0.728045], "xyz": [1.3833022778440007, 5.408941130416, 0.06651868571199993], "label": "O", "properties": {"magmom": 0.0}}, {"species": [{"element": "O", "occu": 1}], "abc": [0.4288, 0.860299, 0.271955], "xyz": [3.2814117221560006, -0.7442271304160006, 3.946516685712], "label": "O", "properties": {"magmom": 0.0}}]}, "formation_enthalpy": -35.58863194, "temp": 900, "gibbs_model": "SISSO", "interpolated": false}, {"@module": "rxn_network.entries", "@class": "GibbsComputedStructureEntry", "energy": -3.4726740757, "composition": {"Li": 1.0, "Cl": 1.0}, "energy_adjustments": [], "parameters": {}, "data": {"oxide_type": "None", "icsd_ids": [26909, 44273, 52235, 27981, 53818]}, "entry_id": "mp-22905", "correction": 0.0, "structure": {"@module": "pymatgen.core.structure", "@class": "Structure", "charge": null, "lattice": {"matrix": [[0.0, 2.576374, 2.576374], [2.576374, 0.0, 2.576374], [2.576374, 2.576374, 0.0]], "a": 3.64354305254542, "b": 3.64354305254542, "c": 3.64354305254542, "alpha": 59.99999999999999, "beta": 59.99999999999999, "gamma": 59.99999999999999, "volume": 34.20241079537208}, "sites": [{"species": [{"element": "Li", "occu": 1}], "abc": [0.0, 0.0, 0.0], "xyz": [0.0, 0.0, 0.0], "label": "Li", "properties": {"magmom": 0.0}}, {"species": [{"element": "Cl", "occu": 1}], "abc": [0.5, 0.5, 0.5], "xyz": [2.576374, 2.576374, 2.576374], "label": "Cl", "properties": {"magmom": 0.0}}]}, "formation_enthalpy": -4.213570539926667, "temp": 900, "gibbs_model": "SISSO", "interpolated": false}]}, "balance": true, "@version": null}, {"@module": "rxn_network.helpers", "@class": "BalancedPathway", "rxns": [{"@module": "rxn_network.reaction", "@class": "ComputedReaction", "reactants": [{"@module": "rxn_network.entries", "@class": "GibbsComputedStructureEntry", "energy": -19.8931028872, "composition": {"Li": 4.0, "C": 2.0, "O": 6.0}, "energy_adjustments": [], "parameters": {}, "data": {"oxide_type": "oxide", "icsd_ids": [96485, 96486]}, "entry_id": "mp-556777", "correction": 0.0, "structure": {"@module": "pymatgen.core.structure", "@class": "Structure", "charge": null, "lattice": {"matrix": [[2.326723, -4.030003, 0.0], [2.326723, 4.030003, 0.0], [0.0, 0.0, 5.382931]], "a": 4.653446475327507, "b": 4.653446475327507, "c": 5.382931, "alpha": 90.0, "beta": 90.0, "gamma": 120.000006757876, "volume": 100.94826543034696}, "sites": [{"species": [{"element": "Li", "occu": 1}], "abc": [0.333333, 0.666667, 0.0], "xyz": [2.326723, 1.343337020002, 0.0], "label": "Li", "properties": {"magmom": 0.0}}, {"species": [{"element": "Li", "occu": 1}], "abc": [0.666667, 0.333333, 0.0], "xyz": [2.326723, -1.343337020002, 0.0], "label": "Li", "properties": {"magmom": 0.0}}, {"species": [{"element": "Li", "occu": 1}], "abc": [0.333333, 0.666667, 0.5], "xyz": [2.326723, 1.343337020002, 2.6914655], "label": "Li", "properties": {"magmom": 0.0}}, {"species": [{"element": "Li", "occu": 1}], "abc": [0.666667, 0.333333, 0.5], "xyz": [2.326723, -1.343337020002, 2.6914655], "label": "Li", "properties": {"magmom": 0.0}}, {"species": [{"element": "C", "occu": 1}], "abc": [0.0, 0.0, 0.25], "xyz": [0.0, 0.0, 1.34573275], "label": "C", "properties": {"magmom": 0.0}}, {"species": [{"element": "C", "occu": 1}], "abc": [0.0, 0.0, 0.75], "xyz": [0.0, 0.0, 4.03719825], "label": "C", "properties": {"magmom": 0.0}}, {"species": [{"element": "O", "occu": 1}], "abc": [0.719909, 0.0, 0.75], "xyz": [1.675028828207, -2.901235429727, 4.03719825], "label": "O", "properties": {"magmom": 0.0}}, {"species": [{"element": "O", "occu": 1}], "abc": [0.280091, 0.0, 0.25], "xyz": [0.6516941717929999, -1.1287675702729998, 1.34573275], "label": "O", "properties": {"magmom": 0.0}}, {"species": [{"element": "O", "occu": 1}], "abc": [0.0, 0.719909, 0.75], "xyz": [1.675028828207, 2.901235429727, 4.03719825], "label": "O", "properties": {"magmom": 0.0}}, {"species": [{"element": "O", "occu": 1}], "abc": [0.0, 0.280091, 0.25], "xyz": [0.6516941717929999, 1.1287675702729998, 1.34573275], "label": "O", "properties": {"magmom": 0.0}}, {"species": [{"element": "O", "occu": 1}], "abc": [0.280091, 0.280091, 0.75], "xyz": [1.3033883435859999, 0.0, 4.03719825], "label": "O", "properties": {"magmom": -0.0}}, {"species": [{"element": "O", "occu": 1}], "abc": [0.719909, 0.719909, 0.25], "xyz": [3.350057656414, 0.0, 1.34573275], "label": "O", "properties": {"magmom": -0.0}}]}, "formation_enthalpy": -26.27042334416666, "temp": 900, "gibbs_model": "SISSO", "interpolated": false}, {"@module": "rxn_network.entries", "@class": "GibbsComputedStructureEntry", "energy": -122.21166045469023, "composition": {"Mn": 32.0, "O": 48.0}, "energy_adjustments": [], "parameters": {}, "data": {"oxide_type": "oxide", "icsd_ids": [290639, 290640, 290638, 290641]}, "entry_id": "mp-1172875", "correction": 0.0, "structure": {"@module": "pymatgen.core.structure", "@class": "Structure", "charge": null, "lattice": {"matrix": [[9.580269, 0.0, 0.0], [0.0, 9.608742, 0.0], [0.0, 0.0, 9.658434]], "a": 9.580269, "b": 9.608742, "c": 9.658434, "alpha": 90.0, "beta": 90.0, "gamma": 90.0, "volume": 889.1007007723838}, "sites": [{"species": [{"element": "Mn", "occu": 1}], "abc": [0.5, 0.5, 0.0], "xyz": [4.7901345, 4.804371, 0.0], "label": "Mn", "properties": {"magmom": 3.954}}, {"species": [{"element": "Mn", "occu": 1}], "abc": [0.5, 0.0, 0.5], "xyz": [4.7901345, 0.0, 4.829217], "label": "Mn", "properties": {"magmom": 3.947}}, {"species": [{"element": "Mn", "occu": 1}], "abc": [0.0, 0.5, 0.5], "xyz": [0.0, 4.804371, 4.829217], "label": "Mn", "properties": {"magmom": 3.95}}, {"species": [{"element": "Mn", "occu": 1}], "abc": [0.0, 0.0, 0.0], "xyz": [0.0, 0.0, 0.0], "label": "Mn", "properties": {"magmom": 3.95}}, {"species": [{"element": "Mn", "occu": 1}], "abc": [0.0, 0.0, 0.5], "xyz": [0.0, 0.0, 4.829217], "label": "Mn", "properties": {"magmom": 3.958}}, {"species": [{"element": "Mn", "occu": 1}], "abc": [0.0, 0.5, 0.0], "xyz": [0.0, 4.804371, 0.0], "label": "Mn", "properties": {"magmom": 3.961}}, {"species": [{"element": "Mn", "occu": 1}], "abc": [0.5, 0.0, 0.0], "xyz": [4.7901345, 0.0, 0.0], "label": "Mn", "properties": {"magmom": 3.958}}, {"species": [{"element": "Mn", "occu": 1}], "abc": [0.5, 0.5, 0.5], "xyz": [4.7901345, 4.804371, 4.829217], "label": "Mn", "properties": {"magmom": 3.96}}, {"species": [{"element": "Mn", "occu": 1}], "abc": [0.509136, 0.758839, 0.285941], "xyz": [4.877659837584, 7.291488170538, 2.761742276394], "label": "Mn", "properties": {"magmom": 3.994}}, {"species": [{"element": "Mn", "occu": 1}], "abc": [0.490864, 0.258839, 0.214059], "xyz": [4.702609162416, 2.4871171705379997, 2.067474723606], "label": "Mn", "properties": {"magmom": 3.994}}, {"species": [{"element": "Mn", "occu": 1}], "abc": [0.990864, 0.241161, 0.785941], "xyz": [9.492743662415998, 2.3172538294619995, 7.590959276394], "label": "Mn", "properties": {"magmom": 3.994}}, {"species": [{"element": "Mn", "occu": 1}], "abc": [0.009136, 0.741161, 0.714059], "xyz": [0.087525337584, 7.121624829461999, 6.896691723606], "label": "Mn", "properties": {"magmom": 3.995}}, {"species": [{"element": "Mn", "occu": 1}], "abc": [0.490864, 0.241161, 0.714059], "xyz": [4.702609162416, 2.3172538294619995, 6.896691723606], "label": "Mn", "properties": {"magmom": 3.994}}, {"species": [{"element": "Mn", "occu": 1}], "abc": [0.509136, 0.741161, 0.785941], "xyz": [4.877659837584, 7.121624829461999, 7.590959276394], "label": "Mn", "properties": {"magmom": 3.994}}, {"species": [{"element": "Mn", "occu": 1}], "abc": [0.009136, 0.758839, 0.214059], "xyz": [0.087525337584, 7.291488170538, 2.067474723606], "label": "Mn", "properties": {"magmom": 3.994}}, {"species": [{"element": "Mn", "occu": 1}], "abc": [0.990864, 0.258839, 0.285941], "xyz": [9.492743662415998, 2.4871171705379997, 2.761742276394], "label": "Mn", "properties": {"magmom": 3.995}}, {"species": [{"element": "Mn", "occu": 1}], "abc": [0.256414, 0.787943, 0.999876], "xyz": [2.4565150953659995, 7.571140997705999, 9.657236354184], "label": "Mn", "properties": {"magmom": 3.983}}, {"species": [{"element": "Mn", "occu": 1}], "abc": [0.743586, 0.287943, 0.500124], "xyz": [7.1237539046339995, 2.766769997706, 4.830414645816], "label": "Mn", "properties": {"magmom": 3.983}}, {"species": [{"element": "Mn", "occu": 1}], "abc": [0.243586, 0.212057, 0.499876], "xyz": [2.3336194046339997, 2.0376010022939997, 4.828019354184], "label": "Mn", "properties": {"magmom": 3.983}}, {"species": [{"element": "Mn", "occu": 1}], "abc": [0.756414, 0.712057, 0.000124], "xyz": [7.246649595366, 6.841972002294, 0.001197645816], "label": "Mn", "properties": {"magmom": 3.983}}, {"species": [{"element": "Mn", "occu": 1}], "abc": [0.743586, 0.212057, 0.000124], "xyz": [7.1237539046339995, 2.0376010022939997, 0.001197645816], "label": "Mn", "properties": {"magmom": 3.983}}, {"species": [{"element": "Mn", "occu": 1}], "abc": [0.256414, 0.712057, 0.499876], "xyz": [2.4565150953659995, 6.841972002294, 4.828019354184], "label": "Mn", "properties": {"magmom": 3.983}}, {"species": [{"element": "Mn", "occu": 1}], "abc": [0.756414, 0.787943, 0.500124], "xyz": [7.246649595366, 7.571140997705999, 4.830414645816], "label": "Mn", "properties": {"magmom": 3.983}}, {"species": [{"element": "Mn", "occu": 1}], "abc": [0.243586, 0.287943, 0.999876], "xyz": [2.3336194046339997, 2.766769997706, 9.657236354184], "label": "Mn", "properties": {"magmom": 3.983}}, {"species": [{"element": "Mn", "occu": 1}], "abc": [0.215751, 0.511796, 0.246639], "xyz": [2.066952617019, 4.917715720632, 2.382146503326], "label": "Mn", "properties": {"magmom": 3.993}}, {"species": [{"element": "Mn", "occu": 1}], "abc": [0.784249, 0.011796, 0.253361], "xyz": [7.5133163829809995, 0.11334472063199999, 2.447070496674], "label": "Mn", "properties": {"magmom": 3.993}}, {"species": [{"element": "Mn", "occu": 1}], "abc": [0.284249, 0.488204, 0.746639], "xyz": [2.7231818829809997, 4.691026279368, 7.211363503326], "label": "Mn", "properties": {"magmom": 3.993}}, {"species": [{"element": "Mn", "occu": 1}], "abc": [0.715751, 0.988204, 0.753361], "xyz": [6.857087117019, 9.495397279368, 7.276287496674], "label": "Mn", "properties": {"magmom": 3.993}}, {"species": [{"element": "Mn", "occu": 1}], "abc": [0.784249, 0.488204, 0.753361], "xyz": [7.5133163829809995, 4.691026279368, 7.276287496674], "label": "Mn", "properties": {"magmom": 3.993}}, {"species": [{"element": "Mn", "occu": 1}], "abc": [0.215751, 0.988204, 0.746639], "xyz": [2.066952617019, 9.495397279368, 7.211363503326], "label": "Mn", "properties": {"magmom": 3.993}}, {"species": [{"element": "Mn", "occu": 1}], "abc": [0.715751, 0.511796, 0.253361], "xyz": [6.857087117019, 4.917715720632, 2.447070496674], "label": "Mn", "properties": {"magmom": 3.993}}, {"species": [{"element": "Mn", "occu": 1}], "abc": [0.284249, 0.011796, 0.246639], "xyz": [2.7231818829809997, 0.11334472063199999, 2.382146503326], "label": "Mn", "properties": {"magmom": 3.993}}, {"species": [{"element": "O", "occu": 1}], "abc": [0.148653, 0.92325, 0.125336], "xyz": [1.424135727657, 8.871271051499999, 1.210549483824], "label": "O", "properties": {"magmom": -0.066}}, {"species": [{"element": "O", "occu": 1}], "abc": [0.851347, 0.42325, 0.374664], "xyz": [8.156133272342998, 4.0669000515, 3.618667516176], "label": "O", "properties": {"magmom": -0.066}}, {"species": [{"element": "O", "occu": 1}], "abc": [0.351347, 0.07675, 0.625336], "xyz": [3.365998772343, 0.7374709485, 6.039766483824], "label": "O", "properties": {"magmom": -0.066}}, {"species": [{"element": "O", "occu": 1}], "abc": [0.648653, 0.57675, 0.874664], "xyz": [6.214270227657, 5.541841948499999, 8.447884516176], "label": "O", "properties": {"magmom": -0.067}}, {"species": [{"element": "O", "occu": 1}], "abc": [0.851347, 0.07675, 0.874664], "xyz": [8.156133272342998, 0.7374709485, 8.447884516176], "label": "O", "properties": {"magmom": -0.066}}, {"species": [{"element": "O", "occu": 1}], "abc": [0.148653, 0.57675, 0.625336], "xyz": [1.424135727657, 5.541841948499999, 6.039766483824], "label": "O", "properties": {"magmom": -0.066}}, {"species": [{"element": "O", "occu": 1}], "abc": [0.648653, 0.92325, 0.374664], "xyz": [6.214270227657, 8.871271051499999, 3.618667516176], "label": "O", "properties": {"magmom": -0.066}}, {"species": [{"element": "O", "occu": 1}], "abc": [0.351347, 0.42325, 0.125336], "xyz": [3.365998772343, 4.0669000515, 1.210549483824], "label": "O", "properties": {"magmom": -0.067}}, {"species": [{"element": "O", "occu": 1}], "abc": [0.093362, 0.639767, 0.352725], "xyz": [0.8944330743779999, 6.147356043114, 3.40677113265], "label": "O", "properties": {"magmom": -0.046}}, {"species": [{"element": "O", "occu": 1}], "abc": [0.906638, 0.139767, 0.147275], "xyz": [8.685835925622, 1.342985043114, 1.4224458673499998], "label": "O", "properties": {"magmom": -0.046}}, {"species": [{"element": "O", "occu": 1}], "abc": [0.406638, 0.360233, 0.852725], "xyz": [3.8957014256219997, 3.461385956886, 8.23598813265], "label": "O", "properties": {"magmom": -0.046}}, {"species": [{"element": "O", "occu": 1}], "abc": [0.593362, 0.860233, 0.647275], "xyz": [5.684567574377999, 8.265756956886, 6.25166286735], "label": "O", "properties": {"magmom": -0.047}}, {"species": [{"element": "O", "occu": 1}], "abc": [0.906638, 0.360233, 0.647275], "xyz": [8.685835925622, 3.461385956886, 6.25166286735], "label": "O", "properties": {"magmom": -0.046}}, {"species": [{"element": "O", "occu": 1}], "abc": [0.093362, 0.860233, 0.852725], "xyz": [0.8944330743779999, 8.265756956886, 8.23598813265], "label": "O", "properties": {"magmom": -0.046}}, {"species": [{"element": "O", "occu": 1}], "abc": [0.593362, 0.639767, 0.147275], "xyz": [5.684567574377999, 6.147356043114, 1.4224458673499998], "label": "O", "properties": {"magmom": -0.046}}, {"species": [{"element": "O", "occu": 1}], "abc": [0.406638, 0.139767, 0.352725], "xyz": [3.8957014256219997, 1.342985043114, 3.40677113265], "label": "O", "properties": {"magmom": -0.047}}, {"species": [{"element": "O", "occu": 1}], "abc": [0.377278, 0.8579, 0.416654], "xyz": [3.6144247277819996, 8.2433397618, 4.024225159836], "label": "O", "properties": {"magmom": -0.083}}, {"species": [{"element": "O", "occu": 1}], "abc": [0.622722, 0.3579, 0.083346], "xyz": [5.965844272218, 3.4389687617999996, 0.804991840164], "label": "O", "properties": {"magmom": -0.082}}, {"species": [{"element": "O", "occu": 1}], "abc": [0.122722, 0.1421, 0.916654], "xyz": [1.1757097722179999, 1.3654022382, 8.853442159836], "label": "O", "properties": {"magmom": -0.082}}, {"species": [{"element": "O", "occu": 1}], "abc": [0.877278, 0.6421, 0.583346], "xyz": [8.404559227782, 6.1697732381999995, 5.634208840164], "label": "O", "properties": {"magmom": -0.082}}, {"species": [{"element": "O", "occu": 1}], "abc": [0.622722, 0.1421, 0.583346], "xyz": [5.965844272218, 1.3654022382, 5.634208840164], "label": "O", "properties": {"magmom": -0.083}}, {"species": [{"element": "O", "occu": 1}], "abc": [0.377278, 0.6421, 0.916654], "xyz": [3.6144247277819996, 6.1697732381999995, 8.853442159836], "label": "O", "properties": {"magmom": -0.082}}, {"species": [{"element": "O", "occu": 1}], "abc": [0.877278, 0.8579, 0.083346], "xyz": [8.404559227782, 8.2433397618, 0.804991840164], "label": "O", "properties": {"magmom": -0.082}}, {"species": [{"element": "O", "occu": 1}], "abc": [0.122722, 0.3579, 0.416654], "xyz": [1.1757097722179999, 3.4389687617999996, 4.024225159836], "label": "O", "properties": {"magmom": -0.082}}, {"species": [{"element": "O", "occu": 1}], "abc": [0.361212, 0.58585, 0.372296], "xyz": [3.4605081260279995, 5.629281500699999, 3.595796344464], "label": "O", "properties": {"magmom": -0.074}}, {"species": [{"element": "O", "occu": 1}], "abc": [0.638788, 0.08585, 0.127704], "xyz": [6.119760873972, 0.8249105006999999, 1.233420655536], "label": "O", "properties": {"magmom": -0.075}}, {"species": [{"element": "O", "occu": 1}], "abc": [0.138788, 0.41415, 0.872296], "xyz": [1.3296263739719998, 3.9794604993, 8.425013344463999], "label": "O", "properties": {"magmom": -0.074}}, {"species": [{"element": "O", "occu": 1}], "abc": [0.861212, 0.91415, 0.627704], "xyz": [8.250642626028, 8.7838314993, 6.062637655536], "label": "O", "properties": {"magmom": -0.074}}, {"species": [{"element": "O", "occu": 1}], "abc": [0.638788, 0.41415, 0.627704], "xyz": [6.119760873972, 3.9794604993, 6.062637655536], "label": "O", "properties": {"magmom": -0.074}}, {"species": [{"element": "O", "occu": 1}], "abc": [0.361212, 0.91415, 0.872296], "xyz": [3.4605081260279995, 8.7838314993, 8.425013344463999], "label": "O", "properties": {"magmom": -0.075}}, {"species": [{"element": "O", "occu": 1}], "abc": [0.861212, 0.58585, 0.127704], "xyz": [8.250642626028, 5.629281500699999, 1.233420655536], "label": "O", "properties": {"magmom": -0.074}}, {"species": [{"element": "O", "occu": 1}], "abc": [0.138788, 0.08585, 0.372296], "xyz": [1.3296263739719998, 0.8249105006999999, 3.595796344464], "label": "O", "properties": {"magmom": -0.074}}, {"species": [{"element": "O", "occu": 1}], "abc": [0.41963, 0.878812, 0.146192], "xyz": [4.02016828047, 8.444277774504, 1.4119857833279998], "label": "O", "properties": {"magmom": -0.068}}, {"species": [{"element": "O", "occu": 1}], "abc": [0.58037, 0.378812, 0.353808], "xyz": [5.56010071953, 3.6399067745039995, 3.417231216672], "label": "O", "properties": {"magmom": -0.068}}, {"species": [{"element": "O", "occu": 1}], "abc": [0.08037, 0.121188, 0.646192], "xyz": [0.7699662195299999, 1.164464225496, 6.241202783328], "label": "O", "properties": {"magmom": -0.069}}, {"species": [{"element": "O", "occu": 1}], "abc": [0.91963, 0.621188, 0.853808], "xyz": [8.81030278047, 5.968835225495999, 8.246448216672], "label": "O", "properties": {"magmom": -0.068}}, {"species": [{"element": "O", "occu": 1}], "abc": [0.58037, 0.121188, 0.853808], "xyz": [5.56010071953, 1.164464225496, 8.246448216672], "label": "O", "properties": {"magmom": -0.068}}, {"species": [{"element": "O", "occu": 1}], "abc": [0.41963, 0.621188, 0.646192], "xyz": [4.02016828047, 5.968835225495999, 6.241202783328], "label": "O", "properties": {"magmom": -0.068}}, {"species": [{"element": "O", "occu": 1}], "abc": [0.91963, 0.878812, 0.353808], "xyz": [8.81030278047, 8.444277774504, 3.417231216672], "label": "O", "properties": {"magmom": -0.069}}, {"species": [{"element": "O", "occu": 1}], "abc": [0.08037, 0.378812, 0.146192], "xyz": [0.7699662195299999, 3.6399067745039995, 1.4119857833279998], "label": "O", "properties": {"magmom": -0.068}}, {"species": [{"element": "O", "occu": 1}], "abc": [0.138498, 0.653634, 0.088196], "xyz": [1.326848095962, 6.280600468428, 0.851835245064], "label": "O", "properties": {"magmom": -0.039}}, {"species": [{"element": "O", "occu": 1}], "abc": [0.861502, 0.153634, 0.411804], "xyz": [8.253420904038, 1.4762294684279997, 3.9773817549359998], "label": "O", "properties": {"magmom": -0.039}}, {"species": [{"element": "O", "occu": 1}], "abc": [0.361502, 0.346366, 0.588196], "xyz": [3.4632864040379996, 3.3281415315719998, 5.681052245064], "label": "O", "properties": {"magmom": -0.038}}, {"species": [{"element": "O", "occu": 1}], "abc": [0.638498, 0.846366, 0.911804], "xyz": [6.116982595962, 8.132512531571999, 8.806598754936], "label": "O", "properties": {"magmom": -0.039}}, {"species": [{"element": "O", "occu": 1}], "abc": [0.861502, 0.346366, 0.911804], "xyz": [8.253420904038, 3.3281415315719998, 8.806598754936], "label": "O", "properties": {"magmom": -0.039}}, {"species": [{"element": "O", "occu": 1}], "abc": [0.138498, 0.846366, 0.588196], "xyz": [1.326848095962, 8.132512531571999, 5.681052245064], "label": "O", "properties": {"magmom": -0.039}}, {"species": [{"element": "O", "occu": 1}], "abc": [0.638498, 0.653634, 0.411804], "xyz": [6.116982595962, 6.280600468428, 3.9773817549359998], "label": "O", "properties": {"magmom": -0.038}}, {"species": [{"element": "O", "occu": 1}], "abc": [0.361502, 0.153634, 0.088196], "xyz": [3.4632864040379996, 1.4762294684279997, 0.851835245064], "label": "O", "properties": {"magmom": -0.039}}]}, "formation_enthalpy": -162.26615142968558, "temp": 900, "gibbs_model": "SISSO", "interpolated": false}], "products": [{"@module": "rxn_network.entries", "@class": "GibbsComputedStructureEntry", "energy": -46.69381980106931, "composition": {"Li": 12.0, "Mn": 4.0, "O": 12.0}, "energy_adjustments": [], "parameters": {}, "data": {"oxide_type": "oxide", "icsd_ids": []}, "entry_id": "mp-756408", "correction": 0.0, "structure": {"@module": "pymatgen.core.structure", "@class": "Structure", "charge": null, "lattice": {"matrix": [[0.0, 0.0, 3.536024], [9.133742, 1e-05, 0.0], [1e-05, 9.134324, 0.0]], "a": 3.536024, "b": 9.133742000005475, "c": 9.134324000005474, "alpha": 89.99987454439989, "beta": 90.0, "gamma": 90.0, "volume": 295.01245810985927}, "sites": [{"species": [{"element": "Li", "occu": 1}], "abc": [0.999999, 0.1739, 0.173898], "xyz": [1.58835947278, 1.588442413952, 3.5360204639759996], "label": "Li", "properties": {"magmom": 0.003}}, {"species": [{"element": "Li", "occu": 1}], "abc": [0.5, 0.326104, 0.673898], "xyz": [2.978556540148, 6.155605935991999, 1.768012], "label": "Li", "properties": {"magmom": 0.003}}, {"species": [{"element": "Li", "occu": 1}], "abc": [0.5, 0.673903, 0.32611], "xyz": [6.155259396126, 2.9788011386699997, 1.768012], "label": "Li", "properties": {"magmom": -0.003}}, {"species": [{"element": "Li", "occu": 1}], "abc": [0.0, 0.826102, 0.82611], "xyz": [7.545410794784, 7.545964660659999, 0.0], "label": "Li", "properties": {"magmom": -0.003}}, {"species": [{"element": "Li", "occu": 1}], "abc": [0.5, 0.093686, 0.354491], "xyz": [0.8557072979220001, 3.2380365859439997, 1.768012], "label": "Li", "properties": {"magmom": 0.003}}, {"species": [{"element": "Li", "occu": 1}], "abc": [0.0, 0.145511, 0.593691], "xyz": [1.329065869072, 5.422967404993999, 0.0], "label": "Li", "properties": {"magmom": 0.005}}, {"species": [{"element": "Li", "occu": 1}], "abc": [0.5, 0.354493, 0.093692], "xyz": [3.237848539726, 0.8558166291379999, 1.768012], "label": "Li", "properties": {"magmom": 0.005}}, {"species": [{"element": "Li", "occu": 1}], "abc": [0.0, 0.406317, 0.854491], "xyz": [3.7112031931239997, 7.805201712253999, 0.0], "label": "Li", "properties": {"magmom": 0.003}}, {"species": [{"element": "Li", "occu": 1}], "abc": [0.0, 0.593685, 0.145512], "xyz": [5.42256707439, 1.3291596907379999, 0.0], "label": "Li", "properties": {"magmom": -0.003}}, {"species": [{"element": "Li", "occu": 1}], "abc": [0.5, 0.645515, 0.906309], "xyz": [5.89597653022, 8.278526505266, 1.768012], "label": "Li", "properties": {"magmom": -0.005}}, {"species": [{"element": "Li", "occu": 1}], "abc": [0.0, 0.854489, 0.406309], "xyz": [7.804686130928, 3.7113665950059995, 0.0], "label": "Li", "properties": {"magmom": -0.005}}, {"species": [{"element": "Li", "occu": 1}], "abc": [0.499999, 0.906319, 0.645512], "xyz": [8.278090370818, 5.896324817078, 1.768008463976], "label": "Li", "properties": {"magmom": -0.003}}, {"species": [{"element": "Mn", "occu": 1}], "abc": [0.999986, 0.614554, 0.614538], "xyz": [5.613183826448001, 5.613395347851999, 3.535974495664], "label": "Mn", "properties": {"magmom": -3.809}}, {"species": [{"element": "Mn", "occu": 1}], "abc": [0.500003, 0.885435, 0.114552], "xyz": [8.08733599329, 1.046363937198, 1.7680226080719998], "label": "Mn", "properties": {"magmom": -3.809}}, {"species": [{"element": "Mn", "occu": 1}], "abc": [0.500008, 0.114573, 0.885451], "xyz": [1.046489076676, 8.087997465853999, 1.7680402881919999], "label": "Mn", "properties": {"magmom": 3.809}}, {"species": [{"element": "Mn", "occu": 1}], "abc": [0.999999, 0.385389, 0.385414], "xyz": [3.520047549778, 3.5205002040259994, 3.5360204639759996], "label": "Mn", "properties": {"magmom": 3.809}}, {"species": [{"element": "O", "occu": 1}], "abc": [0.5, 0.101171, 0.101176], "xyz": [0.924070823642, 0.924175376734, 1.768012], "label": "O", "properties": {"magmom": 0.001}}, {"species": [{"element": "O", "occu": 1}], "abc": [1e-06, 0.398833, 0.601176], "xyz": [3.642843734846, 5.4913403533539995, 3.5360239999999995e-06], "label": "O", "properties": {"magmom": 0.001}}, {"species": [{"element": "O", "occu": 1}], "abc": [2e-06, 0.60117, 0.398821], "xyz": [5.4909356663499995, 3.6429662437039996, 7.072047999999999e-06], "label": "O", "properties": {"magmom": -0.001}}, {"species": [{"element": "O", "occu": 1}], "abc": [0.500001, 0.898834, 0.898821], "xyz": [8.209726845038, 8.210131220344, 1.768015536024], "label": "O", "properties": {"magmom": -0.001}}, {"species": [{"element": "O", "occu": 1}], "abc": [0.499999, 0.112887, 0.679319], "xyz": [1.031087526344, 6.205120974225999, 1.768008463976], "label": "O", "properties": {"magmom": 0.003}}, {"species": [{"element": "O", "occu": 1}], "abc": [1e-06, 0.179345, 0.387133], "xyz": [1.6380948303199998, 3.536200046542, 3.5360239999999995e-06], "label": "O", "properties": {"magmom": -0.004}}, {"species": [{"element": "O", "occu": 1}], "abc": [0.500001, 0.320657, 0.887132], "xyz": [2.928807179814, 8.103354325338, 1.768015536024], "label": "O", "properties": {"magmom": -0.004}}, {"species": [{"element": "O", "occu": 1}], "abc": [0.0, 0.387118, 0.179317], "xyz": [3.5358377287260003, 1.6379434478879997, 0.0], "label": "O", "properties": {"magmom": 0.003}}, {"species": [{"element": "O", "occu": 1}], "abc": [2e-06, 0.612882, 0.820694], "xyz": [5.597914271384, 7.496491029676, 7.072047999999999e-06], "label": "O", "properties": {"magmom": -0.003}}, {"species": [{"element": "O", "occu": 1}], "abc": [0.500001, 0.679338, 0.11287], "xyz": [6.204899151496, 1.03099794326, 1.768015536024], "label": "O", "properties": {"magmom": 0.004}}, {"species": [{"element": "O", "occu": 1}], "abc": [0.0, 0.820666, 0.61287], "xyz": [7.495757640872, 5.5981613565399995, 0.0], "label": "O", "properties": {"magmom": 0.004}}, {"species": [{"element": "O", "occu": 1}], "abc": [0.500001, 0.887121, 0.320694], "xyz": [8.102737543722, 2.9293317720659995, 1.768015536024], "label": "O", "properties": {"magmom": -0.003}}]}, "formation_enthalpy": -59.06347643746068, "temp": 900, "gibbs_model": "SISSO", "interpolated": false}, {"@module": "rxn_network.entries", "@class": "GibbsComputedStructureEntry", "energy": -32.81312044744803, "composition": {"C": 8.0, "O": 16.0}, "energy_adjustments": [], "parameters": {}, "data": {"oxide_type": "oxide", "icsd_ids": []}, "entry_id": "mp-995224", "correction": 0.0, "structure": {"@module": "pymatgen.core.structure", "@class": "Structure", "charge": null, "lattice": {"matrix": [[-4.664714, 4.664714, 3.879998], [4.664714, -4.664714, 3.879998], [4.664714, 4.664714, -3.879998]], "a": 7.653332469166357, "b": 7.653332469166357, "c": 7.653332469166357, "alpha": 104.89313458385566, "beta": 104.89313458385566, "gamma": 119.07578200711107, "volume": 337.70814593542036}, "sites": [{"species": [{"element": "C", "occu": 1}], "abc": [0.241916, 0.376449, 0.488829], "xyz": [2.9078054484680003, 1.6526895113439999, 0.5025994209279996], "label": "C", "properties": {"magmom": -0.0}}, {"species": [{"element": "C", "occu": 1}], "abc": [0.88762, 0.753087, 0.511171], "xyz": [1.7569085515319998, 3.0120244886560004, 4.382597420928], "label": "C", "properties": {"magmom": -0.0}}, {"species": [{"element": "C", "occu": 1}], "abc": [0.626449, 0.63762, 0.634533], "xyz": [3.0120244886559995, 2.9078054484680003, 2.442598420928], "label": "C", "properties": {"magmom": -0.0}}, {"species": [{"element": "C", "occu": 1}], "abc": [0.003087, 0.991916, 0.365467], "xyz": [6.317403511344, -2.9078054484679994, 2.4425984209280003], "label": "C", "properties": {"magmom": -0.0}}, {"species": [{"element": "C", "occu": 1}], "abc": [0.008084, 0.373551, 0.011171], "xyz": [1.7569085515320002, -1.652689511344, 1.437399579072], "label": "C", "properties": {"magmom": -0.0}}, {"species": [{"element": "C", "occu": 1}], "abc": [0.36238, 0.996913, 0.988829], "xyz": [7.572519448468, 1.6526895113439988, 1.4373995790720002], "label": "C", "properties": {"magmom": -0.0}}, {"species": [{"element": "C", "occu": 1}], "abc": [0.623551, 0.11238, 0.865467], "xyz": [1.6526895113440006, 6.421622551532, -0.502599420928], "label": "C", "properties": {"magmom": -0.0}}, {"species": [{"element": "C", "occu": 1}], "abc": [0.246913, 0.758084, 0.134533], "xyz": [3.0120244886560004, -1.756908551532, 3.377398579072], "label": "C", "properties": {"magmom": -0.0}}, {"species": [{"element": "O", "occu": 1}], "abc": [0.426902, 0.544056, 0.478242], "xyz": [2.777352056744, 1.684372248832, 1.911737094568], "label": "O", "properties": {"magmom": 0.0}}, {"species": [{"element": "O", "occu": 1}], "abc": [0.065814, 0.94866, 0.521758], "xyz": [6.552075943256, -1.6843722488319997, 1.9117370945679997], "label": "O", "properties": {"magmom": 0.0}}, {"species": [{"element": "O", "occu": 1}], "abc": [0.794056, 0.815814, 0.617154], "xyz": [2.9803417511680004, 2.7773520567439998, 3.851736094568], "label": "O", "properties": {"magmom": 0.0}}, {"species": [{"element": "O", "occu": 1}], "abc": [0.19866, 0.176902, 0.382846], "xyz": [1.684372248832, 1.8873619432560003, -0.028261905432000134], "label": "O", "properties": {"magmom": 0.0}}, {"species": [{"element": "O", "occu": 1}], "abc": [0.823098, 0.205944, 0.021758], "xyz": [-2.777352056744, 2.980341751168, 3.908259905432], "label": "O", "properties": {"magmom": 0.0}}, {"species": [{"element": "O", "occu": 1}], "abc": [0.184186, 0.80134, 0.978242], "xyz": [7.442066056744, 1.684372248832, 0.028261905432000134], "label": "O", "properties": {"magmom": 0.0}}, {"species": [{"element": "O", "occu": 1}], "abc": [0.455944, 0.934186, 0.882846], "xyz": [6.349086248832, 1.8873619432559998, 1.9682609054319995], "label": "O", "properties": {"magmom": 0.0}}, {"species": [{"element": "O", "occu": 1}], "abc": [0.05134, 0.573098, 0.117154], "xyz": [2.980341751168, -1.8873619432559998, 1.9682609054320002], "label": "O", "properties": {"magmom": 0.0}}, {"species": [{"element": "O", "occu": 1}], "abc": [0.139701, 0.411656, 0.568501], "xyz": [3.9204868695840007, 1.383302277844, -0.06651868571200037], "label": "O", "properties": {"magmom": 0.0}}, {"species": [{"element": "O", "occu": 1}], "abc": [0.843155, 0.5712, 0.431499], "xyz": [0.7442271304160002, 3.281411722156, 3.8134793142879992], "label": "O", "properties": {"magmom": 0.0}}, {"species": [{"element": "O", "occu": 1}], "abc": [0.661656, 0.593155, 0.771955], "xyz": [3.2814117221559997, 3.9204868695839994, 1.8734803142880008], "label": "O", "properties": {"magmom": 0.0}}, {"species": [{"element": "O", "occu": 1}], "abc": [0.8212, 0.889701, 0.228045], "xyz": [1.3833022778439994, 0.7442271304160006, 5.753478314288], "label": "O", "properties": {"magmom": 0.0}}, {"species": [{"element": "O", "occu": 1}], "abc": [0.110299, 0.338344, 0.931499], "xyz": [5.408941130416, 3.2814117221559997, -1.8734803142879999], "label": "O", "properties": {"magmom": 0.0}}, {"species": [{"element": "O", "occu": 1}], "abc": [0.406845, 0.1788, 0.068501], "xyz": [-0.744227130416, 1.383302277844, 2.006517685712], "label": "O", "properties": {"magmom": 0.0}}, {"species": [{"element": "O", "occu": 1}], "abc": [0.588344, 0.156845, 0.728045], "xyz": [1.3833022778440007, 5.408941130416, 0.06651868571199993], "label": "O", "properties": {"magmom": 0.0}}, {"species": [{"element": "O", "occu": 1}], "abc": [0.4288, 0.860299, 0.271955], "xyz": [3.2814117221560006, -0.7442271304160006, 3.946516685712], "label": "O", "properties": {"magmom": 0.0}}]}, "formation_enthalpy": -35.58863194, "temp": 900, "gibbs_model": "SISSO", "interpolated": false}]}, {"@module": "rxn_network.reaction", "@class": "ComputedReaction", "reactants": [{"@module": "rxn_network.entries", "@class": "GibbsComputedStructureEntry", "energy": -19.8931028872, "composition": {"Li": 4.0, "C": 2.0, "O": 6.0}, "energy_adjustments": [], "parameters": {}, "data": {"oxide_type": "oxide", "icsd_ids": [96485, 96486]}, "entry_id": "mp-556777", "correction": 0.0, "structure": {"@module": "pymatgen.core.structure", "@class": "Structure", "charge": null, "lattice": {"matrix": [[2.326723, -4.030003, 0.0], [2.326723, 4.030003, 0.0], [0.0, 0.0, 5.382931]], "a": 4.653446475327507, "b": 4.653446475327507, "c": 5.382931, "alpha": 90.0, "beta": 90.0, "gamma": 120.000006757876, "volume": 100.94826543034696}, "sites": [{"species": [{"element": "Li", "occu": 1}], "abc": [0.333333, 0.666667, 0.0], "xyz": [2.326723, 1.343337020002, 0.0], "label": "Li", "properties": {"magmom": 0.0}}, {"species": [{"element": "Li", "occu": 1}], "abc": [0.666667, 0.333333, 0.0], "xyz": [2.326723, -1.343337020002, 0.0], "label": "Li", "properties": {"magmom": 0.0}}, {"species": [{"element": "Li", "occu": 1}], "abc": [0.333333, 0.666667, 0.5], "xyz": [2.326723, 1.343337020002, 2.6914655], "label": "Li", "properties": {"magmom": 0.0}}, {"species": [{"element": "Li", "occu": 1}], "abc": [0.666667, 0.333333, 0.5], "xyz": [2.326723, -1.343337020002, 2.6914655], "label": "Li", "properties": {"magmom": 0.0}}, {"species": [{"element": "C", "occu": 1}], "abc": [0.0, 0.0, 0.25], "xyz": [0.0, 0.0, 1.34573275], "label": "C", "properties": {"magmom": 0.0}}, {"species": [{"element": "C", "occu": 1}], "abc": [0.0, 0.0, 0.75], "xyz": [0.0, 0.0, 4.03719825], "label": "C", "properties": {"magmom": 0.0}}, {"species": [{"element": "O", "occu": 1}], "abc": [0.719909, 0.0, 0.75], "xyz": [1.675028828207, -2.901235429727, 4.03719825], "label": "O", "properties": {"magmom": 0.0}}, {"species": [{"element": "O", "occu": 1}], "abc": [0.280091, 0.0, 0.25], "xyz": [0.6516941717929999, -1.1287675702729998, 1.34573275], "label": "O", "properties": {"magmom": 0.0}}, {"species": [{"element": "O", "occu": 1}], "abc": [0.0, 0.719909, 0.75], "xyz": [1.675028828207, 2.901235429727, 4.03719825], "label": "O", "properties": {"magmom": 0.0}}, {"species": [{"element": "O", "occu": 1}], "abc": [0.0, 0.280091, 0.25], "xyz": [0.6516941717929999, 1.1287675702729998, 1.34573275], "label": "O", "properties": {"magmom": 0.0}}, {"species": [{"element": "O", "occu": 1}], "abc": [0.280091, 0.280091, 0.75], "xyz": [1.3033883435859999, 0.0, 4.03719825], "label": "O", "properties": {"magmom": -0.0}}, {"species": [{"element": "O", "occu": 1}], "abc": [0.719909, 0.719909, 0.25], "xyz": [3.350057656414, 0.0, 1.34573275], "label": "O", "properties": {"magmom": -0.0}}]}, "formation_enthalpy": -26.27042334416666, "temp": 900, "gibbs_model": "SISSO", "interpolated": false}], "products": [{"@module": "rxn_network.entries", "@class": "GibbsComputedStructureEntry", "energy": -169.2337381954, "composition": {"Li": 68.0, "O": 34.0}, "energy_adjustments": [], "parameters": {}, "data": {"oxide_type": "oxide", "icsd_ids": []}, "entry_id": "mp-1245303", "correction": 0.0, "structure": {"@module": "pymatgen.core.structure", "@class": "Structure", "charge": null, "lattice": {"matrix": [[9.57313443, -0.01247929, 0.01404075], [-0.04581504, 10.14012174, 0.34386112], [-0.01436494, 0.33964199, 10.09794685]], "a": 9.57315286048389, "b": 10.146053833375737, "c": 10.103667335096562, "alpha": 86.13106150749226, "beta": 89.99998415151302, "gamma": 90.33052089845546, "volume": 979.113527191234}, "sites": [{"species": [{"element": "Li", "occu": 1}], "abc": [0.73560908, 0.29166008, 0.43267115], "xyz": [7.02250689742754, 3.095242129263774, 4.479709341186477], "label": "Li", "properties": {"magmom": -0.0}}, {"species": [{"element": "Li", "occu": 1}], "abc": [0.20629024, 0.34873444, 0.63873289], "xyz": [1.949691557158109, 3.7505758306396464, 6.572703459375148], "label": "Li", "properties": {"magmom": -0.0}}, {"species": [{"element": "Li", "occu": 1}], "abc": [0.94032393, 0.84400431, 0.96894748], "xyz": [8.949260425999736, 8.875667127780973, 10.087803274023013], "label": "Li", "properties": {"magmom": -0.0}}, {"species": [{"element": "Li", "occu": 1}], "abc": [0.15756814, 0.96613111, 0.14521224], "xyz": [1.4620716855403, 9.844040907853469, 1.800772781902592], "label": "Li", "properties": {"magmom": -0.0}}, {"species": [{"element": "Li", "occu": 1}], "abc": [0.73986111, 0.82144348, 0.19359324], "xyz": [7.042374444388073, 8.386056341661991, 2.2477449279690243], "label": "Li", "properties": {"magmom": -0.0}}, {"species": [{"element": "Li", "occu": 1}], "abc": [0.85200229, 0.49104745, 0.54629977], "xyz": [8.125987534856133, 5.154194880478331, 5.697320918910686], "label": "Li", "properties": {"magmom": -0.0}}, {"species": [{"element": "Li", "occu": 1}], "abc": [0.19748958, 0.77097772, 0.85251615], "xyz": [1.8430255794395496, 8.104893691579973, 8.87654493558126], "label": "Li", "properties": {"magmom": -0.0}}, {"species": [{"element": "Li", "occu": 1}], "abc": [0.88449082, 0.33612881, 0.2470092], "xyz": [8.448401494748182, 3.4812439325125197, 2.6222863166128025], "label": "Li", "properties": {"magmom": -0.0}}, {"species": [{"element": "Li", "occu": 1}], "abc": [0.19586111, 0.39531912, 0.20868636], "xyz": [1.853895407303234, 4.077018445954513, 2.2459886838408125], "label": "Li", "properties": {"magmom": -0.0}}, {"species": [{"element": "Li", "occu": 1}], "abc": [0.10491843, 0.61031564, 0.53174961], "xyz": [0.9687980478726458, 6.367970077633823, 5.5809162522581675], "label": "Li", "properties": {"magmom": -0.0}}, {"species": [{"element": "Li", "occu": 1}], "abc": [0.49804186, 0.55274811, 0.95210907], "xyz": [4.728820511113659, 5.922094137383681, 9.811408249691208], "label": "Li", "properties": {"magmom": -0.0}}, {"species": [{"element": "Li", "occu": 1}], "abc": [0.28896269, 0.57858347, 0.06008354], "xyz": [2.7389077553559407, 5.883707666435792, 0.8097300063771529], "label": "Li", "properties": {"magmom": -0.0}}, {"species": [{"element": "Li", "occu": 1}], "abc": [0.61624961, 0.70587514, 0.52385217], "xyz": [5.859575556200046, 7.3278916887285845, 5.541206992849328], "label": "Li", "properties": {"magmom": -0.0}}, {"species": [{"element": "Li", "occu": 1}], "abc": [0.94950075, 0.31040812, 0.47409336], "xyz": [9.0686666380309, 3.2967490429062476, 4.907438537673773], "label": "Li", "properties": {"magmom": -0.0}}, {"species": [{"element": "Li", "occu": 1}], "abc": [0.42386403, 0.45646851, 0.76033902], "xyz": [4.025871991785204, 4.881599797552918, 7.84077615391364], "label": "Li", "properties": {"magmom": -0.0}}, {"species": [{"element": "Li", "occu": 1}], "abc": [0.41879963, 0.23724819, 0.64591817], "xyz": [3.9890770461525236, 2.619880139795946, 6.60990803934556], "label": "Li", "properties": {"magmom": -0.0}}, {"species": [{"element": "Li", "occu": 1}], "abc": [0.82236106, 0.5417199, 0.17188932], "xyz": [7.845284878721559, 5.541224083532725, 1.933552195036125], "label": "Li", "properties": {"magmom": -0.0}}, {"species": [{"element": "Li", "occu": 1}], "abc": [0.26622267, 0.28053413, 0.96522068], "xyz": [2.5218673886812537, 3.169157433065835, 9.846949871254687], "label": "Li", "properties": {"magmom": -0.0}}, {"species": [{"element": "Li", "occu": 1}], "abc": [0.16025723, 0.97731679, 0.92442625], "xyz": [1.476108870727232, 10.222085303856485, 9.67311851695114], "label": "Li", "properties": {"magmom": -0.0}}, {"species": [{"element": "Li", "occu": 1}], "abc": [0.2595357, 0.39177286, 0.42295591], "xyz": [2.4605453199625407, 4.1130392605169845, 4.409345829378362], "label": "Li", "properties": {"magmom": -0.0}}, {"species": [{"element": "Li", "occu": 1}], "abc": [0.64952824, 0.30222776, 0.12963388], "xyz": [6.202312397779625, 3.100549737311974, 1.4220802698837494], "label": "Li", "properties": {"magmom": -0.0}}, {"species": [{"element": "Li", "occu": 1}], "abc": [0.23883834, 0.82554851, 0.62125879], "xyz": [2.2396846526076333, 8.57918743250822, 6.560665746200597], "label": "Li", "properties": {"magmom": -0.0}}, {"species": [{"element": "Li", "occu": 1}], "abc": [0.4258944, 0.56939302, 0.42158661], "xyz": [4.0450015138397175, 5.911588196157033, 4.4589311788258605], "label": "Li", "properties": {"magmom": -0.0}}, {"species": [{"element": "Li", "occu": 1}], "abc": [0.82321418, 0.66230458, 0.39400621], "xyz": [7.844736623431056, 6.839396994911995, 4.217953106307704], "label": "Li", "properties": {"magmom": -0.0}}, {"species": [{"element": "Li", "occu": 1}], "abc": [0.04931695, 0.15984933, 0.87881377], "xyz": [0.4521701815024415, 1.918758283418671, 8.929873157118887], "label": "Li", "properties": {"magmom": -0.0}}, {"species": [{"element": "Li", "occu": 1}], "abc": [0.51926175, 0.89463195, 0.10857961], "xyz": [4.928415198949651, 9.102075062343257, 1.411351099504825], "label": "Li", "properties": {"magmom": -0.0}}, {"species": [{"element": "Li", "occu": 1}], "abc": [0.44639353, 0.81259402, 0.35060482], "xyz": [4.2311198266391665, 8.353311732449392, 3.8260760274926664], "label": "Li", "properties": {"magmom": -0.0}}, {"species": [{"element": "Li", "occu": 1}], "abc": [0.86607861, 0.1292965, 0.68354573], "xyz": [8.275344142759476, 1.532435036412126, 6.9590288836298875], "label": "Li", "properties": {"magmom": -0.0}}, {"species": [{"element": "Li", "occu": 1}], "abc": [0.68689096, 0.64255292, 0.7481916], "xyz": [6.535513183657332, 6.761110205629547, 7.78579244139355], "label": "Li", "properties": {"magmom": -0.0}}, {"species": [{"element": "Li", "occu": 1}], "abc": [0.73774341, 0.94756469, 0.79701355], "xyz": [7.007655072776731, 9.869914067345345, 8.384389592989628], "label": "Li", "properties": {"magmom": -0.0}}, {"species": [{"element": "Li", "occu": 1}], "abc": [0.45903947, 0.81310572, 0.85733373], "xyz": [4.344878536308497, 8.530449035774097, 8.943351140248259], "label": "Li", "properties": {"magmom": -0.0}}, {"species": [{"element": "Li", "occu": 1}], "abc": [0.44906487, 0.23464325, 0.3971178], "xyz": [4.282503605046062, 2.5085849895841346, 4.097064335907822], "label": "Li", "properties": {"magmom": -0.0}}, {"species": [{"element": "Li", "occu": 1}], "abc": [0.71828948, 0.29431426, 0.81188303], "xyz": [6.851135081087358, 3.2511682514495726, 8.309640239448836], "label": "Li", "properties": {"magmom": -0.0}}, {"species": [{"element": "Li", "occu": 1}], "abc": [0.26602523, 0.05943012, 0.62655039], "xyz": [2.5349721364773377, 0.8121116671251982, 6.351043438439828], "label": "Li", "properties": {"magmom": -0.0}}, {"species": [{"element": "Li", "occu": 1}], "abc": [0.18057021, 0.84821497, 0.39523796], "xyz": [1.6840843220230592, 8.732989076732437, 4.28529540394345], "label": "Li", "properties": {"magmom": -0.0}}, {"species": [{"element": "Li", "occu": 1}], "abc": [0.64697348, 0.51141752, 0.30316009], "xyz": [6.165778606046171, 5.280728039345834, 3.2462350699653486], "label": "Li", "properties": {"magmom": -0.0}}, {"species": [{"element": "Li", "occu": 1}], "abc": [0.9544674, 0.62912652, 0.73491819], "xyz": [9.09786421686946, 6.617117503721197, 7.650898409653654], "label": "Li", "properties": {"magmom": -0.0}}, {"species": [{"element": "Li", "occu": 1}], "abc": [0.15228937, 0.52006415, 0.8308123], "xyz": [1.422125282594431, 5.55379207328595, 8.57046654578893], "label": "Li", "properties": {"magmom": 0.0}}, {"species": [{"element": "Li", "occu": 1}], "abc": [0.06968007, 0.99685021, 0.70682615], "xyz": [0.6112324297214706, 10.347380768313851, 7.481249285015815], "label": "Li", "properties": {"magmom": -0.0}}, {"species": [{"element": "Li", "occu": 1}], "abc": [0.61667488, 0.4093319, 0.64264798], "xyz": [5.875526368798521, 4.361249872198951, 6.638837048706951], "label": "Li", "properties": {"magmom": -0.0}}, {"species": [{"element": "Li", "occu": 1}], "abc": [0.53676033, 0.09949205, 0.19652798], "xyz": [5.131097450889709, 1.0689122655614813, 2.0262770619254065], "label": "Li", "properties": {"magmom": -0.0}}, {"species": [{"element": "Li", "occu": 1}], "abc": [0.96022959, 0.35152378, 0.00415571], "xyz": [9.176242176167325, 3.553922393799049, 0.1763218430172396], "label": "Li", "properties": {"magmom": -0.0}}, {"species": [{"element": "Li", "occu": 1}], "abc": [0.33005009, 0.04572179, 0.38582615], "xyz": [3.1519767650706965, 0.590548487363117, 3.9164080527590994], "label": "Li", "properties": {"magmom": -0.0}}, {"species": [{"element": "Li", "occu": 1}], "abc": [0.66502138, 0.67730668, 0.02836642], "xyz": [6.334900755006332, 6.869307623195978, 0.5286794339942936], "label": "Li", "properties": {"magmom": -0.0}}, {"species": [{"element": "Li", "occu": 1}], "abc": [0.11757198, 0.14598141, 0.42539831], "xyz": [1.1127334044036137, 1.623285182893596, 4.347497654379787], "label": "Li", "properties": {"magmom": -0.0}}, {"species": [{"element": "Li", "occu": 1}], "abc": [0.01287817, 0.73785254, 0.17724102], "xyz": [0.0869336523703527, 7.541952364092549, 2.043670019564459], "label": "Li", "properties": {"magmom": -0.0}}, {"species": [{"element": "Li", "occu": 1}], "abc": [0.62142151, 0.06010643, 0.44767869], "xyz": [5.939766996907753, 0.7537820994734534, 4.55002910590316], "label": "Li", "properties": {"magmom": -0.0}}, {"species": [{"element": "Li", "occu": 1}], "abc": [0.30875486, 0.13978134, 0.15715224], "xyz": [2.9470902105140104, 1.4669222626700398, 1.6393154848064897], "label": "Li", "properties": {"magmom": -0.0}}, {"species": [{"element": "Li", "occu": 1}], "abc": [0.07713245, 0.20132041, 0.20462788], "xyz": [0.7262363429097599, 2.109951128307434, 2.136630715376975], "label": "Li", "properties": {"magmom": -0.0}}, {"species": [{"element": "Li", "occu": 1}], "abc": [0.74999905, 0.45215017, 0.94787722], "xyz": [7.145510250505067, 4.897437218193488, 9.737621200911434], "label": "Li", "properties": {"magmom": -0.0}}, {"species": [{"element": "Li", "occu": 1}], "abc": [0.49765198, 0.62704952, 0.18778815], "xyz": [4.73266343954743, 6.415928867395489, 2.1188801150406746], "label": "Li", "properties": {"magmom": -0.0}}, {"species": [{"element": "Li", "occu": 1}], "abc": [0.00816032, 0.51288618, 0.33923358], "xyz": [0.049748869476985196, 5.315844437149804, 3.6020388538755843], "label": "Li", "properties": {"magmom": -0.0}}, {"species": [{"element": "Li", "occu": 1}], "abc": [0.31003204, 0.81250257, 0.09863129], "xyz": [2.929336726219512, 8.268505321738289, 1.2797146502556447], "label": "Li", "properties": {"magmom": -0.0}}, {"species": [{"element": "Li", "occu": 1}], "abc": [0.36454849, 0.09988081, 0.83560867], "xyz": [3.4732921893100985, 1.2920620581040905, 8.477395598463264], "label": "Li", "properties": {"magmom": -0.0}}, {"species": [{"element": "Li", "occu": 1}], "abc": [0.9632116, 0.37288662, 0.71533164], "xyz": [9.193594619835922, 4.012052186848918, 7.365126304902248], "label": "Li", "properties": {"magmom": -0.0}}, {"species": [{"element": "Li", "occu": 1}], "abc": [0.31418099, 0.60875934, 0.62133145], "xyz": [2.970881130108649, 6.380003312402939, 6.487911963531635], "label": "Li", "properties": {"magmom": -0.0}}, {"species": [{"element": "Li", "occu": 1}], "abc": [0.22453622, 0.64945966, 0.32647197], "xyz": [2.1150706479020367, 6.693681554584145, 3.5231731840881784], "label": "Li", "properties": {"magmom": -0.0}}, {"species": [{"element": "Li", "occu": 1}], "abc": [0.98371993, 0.58352471, 0.01125681], "xyz": [9.39038722003031, 5.908558756762397, 0.3281342950159712], "label": "Li", "properties": {"magmom": -0.0}}, {"species": [{"element": "Li", "occu": 1}], "abc": [0.98591953, 0.79581866, 0.52986619], "xyz": [9.394268238084393, 8.237359326837453, 5.638054769617349], "label": "Li", "properties": {"magmom": -0.0}}, {"species": [{"element": "Li", "occu": 1}], "abc": [0.77845704, 0.1138931, 0.24203368], "xyz": [7.443579075676484, 1.2273801089135155, 2.49413676616056], "label": "Li", "properties": {"magmom": -0.0}}, {"species": [{"element": "Li", "occu": 1}], "abc": [0.83788217, 0.07745775, 0.00487114], "xyz": [8.017539946361723, 0.7766292838043943, 0.0875877155650165], "label": "Li", "properties": {"magmom": -0.0}}, {"species": [{"element": "Li", "occu": 1}], "abc": [0.60597765, 0.13784318, 0.97638739], "xyz": [5.780764467945955, 1.7218066115513708, 9.91541526017862], "label": "Li", "properties": {"magmom": -0.0}}, {"species": [{"element": "Li", "occu": 1}], "abc": [0.50289395, 0.33014866, 0.91742616], "xyz": [4.7859668415770225, 3.653068291917031, 9.384706898702158], "label": "Li", "properties": {"magmom": -0.0}}, {"species": [{"element": "Li", "occu": 1}], "abc": [0.7529359, 0.84393815, 0.62005261], "xyz": [7.160384509233768, 8.758835378947964, 6.562027602191431], "label": "Li", "properties": {"magmom": 0.0}}, {"species": [{"element": "Li", "occu": 1}], "abc": [0.91853922, 0.03278616, 0.4628964], "xyz": [8.785147854043283, 0.47821199094420064, 4.698474109507654], "label": "Li", "properties": {"magmom": -0.0}}, {"species": [{"element": "Li", "occu": 1}], "abc": [0.63243726, 0.14222441, 0.64098271], "xyz": [6.038683213317547, 1.6519851070053209, 6.530394675721246], "label": "Li", "properties": {"magmom": -0.0}}, {"species": [{"element": "Li", "occu": 1}], "abc": [0.44556361, 0.38410566, 0.16565018], "xyz": [4.245462964572277, 3.9455795926994695, 1.8110617630359798], "label": "Li", "properties": {"magmom": -0.0}}, {"species": [{"element": "Li", "occu": 1}], "abc": [0.47940244, 0.94145302, 0.66468274], "xyz": [4.536703168741453, 9.76621980174744, 7.042391240326381], "label": "Li", "properties": {"magmom": -0.0}}, {"species": [{"element": "O", "occu": 1}], "abc": [0.13140875, 0.81076207, 0.03360157], "xyz": [1.2203658478237736, 8.230998708176537, 0.6199414987868354], "label": "O", "properties": {"magmom": -0.0}}, {"species": [{"element": "O", "occu": 1}], "abc": [0.08160148, 0.4309425, 0.51986934], "xyz": [0.7539703979748168, 4.545360541584187, 5.398943080950488], "label": "O", "properties": {"magmom": -0.0}}, {"species": [{"element": "O", "occu": 1}], "abc": [0.14072865, 0.132272, 0.04505263], "xyz": [1.3405070593047472, 1.3547997540665553, 0.502398197049843], "label": "O", "properties": {"magmom": -0.0}}, {"species": [{"element": "O", "occu": 1}], "abc": [0.45519984, 0.22401988, 0.06728594], "xyz": [4.346459222580553, 2.288761415129498, 0.7628729198648345], "label": "O", "properties": {"magmom": -0.0}}, {"species": [{"element": "O", "occu": 1}], "abc": [0.79773605, 0.30601058, 0.62651726], "xyz": [7.613814676495213, 3.3058209243723518, 6.442963945302318], "label": "O", "properties": {"magmom": -0.0}}, {"species": [{"element": "O", "occu": 1}], "abc": [0.62345555, 0.20892607, 0.31524635], "xyz": [5.954323340122524, 2.217826399503439, 3.2639362228975584], "label": "O", "properties": {"magmom": -0.0}}, {"species": [{"element": "O", "occu": 1}], "abc": [0.33402396, 0.52029698, 0.25355542], "xyz": [3.170176536575389, 5.357824403714642, 2.7439890038812145], "label": "O", "properties": {"magmom": -0.0}}, {"species": [{"element": "O", "occu": 1}], "abc": [0.78560597, 0.25796594, 0.99699301], "xyz": [7.4945710951917395, 2.944622921580664, 10.16731737887505], "label": "O", "properties": {"magmom": -0.0}}, {"species": [{"element": "O", "occu": 1}], "abc": [0.03630097, 0.71095683, 0.36309007], "xyz": [0.3097257830745281, 7.3320564316766115, 3.9114443333027564], "label": "O", "properties": {"magmom": -0.0}}, {"species": [{"element": "O", "occu": 1}], "abc": [0.0171427, 0.44685321, 0.15495314], "xyz": [0.141410881343971, 4.58356061341145, 1.718604713591829], "label": "O", "properties": {"magmom": -0.0}}, {"species": [{"element": "O", "occu": 1}], "abc": [0.81699202, 0.4627288, 0.36656004], "xyz": [7.794708884235099, 4.806430065698925, 3.8720894253829448], "label": "O", "properties": {"magmom": -0.0}}, {"species": [{"element": "O", "occu": 1}], "abc": [0.62432287, 0.49336839, 0.11372842], "xyz": [5.952489367781234, 5.033651378007792, 1.3268397089894262], "label": "O", "properties": {"magmom": -0.0}}, {"species": [{"element": "O", "occu": 1}], "abc": [0.61011266, 0.69896521, 0.33683653], "xyz": [5.803828756026866, 7.194382377961748, 3.6502707763609608], "label": "O", "properties": {"magmom": -0.0}}, {"species": [{"element": "O", "occu": 1}], "abc": [0.11162746, 0.96835216, 0.52178764], "xyz": [1.0167641395736198, 9.995036750553657, 5.603529847257948], "label": "O", "properties": {"magmom": -0.0}}, {"species": [{"element": "O", "occu": 1}], "abc": [0.76582068, 0.01935344, 0.57644849], "xyz": [7.322136992314335, 0.3824754516101635, 5.838353806049719], "label": "O", "properties": {"magmom": -0.0}}, {"species": [{"element": "O", "occu": 1}], "abc": [0.95713752, 0.48274803, 0.85956423], "xyz": [9.128341438062346, 5.1751235028732285, 8.859271115608708], "label": "O", "properties": {"magmom": -0.0}}, {"species": [{"element": "O", "occu": 1}], "abc": [0.542327, 0.18895933, 0.79339824], "xyz": [5.17171497864258, 2.178774111297102, 8.084283703077043], "label": "O", "properties": {"magmom": -0.0}}, {"species": [{"element": "O", "occu": 1}], "abc": [0.46365769, 0.7313628, 0.0296784], "xyz": [4.404723651501459, 7.420401740169048, 0.5576882390382435], "label": "O", "properties": {"magmom": -0.0}}, {"species": [{"element": "O", "occu": 1}], "abc": [0.81998357, 0.67467694, 0.59015328], "xyz": [7.810425078550134, 7.031514328429637, 6.2028448073302185], "label": "O", "properties": {"magmom": -0.0}}, {"species": [{"element": "O", "occu": 1}], "abc": [0.68521814, 0.99327673, 0.11955306], "xyz": [6.512460982444825, 10.104001167035781, 1.5584106710818035], "label": "O", "properties": {"magmom": -0.0}}, {"species": [{"element": "O", "occu": 1}], "abc": [0.9288963, 0.00555429, 0.84500549], "xyz": [8.880056228247566, 0.3317285566561627, 8.547772831082636], "label": "O", "properties": {"magmom": -0.0}}, {"species": [{"element": "O", "occu": 1}], "abc": [0.30032873, 0.92479781, 0.78107057], "xyz": [2.8214976249502954, 9.639098851693623, 8.2094279532951], "label": "O", "properties": {"magmom": -0.0}}, {"species": [{"element": "O", "occu": 1}], "abc": [0.60764041, 0.81277312, 0.73771829], "xyz": [5.7691888180538395, 8.484595570982519, 7.737452885128688], "label": "O", "properties": {"magmom": -0.0}}, {"species": [{"element": "O", "occu": 1}], "abc": [0.25764382, 0.22951479, 0.31845016], "xyz": [2.4513691771928907, 2.432251745842265, 3.2982315152656256], "label": "O", "properties": {"magmom": -0.0}}, {"species": [{"element": "O", "occu": 1}], "abc": [0.34659507, 0.94134263, 0.23065049], "xyz": [3.271560267188284, 9.619342198278751, 2.6576539747311045], "label": "O", "properties": {"magmom": -0.0}}, {"species": [{"element": "O", "occu": 1}], "abc": [0.6097822, 0.48021854, 0.81242959], "xyz": [5.80385523968773, 5.137800011176906, 8.377561103621105], "label": "O", "properties": {"magmom": -0.0}}, {"species": [{"element": "O", "occu": 1}], "abc": [0.44644657, 0.08778334, 0.53530579], "xyz": [4.262181597633969, 1.0663747419013985, 5.44194313820473], "label": "O", "properties": {"magmom": -0.0}}, {"species": [{"element": "O", "occu": 1}], "abc": [0.94007143, 0.17702904, 0.34024647], "xyz": [8.98643196051681, 1.8989265812809202, 3.509863481857817], "label": "O", "properties": {"magmom": -0.0}}, {"species": [{"element": "O", "occu": 1}], "abc": [0.40356923, 0.42561545, 0.57556957], "xyz": [3.835654879396345, 4.50624381410688, 5.96408994632978], "label": "O", "properties": {"magmom": -0.0}}, {"species": [{"element": "O", "occu": 1}], "abc": [0.84703366, 0.71122484, 0.08042888], "xyz": [8.075026943385852, 7.228653108285791, 1.0686221133608937], "label": "O", "properties": {"magmom": -0.0}}, {"species": [{"element": "O", "occu": 1}], "abc": [0.31902304, 0.46434734, 0.91813693], "xyz": [3.0195873743200394, 5.016395230210021, 9.43544823931247], "label": "O", "properties": {"magmom": -0.0}}, {"species": [{"element": "O", "occu": 1}], "abc": [0.32437768, 0.72430025, 0.4726215], "xyz": [3.065338112315552, 7.5009668149509725, 5.0261199882590155], "label": "O", "properties": {"magmom": -0.0}}, {"species": [{"element": "O", "occu": 1}], "abc": [0.18517274, 0.19078312, 0.7388991], "xyz": [1.7533285552797593, 2.183214399147683, 7.529566700782284], "label": "O", "properties": {"magmom": -0.0}}, {"species": [{"element": "O", "occu": 1}], "abc": [0.14464406, 0.67363657, 0.70441599], "xyz": [1.3437154510495823, 7.068201021775935, 7.346823563828735], "label": "O", "properties": {"magmom": -0.0}}]}, "formation_enthalpy": -194.3862288758333, "temp": 900, "gibbs_model": "SISSO", "interpolated": false}, {"@module": "rxn_network.entries", "@class": "GibbsComputedStructureEntry", "energy": -32.81312044744803, "composition": {"C": 8.0, "O": 16.0}, "energy_adjustments": [], "parameters": {}, "data": {"oxide_type": "oxide", "icsd_ids": []}, "entry_id": "mp-995224", "correction": 0.0, "structure": {"@module": "pymatgen.core.structure", "@class": "Structure", "charge": null, "lattice": {"matrix": [[-4.664714, 4.664714, 3.879998], [4.664714, -4.664714, 3.879998], [4.664714, 4.664714, -3.879998]], "a": 7.653332469166357, "b": 7.653332469166357, "c": 7.653332469166357, "alpha": 104.89313458385566, "beta": 104.89313458385566, "gamma": 119.07578200711107, "volume": 337.70814593542036}, "sites": [{"species": [{"element": "C", "occu": 1}], "abc": [0.241916, 0.376449, 0.488829], "xyz": [2.9078054484680003, 1.6526895113439999, 0.5025994209279996], "label": "C", "properties": {"magmom": -0.0}}, {"species": [{"element": "C", "occu": 1}], "abc": [0.88762, 0.753087, 0.511171], "xyz": [1.7569085515319998, 3.0120244886560004, 4.382597420928], "label": "C", "properties": {"magmom": -0.0}}, {"species": [{"element": "C", "occu": 1}], "abc": [0.626449, 0.63762, 0.634533], "xyz": [3.0120244886559995, 2.9078054484680003, 2.442598420928], "label": "C", "properties": {"magmom": -0.0}}, {"species": [{"element": "C", "occu": 1}], "abc": [0.003087, 0.991916, 0.365467], "xyz": [6.317403511344, -2.9078054484679994, 2.4425984209280003], "label": "C", "properties": {"magmom": -0.0}}, {"species": [{"element": "C", "occu": 1}], "abc": [0.008084, 0.373551, 0.011171], "xyz": [1.7569085515320002, -1.652689511344, 1.437399579072], "label": "C", "properties": {"magmom": -0.0}}, {"species": [{"element": "C", "occu": 1}], "abc": [0.36238, 0.996913, 0.988829], "xyz": [7.572519448468, 1.6526895113439988, 1.4373995790720002], "label": "C", "properties": {"magmom": -0.0}}, {"species": [{"element": "C", "occu": 1}], "abc": [0.623551, 0.11238, 0.865467], "xyz": [1.6526895113440006, 6.421622551532, -0.502599420928], "label": "C", "properties": {"magmom": -0.0}}, {"species": [{"element": "C", "occu": 1}], "abc": [0.246913, 0.758084, 0.134533], "xyz": [3.0120244886560004, -1.756908551532, 3.377398579072], "label": "C", "properties": {"magmom": -0.0}}, {"species": [{"element": "O", "occu": 1}], "abc": [0.426902, 0.544056, 0.478242], "xyz": [2.777352056744, 1.684372248832, 1.911737094568], "label": "O", "properties": {"magmom": 0.0}}, {"species": [{"element": "O", "occu": 1}], "abc": [0.065814, 0.94866, 0.521758], "xyz": [6.552075943256, -1.6843722488319997, 1.9117370945679997], "label": "O", "properties": {"magmom": 0.0}}, {"species": [{"element": "O", "occu": 1}], "abc": [0.794056, 0.815814, 0.617154], "xyz": [2.9803417511680004, 2.7773520567439998, 3.851736094568], "label": "O", "properties": {"magmom": 0.0}}, {"species": [{"element": "O", "occu": 1}], "abc": [0.19866, 0.176902, 0.382846], "xyz": [1.684372248832, 1.8873619432560003, -0.028261905432000134], "label": "O", "properties": {"magmom": 0.0}}, {"species": [{"element": "O", "occu": 1}], "abc": [0.823098, 0.205944, 0.021758], "xyz": [-2.777352056744, 2.980341751168, 3.908259905432], "label": "O", "properties": {"magmom": 0.0}}, {"species": [{"element": "O", "occu": 1}], "abc": [0.184186, 0.80134, 0.978242], "xyz": [7.442066056744, 1.684372248832, 0.028261905432000134], "label": "O", "properties": {"magmom": 0.0}}, {"species": [{"element": "O", "occu": 1}], "abc": [0.455944, 0.934186, 0.882846], "xyz": [6.349086248832, 1.8873619432559998, 1.9682609054319995], "label": "O", "properties": {"magmom": 0.0}}, {"species": [{"element": "O", "occu": 1}], "abc": [0.05134, 0.573098, 0.117154], "xyz": [2.980341751168, -1.8873619432559998, 1.9682609054320002], "label": "O", "properties": {"magmom": 0.0}}, {"species": [{"element": "O", "occu": 1}], "abc": [0.139701, 0.411656, 0.568501], "xyz": [3.9204868695840007, 1.383302277844, -0.06651868571200037], "label": "O", "properties": {"magmom": 0.0}}, {"species": [{"element": "O", "occu": 1}], "abc": [0.843155, 0.5712, 0.431499], "xyz": [0.7442271304160002, 3.281411722156, 3.8134793142879992], "label": "O", "properties": {"magmom": 0.0}}, {"species": [{"element": "O", "occu": 1}], "abc": [0.661656, 0.593155, 0.771955], "xyz": [3.2814117221559997, 3.9204868695839994, 1.8734803142880008], "label": "O", "properties": {"magmom": 0.0}}, {"species": [{"element": "O", "occu": 1}], "abc": [0.8212, 0.889701, 0.228045], "xyz": [1.3833022778439994, 0.7442271304160006, 5.753478314288], "label": "O", "properties": {"magmom": 0.0}}, {"species": [{"element": "O", "occu": 1}], "abc": [0.110299, 0.338344, 0.931499], "xyz": [5.408941130416, 3.2814117221559997, -1.8734803142879999], "label": "O", "properties": {"magmom": 0.0}}, {"species": [{"element": "O", "occu": 1}], "abc": [0.406845, 0.1788, 0.068501], "xyz": [-0.744227130416, 1.383302277844, 2.006517685712], "label": "O", "properties": {"magmom": 0.0}}, {"species": [{"element": "O", "occu": 1}], "abc": [0.588344, 0.156845, 0.728045], "xyz": [1.3833022778440007, 5.408941130416, 0.06651868571199993], "label": "O", "properties": {"magmom": 0.0}}, {"species": [{"element": "O", "occu": 1}], "abc": [0.4288, 0.860299, 0.271955], "xyz": [3.2814117221560006, -0.7442271304160006, 3.946516685712], "label": "O", "properties": {"magmom": 0.0}}]}, "formation_enthalpy": -35.58863194, "temp": 900, "gibbs_model": "SISSO", "interpolated": false}]}, {"@module": "rxn_network.reaction", "@class": "ComputedReaction", "reactants": [{"@module": "rxn_network.entries", "@class": "GibbsComputedStructureEntry", "energy": -169.2337381954, "composition": {"Li": 68.0, "O": 34.0}, "energy_adjustments": [], "parameters": {}, "data": {"oxide_type": "oxide", "icsd_ids": []}, "entry_id": "mp-1245303", "correction": 0.0, "structure": {"@module": "pymatgen.core.structure", "@class": "Structure", "charge": null, "lattice": {"matrix": [[9.57313443, -0.01247929, 0.01404075], [-0.04581504, 10.14012174, 0.34386112], [-0.01436494, 0.33964199, 10.09794685]], "a": 9.57315286048389, "b": 10.146053833375737, "c": 10.103667335096562, "alpha": 86.13106150749226, "beta": 89.99998415151302, "gamma": 90.33052089845546, "volume": 979.113527191234}, "sites": [{"species": [{"element": "Li", "occu": 1}], "abc": [0.73560908, 0.29166008, 0.43267115], "xyz": [7.02250689742754, 3.095242129263774, 4.479709341186477], "label": "Li", "properties": {"magmom": -0.0}}, {"species": [{"element": "Li", "occu": 1}], "abc": [0.20629024, 0.34873444, 0.63873289], "xyz": [1.949691557158109, 3.7505758306396464, 6.572703459375148], "label": "Li", "properties": {"magmom": -0.0}}, {"species": [{"element": "Li", "occu": 1}], "abc": [0.94032393, 0.84400431, 0.96894748], "xyz": [8.949260425999736, 8.875667127780973, 10.087803274023013], "label": "Li", "properties": {"magmom": -0.0}}, {"species": [{"element": "Li", "occu": 1}], "abc": [0.15756814, 0.96613111, 0.14521224], "xyz": [1.4620716855403, 9.844040907853469, 1.800772781902592], "label": "Li", "properties": {"magmom": -0.0}}, {"species": [{"element": "Li", "occu": 1}], "abc": [0.73986111, 0.82144348, 0.19359324], "xyz": [7.042374444388073, 8.386056341661991, 2.2477449279690243], "label": "Li", "properties": {"magmom": -0.0}}, {"species": [{"element": "Li", "occu": 1}], "abc": [0.85200229, 0.49104745, 0.54629977], "xyz": [8.125987534856133
[truncated: 4,171,134 more chars]
