# Supplementary material for: A graph-based network for predicting chemical reaction pathways in solid-state materials synthesis
Source: Nat Commun. 2021 May 25;12:3097. doi: 10.1038/s41467-021-23339-x (PMC8149458; doi:10.1038/s41467-021-23339-x)
Supplement: Supplementary file 9 — Supplementary Software 1 [file 41467_2021_23339_MOESM9_ESM.zip › Supplementary Software 1/results/fe2sis4_paths.json]

[{"@module": "rxn_network.helpers", "@class": "BalancedPathway", "rxns": [{"@module": "rxn_network.reaction", "@class": "ComputedReaction", "reactants": [{"@module": "rxn_network.entries", "@class": "GibbsComputedStructureEntry", "energy": -4.800696500846133, "composition": {"Fe": 10.0, "Si": 6.0}, "energy_adjustments": [], "parameters": {}, "data": {"oxide_type": "None", "icsd_ids": [99977, 99970, 633540, 161129, 166484, 633525, 161131, 161130, 99969, 99968, 99976, 99973, 99974, 99966, 161128, 633547, 99972, 42585, 99975, 99967, 99971]}, "entry_id": "mp-449", "correction": 0.0, "structure": {"@module": "pymatgen.core.structure", "@class": "Structure", "charge": null, "lattice": {"matrix": [[3.3492, -5.800985, 0.0], [3.3492, 5.800985, 0.0], [0.0, 0.0, 4.686311]], "a": 6.698400376972475, "b": 6.698400376972475, "c": 4.686311, "alpha": 90.0, "beta": 90.0, "gamma": 120.00000372332146, "volume": 182.09747641773836}, "sites": [{"species": [{"element": "Fe", "occu": 1}], "abc": [0.0, 0.761438, 0.75], "xyz": [2.5502081496, 4.41709041643, 3.51473325], "label": "Fe", "properties": {"magmom": -0.251}}, {"species": [{"element": "Fe", "occu": 1}], "abc": [0.0, 0.238562, 0.25], "xyz": [0.7989918504, 1.3838945835699998, 1.17157775], "label": "Fe", "properties": {"magmom": -0.251}}, {"species": [{"element": "Fe", "occu": 1}], "abc": [0.761438, 0.761438, 0.25], "xyz": [5.1004162992, 0.0, 1.17157775], "label": "Fe", "properties": {"magmom": -0.185}}, {"species": [{"element": "Fe", "occu": 1}], "abc": [0.761438, 0.0, 0.75], "xyz": [2.5502081496, -4.41709041643, 3.51473325], "label": "Fe", "properties": {"magmom": -0.194}}, {"species": [{"element": "Fe", "occu": 1}], "abc": [0.238562, 0.238562, 0.75], "xyz": [1.5979837008, 0.0, 3.51473325], "label": "Fe", "properties": {"magmom": -0.185}}, {"species": [{"element": "Fe", "occu": 1}], "abc": [0.238562, 0.0, 0.25], "xyz": [0.7989918504, -1.3838945835699998, 1.17157775], "label": "Fe", "properties": {"magmom": -0.194}}, {"species": [{"element": "Fe", "occu": 1}], "abc": [0.333333, 0.666667, 0.5], "xyz": [3.3492, 1.9336655339900002, 2.3431555], "label": "Fe", "properties": {"magmom": 1.071}}, {"species": [{"element": "Fe", "occu": 1}], "abc": [0.666667, 0.333333, 0.0], "xyz": [3.3492, -1.9336655339900002, 0.0], "label": "Fe", "properties": {"magmom": 1.087}}, {"species": [{"element": "Fe", "occu": 1}], "abc": [0.666667, 0.333333, 0.5], "xyz": [3.3492, -1.9336655339900002, 2.3431555], "label": "Fe", "properties": {"magmom": 1.071}}, {"species": [{"element": "Fe", "occu": 1}], "abc": [0.333333, 0.666667, 0.0], "xyz": [3.3492, 1.9336655339900002, 0.0], "label": "Fe", "properties": {"magmom": 1.087}}, {"species": [{"element": "Si", "occu": 1}], "abc": [0.395401, 0.0, 0.75], "xyz": [1.3242770292000001, -2.293715269985, 3.51473325], "label": "Si", "properties": {"magmom": -0.014}}, {"species": [{"element": "Si", "occu": 1}], "abc": [0.395401, 0.395401, 0.25], "xyz": [2.6485540584000002, 0.0, 1.17157775], "label": "Si", "properties": {"magmom": -0.013}}, {"species": [{"element": "Si", "occu": 1}], "abc": [0.0, 0.604599, 0.25], "xyz": [2.0249229708, 3.507269730015, 1.17157775], "label": "Si", "properties": {"magmom": -0.016}}, {"species": [{"element": "Si", "occu": 1}], "abc": [0.0, 0.395401, 0.75], "xyz": [1.3242770292000001, 2.293715269985, 3.51473325], "label": "Si", "properties": {"magmom": -0.016}}, {"species": [{"element": "Si", "occu": 1}], "abc": [0.604599, 0.604599, 0.75], "xyz": [4.0498459416, 0.0, 3.51473325], "label": "Si", "properties": {"magmom": -0.013}}, {"species": [{"element": "Si", "occu": 1}], "abc": [0.604599, 0.0, 0.25], "xyz": [2.0249229708, -3.507269730015, 1.17157775], "label": "Si", "properties": {"magmom": -0.014}}]}, "formation_enthalpy": -4.907931229999988, "temp": 900, "gibbs_model": "SISSO", "interpolated": false}, {"@module": "rxn_network.entries", "@class": "GibbsComputedStructureEntry", "energy": 0.0, "composition": {"S": 32.0}, "energy_adjustments": [], "parameters": {}, "data": {"oxide_type": "None", "icsd_ids": [82372, 66517, 2091]}, "entry_id": "mp-96", "correction": 0.0, "structure": {"@module": "pymatgen.core.structure", "@class": "Structure", "charge": null, "lattice": {"matrix": [[13.642061, 0.0, 0.0], [0.0, 9.248054, 0.0], [0.0, 5.934658, 9.138989]], "a": 13.642061, "b": 9.248054, "c": 10.896847503708814, "alpha": 57.00119438186791, "beta": 90.0, "gamma": 90.0, "volume": 1152.997853241063}, "sites": [{"species": [{"element": "S", "occu": 1}], "abc": [0.34959, 0.367214, 0.317765], "xyz": [4.76912810499, 5.281841500925999, 2.9040508395850004], "label": "S", "properties": {"magmom": 0.0}}, {"species": [{"element": "S", "occu": 1}], "abc": [0.34959, 0.632786, 0.182235], "xyz": [4.76912810499, 6.933541499073999, 1.6654436604150002], "label": "S", "properties": {"magmom": 0.0}}, {"species": [{"element": "S", "occu": 1}], "abc": [0.65041, 0.632786, 0.682235], "xyz": [8.87293289501, 9.900870499074, 6.234938160415001], "label": "S", "properties": {"magmom": 0.0}}, {"species": [{"element": "S", "occu": 1}], "abc": [0.65041, 0.367214, 0.817765], "xyz": [8.87293289501, 8.249170500925999, 7.473545339585], "label": "S", "properties": {"magmom": 0.0}}, {"species": [{"element": "S", "occu": 1}], "abc": [0.577263, 0.215795, 0.340501], "xyz": [7.875057059043, 4.016440796588, 3.111834893489], "label": "S", "properties": {"magmom": -0.0}}, {"species": [{"element": "S", "occu": 1}], "abc": [0.577263, 0.784205, 0.159499], "xyz": [7.875057059043, 8.198942203412, 1.4576596065110001], "label": "S", "properties": {"magmom": -0.0}}, {"species": [{"element": "S", "occu": 1}], "abc": [0.422737, 0.784205, 0.659499], "xyz": [5.767003940956999, 11.166271203412, 6.0271541065109995], "label": "S", "properties": {"magmom": -0.0}}, {"species": [{"element": "S", "occu": 1}], "abc": [0.422737, 0.215795, 0.840501], "xyz": [5.767003940956999, 6.983769796588, 7.681329393489001], "label": "S", "properties": {"magmom": -0.0}}, {"species": [{"element": "S", "occu": 1}], "abc": [0.444169, 0.266869, 0.234889], "xyz": [6.059380592309, 3.862004805888, 2.146647987221], "label": "S", "properties": {"magmom": -0.0}}, {"species": [{"element": "S", "occu": 1}], "abc": [0.444169, 0.733131, 0.265111], "xyz": [6.059380592309, 8.353378194111999, 2.422846512779], "label": "S", "properties": {"magmom": -0.0}}, {"species": [{"element": "S", "occu": 1}], "abc": [0.555831, 0.733131, 0.765111], "xyz": [7.582680407691, 11.320707194112, 6.992341012779001], "label": "S", "properties": {"magmom": -0.0}}, {"species": [{"element": "S", "occu": 1}], "abc": [0.555831, 0.266869, 0.734889], "xyz": [7.582680407691, 6.829333805888, 6.716142487221], "label": "S", "properties": {"magmom": -0.0}}, {"species": [{"element": "S", "occu": 1}], "abc": [0.672253, 0.417554, 0.213923], "xyz": [9.170916433433, 5.13112178325, 1.955039943847], "label": "S", "properties": {"magmom": -0.0}}, {"species": [{"element": "S", "occu": 1}], "abc": [0.672253, 0.582446, 0.286077], "xyz": [9.170916433433, 7.08426121675, 2.6144545561530004], "label": "S", "properties": {"magmom": -0.0}}, {"species": [{"element": "S", "occu": 1}], "abc": [0.327747, 0.582446, 0.786077], "xyz": [4.471144566567, 10.05159021675, 7.183949056153001], "label": "S", "properties": {"magmom": -0.0}}, {"species": [{"element": "S", "occu": 1}], "abc": [0.327747, 0.417554, 0.713923], "xyz": [4.471144566567, 8.09845078325, 6.524534443847], "label": "S", "properties": {"magmom": -0.0}}, {"species": [{"element": "S", "occu": 1}], "abc": [0.798165, 0.917615, 0.862385], "xyz": [10.888615618065, 13.604113110539998, 7.881327028765], "label": "S", "properties": {"magmom": -0.0}}, {"species": [{"element": "S", "occu": 1}], "abc": [0.798165, 0.082385, 0.637615], "xyz": [10.888615618065, 4.54592788946, 5.827156471235001], "label": "S", "properties": {"magmom": -0.0}}, {"species": [{"element": "S", "occu": 1}], "abc": [0.201835, 0.082385, 0.137615], "xyz": [2.7534453819349998, 1.5785988894599998, 1.257661971235], "label": "S", "properties": {"magmom": -0.0}}, {"species": [{"element": "S", "occu": 1}], "abc": [0.201835, 0.917615, 0.362385], "xyz": [2.7534453819349998, 10.636784110539999, 3.311832528765], "label": "S", "properties": {"magmom": -0.0}}, {"species": [{"element": "S", "occu": 1}], "abc": [0.025918, 0.765891, 0.980284], "xyz": [0.353574936998, 12.900651608986, 8.958804692876], "label": "S", "properties": {"magmom": -0.0}}, {"species": [{"element": "S", "occu": 1}], "abc": [0.025918, 0.234109, 0.519716], "xyz": [0.353574936998, 5.249389391014, 4.749678807124], "label": "S", "properties": {"magmom": -0.0}}, {"species": [{"element": "S", "occu": 1}], "abc": [0.974082, 0.234109, 0.019716], "xyz": [13.288486063002, 2.2820603910140003, 0.18018430712400002], "label": "S", "properties": {"magmom": -0.0}}, {"species": [{"element": "S", "occu": 1}], "abc": [0.974082, 0.765891, 0.480284], "xyz": [13.288486063002, 9.933322608986, 4.3893101928760005], "label": "S", "properties": {"magmom": -0.0}}, {"species": [{"element": "S", "occu": 1}], "abc": [0.892668, 0.715643, 0.921421], "xyz": [12.177831308748, 12.086623617739999, 8.420856383369001], "label": "S", "properties": {"magmom": 0.0}}, {"species": [{"element": "S", "occu": 1}], "abc": [0.892668, 0.284357, 0.578579], "xyz": [12.177831308748, 6.063417382259999, 5.287627116631], "label": "S", "properties": {"magmom": 0.0}}, {"species": [{"element": "S", "occu": 1}], "abc": [0.107332, 0.284357, 0.078579], "xyz": [1.4642296912519999, 3.09608838226, 0.718132616631], "label": "S", "properties": {"magmom": 0.0}}, {"species": [{"element": "S", "occu": 1}], "abc": [0.107332, 0.715643, 0.421421], "xyz": [1.4642296912519999, 9.11929461774, 3.851361883369], "label": "S", "properties": {"magmom": 0.0}}, {"species": [{"element": "S", "occu": 1}], "abc": [0.120406, 0.867299, 0.80447], "xyz": [1.642585996766, 12.795082307406002, 7.352042480830001], "label": "S", "properties": {"magmom": 0.0}}, {"species": [{"element": "S", "occu": 1}], "abc": [0.120406, 0.132701, 0.69553], "xyz": [1.642585996766, 5.354958692594, 6.35644101917], "label": "S", "properties": {"magmom": 0.0}}, {"species": [{"element": "S", "occu": 1}], "abc": [0.879594, 0.132701, 0.19553], "xyz": [11.999475003234, 2.3876296925940004, 1.7869465191700002], "label": "S", "properties": {"magmom": 0.0}}, {"species": [{"element": "S", "occu": 1}], "abc": [0.879594, 0.867299, 0.30447], "xyz": [11.999475003234, 9.827753307406, 2.7825479808300004], "label": "S", "properties": {"magmom": 0.0}}]}, "formation_enthalpy": 0.0, "temp": 900, "gibbs_model": "SISSO", "interpolated": false}], "products": [{"@module": "rxn_network.entries", "@class": "GibbsComputedStructureEntry", "energy": -9.710326512659591, "composition": {"Fe": 4.0, "Si": 2.0, "S": 8.0}, "energy_adjustments": [], "parameters": {}, "data": {"oxide_type": "None", "icsd_ids": []}, "entry_id": "mp-1024054", "correction": 0.0, "structure": {"@module": "pymatgen.core.structure", "@class": "Structure", "charge": null, "lattice": {"matrix": [[3.380163, -5.854614, 0.0], [3.380163, 5.854614, 0.0], [0.0, 0.0, 5.432437]], "a": 6.7603259533520275, "b": 6.7603259533520275, "c": 5.432437, "alpha": 90.0, "beta": 90.0, "gamma": 119.99999954348282, "volume": 215.01096316066855}, "sites": [{"species": [{"element": "Fe", "occu": 1}], "abc": [0.5, 0.0, 0.5], "xyz": [1.6900815, -2.927307, 2.7162185], "label": "Fe", "properties": {"magmom": 0.0}}, {"species": [{"element": "Fe", "occu": 1}], "abc": [0.0, 0.5, 0.5], "xyz": [1.6900815, 2.927307, 2.7162185], "label": "Fe", "properties": {"magmom": 0.0}}, {"species": [{"element": "Fe", "occu": 1}], "abc": [0.0, 0.0, 0.0], "xyz": [0.0, 0.0, 0.0], "label": "Fe", "properties": {"magmom": -0.0}}, {"species": [{"element": "Fe", "occu": 1}], "abc": [0.5, 0.5, 0.5], "xyz": [3.380163, 0.0, 2.7162185], "label": "Fe", "properties": {"magmom": 0.0}}, {"species": [{"element": "Si", "occu": 1}], "abc": [0.666667, 0.333333, 0.916629], "xyz": [3.3801630000000005, -1.9515419030760002, 4.979529294873], "label": "Si", "properties": {"magmom": -0.0}}, {"species": [{"element": "Si", "occu": 1}], "abc": [0.333333, 0.666667, 0.083371], "xyz": [3.3801630000000005, 1.9515419030760002, 0.452907705127], "label": "Si", "properties": {"magmom": -0.0}}, {"species": [{"element": "S", "occu": 1}], "abc": [0.335476, 0.167738, 0.747471], "xyz": [1.7009453438820001, -0.9820412431319999, 4.060589116827], "label": "S", "properties": {"magmom": 0.0}}, {"species": [{"element": "S", "occu": 1}], "abc": [0.666667, 0.333333, 0.313166], "xyz": [3.3801630000000005, -1.9515419030760002, 1.7012545655420002], "label": "S", "properties": {"magmom": -0.0}}, {"species": [{"element": "S", "occu": 1}], "abc": [0.832262, 0.664524, 0.747471], "xyz": [5.059380656118, -0.9820412431319996, 4.060589116827], "label": "S", "properties": {"magmom": 0.0}}, {"species": [{"element": "S", "occu": 1}], "abc": [0.832262, 0.167738, 0.747471], "xyz": [3.3801629999999996, -3.8905315137359993, 4.060589116827], "label": "S", "properties": {"magmom": 0.0}}, {"species": [{"element": "S", "occu": 1}], "abc": [0.167738, 0.335476, 0.252529], "xyz": [1.7009453438820001, 0.9820412431319999, 1.371847883173], "label": "S", "properties": {"magmom": 0.0}}, {"species": [{"element": "S", "occu": 1}], "abc": [0.167738, 0.832262, 0.252529], "xyz": [3.3801629999999996, 3.8905315137359993, 1.371847883173], "label": "S", "properties": {"magmom": 0.0}}, {"species": [{"element": "S", "occu": 1}], "abc": [0.333333, 0.666667, 0.686834], "xyz": [3.3801630000000005, 1.9515419030760002, 3.731182434458], "label": "S", "properties": {"magmom": -0.0}}, {"species": [{"element": "S", "occu": 1}], "abc": [0.664524, 0.832262, 0.252529], "xyz": [5.059380656118, 0.9820412431319996, 1.371847883173], "label": "S", "properties": {"magmom": 0.0}}]}, "formation_enthalpy": -10.496428415000011, "temp": 900, "gibbs_model": "SISSO", "interpolated": false}, {"@module": "rxn_network.entries", "@class": "GibbsComputedStructureEntry", "energy": -8.222139367628635, "composition": {"Si": 4.0, "S": 4.0}, "energy_adjustments": [], "parameters": {}, "data": {"oxide_type": "None", "icsd_ids": []}, "entry_id": "mp-1023900", "correction": 0.0, "structure": {"@module": "pymatgen.core.structure", "@class": "Structure", "charge": null, "lattice": {"matrix": [[3.98543, 0.0, 0.0], [0.0, 6.6429, 0.0], [0.0, 0.0, 23.99833]], "a": 3.98543, "b": 6.6429, "c": 23.99833, "alpha": 90.0, "beta": 90.0, "gamma": 90.0, "volume": 635.3512977903785}, "sites": [{"species": [{"element": "Si", "occu": 1}], "abc": [0.75, 0.75, 0.027324], "xyz": [2.9890725, 4.982175, 0.65573036892], "label": "Si", "properties": {"magmom": -0.0}}, {"species": [{"element": "Si", "occu": 1}], "abc": [0.75, 0.25, 0.027324], "xyz": [2.9890725, 1.660725, 0.65573036892], "label": "Si", "properties": {"magmom": -0.0}}, {"species": [{"element": "Si", "occu": 1}], "abc": [0.25, 0.75, 0.972676], "xyz": [0.9963575, 4.982175, 23.34259963108], "label": "Si", "properties": {"magmom": -0.0}}, {"species": [{"element": "Si", "occu": 1}], "abc": [0.25, 0.25, 0.972676], "xyz": [0.9963575, 1.660725, 23.34259963108], "label": "Si", "properties": {"magmom": -0.0}}, {"species": [{"element": "S", "occu": 1}], "abc": [0.795253, 0.5, 0.084831], "xyz": [3.16942516379, 3.32145, 2.03580233223], "label": "S", "properties": {"magmom": 0.0}}, {"species": [{"element": "S", "occu": 1}], "abc": [0.704747, 0.0, 0.084831], "xyz": [2.80871983621, 0.0, 2.03580233223], "label": "S", "properties": {"magmom": 0.0}}, {"species": [{"element": "S", "occu": 1}], "abc": [0.204747, 0.5, 0.915169], "xyz": [0.8160048362100001, 3.32145, 21.96252766777], "label": "S", "properties": {"magmom": 0.0}}, {"species": [{"element": "S", "occu": 1}], "abc": [0.295253, 0.0, 0.915169], "xyz": [1.17671016379, 0.0, 21.96252766777], "label": "S", "properties": {"magmom": 0.0}}]}, "formation_enthalpy": -6.0216041625000045, "temp": 900, "gibbs_model": "SISSO", "interpolated": false}]}, {"@module": "rxn_network.reaction", "@class": "ComputedReaction", "reactants": [{"@module": "rxn_network.entries", "@class": "GibbsComputedStructureEntry", "energy": 0.0, "composition": {"S": 32.0}, "energy_adjustments": [], "parameters": {}, "data": {"oxide_type": "None", "icsd_ids": [82372, 66517, 2091]}, "entry_id": "mp-96", "correction": 0.0, "structure": {"@module": "pymatgen.core.structure", "@class": "Structure", "charge": null, "lattice": {"matrix": [[13.642061, 0.0, 0.0], [0.0, 9.248054, 0.0], [0.0, 5.934658, 9.138989]], "a": 13.642061, "b": 9.248054, "c": 10.896847503708814, "alpha": 57.00119438186791, "beta": 90.0, "gamma": 90.0, "volume": 1152.997853241063}, "sites": [{"species": [{"element": "S", "occu": 1}], "abc": [0.34959, 0.367214, 0.317765], "xyz": [4.76912810499, 5.281841500925999, 2.9040508395850004], "label": "S", "properties": {"magmom": 0.0}}, {"species": [{"element": "S", "occu": 1}], "abc": [0.34959, 0.632786, 0.182235], "xyz": [4.76912810499, 6.933541499073999, 1.6654436604150002], "label": "S", "properties": {"magmom": 0.0}}, {"species": [{"element": "S", "occu": 1}], "abc": [0.65041, 0.632786, 0.682235], "xyz": [8.87293289501, 9.900870499074, 6.234938160415001], "label": "S", "properties": {"magmom": 0.0}}, {"species": [{"element": "S", "occu": 1}], "abc": [0.65041, 0.367214, 0.817765], "xyz": [8.87293289501, 8.249170500925999, 7.473545339585], "label": "S", "properties": {"magmom": 0.0}}, {"species": [{"element": "S", "occu": 1}], "abc": [0.577263, 0.215795, 0.340501], "xyz": [7.875057059043, 4.016440796588, 3.111834893489], "label": "S", "properties": {"magmom": -0.0}}, {"species": [{"element": "S", "occu": 1}], "abc": [0.577263, 0.784205, 0.159499], "xyz": [7.875057059043, 8.198942203412, 1.4576596065110001], "label": "S", "properties": {"magmom": -0.0}}, {"species": [{"element": "S", "occu": 1}], "abc": [0.422737, 0.784205, 0.659499], "xyz": [5.767003940956999, 11.166271203412, 6.0271541065109995], "label": "S", "properties": {"magmom": -0.0}}, {"species": [{"element": "S", "occu": 1}], "abc": [0.422737, 0.215795, 0.840501], "xyz": [5.767003940956999, 6.983769796588, 7.681329393489001], "label": "S", "properties": {"magmom": -0.0}}, {"species": [{"element": "S", "occu": 1}], "abc": [0.444169, 0.266869, 0.234889], "xyz": [6.059380592309, 3.862004805888, 2.146647987221], "label": "S", "properties": {"magmom": -0.0}}, {"species": [{"element": "S", "occu": 1}], "abc": [0.444169, 0.733131, 0.265111], "xyz": [6.059380592309, 8.353378194111999, 2.422846512779], "label": "S", "properties": {"magmom": -0.0}}, {"species": [{"element": "S", "occu": 1}], "abc": [0.555831, 0.733131, 0.765111], "xyz": [7.582680407691, 11.320707194112, 6.992341012779001], "label": "S", "properties": {"magmom": -0.0}}, {"species": [{"element": "S", "occu": 1}], "abc": [0.555831, 0.266869, 0.734889], "xyz": [7.582680407691, 6.829333805888, 6.716142487221], "label": "S", "properties": {"magmom": -0.0}}, {"species": [{"element": "S", "occu": 1}], "abc": [0.672253, 0.417554, 0.213923], "xyz": [9.170916433433, 5.13112178325, 1.955039943847], "label": "S", "properties": {"magmom": -0.0}}, {"species": [{"element": "S", "occu": 1}], "abc": [0.672253, 0.582446, 0.286077], "xyz": [9.170916433433, 7.08426121675, 2.6144545561530004], "label": "S", "properties": {"magmom": -0.0}}, {"species": [{"element": "S", "occu": 1}], "abc": [0.327747, 0.582446, 0.786077], "xyz": [4.471144566567, 10.05159021675, 7.183949056153001], "label": "S", "properties": {"magmom": -0.0}}, {"species": [{"element": "S", "occu": 1}], "abc": [0.327747, 0.417554, 0.713923], "xyz": [4.471144566567, 8.09845078325, 6.524534443847], "label": "S", "properties": {"magmom": -0.0}}, {"species": [{"element": "S", "occu": 1}], "abc": [0.798165, 0.917615, 0.862385], "xyz": [10.888615618065, 13.604113110539998, 7.881327028765], "label": "S", "properties": {"magmom": -0.0}}, {"species": [{"element": "S", "occu": 1}], "abc": [0.798165, 0.082385, 0.637615], "xyz": [10.888615618065, 4.54592788946, 5.827156471235001], "label": "S", "properties": {"magmom": -0.0}}, {"species": [{"element": "S", "occu": 1}], "abc": [0.201835, 0.082385, 0.137615], "xyz": [2.7534453819349998, 1.5785988894599998, 1.257661971235], "label": "S", "properties": {"magmom": -0.0}}, {"species": [{"element": "S", "occu": 1}], "abc": [0.201835, 0.917615, 0.362385], "xyz": [2.7534453819349998, 10.636784110539999, 3.311832528765], "label": "S", "properties": {"magmom": -0.0}}, {"species": [{"element": "S", "occu": 1}], "abc": [0.025918, 0.765891, 0.980284], "xyz": [0.353574936998, 12.900651608986, 8.958804692876], "label": "S", "properties": {"magmom": -0.0}}, {"species": [{"element": "S", "occu": 1}], "abc": [0.025918, 0.234109, 0.519716], "xyz": [0.353574936998, 5.249389391014, 4.749678807124], "label": "S", "properties": {"magmom": -0.0}}, {"species": [{"element": "S", "occu": 1}], "abc": [0.974082, 0.234109, 0.019716], "xyz": [13.288486063002, 2.2820603910140003, 0.18018430712400002], "label": "S", "properties": {"magmom": -0.0}}, {"species": [{"element": "S", "occu": 1}], "abc": [0.974082, 0.765891, 0.480284], "xyz": [13.288486063002, 9.933322608986, 4.3893101928760005], "label": "S", "properties": {"magmom": -0.0}}, {"species": [{"element": "S", "occu": 1}], "abc": [0.892668, 0.715643, 0.921421], "xyz": [12.177831308748, 12.086623617739999, 8.420856383369001], "label": "S", "properties": {"magmom": 0.0}}, {"species": [{"element": "S", "occu": 1}], "abc": [0.892668, 0.284357, 0.578579], "xyz": [12.177831308748, 6.063417382259999, 5.287627116631], "label": "S", "properties": {"magmom": 0.0}}, {"species": [{"element": "S", "occu": 1}], "abc": [0.107332, 0.284357, 0.078579], "xyz": [1.4642296912519999, 3.09608838226, 0.718132616631], "label": "S", "properties": {"magmom": 0.0}}, {"species": [{"element": "S", "occu": 1}], "abc": [0.107332, 0.715643, 0.421421], "xyz": [1.4642296912519999, 9.11929461774, 3.851361883369], "label": "S", "properties": {"magmom": 0.0}}, {"species": [{"element": "S", "occu": 1}], "abc": [0.120406, 0.867299, 0.80447], "xyz": [1.642585996766, 12.795082307406002, 7.352042480830001], "label": "S", "properties": {"magmom": 0.0}}, {"species": [{"element": "S", "occu": 1}], "abc": [0.120406, 0.132701, 0.69553], "xyz": [1.642585996766, 5.354958692594, 6.35644101917], "label": "S", "properties": {"magmom": 0.0}}, {"species": [{"element": "S", "occu": 1}], "abc": [0.879594, 0.132701, 0.19553], "xyz": [11.999475003234, 2.3876296925940004, 1.7869465191700002], "label": "S", "properties": {"magmom": 0.0}}, {"species": [{"element": "S", "occu": 1}], "abc": [0.879594, 0.867299, 0.30447], "xyz": [11.999475003234, 9.827753307406, 2.7825479808300004], "label": "S", "properties": {"magmom": 0.0}}]}, "formation_enthalpy": 0.0, "temp": 900, "gibbs_model": "SISSO", "interpolated": false}, {"@module": "rxn_network.entries", "@class": "GibbsComputedStructureEntry", "energy": -1.1914437535039042, "composition": {"Fe": 3.0, "Si": 1.0}, "energy_adjustments": [], "parameters": {}, "data": {"oxide_type": "None", "icsd_ids": [633531, 633537, 633535, 157941, 633528, 658523, 633534, 600519, 633552, 56281, 190980, 412838, 53545, 633545]}, "entry_id": "mp-2199", "correction": 0.0, "structure": {"@module": "pymatgen.core.structure", "@class": "Structure", "charge": null, "lattice": {"matrix": [[0.0, 2.801282, 2.801282], [2.801282, 0.0, 2.801282], [2.801282, 2.801282, 0.0]], "a": 3.9616109964316286, "b": 3.9616109964316286, "c": 3.9616109964316286, "alpha": 59.99999999999999, "beta": 59.99999999999999, "gamma": 59.99999999999999, "volume": 43.9643328954172}, "sites": [{"species": [{"element": "Fe", "occu": 1}], "abc": [0.75, 0.75, 0.75], "xyz": [4.201923, 4.201923, 4.201923], "label": "Fe", "properties": {"magmom": 1.271}}, {"species": [{"element": "Fe", "occu": 1}], "abc": [0.0, 0.0, 0.0], "xyz": [0.0, 0.0, 0.0], "label": "Fe", "properties": {"magmom": 2.537}}, {"species": [{"element": "Fe", "occu": 1}], "abc": [0.25, 0.25, 0.25], "xyz": [1.400641, 1.400641, 1.400641], "label": "Fe", "properties": {"magmom": 1.271}}, {"species": [{"element": "Si", "occu": 1}], "abc": [0.5, 0.5, 0.5], "xyz": [2.801282, 2.801282, 2.801282], "label": "Si", "properties": {"magmom": -0.042}}]}, "formation_enthalpy": -1.2826950250000024, "temp": 900, "gibbs_model": "SISSO", "interpolated": false}], "products": [{"@module": "rxn_network.entries", "@class": "GibbsComputedStructureEntry", "energy": -9.710326512659591, "composition": {"Fe": 4.0, "Si": 2.0, "S": 8.0}, "energy_adjustments": [], "parameters": {}, "data": {"oxide_type": "None", "icsd_ids": []}, "entry_id": "mp-1024054", "correction": 0.0, "structure": {"@module": "pymatgen.core.structure", "@class": "Structure", "charge": null, "lattice": {"matrix": [[3.380163, -5.854614, 0.0], [3.380163, 5.854614, 0.0], [0.0, 0.0, 5.432437]], "a": 6.7603259533520275, "b": 6.7603259533520275, "c": 5.432437, "alpha": 90.0, "beta": 90.0, "gamma": 119.99999954348282, "volume": 215.01096316066855}, "sites": [{"species": [{"element": "Fe", "occu": 1}], "abc": [0.5, 0.0, 0.5], "xyz": [1.6900815, -2.927307, 2.7162185], "label": "Fe", "properties": {"magmom": 0.0}}, {"species": [{"element": "Fe", "occu": 1}], "abc": [0.0, 0.5, 0.5], "xyz": [1.6900815, 2.927307, 2.7162185], "label": "Fe", "properties": {"magmom": 0.0}}, {"species": [{"element": "Fe", "occu": 1}], "abc": [0.0, 0.0, 0.0], "xyz": [0.0, 0.0, 0.0], "label": "Fe", "properties": {"magmom": -0.0}}, {"species": [{"element": "Fe", "occu": 1}], "abc": [0.5, 0.5, 0.5], "xyz": [3.380163, 0.0, 2.7162185], "label": "Fe", "properties": {"magmom": 0.0}}, {"species": [{"element": "Si", "occu": 1}], "abc": [0.666667, 0.333333, 0.916629], "xyz": [3.3801630000000005, -1.9515419030760002, 4.979529294873], "label": "Si", "properties": {"magmom": -0.0}}, {"species": [{"element": "Si", "occu": 1}], "abc": [0.333333, 0.666667, 0.083371], "xyz": [3.3801630000000005, 1.9515419030760002, 0.452907705127], "label": "Si", "properties": {"magmom": -0.0}}, {"species": [{"element": "S", "occu": 1}], "abc": [0.335476, 0.167738, 0.747471], "xyz": [1.7009453438820001, -0.9820412431319999, 4.060589116827], "label": "S", "properties": {"magmom": 0.0}}, {"species": [{"element": "S", "occu": 1}], "abc": [0.666667, 0.333333, 0.313166], "xyz": [3.3801630000000005, -1.9515419030760002, 1.7012545655420002], "label": "S", "properties": {"magmom": -0.0}}, {"species": [{"element": "S", "occu": 1}], "abc": [0.832262, 0.664524, 0.747471], "xyz": [5.059380656118, -0.9820412431319996, 4.060589116827], "label": "S", "properties": {"magmom": 0.0}}, {"species": [{"element": "S", "occu": 1}], "abc": [0.832262, 0.167738, 0.747471], "xyz": [3.3801629999999996, -3.8905315137359993, 4.060589116827], "label": "S", "properties": {"magmom": 0.0}}, {"species": [{"element": "S", "occu": 1}], "abc": [0.167738, 0.335476, 0.252529], "xyz": [1.7009453438820001, 0.9820412431319999, 1.371847883173], "label": "S", "properties": {"magmom": 0.0}}, {"species": [{"element": "S", "occu": 1}], "abc": [0.167738, 0.832262, 0.252529], "xyz": [3.3801629999999996, 3.8905315137359993, 1.371847883173], "label": "S", "properties": {"magmom": 0.0}}, {"species": [{"element": "S", "occu": 1}], "abc": [0.333333, 0.666667, 0.686834], "xyz": [3.3801630000000005, 1.9515419030760002, 3.731182434458], "label": "S", "properties": {"magmom": -0.0}}, {"species": [{"element": "S", "occu": 1}], "abc": [0.664524, 0.832262, 0.252529], "xyz": [5.059380656118, 0.9820412431319996, 1.371847883173], "label": "S", "properties": {"magmom": 0.0}}]}, "formation_enthalpy": -10.496428415000011, "temp": 900, "gibbs_model": "SISSO", "interpolated": false}, {"@module": "rxn_network.entries", "@class": "GibbsComputedStructureEntry", "energy": -7.005498649050381, "composition": {"Fe": 4.0, "S": 6.0}, "energy_adjustments": [], "parameters": {}, "data": {"oxide_type": "None", "icsd_ids": []}, "entry_id": "mp-952567", "correction": 0.0, "structure": {"@module": "pymatgen.core.structure", "@class": "Structure", "charge": null, "lattice": {"matrix": [[5.211976, -2.86765, 0.0], [5.211976, 2.86765, 0.0], [3.634183, 0.0, 4.709651]], "a": 5.948790662569662, "b": 5.948790662569662, "c": 5.948789676840996, "alpha": 57.6395319679662, "beta": 57.6395319679662, "gamma": 57.639532757945425, "volume": 140.78204604385044}, "sites": [{"species": [{"element": "Fe", "occu": 1}], "abc": [0.845826, 0.845826, 0.845826], "xyz": [11.890736094509998, 0.0, 3.983545266726], "label": "Fe", "properties": {"magmom": 0.002}}, {"species": [{"element": "Fe", "occu": 1}], "abc": [0.654174, 0.654174, 0.654174], "xyz": [9.19646640549, 0.0, 3.080931233274], "label": "Fe", "properties": {"magmom": 0.002}}, {"species": [{"element": "Fe", "occu": 1}], "abc": [0.154174, 0.154174, 0.154174], "xyz": [2.1673989054900002, 0.0, 0.7261057332740001], "label": "Fe", "properties": {"magmom": 0.002}}, {"species": [{"element": "Fe", "occu": 1}], "abc": [0.345826, 0.345826, 0.345826], "xyz": [4.86166859451, 0.0, 1.628719766726], "label": "Fe", "properties": {"magmom": 0.002}}, {"species": [{"element": "S", "occu": 1}], "abc": [0.75, 0.067411, 0.432589], "xyz": [5.832434103922999, -1.95742634585, 2.037343216439], "label": "S", "properties": {"magmom": -0.0}}, {"species": [{"element": "S", "occu": 1}], "abc": [0.432589, 0.75, 0.067411], "xyz": [6.408609396076999, 0.91022365415, 0.317482283561], "label": "S", "properties": {"magmom": -0.0}}, {"species": [{"element": "S", "occu": 1}], "abc": [0.067411, 0.432589, 0.75], "xyz": [5.33162525, 1.0472026917000001, 3.53223825], "label": "S", "properties": {"magmom": -0.0}}, {"species": [{"element": "S", "occu": 1}], "abc": [0.25, 0.932589, 0.567411], "xyz": [8.225700896077, 1.95742634585, 2.672307783561], "label": "S", "properties": {"magmom": -0.0}}, {"species": [{"element": "S", "occu": 1}], "abc": [0.932589, 0.567411, 0.25], "xyz": [8.72650975, -1.0472026917000001, 1.17741275], "label": "S", "properties": {"magmom": -0.0}}, {"species": [{"element": "S", "occu": 1}], "abc": [0.567411, 0.25, 0.932589], "xyz": [7.649525603923001, -0.9102236541499998, 4.392168716439], "label": "S", "properties": {"magmom": -0.0}}]}, "formation_enthalpy": -7.720453818750002, "temp": 900, "gibbs_model": "SISSO", "interpolated": false}]}, {"@module": "rxn_network.reaction", "@class": "ComputedReaction", "reactants": [{"@module": "rxn_network.entries", "@class": "GibbsComputedStructureEntry", "energy": -7.005498649050381, "composition": {"Fe": 4.0, "S": 6.0}, "energy_adjustments": [], "parameters": {}, "data": {"oxide_type": "None", "icsd_ids": []}, "entry_id": "mp-952567", "correction": 0.0, "structure": {"@module": "pymatgen.core.structure", "@class": "Structure", "charge": null, "lattice": {"matrix": [[5.211976, -2.86765, 0.0], [5.211976, 2.86765, 0.0], [3.634183, 0.0, 4.709651]], "a": 5.948790662569662, "b": 5.948790662569662, "c": 5.948789676840996, "alpha": 57.6395319679662, "beta": 57.6395319679662, "gamma": 57.639532757945425, "volume": 140.78204604385044}, "sites": [{"species": [{"element": "Fe", "occu": 1}], "abc": [0.845826, 0.845826, 0.845826], "xyz": [11.890736094509998, 0.0, 3.983545266726], "label": "Fe", "properties": {"magmom": 0.002}}, {"species": [{"element": "Fe", "occu": 1}], "abc": [0.654174, 0.654174, 0.654174], "xyz": [9.19646640549, 0.0, 3.080931233274], "label": "Fe", "properties": {"magmom": 0.002}}, {"species": [{"element": "Fe", "occu": 1}], "abc": [0.154174, 0.154174, 0.154174], "xyz": [2.1673989054900002, 0.0, 0.7261057332740001], "label": "Fe", "properties": {"magmom": 0.002}}, {"species": [{"element": "Fe", "occu": 1}], "abc": [0.345826, 0.345826, 0.345826], "xyz": [4.86166859451, 0.0, 1.628719766726], "label": "Fe", "properties": {"magmom": 0.002}}, {"species": [{"element": "S", "occu": 1}], "abc": [0.75, 0.067411, 0.432589], "xyz": [5.832434103922999, -1.95742634585, 2.037343216439], "label": "S", "properties": {"magmom": -0.0}}, {"species": [{"element": "S", "occu": 1}], "abc": [0.432589, 0.75, 0.067411], "xyz": [6.408609396076999, 0.91022365415, 0.317482283561], "label": "S", "properties": {"magmom": -0.0}}, {"species": [{"element": "S", "occu": 1}], "abc": [0.067411, 0.432589, 0.75], "xyz": [5.33162525, 1.0472026917000001, 3.53223825], "label": "S", "properties": {"magmom": -0.0}}, {"species": [{"element": "S", "occu": 1}], "abc": [0.25, 0.932589, 0.567411], "xyz": [8.225700896077, 1.95742634585, 2.672307783561], "label": "S", "properties": {"magmom": -0.0}}, {"species": [{"element": "S", "occu": 1}], "abc": [0.932589, 0.567411, 0.25], "xyz": [8.72650975, -1.0472026917000001, 1.17741275], "label": "S", "properties": {"magmom": -0.0}}, {"species": [{"element": "S", "occu": 1}], "abc": [0.567411, 0.25, 0.932589], "xyz": [7.649525603923001, -0.9102236541499998, 4.392168716439], "label": "S", "properties": {"magmom": -0.0}}]}, "formation_enthalpy": -7.720453818750002, "temp": 900, "gibbs_model": "SISSO", "interpolated": false}, {"@module": "rxn_network.entries", "@class": "GibbsComputedStructureEntry", "energy": -8.222139367628635, "composition": {"Si": 4.0, "S": 4.0}, "energy_adjustments": [], "parameters": {}, "data": {"oxide_type": "None", "icsd_ids": []}, "entry_id": "mp-1023900", "correction": 0.0, "structure": {"@module": "pymatgen.core.structure", "@class": "Structure", "charge": null, "lattice": {"matrix": [[3.98543, 0.0, 0.0], [0.0, 6.6429, 0.0], [0.0, 0.0, 23.99833]], "a": 3.98543, "b": 6.6429, "c": 23.99833, "alpha": 90.0, "beta": 90.0, "gamma": 90.0, "volume": 635.3512977903785}, "sites": [{"species": [{"element": "Si", "occu": 1}], "abc": [0.75, 0.75, 0.027324], "xyz": [2.9890725, 4.982175, 0.65573036892], "label": "Si", "properties": {"magmom": -0.0}}, {"species": [{"element": "Si", "occu": 1}], "abc": [0.75, 0.25, 0.027324], "xyz": [2.9890725, 1.660725, 0.65573036892], "label": "Si", "properties": {"magmom": -0.0}}, {"species": [{"element": "Si", "occu": 1}], "abc": [0.25, 0.75, 0.972676], "xyz": [0.9963575, 4.982175, 23.34259963108], "label": "Si", "properties": {"magmom": -0.0}}, {"species": [{"element": "Si", "occu": 1}], "abc": [0.25, 0.25, 0.972676], "xyz": [0.9963575, 1.660725, 23.34259963108], "label": "Si", "properties": {"magmom": -0.0}}, {"species": [{"element": "S", "occu": 1}], "abc": [0.795253, 0.5, 0.084831], "xyz": [3.16942516379, 3.32145, 2.03580233223], "label": "S", "properties": {"magmom": 0.0}}, {"species": [{"element": "S", "occu": 1}], "abc": [0.704747, 0.0, 0.084831], "xyz": [2.80871983621, 0.0, 2.03580233223], "label": "S", "properties": {"magmom": 0.0}}, {"species": [{"element": "S", "occu": 1}], "abc": [0.204747, 0.5, 0.915169], "xyz": [0.8160048362100001, 3.32145, 21.96252766777], "label": "S", "properties": {"magmom": 0.0}}, {"species": [{"element": "S", "occu": 1}], "abc": [0.295253, 0.0, 0.915169], "xyz": [1.17671016379, 0.0, 21.96252766777], "label": "S", "properties": {"magmom": 0.0}}]}, "formation_enthalpy": -6.0216041625000045, "temp": 900, "gibbs_model": "SISSO", "interpolated": false}], "products": [{"@module": "rxn_network.entries", "@class": "GibbsComputedStructureEntry", "energy": -9.710326512659591, "composition": {"Fe": 4.0, "Si": 2.0, "S": 8.0}, "energy_adjustments": [], "parameters": {}, "data": {"oxide_type": "None", "icsd_ids": []}, "entry_id": "mp-1024054", "correction": 0.0, "structure": {"@module": "pymatgen.core.structure", "@class": "Structure", "charge": null, "lattice": {"matrix": [[3.380163, -5.854614, 0.0], [3.380163, 5.854614, 0.0], [0.0, 0.0, 5.432437]], "a": 6.7603259533520275, "b": 6.7603259533520275, "c": 5.432437, "alpha": 90.0, "beta": 90.0, "gamma": 119.99999954348282, "volume": 215.01096316066855}, "sites": [{"species": [{"element": "Fe", "occu": 1}], "abc": [0.5, 0.0, 0.5], "xyz": [1.6900815, -2.927307, 2.7162185], "label": "Fe", "properties": {"magmom": 0.0}}, {"species": [{"element": "Fe", "occu": 1}], "abc": [0.0, 0.5, 0.5], "xyz": [1.6900815, 2.927307, 2.7162185], "label": "Fe", "properties": {"magmom": 0.0}}, {"species": [{"element": "Fe", "occu": 1}], "abc": [0.0, 0.0, 0.0], "xyz": [0.0, 0.0, 0.0], "label": "Fe", "properties": {"magmom": -0.0}}, {"species": [{"element": "Fe", "occu": 1}], "abc": [0.5, 0.5, 0.5], "xyz": [3.380163, 0.0, 2.7162185], "label": "Fe", "properties": {"magmom": 0.0}}, {"species": [{"element": "Si", "occu": 1}], "abc": [0.666667, 0.333333, 0.916629], "xyz": [3.3801630000000005, -1.9515419030760002, 4.979529294873], "label": "Si", "properties": {"magmom": -0.0}}, {"species": [{"element": "Si", "occu": 1}], "abc": [0.333333, 0.666667, 0.083371], "xyz": [3.3801630000000005, 1.9515419030760002, 0.452907705127], "label": "Si", "properties": {"magmom": -0.0}}, {"species": [{"element": "S", "occu": 1}], "abc": [0.335476, 0.167738, 0.747471], "xyz": [1.7009453438820001, -0.9820412431319999, 4.060589116827], "label": "S", "properties": {"magmom": 0.0}}, {"species": [{"element": "S", "occu": 1}], "abc": [0.666667, 0.333333, 0.313166], "xyz": [3.3801630000000005, -1.9515419030760002, 1.7012545655420002], "label": "S", "properties": {"magmom": -0.0}}, {"species": [{"element": "S", "occu": 1}], "abc": [0.832262, 0.664524, 0.747471], "xyz": [5.059380656118, -0.9820412431319996, 4.060589116827], "label": "S", "properties": {"magmom": 0.0}}, {"species": [{"element": "S", "occu": 1}], "abc": [0.832262, 0.167738, 0.747471], "xyz": [3.3801629999999996, -3.8905315137359993, 4.060589116827], "label": "S", "properties": {"magmom": 0.0}}, {"species": [{"element": "S", "occu": 1}], "abc": [0.167738, 0.335476, 0.252529], "xyz": [1.7009453438820001, 0.9820412431319999, 1.371847883173], "label": "S", "properties": {"magmom": 0.0}}, {"species": [{"element": "S", "occu": 1}], "abc": [0.167738, 0.832262, 0.252529], "xyz": [3.3801629999999996, 3.8905315137359993, 1.371847883173], "label": "S", "properties": {"magmom": 0.0}}, {"species": [{"element": "S", "occu": 1}], "abc": [0.333333, 0.666667, 0.686834], "xyz": [3.3801630000000005, 1.9515419030760002, 3.731182434458], "label": "S", "properties": {"magmom": -0.0}}, {"species": [{"element": "S", "occu": 1}], "abc": [0.664524, 0.832262, 0.252529], "xyz": [5.059380656118, 0.9820412431319996, 1.371847883173], "label": "S", "properties": {"magmom": 0.0}}]}, "formation_enthalpy": -10.496428415000011, "temp": 900, "gibbs_model": "SISSO", "interpolated": false}]}], "costs": [0.1565864236641168, 0.15831998993019614, 0.28921939603913865], "net_rxn": {"@module": "rxn_network.reaction", "@class": "ComputedReaction", "reactants": [{"@module": "rxn_network.entries", "@class": "GibbsComputedStructureEntry", "energy": 0.0, "composition": {"S": 32.0}, "energy_adjustments": [], "parameters": {}, "data": {"oxide_type": "None", "icsd_ids": [82372, 66517, 2091]}, "entry_id": "mp-96", "correction": 0.0, "structure": {"@module": "pymatgen.core.structure", "@class": "Structure", "charge": null, "lattice": {"matrix": [[13.642061, 0.0, 0.0], [0.0, 9.248054, 0.0], [0.0, 5.934658, 9.138989]], "a": 13.642061, "b": 9.248054, "c": 10.896847503708814, "alpha": 57.00119438186791, "beta": 90.0, "gamma": 90.0, "volume": 1152.997853241063}, "sites": [{"species": [{"element": "S", "occu": 1}], "abc": [0.34959, 0.367214, 0.317765], "xyz": [4.76912810499, 5.281841500925999, 2.9040508395850004], "label": "S", "properties": {"magmom": 0.0}}, {"species": [{"element": "S", "occu": 1}], "abc": [0.34959, 0.632786, 0.182235], "xyz": [4.76912810499, 6.933541499073999, 1.6654436604150002], "label": "S", "properties": {"magmom": 0.0}}, {"species": [{"element": "S", "occu": 1}], "abc": [0.65041, 0.632786, 0.682235], "xyz": [8.87293289501, 9.900870499074, 6.234938160415001], "label": "S", "properties": {"magmom": 0.0}}, {"species": [{"element": "S", "occu": 1}], "abc": [0.65041, 0.367214, 0.817765], "xyz": [8.87293289501, 8.249170500925999, 7.473545339585], "label": "S", "properties": {"magmom": 0.0}}, {"species": [{"element": "S", "occu": 1}], "abc": [0.577263, 0.215795, 0.340501], "xyz": [7.875057059043, 4.016440796588, 3.111834893489], "label": "S", "properties": {"magmom": -0.0}}, {"species": [{"element": "S", "occu": 1}], "abc": [0.577263, 0.784205, 0.159499], "xyz": [7.875057059043, 8.198942203412, 1.4576596065110001], "label": "S", "properties": {"magmom": -0.0}}, {"species": [{"element": "S", "occu": 1}], "abc": [0.422737, 0.784205, 0.659499], "xyz": [5.767003940956999, 11.166271203412, 6.0271541065109995], "label": "S", "properties": {"magmom": -0.0}}, {"species": [{"element": "S", "occu": 1}], "abc": [0.422737, 0.215795, 0.840501], "xyz": [5.767003940956999, 6.983769796588, 7.681329393489001], "label": "S", "properties": {"magmom": -0.0}}, {"species": [{"element": "S", "occu": 1}], "abc": [0.444169, 0.266869, 0.234889], "xyz": [6.059380592309, 3.862004805888, 2.146647987221], "label": "S", "properties": {"magmom": -0.0}}, {"species": [{"element": "S", "occu": 1}], "abc": [0.444169, 0.733131, 0.265111], "xyz": [6.059380592309, 8.353378194111999, 2.422846512779], "label": "S", "properties": {"magmom": -0.0}}, {"species": [{"element": "S", "occu": 1}], "abc": [0.555831, 0.733131, 0.765111], "xyz": [7.582680407691, 11.320707194112, 6.992341012779001], "label": "S", "properties": {"magmom": -0.0}}, {"species": [{"element": "S", "occu": 1}], "abc": [0.555831, 0.266869, 0.734889], "xyz": [7.582680407691, 6.829333805888, 6.716142487221], "label": "S", "properties": {"magmom": -0.0}}, {"species": [{"element": "S", "occu": 1}], "abc": [0.672253, 0.417554, 0.213923], "xyz": [9.170916433433, 5.13112178325, 1.955039943847], "label": "S", "properties": {"magmom": -0.0}}, {"species": [{"element": "S", "occu": 1}], "abc": [0.672253, 0.582446, 0.286077], "xyz": [9.170916433433, 7.08426121675, 2.6144545561530004], "label": "S", "properties": {"magmom": -0.0}}, {"species": [{"element": "S", "occu": 1}], "abc": [0.327747, 0.582446, 0.786077], "xyz": [4.471144566567, 10.05159021675, 7.183949056153001], "label": "S", "properties": {"magmom": -0.0}}, {"species": [{"element": "S", "occu": 1}], "abc": [0.327747, 0.417554, 0.713923], "xyz": [4.471144566567, 8.09845078325, 6.524534443847], "label": "S", "properties": {"magmom": -0.0}}, {"species": [{"element": "S", "occu": 1}], "abc": [0.798165, 0.917615, 0.862385], "xyz": [10.888615618065, 13.604113110539998, 7.881327028765], "label": "S", "properties": {"magmom": -0.0}}, {"species": [{"element": "S", "occu": 1}], "abc": [0.798165, 0.082385, 0.637615], "xyz": [10.888615618065, 4.54592788946, 5.827156471235001], "label": "S", "properties": {"magmom": -0.0}}, {"species": [{"element": "S", "occu": 1}], "abc": [0.201835, 0.082385, 0.137615], "xyz": [2.7534453819349998, 1.5785988894599998, 1.257661971235], "label": "S", "properties": {"magmom": -0.0}}, {"species": [{"element": "S", "occu": 1}], "abc": [0.201835, 0.917615, 0.362385], "xyz": [2.7534453819349998, 10.636784110539999, 3.311832528765], "label": "S", "properties": {"magmom": -0.0}}, {"species": [{"element": "S", "occu": 1}], "abc": [0.025918, 0.765891, 0.980284], "xyz": [0.353574936998, 12.900651608986, 8.958804692876], "label": "S", "properties": {"magmom": -0.0}}, {"species": [{"element": "S", "occu": 1}], "abc": [0.025918, 0.234109, 0.519716], "xyz": [0.353574936998, 5.249389391014, 4.749678807124], "label": "S", "properties": {"magmom": -0.0}}, {"species": [{"element": "S", "occu": 1}], "abc": [0.974082, 0.234109, 0.019716], "xyz": [13.288486063002, 2.2820603910140003, 0.18018430712400002], "label": "S", "properties": {"magmom": -0.0}}, {"species": [{"element": "S", "occu": 1}], "abc": [0.974082, 0.765891, 0.480284], "xyz": [13.288486063002, 9.933322608986, 4.3893101928760005], "label": "S", "properties": {"magmom": -0.0}}, {"species": [{"element": "S", "occu": 1}], "abc": [0.892668, 0.715643, 0.921421], "xyz": [12.177831308748, 12.086623617739999, 8.420856383369001], "label": "S", "properties": {"magmom": 0.0}}, {"species": [{"element": "S", "occu": 1}], "abc": [0.892668, 0.284357, 0.578579], "xyz": [12.177831308748, 6.063417382259999, 5.287627116631], "label": "S", "properties": {"magmom": 0.0}}, {"species": [{"element": "S", "occu": 1}], "abc": [0.107332, 0.284357, 0.078579], "xyz": [1.4642296912519999, 3.09608838226, 0.718132616631], "label": "S", "properties": {"magmom": 0.0}}, {"species": [{"element": "S", "occu": 1}], "abc": [0.107332, 0.715643, 0.421421], "xyz": [1.4642296912519999, 9.11929461774, 3.851361883369], "label": "S", "properties": {"magmom": 0.0}}, {"species": [{"element": "S", "occu": 1}], "abc": [0.120406, 0.867299, 0.80447], "xyz": [1.642585996766, 12.795082307406002, 7.352042480830001], "label": "S", "properties": {"magmom": 0.0}}, {"species": [{"element": "S", "occu": 1}], "abc": [0.120406, 0.132701, 0.69553], "xyz": [1.642585996766, 5.354958692594, 6.35644101917], "label": "S", "properties": {"magmom": 0.0}}, {"species": [{"element": "S", "occu": 1}], "abc": [0.879594, 0.132701, 0.19553], "xyz": [11.999475003234, 2.3876296925940004, 1.7869465191700002], "label": "S", "properties": {"magmom": 0.0}}, {"species": [{"element": "S", "occu": 1}], "abc": [0.879594, 0.867299, 0.30447], "xyz": [11.999475003234, 9.827753307406, 2.7825479808300004], "label": "S", "properties": {"magmom": 0.0}}]}, "formation_enthalpy": 0.0, "temp": 900, "gibbs_model": "SISSO", "interpolated": false}, {"@module": "rxn_network.entries", "@class": "GibbsComputedStructureEntry", "energy": -1.1914437535039042, "composition": {"Fe": 3.0, "Si": 1.0}, "energy_adjustments": [], "parameters": {}, "data": {"oxide_type": "None", "icsd_ids": [633531, 633537, 633535, 157941, 633528, 658523, 633534, 600519, 633552, 56281, 190980, 412838, 53545, 633545]}, "entry_id": "mp-2199", "correction": 0.0, "structure": {"@module": "pymatgen.core.structure", "@class": "Structure", "charge": null, "lattice": {"matrix": [[0.0, 2.801282, 2.801282], [2.801282, 0.0, 2.801282], [2.801282, 2.801282, 0.0]], "a": 3.9616109964316286, "b": 3.9616109964316286, "c": 3.9616109964316286, "alpha": 59.99999999999999, "beta": 59.99999999999999, "gamma": 59.99999999999999, "volume": 43.9643328954172}, "sites": [{"species": [{"element": "Fe", "occu": 1}], "abc": [0.75, 0.75, 0.75], "xyz": [4.201923, 4.201923, 4.201923], "label": "Fe", "properties": {"magmom": 1.271}}, {"species": [{"element": "Fe", "occu": 1}], "abc": [0.0, 0.0, 0.0], "xyz": [0.0, 0.0, 0.0], "label": "Fe", "properties": {"magmom": 2.537}}, {"species": [{"element": "Fe", "occu": 1}], "abc": [0.25, 0.25, 0.25], "xyz": [1.400641, 1.400641, 1.400641], "label": "Fe", "properties": {"magmom": 1.271}}, {"species": [{"element": "Si", "occu": 1}], "abc": [0.5, 0.5, 0.5], "xyz": [2.801282, 2.801282, 2.801282], "label": "Si", "properties": {"magmom": -0.042}}]}, "formation_enthalpy": -1.2826950250000024, "temp": 900, "gibbs_model": "SISSO", "interpolated": false}, {"@module": "rxn_network.entries", "@class": "GibbsComputedStructureEntry", "energy": -4.800696500846133, "composition": {"Fe": 10.0, "Si": 6.0}, "energy_adjustments": [], "parameters": {}, "data": {"oxide_type": "None", "icsd_ids": [99977, 99970, 633540, 161129, 166484, 633525, 161131, 161130, 99969, 99968, 99976, 99973, 99974, 99966, 161128, 633547, 99972, 42585, 99975, 99967, 99971]}, "entry_id": "mp-449", "correction": 0.0, "structure": {"@module": "pymatgen.core.structure", "@class": "Structure", "charge": null, "lattice": {"matrix": [[3.3492, -5.800985, 0.0], [3.3492, 5.800985, 0.0], [0.0, 0.0, 4.686311]], "a": 6.698400376972475, "b": 6.698400376972475, "c": 4.686311, "alpha": 90.0, "beta": 90.0, "gamma": 120.00000372332146, "volume": 182.09747641773836}, "sites": [{"species": [{"element": "Fe", "occu": 1}], "abc": [0.0, 0.761438, 0.75], "xyz": [2.5502081496, 4.41709041643, 3.51473325], "label": "Fe", "properties": {"magmom": -0.251}}, {"species": [{"element": "Fe", "occu": 1}], "abc": [0.0, 0.238562, 0.25], "xyz": [0.7989918504, 1.3838945835699998, 1.17157775], "label": "Fe", "properties": {"magmom": -0.251}}, {"species": [{"element": "Fe", "occu": 1}], "abc": [0.761438, 0.761438, 0.25], "xyz": [5.1004162992, 0.0, 1.17157775], "label": "Fe", "properties": {"magmom": -0.185}}, {"species": [{"element": "Fe", "occu": 1}], "abc": [0.761438, 0.0, 0.75], "xyz": [2.5502081496, -4.41709041643, 3.51473325], "label": "Fe", "properties": {"magmom": -0.194}}, {"species": [{"element": "Fe", "occu": 1}], "abc": [0.238562, 0.238562, 0.75], "xyz": [1.5979837008, 0.0, 3.51473325], "label": "Fe", "properties": {"magmom": -0.185}}, {"species": [{"element": "Fe", "occu": 1}], "abc": [0.238562, 0.0, 0.25], "xyz": [0.7989918504, -1.3838945835699998, 1.17157775], "label": "Fe", "properties": {"magmom": -0.194}}, {"species": [{"element": "Fe", "occu": 1}], "abc": [0.333333, 0.666667, 0.5], "xyz": [3.3492, 1.9336655339900002, 2.3431555], "label": "Fe", "properties": {"magmom": 1.071}}, {"species": [{"element": "Fe", "occu": 1}], "abc": [0.666667, 0.333333, 0.0], "xyz": [3.3492, -1.9336655339900002, 0.0], "label": "Fe", "properties": {"magmom": 1.087}}, {"species": [{"element": "Fe", "occu": 1}], "abc": [0.666667, 0.333333, 0.5], "xyz": [3.3492, -1.9336655339900002, 2.3431555], "label": "Fe", "properties": {"magmom": 1.071}}, {"species": [{"element": "Fe", "occu": 1}], "abc": [0.333333, 0.666667, 0.0], "xyz": [3.3492, 1.9336655339900002, 0.0], "label": "Fe", "properties": {"magmom": 1.087}}, {"species": [{"element": "Si", "occu": 1}], "abc": [0.395401, 0.0, 0.75], "xyz": [1.3242770292000001, -2.293715269985, 3.51473325], "label": "Si", "properties": {"magmom": -0.014}}, {"species": [{"element": "Si", "occu": 1}], "abc": [0.395401, 0.395401, 0.25], "xyz": [2.6485540584000002, 0.0, 1.17157775], "label": "Si", "properties": {"magmom": -0.013}}, {"species": [{"element": "Si", "occu": 1}], "abc": [0.0, 0.604599, 0.25], "xyz": [2.0249229708, 3.507269730015, 1.17157775], "label": "Si", "properties": {"magmom": -0.016}}, {"species": [{"element": "Si", "occu": 1}], "abc": [0.0, 0.395401, 0.75], "xyz": [1.3242770292000001, 2.293715269985, 3.51473325], "label": "Si", "properties": {"magmom": -0.016}}, {"species": [{"element": "Si", "occu": 1}], "abc": [0.604599, 0.604599, 0.75], "xyz": [4.0498459416, 0.0, 3.51473325], "label": "Si", "properties": {"magmom": -0.013}}, {"species": [{"element": "Si", "occu": 1}], "abc": [0.604599, 0.0, 0.25], "xyz": [2.0249229708, -3.507269730015, 1.17157775], "label": "Si", "properties": {"magmom": -0.014}}]}, "formation_enthalpy": -4.907931229999988, "temp": 900, "gibbs_model": "SISSO", "interpolated": false}], "products": [{"@module": "rxn_network.entries", "@class": "GibbsComputedStructureEntry", "energy": -9.710326512659591, "composition": {"Fe": 4.0, "Si": 2.0, "S": 8.0}, "energy_adjustments": [], "parameters": {}, "data": {"oxide_type": "None", "icsd_ids": []}, "entry_id": "mp-1024054", "correction": 0.0, "structure": {"@module": "pymatgen.core.structure", "@class": "Structure", "charge": null, "lattice": {"matrix": [[3.380163, -5.854614, 0.0], [3.380163, 5.854614, 0.0], [0.0, 0.0, 5.432437]], "a": 6.7603259533520275, "b": 6.7603259533520275, "c": 5.432437, "alpha": 90.0, "beta": 90.0, "gamma": 119.99999954348282, "volume": 215.01096316066855}, "sites": [{"species": [{"element": "Fe", "occu": 1}], "abc": [0.5, 0.0, 0.5], "xyz": [1.6900815, -2.927307, 2.7162185], "label": "Fe", "properties": {"magmom": 0.0}}, {"species": [{"element": "Fe", "occu": 1}], "abc": [0.0, 0.5, 0.5], "xyz": [1.6900815, 2.927307, 2.7162185], "label": "Fe", "properties": {"magmom": 0.0}}, {"species": [{"element": "Fe", "occu": 1}], "abc": [0.0, 0.0, 0.0], "xyz": [0.0, 0.0, 0.0], "label": "Fe", "properties": {"magmom": -0.0}}, {"species": [{"element": "Fe", "occu": 1}], "abc": [0.5, 0.5, 0.5], "xyz": [3.380163, 0.0, 2.7162185], "label": "Fe", "properties": {"magmom": 0.0}}, {"species": [{"element": "Si", "occu": 1}], "abc": [0.666667, 0.333333, 0.916629], "xyz": [3.3801630000000005, -1.9515419030760002, 4.979529294873], "label": "Si", "properties": {"magmom": -0.0}}, {"species": [{"element": "Si", "occu": 1}], "abc": [0.333333, 0.666667, 0.083371], "xyz": [3.3801630000000005, 1.9515419030760002, 0.452907705127], "label": "Si", "properties": {"magmom": -0.0}}, {"species": [{"element": "S", "occu": 1}], "abc": [0.335476, 0.167738, 0.747471], "xyz": [1.7009453438820001, -0.9820412431319999, 4.060589116827], "label": "S", "properties": {"magmom": 0.0}}, {"species": [{"element": "S", "occu": 1}], "abc": [0.666667, 0.333333, 0.313166], "xyz": [3.3801630000000005, -1.9515419030760002, 1.7012545655420002], "label": "S", "properties": {"magmom": -0.0}}, {"species": [{"element": "S", "occu": 1}], "abc": [0.832262, 0.664524, 0.747471], "xyz": [5.059380656118, -0.9820412431319996, 4.060589116827], "label": "S", "properties": {"magmom": 0.0}}, {"species": [{"element": "S", "occu": 1}], "abc": [0.832262, 0.167738, 0.747471], "xyz": [3.3801629999999996, -3.8905315137359993, 4.060589116827], "label": "S", "properties": {"magmom": 0.0}}, {"species": [{"element": "S", "occu": 1}], "abc": [0.167738, 0.335476, 0.252529], "xyz": [1.7009453438820001, 0.9820412431319999, 1.371847883173], "label": "S", "properties": {"magmom": 0.0}}, {"species": [{"element": "S", "occu": 1}], "abc": [0.167738, 0.832262, 0.252529], "xyz": [3.3801629999999996, 3.8905315137359993, 1.371847883173], "label": "S", "properties": {"magmom": 0.0}}, {"species": [{"element": "S", "occu": 1}], "abc": [0.333333, 0.666667, 0.686834], "xyz": [3.3801630000000005, 1.9515419030760002, 3.731182434458], "label": "S", "properties": {"magmom": -0.0}}, {"species": [{"element": "S", "occu": 1}], "abc": [0.664524, 0.832262, 0.252529], "xyz": [5.059380656118, 0.9820412431319996, 1.371847883173], "label": "S", "properties": {"magmom": 0.0}}]}, "formation_enthalpy": -10.496428415000011, "temp": 900, "gibbs_model": "SISSO", "interpolated": false}]}, "balance": true, "@version": null}, {"@module": "rxn_network.helpers", "@class": "BalancedPathway", "rxns": [{"@module": "rxn_network.reaction", "@class": "ComputedReaction", "reactants": [{"@module": "rxn_network.entries", "@class": "GibbsComputedStructureEntry", "energy": -4.800696500846133, "composition": {"Fe": 10.0, "Si": 6.0}, "energy_adjustments": [], "parameters": {}, "data": {"oxide_type": "None", "icsd_ids": [99977, 99970, 633540, 161129, 166484, 633525, 161131, 161130, 99969, 99968, 99976, 99973, 99974, 99966, 161128, 633547, 99972, 42585, 99975, 99967, 99971]}, "entry_id": "mp-449", "correction": 0.0, "structure": {"@module": "pymatgen.core.structure", "@class": "Structure", "charge": null, "lattice": {"matrix": [[3.3492, -5.800985, 0.0], [3.3492, 5.800985, 0.0], [0.0, 0.0, 4.686311]], "a": 6.698400376972475, "b": 6.698400376972475, "c": 4.686311, "alpha": 90.0, "beta": 90.0, "gamma": 120.00000372332146, "volume": 182.09747641773836}, "sites": [{"species": [{"element": "Fe", "occu": 1}], "abc": [0.0, 0.761438, 0.75], "xyz": [2.5502081496, 4.41709041643, 3.51473325], "label": "Fe", "properties": {"magmom": -0.251}}, {"species": [{"element": "Fe", "occu": 1}], "abc": [0.0, 0.238562, 0.25], "xyz": [0.7989918504, 1.3838945835699998, 1.17157775], "label": "Fe", "properties": {"magmom": -0.251}}, {"species": [{"element": "Fe", "occu": 1}], "abc": [0.761438, 0.761438, 0.25], "xyz": [5.1004162992, 0.0, 1.17157775], "label": "Fe", "properties": {"magmom": -0.185}}, {"species": [{"element": "Fe", "occu": 1}], "abc": [0.761438, 0.0, 0.75], "xyz": [2.5502081496, -4.41709041643, 3.51473325], "label": "Fe", "properties": {"magmom": -0.194}}, {"species": [{"element": "Fe", "occu": 1}], "abc": [0.238562, 0.238562, 0.75], "xyz": [1.5979837008, 0.0, 3.51473325], "label": "Fe", "properties": {"magmom": -0.185}}, {"species": [{"element": "Fe", "occu": 1}], "abc": [0.238562, 0.0, 0.25], "xyz": [0.7989918504, -1.3838945835699998, 1.17157775], "label": "Fe", "properties": {"magmom": -0.194}}, {"species": [{"element": "Fe", "occu": 1}], "abc": [0.333333, 0.666667, 0.5], "xyz": [3.3492, 1.9336655339900002, 2.3431555], "label": "Fe", "properties": {"magmom": 1.071}}, {"species": [{"element": "Fe", "occu": 1}], "abc": [0.666667, 0.333333, 0.0], "xyz": [3.3492, -1.9336655339900002, 0.0], "label": "Fe", "properties": {"magmom": 1.087}}, {"species": [{"element": "Fe", "occu": 1}], "abc": [0.666667, 0.333333, 0.5], "xyz": [3.3492, -1.9336655339900002, 2.3431555], "label": "Fe", "properties": {"magmom": 1.071}}, {"species": [{"element": "Fe", "occu": 1}], "abc": [0.333333, 0.666667, 0.0], "xyz": [3.3492, 1.9336655339900002, 0.0], "label": "Fe", "properties": {"magmom": 1.087}}, {"species": [{"element": "Si", "occu": 1}], "abc": [0.395401, 0.0, 0.75], "xyz": [1.3242770292000001, -2.293715269985, 3.51473325], "label": "Si", "properties": {"magmom": -0.014}}, {"species": [{"element": "Si", "occu": 1}], "abc": [0.395401, 0.395401, 0.25], "xyz": [2.6485540584000002, 0.0, 1.17157775], "label": "Si", "properties": {"magmom": -0.013}}, {"species": [{"element": "Si", "occu": 1}], "abc": [0.0, 0.604599, 0.25], "xyz": [2.0249229708, 3.507269730015, 1.17157775], "label": "Si", "properties": {"magmom": -0.016}}, {"species": [{"element": "Si", "occu": 1}], "abc": [0.0, 0.395401, 0.75], "xyz": [1.3242770292000001, 2.293715269985, 3.51473325], "label": "Si", "properties": {"magmom": -0.016}}, {"species": [{"element": "Si", "occu": 1}], "abc": [0.604599, 0.604599, 0.75], "xyz": [4.0498459416, 0.0, 3.51473325], "label": "Si", "properties": {"magmom": -0.013}}, {"species": [{"element": "Si", "occu": 1}], "abc": [0.604599, 0.0, 0.25], "xyz": [2.0249229708, -3.507269730015, 1.17157775], "label": "Si", "properties": {"magmom": -0.014}}]}, "formation_enthalpy": -4.907931229999988, "temp": 900, "gibbs_model": "SISSO", "interpolated": false}, {"@module": "rxn_network.entries", "@class": "GibbsComputedStructureEntry", "energy": 0.0, "composition": {"S": 32.0}, "energy_adjustments": [], "parameters": {}, "data": {"oxide_type": "None", "icsd_ids": [82372, 66517, 2091]}, "entry_id": "mp-96", "correction": 0.0, "structure": {"@module": "pymatgen.core.structure", "@class": "Structure", "charge": null, "lattice": {"matrix": [[13.642061, 0.0, 0.0], [0.0, 9.248054, 0.0], [0.0, 5.934658, 9.138989]], "a": 13.642061, "b": 9.248054, "c": 10.896847503708814, "alpha": 57.00119438186791, "beta": 90.0, "gamma": 90.0, "volume": 1152.997853241063}, "sites": [{"species": [{"element": "S", "occu": 1}], "abc": [0.34959, 0.367214, 0.317765], "xyz": [4.76912810499, 5.281841500925999, 2.9040508395850004], "label": "S", "properties": {"magmom": 0.0}}, {"species": [{"element": "S", "occu": 1}], "abc": [0.34959, 0.632786, 0.182235], "xyz": [4.76912810499, 6.933541499073999, 1.6654436604150002], "label": "S", "properties": {"magmom": 0.0}}, {"species": [{"element": "S", "occu": 1}], "abc": [0.65041, 0.632786, 0.682235], "xyz": [8.87293289501, 9.900870499074, 6.234938160415001], "label": "S", "properties": {"magmom": 0.0}}, {"species": [{"element": "S", "occu": 1}], "abc": [0.65041, 0.367214, 0.817765], "xyz": [8.87293289501, 8.249170500925999, 7.473545339585], "label": "S", "properties": {"magmom": 0.0}}, {"species": [{"element": "S", "occu": 1}], "abc": [0.577263, 0.215795, 0.340501], "xyz": [7.875057059043, 4.016440796588, 3.111834893489], "label": "S", "properties": {"magmom": -0.0}}, {"species": [{"element": "S", "occu": 1}], "abc": [0.577263, 0.784205, 0.159499], "xyz": [7.875057059043, 8.198942203412, 1.4576596065110001], "label": "S", "properties": {"magmom": -0.0}}, {"species": [{"element": "S", "occu": 1}], "abc": [0.422737, 0.784205, 0.659499], "xyz": [5.767003940956999, 11.166271203412, 6.0271541065109995], "label": "S", "properties": {"magmom": -0.0}}, {"species": [{"element": "S", "occu": 1}], "abc": [0.422737, 0.215795, 0.840501], "xyz": [5.767003940956999, 6.983769796588, 7.681329393489001], "label": "S", "properties": {"magmom": -0.0}}, {"species": [{"element": "S", "occu": 1}], "abc": [0.444169, 0.266869, 0.234889], "xyz": [6.059380592309, 3.862004805888, 2.146647987221], "label": "S", "properties": {"magmom": -0.0}}, {"species": [{"element": "S", "occu": 1}], "abc": [0.444169, 0.733131, 0.265111], "xyz": [6.059380592309, 8.353378194111999, 2.422846512779], "label": "S", "properties": {"magmom": -0.0}}, {"species": [{"element": "S", "occu": 1}], "abc": [0.555831, 0.733131, 0.765111], "xyz": [7.582680407691, 11.320707194112, 6.992341012779001], "label": "S", "properties": {"magmom": -0.0}}, {"species": [{"element": "S", "occu": 1}], "abc": [0.555831, 0.266869, 0.734889], "xyz": [7.582680407691, 6.829333805888, 6.716142487221], "label": "S", "properties": {"magmom": -0.0}}, {"species": [{"element": "S", "occu": 1}], "abc": [0.672253, 0.417554, 0.213923], "xyz": [9.170916433433, 5.13112178325, 1.955039943847], "label": "S", "properties": {"magmom": -0.0}}, {"species": [{"element": "S", "occu": 1}], "abc": [0.672253, 0.582446, 0.286077], "xyz": [9.170916433433, 7.08426121675, 2.6144545561530004], "label": "S", "properties": {"magmom": -0.0}}, {"species": [{"element": "S", "occu": 1}], "abc": [0.327747, 0.582446, 0.786077], "xyz": [4.471144566567, 10.05159021675, 7.183949056153001], "label": "S", "properties": {"magmom": -0.0}}, {"species": [{"element": "S", "occu": 1}], "abc": [0.327747, 0.417554, 0.713923], "xyz": [4.471144566567, 8.09845078325, 6.524534443847], "label": "S", "properties": {"magmom": -0.0}}, {"species": [{"element": "S", "occu": 1}], "abc": [0.798165, 0.917615, 0.862385], "xyz": [10.888615618065, 13.604113110539998, 7.881327028765], "label": "S", "properties": {"magmom": -0.0}}, {"species": [{"element": "S", "occu": 1}], "abc": [0.798165, 0.082385, 0.637615], "xyz": [10.888615618065, 4.54592788946, 5.827156471235001], "label": "S", "properties": {"magmom": -0.0}}, {"species": [{"element": "S", "occu": 1}], "abc": [0.201835, 0.082385, 0.137615], "xyz": [2.7534453819349998, 1.5785988894599998, 1.257661971235], "label": "S", "properties": {"magmom": -0.0}}, {"species": [{"element": "S", "occu": 1}], "abc": [0.201835, 0.917615, 0.362385], "xyz": [2.7534453819349998, 10.636784110539999, 3.311832528765], "label": "S", "properties": {"magmom": -0.0}}, {"species": [{"element": "S", "occu": 1}], "abc": [0.025918, 0.765891, 0.980284], "xyz": [0.353574936998, 12.900651608986, 8.958804692876], "label": "S", "properties": {"magmom": -0.0}}, {"species": [{"element": "S", "occu": 1}], "abc": [0.025918, 0.234109, 0.519716], "xyz": [0.353574936998, 5.249389391014, 4.749678807124], "label": "S", "properties": {"magmom": -0.0}}, {"species": [{"element": "S", "occu": 1}], "abc": [0.974082, 0.234109, 0.019716], "xyz": [13.288486063002, 2.2820603910140003, 0.18018430712400002], "label": "S", "properties": {"magmom": -0.0}}, {"species": [{"element": "S", "occu": 1}], "abc": [0.974082, 0.765891, 0.480284], "xyz": [13.288486063002, 9.933322608986, 4.3893101928760005], "label": "S", "properties": {"magmom": -0.0}}, {"species": [{"element": "S", "occu": 1}], "abc": [0.892668, 0.715643, 0.921421], "xyz": [12.177831308748, 12.086623617739999, 8.420856383369001], "label": "S", "properties": {"magmom": 0.0}}, {"species": [{"element": "S", "occu": 1}], "abc": [0.892668, 0.284357, 0.578579], "xyz": [12.177831308748, 6.063417382259999, 5.287627116631], "label": "S", "properties": {"magmom": 0.0}}, {"species": [{"element": "S", "occu": 1}], "abc": [0.107332, 0.284357, 0.078579], "xyz": [1.4642296912519999, 3.09608838226, 0.718132616631], "label": "S", "properties": {"magmom": 0.0}}, {"species": [{"element": "S", "occu": 1}], "abc": [0.107332, 0.715643, 0.421421], "xyz": [1.4642296912519999, 9.11929461774, 3.851361883369], "label": "S", "properties": {"magmom": 0.0}}, {"species": [{"element": "S", "occu": 1}], "abc": [0.120406, 0.867299, 0.80447], "xyz": [1.642585996766, 12.795082307406002, 7.352042480830001], "label": "S", "properties": {"magmom": 0.0}}, {"species": [{"element": "S", "occu": 1}], "abc": [0.120406, 0.132701, 0.69553], "xyz": [1.642585996766, 5.354958692594, 6.35644101917], "label": "S", "properties": {"magmom": 0.0}}, {"species": [{"element": "S", "occu": 1}], "abc": [0.879594, 0.132701, 0.19553], "xyz": [11.999475003234, 2.3876296925940004, 1.7869465191700002], "label": "S", "properties": {"magmom": 0.0}}, {"species": [{"element": "S", "occu": 1}], "abc": [0.879594, 0.867299, 0.30447], "xyz": [11.999475003234, 9.827753307406, 2.7825479808300004], "label": "S", "properties": {"magmom": 0.0}}]}, "formation_enthalpy": 0.0, "temp": 900, "gibbs_model": "SISSO", "interpolated": false}], "products": [{"@module": "rxn_network.entries", "@class": "GibbsComputedStructureEntry", "energy": -9.710326512659591, "composition": {"Fe": 4.0, "Si": 2.0, "S": 8.0}, "energy_adjustments": [], "parameters": {}, "data": {"oxide_type": "None", "icsd_ids": []}, "entry_id": "mp-1024054", "correction": 0.0, "structure": {"@module": "pymatgen.core.structure", "@class": "Structure", "charge": null, "lattice": {"matrix": [[3.380163, -5.854614, 0.0], [3.380163, 5.854614, 0.0], [0.0, 0.0, 5.432437]], "a": 6.7603259533520275, "b": 6.7603259533520275, "c": 5.432437, "alpha": 90.0, "beta": 90.0, "gamma": 119.99999954348282, "volume": 215.01096316066855}, "sites": [{"species": [{"element": "Fe", "occu": 1}], "abc": [0.5, 0.0, 0.5], "xyz": [1.6900815, -2.927307, 2.7162185], "label": "Fe", "properties": {"magmom": 0.0}}, {"species": [{"element": "Fe", "occu": 1}], "abc": [0.0, 0.5, 0.5], "xyz": [1.6900815, 2.927307, 2.7162185], "label": "Fe", "properties": {"magmom": 0.0}}, {"species": [{"element": "Fe", "occu": 1}], "abc": [0.0, 0.0, 0.0], "xyz": [0.0, 0.0, 0.0], "label": "Fe", "properties": {"magmom": -0.0}}, {"species": [{"element": "Fe", "occu": 1}], "abc": [0.5, 0.5, 0.5], "xyz": [3.380163, 0.0, 2.7162185], "label": "Fe", "properties": {"magmom": 0.0}}, {"species": [{"element": "Si", "occu": 1}], "abc": [0.666667, 0.333333, 0.916629], "xyz": [3.3801630000000005, -1.9515419030760002, 4.979529294873], "label": "Si", "properties": {"magmom": -0.0}}, {"species": [{"element": "Si", "occu": 1}], "abc": [0.333333, 0.666667, 0.083371], "xyz": [3.3801630000000005, 1.9515419030760002, 0.452907705127], "label": "Si", "properties": {"magmom": -0.0}}, {"species": [{"element": "S", "occu": 1}], "abc": [0.335476, 0.167738, 0.747471], "xyz": [1.7009453438820001, -0.9820412431319999, 4.060589116827], "label": "S", "properties": {"magmom": 0.0}}, {"species": [{"element": "S", "occu": 1}], "abc": [0.666667, 0.333333, 0.313166], "xyz": [3.3801630000000005, -1.9515419030760002, 1.7012545655420002], "label": "S", "properties": {"magmom": -0.0}}, {"species": [{"element": "S", "occu": 1}], "abc": [0.832262, 0.664524, 0.747471], "xyz": [5.059380656118, -0.9820412431319996, 4.060589116827], "label": "S", "properties": {"magmom": 0.0}}, {"species": [{"element": "S", "occu": 1}], "abc": [0.832262, 0.167738, 0.747471], "xyz": [3.3801629999999996, -3.8905315137359993, 4.060589116827], "label": "S", "properties": {"magmom": 0.0}}, {"species": [{"element": "S", "occu": 1}], "abc": [0.167738, 0.335476, 0.252529], "xyz": [1.7009453438820001, 0.9820412431319999, 1.371847883173], "label": "S", "properties": {"magmom": 0.0}}, {"species": [{"element": "S", "occu": 1}], "abc": [0.167738, 0.832262, 0.252529], "xyz": [3.3801629999999996, 3.8905315137359993, 1.371847883173], "label": "S", "properties": {"magmom": 0.0}}, {"species": [{"element": "S", "occu": 1}], "abc": [0.333333, 0.666667, 0.686834], "xyz": [3.3801630000000005, 1.9515419030760002, 3.731182434458], "label": "S", "properties": {"magmom": -0.0}}, {"species": [{"element": "S", "occu": 1}], "abc": [0.664524, 0.832262, 0.252529], "xyz": [5.059380656118, 0.9820412431319996, 1.371847883173], "label": "S", "properties": {"magmom": 0.0}}]}, "formation_enthalpy": -10.496428415000011, "temp": 900, "gibbs_model": "SISSO", "interpolated": false}, {"@module": "rxn_network.entries", "@class": "GibbsComputedStructureEntry", "energy": -8.222139367628635, "composition": {"Si": 4.0, "S": 4.0}, "energy_adjustments": [], "parameters": {}, "data": {"oxide_type": "None", "icsd_ids": []}, "entry_id": "mp-1023900", "correction": 0.0, "structure": {"@module": "pymatgen.core.structure", "@class": "Structure", "charge": null, "lattice": {"matrix": [[3.98543, 0.0, 0.0], [0.0, 6.6429, 0.0], [0.0, 0.0, 23.99833]], "a": 3.98543, "b": 6.6429, "c": 23.99833, "alpha": 90.0, "beta": 90.0, "gamma": 90.0, "volume": 635.3512977903785}, "sites": [{"species": [{"element": "Si", "occu": 1}], "abc": [0.75, 0.75, 0.027324], "xyz": [2.9890725, 4.982175, 0.65573036892], "label": "Si", "properties": {"magmom": -0.0}}, {"species": [{"element": "Si", "occu": 1}], "abc": [0.75, 0.25, 0.027324], "xyz": [2.9890725, 1.660725, 0.65573036892], "label": "Si", "properties": {"magmom": -0.0}}, {"species": [{"element": "Si", "occu": 1}], "abc": [0.25, 0.75, 0.972676], "xyz": [0.9963575, 4.982175, 23.34259963108], "label": "Si", "properties": {"magmom": -0.0}}, {"species": [{"element": "Si", "occu": 1}], "abc": [0.25, 0.25, 0.972676], "xyz": [0.9963575, 1.660725, 23.34259963108], "label": "Si", "properties": {"magmom": -0.0}}, {"species": [{"element": "S", "occu": 1}], "abc": [0.795253, 0.5, 0.084831], "xyz": [3.16942516379, 3.32145, 2.03580233223], "label": "S", "properties": {"magmom": 0.0}}, {"species": [{"element": "S", "occu": 1}], "abc": [0.704747, 0.0, 0.084831], "xyz": [2.80871983621, 0.0, 2.03580233223], "label": "S", "properties": {"magmom": 0.0}}, {"species": [{"element": "S", "occu": 1}], "abc": [0.204747, 0.5, 0.915169], "xyz": [0.8160048362100001, 3.32145, 21.96252766777], "label": "S", "properties": {"magmom": 0.0}}, {"species": [{"element": "S", "occu": 1}], "abc": [0.295253, 0.0, 0.915169], "xyz": [1.17671016379, 0.0, 21.96252766777], "label": "S", "properties": {"magmom": 0.0}}]}, "formation_enthalpy": -6.0216041625000045, "temp": 900, "gibbs_model": "SISSO", "interpolated": false}]}, {"@module": "rxn_network.reaction", "@class": "ComputedReaction", "reactants": [{"@module": "rxn_network.entries", "@class": "GibbsComputedStructureEntry", "energy": 0.0, "composition": {"S": 32.0}, "energy_adjustments": [], "parameters": {}, "data": {"oxide_type": "None", "icsd_ids": [82372, 66517, 2091]}, "entry_id": "mp-96", "correction": 0.0, "structure": {"@module": "pymatgen.core.structure", "@class": "Structure", "charge": null, "lattice": {"matrix": [[13.642061, 0.0, 0.0], [0.0, 9.248054, 0.0], [0.0, 5.934658, 9.138989]], "a": 13.642061, "b": 9.248054, "c": 10.896847503708814, "alpha": 57.00119438186791, "beta": 90.0, "gamma": 90.0, "volume": 1152.997853241063}, "sites": [{"species": [{"element": "S", "occu": 1}], "abc": [0.34959, 0.367214, 0.317765], "xyz": [4.76912810499, 5.281841500925999, 2.9040508395850004], "label": "S", "properties": {"magmom": 0.0}}, {"species": [{"element": "S", "occu": 1}], "abc": [0.34959, 0.632786, 0.182235], "xyz": [4.76912810499, 6.933541499073999, 1.6654436604150002], "label": "S", "properties": {"magmom": 0.0}}, {"species": [{"element": "S", "occu": 1}], "abc": [0.65041, 0.632786, 0.682235], "xyz": [8.87293289501, 9.900870499074, 6.234938160415001], "label": "S", "properties": {"magmom": 0.0}}, {"species": [{"element": "S", "occu": 1}], "abc": [0.65041, 0.367214, 0.817765], "xyz": [8.87293289501, 8.249170500925999, 7.473545339585], "label": "S", "properties": {"magmom": 0.0}}, {"species": [{"element": "S", "occu": 1}], "abc": [0.577263, 0.215795, 0.340501], "xyz": [7.875057059043, 4.016440796588, 3.111834893489], "label": "S", "properties": {"magmom": -0.0}}, {"species": [{"element": "S", "occu": 1}], "abc": [0.577263, 0.784205, 0.159499], "xyz": [7.875057059043, 8.198942203412, 1.4576596065110001], "label": "S", "properties": {"magmom": -0.0}}, {"species": [{"element": "S", "occu": 1}], "abc": [0.422737, 0.784205, 0.659499], "xyz": [5.767003940956999, 11.166271203412, 6.0271541065109995], "label": "S", "properties": {"magmom": -0.0}}, {"species": [{"element": "S", "occu": 1}], "abc": [0.422737, 0.215795, 0.840501], "xyz": [5.767003940956999, 6.983769796588, 7.681329393489001], "label": "S", "properties": {"magmom": -0.0}}, {"species": [{"element": "S", "occu": 1}], "abc": [0.444169, 0.266869, 0.234889], "xyz": [6.059380592309, 3.862004805888, 2.146647987221], "label": "S", "properties": {"magmom": -0.0}}, {"species": [{"element": "S", "occu": 1}], "abc": [0.444169, 0.733131, 0.265111], "xyz": [6.059380592309, 8.353378194111999, 2.422846512779], "label": "S", "properties": {"magmom": -0.0}}, {"species": [{"element": "S", "occu": 1}], "abc": [0.555831, 0.733131, 0.765111], "xyz": [7.582680407691, 11.320707194112, 6.992341012779001], "label": "S", "properties": {"magmom": -0.0}}, {"species": [{"element": "S", "occu": 1}], "abc": [0.555831, 0.266869, 0.734889], "xyz": [7.582680407691, 6.829333805888, 6.716142487221], "label": "S", "properties": {"magmom": -0.0}}, {"species": [{"element": "S", "occu": 1}], "abc": [0.672253, 0.417554, 0.213923], "xyz": [9.170916433433, 5.13112178325, 1.955039943847], "label": "S", "properties": {"magmom": -0.0}}, {"species": [{"element": "S", "occu": 1}], "abc": [0.672253, 0.582446, 0.286077], "xyz": [9.170916433433, 7.08426121675, 2.6144545561530004], "label": "S", "properties": {"magmom": -0.0}}, {"species": [{"element": "S", "occu": 1}], "abc": [0.327747, 0.582446, 0.786077], "xyz": [4.471144566567, 10.05159021675, 7.183949056153001], "label": "S", "properties": {"magmom": -0.0}}, {"species": [{"element": "S", "occu": 1}], "abc": [0.327747, 0.417554, 0.713923], "xyz": [4.471144566567, 8.09845078325, 6.524534443847], "label": "S", "properties": {"magmom": -0.0}}, {"species": [{"element": "S", "occu": 1}], "abc": [0.798165, 0.917615, 0.862385], "xyz": [10.888615618065, 13.604113110539998, 7.881327028765], "label": "S", "properties": {"magmom": -0.0}}, {"species": [{"element": "S", "occu": 1}], "abc": [0.798165, 0.082385, 0.637615], "xyz": [10.888615618065, 4.54592788946, 5.827156471235001], "label": "S", "properties": {"magmom": -0.0}}, {"species": [{"element": "S", "occu": 1}], "abc": [0.201835, 0.082385, 0.137615], "xyz": [2.7534453819349998, 1.5785988894599998, 1.257661971235], "label": "S", "properties": {"magmom": -0.0}}, {"species": [{"element": "S", "occu": 1}], "abc": [0.201835, 0.917615, 0.362385], "xyz": [2.7534453819349998, 10.636784110539999, 3.311832528765], "label": "S", "properties": {"magmom": -0.0}}, {"species": [{"element": "S", "occu": 1}], "abc": [0.025918, 0.765891, 0.980284], "xyz": [0.353574936998, 12.900651608986, 8.958804692876], "label": "S", "properties": {"magmom": -0.0}}, {"species": [{"element": "S", "occu": 1}], "abc": [0.025918, 0.234109, 0.519716], "xyz": [0.353574936998, 5.249389391014, 4.749678807124], "label": "S", "properties": {"magmom": -0.0}}, {"species": [{"element": "S", "occu": 1}], "abc": [0.974082, 0.234109, 0.019716], "xyz": [13.288486063002, 2.2820603910140003, 0.18018430712400002], "label": "S", "properties": {"magmom": -0.0}}, {"species": [{"element": "S", "occu": 1}], "abc": [0.974082, 0.765891, 0.480284], "xyz": [13.288486063002, 9.933322608986, 4.3893101928760005], "label": "S", "properties": {"magmom": -0.0}}, {"species": [{"element": "S", "occu": 1}], "abc": [0.892668, 0.715643, 0.921421], "xyz": [12.177831308748, 12.086623617739999, 8.420856383369001], "label": "S", "properties": {"magmom": 0.0}}, {"species": [{"element": "S", "occu": 1}], "abc": [0.892668, 0.284357, 0.578579], "xyz": [12.177831308748, 6.063417382259999, 5.287627116631], "label": "S", "properties": {"magmom": 0.0}}, {"species": [{"element": "S", "occu": 1}], "abc": [0.107332, 0.284357, 0.078579], "xyz": [1.4642296912519999, 3.09608838226, 0.718132616631], "label": "S", "properties": {"magmom": 0.0}}, {"species": [{"element": "S", "occu": 1}], "abc": [0.107332, 0.715643, 0.421421], "xyz": [1.4642296912519999, 9.11929461774, 3.851361883369], "label": "S", "properties": {"magmom": 0.0}}, {"species": [{"element": "S", "occu": 1}], "abc": [0.120406, 0.867299, 0.80447], "xyz": [1.642585996766, 12.795082307406002, 7.352042480830001], "label": "S", "properties": {"magmom": 0.0}}, {"species": [{"element": "S", "occu": 1}], "abc": [0.120406, 0.132701, 0.69553], "xyz": [1.642585996766, 5.354958692594, 6.35644101917], "label": "S", "properties": {"magmom": 0.0}}, {"species": [{"element": "S", "occu": 1}], "abc": [0.879594, 0.132701, 0.19553], "xyz": [11.999475003234, 2.3876296925940004, 1.7869465191700002], "label": "S", "properties": {"magmom": 0.0}}, {"species": [{"element": "S", "occu": 1}], "abc": [0.879594, 0.867299, 0.30447], "xyz": [11.999475003234, 9.827753307406, 2.7825479808300004], "label": "S", "properties": {"magmom": 0.0}}]}, "formation_enthalpy": 0.0, "temp": 900, "gibbs_model": "SISSO", "interpolated": false}, {"@module": "rxn_network.entries", "@class": "GibbsComputedStructureEntry", "energy": -1.1914437535039042, "composition": {"Fe": 3.0, "Si": 1.0}, "energy_adjustments": [], "parameters": {}, "data": {"oxide_type": "None", "icsd_ids": [633531, 633537, 633535, 157941, 633528, 658523, 633534, 600519, 633552, 56281, 190980, 412838, 53545, 633545]}, "entry_id": "mp-2199", "correction": 0.0, "structure": {"@module": "pymatgen.core.structure", "@class": "Structure", "charge": null, "lattice": {"matrix": [[0.0, 2.801282, 2.801282], [2.801282, 0.0, 2.801282], [2.801282, 2.801282, 0.0]], "a": 3.9616109964316286, "b": 3.9616109964316286, "c": 3.9616109964316286, "alpha": 59.99999999999999, "beta": 59.99999999999999, "gamma": 59.99999999999999, "volume": 43.9643328954172}, "sites": [{"species": [{"element": "Fe", "occu": 1}], "abc": [0.75, 0.75, 0.75], "xyz": [4.201923, 4.201923, 4.201923], "label": "Fe", "properties": {"magmom": 1.271}}, {"species": [{"element": "Fe", "occu": 1}], "abc": [0.0, 0.0, 0.0], "xyz": [0.0, 0.0, 0.0], "label": "Fe", "properties": {"magmom": 2.537}}, {"species": [{"element": "Fe", "occu": 1}], "abc": [0.25, 0.25, 0.25], "xyz": [1.400641, 1.400641, 1.400641], "label": "Fe", "properties": {"magmom": 1.271}}, {"species": [{"element": "Si", "occu": 1}], "abc": [0.5, 0.5, 0.5], "xyz": [2.801282, 2.801282, 2.801282], "label": "Si", "properties": {"magmom": -0.042}}]}, "formation_enthalpy": -1.2826950250000024, "temp": 900, "gibbs_model": "SISSO", "interpolated": false}], "products": [{"@module": "rxn_network.entries", "@class": "GibbsComputedStructureEntry", "energy": -9.710326512659591, "composition": {"Fe": 4.0, "Si": 2.0, "S": 8.0}, "energy_adjustments": [], "parameters": {}, "data": {"oxide_type": "None", "icsd_ids": []}, "entry_id": "mp-1024054", "correction": 0.0, "structure": {"@module": "pymatgen.core.structure", "@class": "Structure", "charge": null, "lattice": {"matrix": [[3.380163, -5.854614, 0.0], [3.380163, 5.854614, 0.0], [0.0, 0.0, 5.432437]], "a": 6.7603259533520275, "b": 6.7603259533520275, "c": 5.432437, "alpha": 90.0, "beta": 90.0, "gamma": 119.99999954348282, "volume": 215.01096316066855}, "sites": [{"species": [{"element": "Fe", "occu": 1}], "abc": [0.5, 0.0, 0.5], "xyz": [1.6900815, -2.927307, 2.7162185], "label": "Fe", "properties": {"magmom": 0.0}}, {"species": [{"element": "Fe", "occu": 1}], "abc": [0.0, 0.5, 0.5], "xyz": [1.6900815, 2.927307, 2.7162185], "label": "Fe", "properties": {"magmom": 0.0}}, {"species": [{"element": "Fe", "occu": 1}], "abc": [0.0, 0.0, 0.0], "xyz": [0.0, 0.0, 0.0], "label": "Fe", "properties": {"magmom": -0.0}}, {"species": [{"element": "Fe", "occu": 1}], "abc": [0.5, 0.5, 0.5], "xyz": [3.380163, 0.0, 2.7162185], "label": "Fe", "properties": {"magmom": 0.0}}, {"species": [{"element": "Si", "occu": 1}], "abc": [0.666667, 0.333333, 0.916629], "xyz": [3.3801630000000005, -1.9515419030760002, 4.979529294873], "label": "Si", "properties": {"magmom": -0.0}}, {"species": [{"element": "Si", "occu": 1}], "abc": [0.333333, 0.666667, 0.083371], "xyz": [3.3801630000000005, 1.9515419030760002, 0.452907705127], "label": "Si", "properties": {"magmom": -0.0}}, {"species": [{"element": "S", "occu": 1}], "abc": [0.335476, 0.167738, 0.747471], "xyz": [1.7009453438820001, -0.9820412431319999, 4.060589116827], "label": "S", "properties": {"magmom": 0.0}}, {"species": [{"element": "S", "occu": 1}], "abc": [0.666667, 0.333333, 0.313166], "xyz": [3.3801630000000005, -1.9515419030760002, 1.7012545655420002], "label": "S", "properties": {"magmom": -0.0}}, {"species": [{"element": "S", "occu": 1}], "abc": [0.832262, 0.664524, 0.747471], "xyz": [5.059380656118, -0.9820412431319996, 4.060589116827], "label": "S", "properties": {"magmom": 0.0}}, {"species": [{"element": "S", "occu": 1}], "abc": [0.832262, 0.167738, 0.747471], "xyz": [3.3801629999999996, -3.8905315137359993, 4.060589116827], "label": "S", "properties": {"magmom": 0.0}}, {"species": [{"element": "S", "occu": 1}], "abc": [0.167738, 0.335476, 0.252529], "xyz": [1.7009453438820001, 0.9820412431319999, 1.371847883173], "label": "S", "properties": {"magmom": 0.0}}, {"species": [{"element": "S", "occu": 1}], "abc": [0.167738, 0.832262, 0.252529], "xyz": [3.3801629999999996, 3.8905315137359993, 1.371847883173], "label": "S", "properties": {"magmom": 0.0}}, {"species": [{"element": "S", "occu": 1}], "abc": [0.333333, 0.666667, 0.686834], "xyz": [3.3801630000000005, 1.9515419030760002, 3.731182434458], "label": "S", "properties": {"magmom": -0.0}}, {"species": [{"element": "S", "occu": 1}], "abc": [0.664524, 0.832262, 0.252529], "xyz": [5.059380656118, 0.9820412431319996, 1.371847883173], "label": "S", "properties": {"magmom": 0.0}}]}, "formation_enthalpy": -10.496428415000011, "temp": 900, "gibbs_model": "SISSO", "interpolated": false}, {"@module": "rxn_network.entries", "@class": "GibbsComputedStructureEntry", "energy": -7.005498649050381, "composition": {"Fe": 4.0, "S": 6.0}, "energy_adjustments": [], "parameters": {}, "data": {"oxide_type": "None", "icsd_ids": []}, "entry_id": "mp-952567", "correction": 0.0, "structure": {"@module": "pymatgen.core.structure", "@class": "Structure", "charge": null, "lattice": {"matrix": [[5.211976, -2.86765, 0.0], [5.211976, 2.86765, 0.0], [3.634183, 0.0, 4.709651]], "a": 5.948790662569662, "b": 5.948790662569662, "c": 5.948789676840996, "alpha": 57.6395319679662, "beta": 57.6395319679662, "gamma": 57.639532757945425, "volume": 140.78204604385044}, "sites": [{"species": [{"element": "Fe", "occu": 1}], "abc": [0.845826, 0.845826, 0.845826], "xyz": [11.890736094509998, 0.0, 3.983545266726], "label": "Fe", "properties": {"magmom": 0.002}}, {"species": [{"element": "Fe", "occu": 1}], "abc": [0.654174, 0.654174, 0.654174], "xyz": [9.19646640549, 0.0, 3.080931233274], "label": "Fe", "properties": {"magmom": 0.002}}, {"species": [{"element": "Fe", "occu": 1}], "abc": [0.154174, 0.154174, 0.154174], "xyz": [2.1673989054900002, 0.0, 0.7261057332740001], "label": "Fe", "properties": {"magmom": 0.002}}, {"species": [{"element": "Fe", "occu": 1}], "abc": [0.345826, 0.345826, 0.345826], "xyz": [4.86166859451, 0.0, 1.628719766726], "label": "Fe", "properties": {"magmom": 0.002}}, {"species": [{"element": "S", "occu": 1}], "abc": [0.75, 0.067411, 0.432589], "xyz": [5.832434103922999, -1.95742634585, 2.037343216439], "label": "S", "properties": {"magmom": -0.0}}, {"species": [{"element": "S", "occu": 1}], "abc": [0.432589, 0.75, 0.067411], "xyz": [6.408609396076999, 0.91022365415, 0.317482283561], "label": "S", "properties": {"magmom": -0.0}}, {"species": [{"element": "S", "occu": 1}], "abc": [0.067411, 0.432589, 0.75], "xyz": [5.33162525, 1.0472026917000001, 3.53223825], "label": "S", "properties": {"magmom": -0.0}}, {"species": [{"element": "S", "occu": 1}], "abc": [0.25, 0.932589, 0.567411], "xyz": [8.225700896077, 1.95742634585, 2.672307783561], "label": "S", "properties": {"magmom": -0.0}}, {"species": [{"element": "S", "occu": 1}], "abc": [0.932589, 0.567411, 0.25], "xyz": [8.72650975, -1.0472026917000001, 1.17741275], "label": "S", "properties": {"magmom": -0.0}}, {"species": [{"element": "S", "occu": 1}], "abc": [0.567411, 0.25, 0.932589], "xyz": [7.649525603923001, -0.9102236541499998, 4.392168716439], "label": "S", "properties": {"magmom": -0.0}}]}, "formation_enthalpy": -7.720453818750002, "temp": 900, "gibbs_model": "SISSO", "interpolated": false}]}, {"@module": "rxn_network.reaction", "@class": "ComputedReaction", "reactants": [{"@module": "rxn_network.entries", "@class": "GibbsComputedStructureEntry", "energy": -4.800696500846133, "composition": {"Fe": 10.0, "Si": 6.0}, "energy_adjustments": [], "parameters": {}, "data": {"oxide_type": "None", "icsd_ids": [99977, 99970, 633540, 161129, 166484, 633525, 161131, 161130, 99969, 99968, 99976, 99973, 99974, 99966, 161128, 633547, 99972, 42585, 99975, 99967, 99971]}, "entry_id": "mp-449", "correction": 0.0, "structure": {"@module": "pymatgen.core.structure", "@class": "Structure", "charge": null, "lattice": {"matrix": [[3.3492, -5.800985, 0.0], [3.3492, 5.800985, 0.0], [0.0, 0.0, 4.686311]], "a": 6.698400376972475, "b": 6.698400376972475, "c": 4.686311, "alpha": 90.0, "beta": 90.0, "gamma": 120.00000372332146, "volume": 182.09747641773836}, "sites": [{"species": [{"element": "Fe", "occu": 1}], "abc": [0.0, 0.761438, 0.75], "xyz": [2.5502081496, 4.41709041643, 3.51473325], "label": "Fe", "properties": {"magmom": -0.251}}, {"species": [{"element": "Fe", "occu": 1}], "abc": [0.0, 0.238562, 0.25], "xyz": [0.7989918504, 1.3838945835699998, 1.17157775], "label": "Fe", "properties": {"magmom": -0.251}}, {"species": [{"element": "Fe", "occu": 1}], "abc": [0.761438, 0.761438, 0.25], "xyz": [5.1004162992, 0.0, 1.17157775], "label": "Fe", "properties": {"magmom": -0.185}}, {"species": [{"element": "Fe", "occu": 1}], "abc": [0.761438, 0.0, 0.75], "xyz": [2.5502081496, -4.41709041643, 3.51473325], "label": "Fe", "properties": {"magmom": -0.194}}, {"species": [{"element": "Fe", "occu": 1}], "abc": [0.238562, 0.238562, 0.75], "xyz": [1.5979837008, 0.0, 3.51473325], "label": "Fe", "properties": {"magmom": -0.185}}, {"species": [{"element": "Fe", "occu": 1}], "abc": [0.238562, 0.0, 0.25], "xyz": [0.7989918504, -1.3838945835699998, 1.17157775], "label": "Fe", "properties": {"magmom": -0.194}}, {"species": [{"element": "Fe", "occu": 1}], "abc": [0.333333, 0.666667, 0.5], "xyz": [3.3492, 1.9336655339900002, 2.3431555], "label": "Fe", "properties": {"magmom": 1.071}}, {"species": [{"element": "Fe", "occu": 1}], "abc": [0.666667, 0.333333, 0.0], "xyz": [3.3492, -1.9336655339900002, 0.0], "label": "Fe", "properties": {"magmom": 1.087}}, {"species": [{"element": "Fe", "occu": 1}], "abc": [0.666667, 0.333333, 0.5], "xyz": [3.3492, -1.9336655339900002, 2.3431555], "label": "Fe", "properties": {"magmom": 1.071}}, {"species": [{"element": "Fe", "occu": 1}], "abc": [0.333333, 0.666667, 0.0], "xyz": [3.3492, 1.9336655339900002, 0.0], "label": "Fe", "properties": {"magmom": 1.087}}, {"species": [{"element": "Si", "occu": 1}], "abc": [0.395401, 0.0, 0.75], "xyz": [1.3242770292000001, -2.293715269985, 3.51473325], "label": "Si", "properties": {"magmom": -0.014}}, {"species": [{"element": "Si", "occu": 1}], "abc": [0.395401, 0.395401, 0.25], "xyz": [2.6485540584000002, 0.0, 1.17157775], "label": "Si", "properties": {"magmom": -0.013}}, {"species": [{"element": "Si", "occu": 1}], "abc": [0.0, 0.604599, 0.25], "xyz": [2.0249229708, 3.507269730015, 1.17157775], "label": "Si", "properties": {"magmom": -0.016}}, {"species": [{"element": "Si", "occu": 1}], "abc": [0.0, 0.395401, 0.75], "xyz": [1.3242770292000001, 2.293715269985, 3.51473325], "label": "Si", "properties": {"magmom": -0.016}}, {"species": [{"element": "Si", "occu": 1}], "abc": [0.604599, 0.604599, 0.75], "xyz": [4.0498459416, 0.0, 3.51473325], "label": "Si", "properties": {"magmom": -0.013}}, {"species": [{"element": "Si", "occu": 1}], "abc": [0.604599, 0.0, 0.25], "xyz": [2.0249229708, -3.507269730015, 1.17157775], "label": "Si", "properties": {"magmom": -0.014}}]}, "formation_enthalpy": -4.907931229999988, "temp": 900, "gibbs_model": "SISSO", "interpolated": false}, {"@module": "rxn_network.entries", "@class": "GibbsComputedStructureEntry", "energy": 0.0, "composition": {"S": 32.0}, "energy_adjustments": [], "parameters": {}, "data": {"oxide_type": "None", "icsd_ids": [82372, 66517, 2091]}, "entry_id": "mp-96", "correction": 0.0, "structure": {"@module": "pymatgen.core.structure", "@class": "Structure", "charge": null, "lattice": {"matrix": [[13.642061, 0.0, 0.0], [0.0, 9.248054, 0.0], [0.0, 5.934658, 9.138989]], "a": 13.642061, "b": 9.248054, "c": 10.896847503708814, "alpha": 57.00119438186791, "beta": 90.0, "gamma": 90.0, "volume": 1152.997853241063}, "sites": [{"species": [{"element": "S", "occu": 1}], "abc": [0.34959, 0.367214, 0.317765], "xyz": [4.76912810499, 5.281841500925999, 2.9040508395850004], "label": "S", "properties": {"magmom": 0.0}}, {"species": [{"element": "S", "occu": 1}], "abc": [0.34959, 0.632786, 0.182235], "xyz": [4.76912810499, 6.933541499073999, 1.6654436604150002], "label": "S", "properties": {"magmom": 0.0}}, {"species": [{"element": "S", "occu": 1}], "abc": [0.65041, 0.632786, 0.682235], "xyz": [8.87293289501, 9.900870499074, 6.234938160415001], "label": "S", "properties": {"magmom": 0.0}}, {"species": [{"element": "S", "occu": 1}], "abc": [0.65041, 0.367214, 0.817765], "xyz": [8.87293289501, 8.249170500925999, 7.473545339585], "label": "S", "properties": {"magmom": 0.0}}, {"species": [{"element": "S", "occu": 1}], "abc": [0.577263, 0.215795, 0.340501], "xyz": [7.875057059043, 4.016440796588, 3.111834893489], "label": "S", "properties": {"magmom": -0.0}}, {"species": [{"element": "S", "occu": 1}], "abc": [0.577263, 0.784205, 0.159499], "xyz": [7.875057059043, 8.198942203412, 1.4576596065110001], "label": "S", "properties": {"magmom": -0.0}}, {"species": [{"element": "S", "occu": 1}], "abc": [0.422737, 0.784205, 0.659499], "xyz": [5.767003940956999, 11.166271203412, 6.0271541065109995], "label": "S", "properties": {"magmom": -0.0}}, {"species": [{"element": "S", "occu": 1}], "abc": [0.422737, 0.215795, 0.840501], "xyz": [5.767003940956999, 6.983769796588, 7.681329393489001], "label": "S", "properties": {"magmom": -0.0}}, {"species": [{"element": "S", "occu": 1}], "abc": [0.444169, 0.266869, 0.234889], "xyz": [6.059380592309, 3.862004805888, 2.146647987221], "label": "S", "properties": {"magmom": -0.0}}, {"species": [{"element": "S", "occu": 1}], "abc": [0.444169, 0.733131, 0.265111], "xyz": [6.059380592309, 8.353378194111999, 2.422846512779], "label": "S", "properties": {"magmom": -0.0}}, {"species": [{"element": "S", "occu": 1}], "abc": [0.555831, 0.733131, 0.765111], "xyz": [7.582680407691, 11.320707194112, 6.992341012779001], "label": "S", "properties": {"magmom": -0.0}}, {"species": [{"element": "S", "occu": 1}], "abc": [0.555831, 0.266869, 0.734889], "xyz": [7.582680407691, 6.829333805888, 6.716142487221], "label": "S", "properties": {"magmom": -0.0}}, {"species": [{"element": "S", "occu": 1}], "abc": [0.672253, 0.417554, 0.213923], "xyz": [9.170916433433, 5.13112178325, 1.955039943847], "label": "S", "properties": {"magmom": -0.0}}, {"species": [{"element": "S", "occu": 1}], "abc": [0.672253, 0.582446, 0.286077], "xyz": [9.170916433433, 7.08426121675, 2.6144545561530004], "label": "S", "properties": {"magmom": -0.0}}, {"species": [{"element": "S", "occu": 1}], "abc": [0.327747, 0.582446, 0.786077], "xyz": [4.471144566567, 10.05159021675, 7.183949056153001], "label": "S", "properties": {"magmom": -0.0}}, {"species": [{"element": "S", "occu": 1}], "abc": [0.327747, 0.417554, 0.713923], "xyz": [4.471144566567, 8.09845078325, 6.524534443847], "label": "S", "properties": {"magmom": -0.0}}, {"species": [{"element": "S", "occu": 1}], "abc": [0.798165, 0.917615, 0.862385], "xyz": [10.888615618065, 13.604113110539998, 7.881327028765], "label": "S", "properties": {"magmom": -0.0}}, {"species": [{"element": "S", "occu": 1}], "abc": [0.798165, 0.082385, 0.637615], "xyz": [10.888615618065, 4.54592788946, 5.827156471235001], "label": "S", "properties": {"magmom": -0.0}}, {"species": [{"element": "S", "occu": 1}], "abc": [0.201835, 0.082385, 0.137615], "xyz": [2.7534453819349998, 1.5785988894599998, 1.257661971235], "label": "S", "properties": {"magmom": -0.0}}, {"species": [{"element": "S", "occu": 1}], "abc": [0.201835, 0.917615, 0.362385], "xyz": [2.7534453819349998, 10.636784110539999, 3.311832528765], "label": "S", "properties": {"magmom": -0.0}}, {"species": [{"element": "S", "occu": 1}], "abc": [0.025918, 0.765891, 0.980284], "xyz": [0.353574936998, 12.900651608986, 8.958804692876], "label": "S", "properties": {"magmom": -0.0}}, {"species": [{"element": "S", "occu": 1}], "abc": [0.025918, 0.234109, 0.519716], "xyz": [0.353574936998, 5.249389391014, 4.749678807124], "label": "S", "properties": {"magmom": -0.0}}, {"species": [{"element": "S", "occu": 1}], "abc": [0.974082, 0.234109, 0.019716], "xyz": [13.288486063002, 2.2820603910140003, 0.18018430712400002], "label": "S", "properties": {"magmom": -0.0}}, {"species": [{"element": "S", "occu": 1}], "abc": [0.974082, 0.765891, 0.480284], "xyz": [13.288486063002, 9.933322608986, 4.3893101928760005], "label": "S", "properties": {"magmom": -0.0}}, {"species": [{"element": "S", "occu": 1}], "abc": [0.892668, 0.715643, 0.921421], "xyz": [12.177831308748, 12.086623617739999, 8.420856383369001], "label": "S", "properties": {"magmom": 0.0}}, {"species": [{"element": "S", "occu": 1}], "abc": [0.892668, 0.284357, 0.578579], "xyz": [12.177831308748, 6.063417382259999, 5.287627116631], "label": "S", "properties": {"magmom": 0.0}}, {"species": [{"element": "S", "occu": 1}], "abc": [0.107332, 0.284357, 0.078579], "xyz": [1.4642296912519999, 3.09608838226, 0.718132616631], "label": "S", "properties": {"magmom": 0.0}}, {"species": [{"element": "S", "occu": 1}], "abc": [0.107332, 0.715643, 0.421421], "xyz": [1.4642296912519999, 9.11929461774, 3.851361883369], "label": "S", "properties": {"magmom": 0.0}}, {"species": [{"element": "S", "occu": 1}], "abc": [0.120406, 0.867299, 0.80447], "xyz": [1.642585996766, 12.795082307406002, 7.352042480830001], "label": "S", "properties": {"magmom": 0.0}}, {"species": [{"element": "S", "occu": 1}], "abc": [0.120406, 0.132701, 0.69553], "xyz": [1.642585996766, 5.354958692594, 6.35644101917], "label": "S", "properties": {"magmom": 0.0}}, {"species": [{"element": "S", "occu": 1}], "abc": [0.879594, 0.132701, 0.19553], "xyz": [11.999475003234, 2.3876296925940004, 1.7869465191700002], "label": "S", "properties": {"magmom": 0.0}}, {"species": [{"element": "S", "occu": 1}], "abc": [0.879594, 0.867299, 0.30447], "xyz": [11.999475003234, 9.827753307406, 2.7825479808300004], "label": "S", "properties": {"magmom": 0.0}}]}, "formation_enthalpy": 0.0, "temp": 900, "gibbs_model": "SISSO", "interpolated": false}], "products": [{"@module": "rxn_network.entries", "@class": "GibbsComputedStructureEntry", "energy": -9.710326512659591, "composition": {"Fe": 4.0, "Si": 2.0, "S": 8.0}, "energy_adjustments": [], "parameters": {}, "data": {"oxide_type": "None", "icsd_ids": []}, "entry_id": "mp-1024054", "correction": 0.0, "structure": {"@module": "pymatgen.core.structure", "@class": "Structure", "charge": null, "lattice": {"matrix": [[3.380163, -5.854614, 0.0], [3.380163, 5.854614, 0.0], [0.0, 0.0, 5.432437]], "a": 6.7603259533520275, "b": 6.7603259533520275, "c": 5.432437, "alpha": 90.0, "beta": 90.0, "gamma": 119.99999954348282, "volume": 215.01096316066855}, "sites": [{"species": [{"element": "Fe", "occu": 1}], "abc": [0.5, 0.0, 0.5], "xyz": [1.6900815, -2.927307, 2.7162185], "label": "Fe", "properties": {"magmom": 0.0}}, {"species": [{"element": "Fe", "occu": 1}], "abc": [0.0, 0.5, 0.5], "xyz": [1.6900815, 2.927307, 2.7162185], "label": "Fe", "properties": {"magmom": 0.0}}, {"species": [{"element": "Fe", "occu": 1}], "abc": [0.0, 0.0, 0.0], "xyz": [0.0, 0.0, 0.0], "label": "Fe", "properties": {"magmom": -0.0}}, {"species": [{"element": "Fe", "occu": 1}], "abc": [0.5, 0.5, 0.5], "xyz": [3.380163, 0.0, 2.7162185], "label": "Fe", "properties": {"magmom": 0.0}}, {"species": [{"element": "Si", "occu": 1}], "abc": [0.666667, 0.333333, 0.916629], "xyz": [3.3801630000000005, -1.9515419030760002, 4.979529294873], "label": "Si", "properties": {"magmom": -0.0}}, {"species": [{"element": "Si", "occu": 1}], "abc": [0.333333, 0.666667, 0.083371], "xyz": [3.3801630000000005, 1.9515419030760002, 0.452907705127], "label": "Si", "properties": {"magmom": -0.0}}, {"species": [{"element": "S", "occu": 1}], "abc": [0.335476, 0.167738, 0.747471], "xyz": [1.7009453438820001, -0.9820412431319999, 4.060589116827], "label": "S", "properties": {"magmom": 0.0}}, {"species": [{"element": "S", "occu": 1}], "abc": [0.666667, 0.333333, 0.313166], "xyz": [3.3801630000000005, -1.9515419030760002, 1.7012545655420002], "label": "S", "properties": {"magmom": -0.0}}, {"species": [{"element": "S", "occu": 1}], "abc": [0.832262, 0.664524, 0.747471], "xyz": [5.059380656118, -0.9820412431319996, 4.060589116827], "label": "S", "properties": {"magmom": 0.0}}, {"species": [{"element": "S", "occu": 1}], "abc": [0.832262, 0.167738, 0.747471], "xyz": [3.3801629999999996, -3.8905315137359993, 4.060589116827], "label": "S", "properties": {"magmom": 0.0}}, {"species": [{"element": "S", "occu": 1}], "abc": [0.167738, 0.335476, 0.252529], "xyz": [1.7009453438820001, 0.9820412431319999, 1.371847883173], "label": "S", "properties": {"magmom": 0.0}}, {"species": [{"element": "S", "occu": 1}], "abc": [0.167738, 0.832262, 0.252529], "xyz": [3.3801629999999996, 3.8905315137359993, 1.371847883173], "label": "S", "properties": {"magmom": 0.0}}, {"species": [{"element": "S", "occu": 1}], "abc": [0.333333, 0.666667, 0.686834], "xyz": [3.3801630000000005, 1.9515419030760002, 3.731182434458], "label": "S", "properties": {"magmom": -0.0}}, {"species": [{"element": "S", "occu": 1}], "abc": [0.664524, 0.832262, 0.252529], "xyz": [5.059380656118, 0.9820412431319996, 1.371847883173], "label": "S", "properties": {"magmom": 0.0}}]}, "formation_enthalpy": -10.496428415000011, "temp": 900, "gibbs_model": "SISSO", "interpolated": false}, {"@module": "rxn_network.entries", "@class": "GibbsComputedStructureEntry", "energy": -5.728960007682397, "composition": {"Si": 2.0, "S": 8.0}, "energy_adjustments": [], "parameters": {}, "data": {"oxide_type": "None", "icsd_ids": [59708]}, "entry_id": "mp-1080657", "correction": 0.0, "structure": {"@module": "pymatgen.core.structure", "@class": "Structure", "charge": null, "lattice": {"matrix": [[4.710985, 0.0, 0.0], [0.0, 6.882284, 0.0], [0.0, 0.437708, 7.644791]], "a": 4.710985, "b": 6.882284, "c": 7.657311390229928, "alpha": 86.72306669626468, "beta": 90.0, "gamma": 90.0, "volume": 247.86198772469413}, "sites": [{"species": [{"element": "Si", "occu": 1}], "abc": [0.25, 0.617961, 0.651658], "xyz": [1.17774625, 4.538219022788001, 4.981789213478], "label": "Si", "properties": {"magmom": 0.0}}, {"species": [{"element": "Si", "occu": 1}], "abc": [0.75, 0.382039, 0.348342], "xyz": [3.5332387499999998, 2.7817729772120003, 2.663001786522], "label": "Si", "properties": {"magmom": 0.0}}, {"species": [{"element": "S", "occu": 1}], "abc": [0.525688, 0.746878, 0.834947], "xyz": [2.4765082826800002, 5.505689490828001, 6.382995311077], "label": "S", "properties": {"magmom": -0.0}}, {"species": [{"element": "S", "occu": 1}], "abc": [0.025688, 0.253122, 0.165053], "xyz": [0.12101578267999999, 1.8143025091720002, 1.261795688923], "label": "S", "properties": {"magmom": 0.0}}, {"species": [{"element": "S", "occu": 1}], "abc": [0.474312, 0.253122, 0.165053], "xyz": [2.23447671732, 1.8143025091720002, 1.261795688923], "label": "S", "properties": {"magmom": 0.0}}, {"species": [{"element": "S", "occu": 1}], "abc": [0.974312, 0.746878, 0.834947], "xyz": [4.58996921732, 5.505689490828001, 6.382995311077], "label": "S", "properties": {"magmom": -0.0}}, {"species": [{"element": "S", "occu": 1}], "abc": [0.25, 0.740275, 0.387375], "xyz": [1.17774625, 5.264339924600001, 2.961400913625], "label": "S", "properties": {"magmom": 0.0}}, {"species": [{"element": "S", "occu": 1}], "abc": [0.75, 0.259725, 0.612625], "xyz": [3.5332387499999998, 2.0556520754, 4.683390086375], "label": "S", "properties": {"magmom": -0.0}}, {"species": [{"element": "S", "occu": 1}], "abc": [0.25, 0.303063, 0.658286], "xyz": [1.17774625, 2.3739026843800004, 5.032458888226], "label": "S", "properties": {"magmom": 0.0}}, {"species": [{"element": "S", "occu": 1}], "abc": [0.75, 0.696937, 0.341714], "xyz": [3.5332387499999998, 4.94608931562, 2.612332111774], "label": "S", "properties": {"magmom": -0.0}}]}, "formation_enthalpy": -5.842982994999993, "temp": 900, "gibbs_model": "SISSO", "interpolated": false}]}, {"@module": "rxn_network.reaction", "@class": "ComputedReaction", "reactants": [{"@module": "rxn_network.entries", "@class": "GibbsComputedStructureEntry", "energy": 0.0, "composition": {"S": 32.0}, "energy_adjustments": [], "parameters": {}, "data": {"oxide_type": "None", "icsd_ids": [82372, 66517, 2091]}, "entry_id": "mp-96", "correction": 0.0, "structure": {"@module": "pymatgen.core.structure", "@class": "Structure", "charge": null, "lattice": {"matrix": [[13.642061, 0.0, 0.0], [0.0, 9.248054, 0.0], [0.0, 5.934658, 9.138989]], "a": 13.642061, "b": 9.248054, "c": 10.896847503708814, "alpha": 57.00119438186791, "beta": 90.0, "gamma": 90.0, "volume": 1152.997853241063}, "sites": [{"species": [{"element": "S", "occu": 1}], "abc": [0.34959, 0.367214, 0.317765], "xyz": [4.76912810499, 5.281841500925999, 2.9040508395850004], "label": "S", "properties": {"magmom": 0.0}}, {"species": [{"element": "S", "occu": 1}], "abc": [0.34959, 0.632786, 0.182235], "xyz": [4.76912810499, 6.933541499073999, 1.6654436604150002], "label": "S", "properties": {"magmom": 0.0}}, {"species": [{"element": "S", "occu": 1}], "abc": [0.65041, 0.632786, 0.682235], "xyz": [8.87293289501, 9.900870499074, 6.234938160415001], "label": "S", "properties": {"magmom": 0.0}}, {"species": [{"element": "S", "occu": 1}], "abc": [0.65041, 0.367214, 0.817765], "xyz": [8.87293289501, 8.249170500925999, 7.473545339585], "label": "S", "properties": {"magmom": 0.0}}, {"species": [{"element": "S", "occu": 1}], "abc": [0.577263, 0.215795, 0.340501], "xyz": [7.875057059043, 4.016440796588, 3.111834893489], "label": "S", "properties": {"magmom": -0.0}}, {"species": [{"element": "S", "occu": 1}], "abc": [0.577263, 0.784205, 0.159499], "xyz": [7.875057059043, 8.198942203412, 1.4576596065110001], "label": "S", "properties": {"magmom": -0.0}}, {"species": [{"element": "S", "occu": 1}], "abc": [0.422737, 0.784205, 0.659499], "xyz": [5.767003940956999, 11.166271203412, 6.0271541065109995], "label": "S", "properties": {"magmom": -0.0}}, {"species": [{"element": "S", "occu": 1}], "abc": [0.422737, 0.215795, 0.840501], "xyz": [5.767003940956999, 6.983769796588, 7.681329393489001], "label": "S", "properties": {"magmom": -0.0}}, {"species": [{"element": "S", "occu": 1}], "abc": [0.444169, 0.266869, 0.234889], "xyz": [6.059380592309, 3.862004805888, 2.146647987221], "label": "S", "properties": {"magmom": -0.0}}, {"species": [{"element": "S", "occu": 1}], "abc": [0.444169, 0.733131, 0.265111], "xyz": [6.059380592309, 8.353378194111999, 2.422846512779], "label": "S", "properties": {"magmom": -0.0}}, {"species": [{"element": "S", "occu": 1}], "abc": [0.555831, 0.733131, 0.765111], "xyz": [7.582680407691, 11.320707194112, 6.992341012779001], "label": "S", "properties": {"magmom": -0.0}}, {"species": [{"element": "S", "occu": 1}], "abc": [0.555831, 0.266869, 0.734889], "xyz": [7.582680407691, 6.829333805888, 6.716142487221], "label": "S", "properties": {"magmom": -0.0}}, {"species": [{"element": "S", "occu": 1}], "abc": [0.672253, 0.417554, 0.213923], "xyz": [9.170916433433, 5.13112178325, 1.955039943847], "label": "S", "properties": {"magmom": -0.0}}, {"species": [{"element": "S", "occu": 1}], "abc": [0.672253, 0.582446, 0.286077], "xyz": [9.170916433433, 7.08426121675, 2.6144545561530004], "label": "S", "properties": {"magmom": -0.0}}, {"species": [{"element": "S", "occu": 1}], "abc": [0.327747, 0.582446, 0.786077], "xyz": [4.471144566567, 10.05159021675, 7.183949056153001], "label": "S", "properties": {"magmom": -0.0}}, {"species": [{"element": "S", "occu": 1}], "abc": [0.327747, 0.417554, 0.713923], "xyz": [4.471144566567, 8.09845078325, 6.524534443847], "label": "S", "properties": {"magmom": -0.0}}, {"species": [{"element": "S", "occu": 1}], "abc": [0.798165, 0.917615, 0.862385], "xyz": [10.888615618065, 13.604113110539998, 7.881327028765], "label": "S", "properties": {"magmom": -0.0}}, {"species": [{"element": "S", "occu": 1}], "abc": [0.798165, 0.082385, 0.637615], "xyz": [10.888615618065, 4.54592788946, 5.827156471235001], "label": "S", "properties": {"magmom": -0.0}}, {"species": [{"element": "S", "occu": 1}], "abc": [0.201835, 0.082385, 0.137615], "xyz": [2.7534453819349998, 1.5785988894599998, 1.257661971235], "label": "S", "properties": {"magmom": -0.0}}, {"species": [{"element": "S", "occu": 1}], "abc": [0.201835, 0.917615, 0.362385], "xyz": [2.7534453819349998, 10.636784110539999, 3.311832528765], "label": "S", "properties": {"magmom": -0.0}}, {"species": [{"element": "S", "occu": 1}], "abc": [0.025918, 0.765891, 0.980284], "xyz": [0.353574936998, 12.900651608986, 8.958804692876], "label": "S", "properties": {"magmom": -0.0}}, {"species": [{"element": "S", "occu": 1}], "abc": [0.025918, 0.234109, 0.519716], "xyz": [0.353574936998, 5.249389391014, 4.749678807124], "label": "S", "properties": {"magmom": -0.0}}, {"species": [{"element": "S", "occu": 1}], "abc": [0.974082, 0.234109, 0.019716], "xyz": [13.288486063002, 2.2820603910140003, 0.18018430712400002], "label": "S", "properties": {"magmom": -0.0}}, {"species": [{"element": "S", "occu": 1}], "abc": [0.974082, 0.765891, 0.480284], "xyz": [13.288486063002, 9.933322608986, 4.3893101928760005], "label": "S", "properties": {"magmom": -0.0}}, {"species": [{"element": "S", "occu": 1}], "abc": [0.892668, 0.715643, 0.921421], "xyz": [12.177831308748, 12.086623617739999, 8.420856383369001], "label": "S", "properties": {"magmom": 0.0}}, {"species": [{"element": "S", "occu": 1}], "abc": [0.892668, 0.284357, 0.578579], "xyz": [12.177831308748, 6.063417382259999, 5.287627116631], "label": "S", "properties": {"magmom": 0.0}}, {"species": [{"element": "S", "occu": 1}], "abc": [0.107332, 0.284357, 0.078579], "xyz": [1.4642296912519999, 3.09608838226, 0.718132616631], "label": "S", "properties": {"magmom": 0.0}}, {"species": [{"element": "S", "occu": 1}], "abc": [0.107332, 0.715643, 0.421421], "xyz": [1.4642296912519999, 9.11929461774, 3.851361883369], "label": "S", "properties": {"magmom": 0.0}}, {"species": [{"element": "S", "occu": 1}], "abc": [0.120406, 0.867299, 0.80447], "xyz": [1.642585996766, 12.795082307406002, 7.352042480830001], "label": "S", "properties": {"magmom": 0.0}}, {"species": [{"element": "S", "occu": 1}], "abc": [0.120406, 0.132701, 0.69553], "xyz": [1.642585996766, 5.354958692594, 6.35644101917], "label": "S", "properties": {"magmom": 0.0}}, {"species": [{"element": "S", "occu": 1}], "abc": [0.879594, 0.132701, 0.19553], "xyz": [11.999475003234, 2.3876296925940004, 1.7869465191700002], "label": "S", "properties": {"magmom": 0.0}}, {"species": [{"element": "S", "occu": 1}], "abc": [0.879594, 0.867299, 0.30447], "xyz": [11.999475003234, 9.827753307406, 2.7825479808300004], "label": "S", "properties": {"magmom": 0.0}}]}, "formation_enthalpy": 0.0, "temp": 900, "gibbs_model": "SISSO", "interpolated": false}, {"@module": "rxn_network.entries", "@class": "GibbsComputedStructureEntry", "energy": -1.1914437535039042, "composition": {"Fe": 3.0, "Si": 1.0}, "energy_adjustments": [], "parameters": {}, "data": {"oxide_type": "None", "icsd_ids": [633531, 633537, 633535, 157941, 633528, 658523, 633534, 600519, 633552, 56281, 190980, 412838, 53545, 633545]}, "entry_id": "mp-2199", "correction": 0.0, "structure": {"@module": "pymatgen.core.structure", "@class": "Structure", "charge": null, "lattice": {"matrix": [[0.0, 2.801282, 2.801282], [2.801282, 0.0, 2.801282], [2.801282, 2.801282, 0.0]], "a": 3.9616109964316286, "b": 3.9616109964316286, "c": 3.9616109964316286, "alpha": 59.99999999999999, "beta": 59.99999999999999, "gamma": 59.99999999999999, "volume": 43.9643328954172}, "sites": [{"species": [{"element": "Fe", "occu": 1}], "abc": [0.75, 0.75, 0.75], "xyz": [4.201923, 4.201923, 4.201923], "label": "Fe", "properties": {"magmom": 1.271}}, {"species": [{"element": "Fe", "occu": 1}], "abc": [0.0, 0.0, 0.0], "xyz": [0.0, 0.0, 0.0], "label": "Fe", "properties": {"magmom": 2.537}}, {"species": [{"element": "Fe", "occu": 1}], "abc": [0.25, 0.25, 0.25], "xyz": [1.400641, 1.400641, 1.400641], "label": "Fe", "properties": {"magmom": 1.271}}, {"species": [{"element": "Si", "occu": 1}], "abc": [0.5, 0.5, 0.5], "xyz": [2.801282, 2.801282, 2.801282], "label": "Si", "properties": {"magmom": -0.042}}]}, "formation_enthalpy": -1.2826950250000024, "temp": 900, "gibbs_model": "SISSO", "interpolated": false}], "products": [{"@module": "rxn_network.entries", "@class": "GibbsComputedStructureEntry", "energy": -9.710326512659591, "composition": {"Fe": 4.0, "Si": 2.0, "S": 8.0}, "energy_adjustments": [], "parameters": {}, "data": {"oxide_type": "None", "icsd_ids": []}, "entry_id": "mp-1024054", "correction": 0.0, "structure": {"@module": "pymatgen.core.structure", "@class": "Structure", "charge": null, "lattice": {"matrix": [[3.380163, -5.854614, 0.0], [3.380163, 5.854614, 0.0], [0.0, 0.0, 5.432437]], "a": 6.7603259533520275, "b": 6.7603259533520275, "c": 5.432437, "alpha": 90.0, "beta": 90.0, "gamma": 119.99999954348282, "volume": 215.01096316066855}, "sites": [{"species": [{"element": "Fe", "occu": 1}], "abc": [0.5, 0.0, 0.5], "xyz": [1.6900815, -2.927307, 2.7162185], "label": "Fe", "properties": {"magmom": 0.0}}, {"species": [{"element": "Fe", "occu": 1}], "abc": [0.0, 0.5, 0.5], "xyz": [1.6900815, 2.927307, 2.7162185], "label": "Fe", "properties": {"magmom": 0.0}}, {"species": [{"element": "Fe", "occu": 1}], "abc": [0.0, 0.0, 0.0], "xyz": [0.0, 0.0, 0.0], "label": "Fe", "properties": {"magmom": -0.0}}, {"species": [{"element": "Fe", "occu": 1}], "abc": [0.5, 0.5, 0.5], "xyz": [3.380163, 0.0, 2.7162185], "label": "Fe", "properties": {"magmom": 0.0}}, {"species": [{"element": "Si", "occu": 1}], "abc": [0.666667, 0.333333, 0.916629], "xyz": [3.3801630000000005, -1.9515419030760002, 4.979529294873], "label": "Si", "properties": {"magmom": -0.0}}, {"species": [{"element": "Si", "occu": 1}], "abc": [0.333333, 0.666667, 0.083371], "xyz": [3.3801630000000005, 1.9515419030760002, 0.452907705127], "label": "Si", "properties": {"magmom": -0.0}}, {"species": [{"element": "S", "occu": 1}], "abc": [0.335476, 0.167738, 0.747471], "xyz": [1.7009453438820001, -0.9820412431319999, 4.060589116827], "label": "S", "properties": {"magmom": 0.0}}, {"species": [{"element": "S", "occu": 1}], "abc": [0.666667, 0.333333, 0.313166], "xyz": [3.3801630000000005, -1.9515419030760002, 1.7012545655420002], "label": "S", "properties": {"magmom": -0.0}}, {"species": [{"element": "S", "occu": 1}], "abc": [0.832262, 0.664524, 0.747471], "xyz": [5.059380656118, -0.9820412431319996, 4.060589116827], "label": "S", "properties": {"magmom": 0.0}}, {"species": [{"element": "S", "occu": 1}], "abc": [0.832262, 0.167738, 0.747471], "xyz": [3.3801629999999996, -3.8905315137359993, 4.060589116827], "label": "S", "properties": {"magmom": 0.0}}, {"species": [{"element": "S", "occu": 1}], "abc": [0.167738, 0.335476, 0.252529], "xyz": [1.7009453438820001, 0.9820412431319999, 1.371847883173], "label": "S", "properties": {"magmom": 0.0}}, {"species": [{"element": "S", "occu": 1}], "abc": [0.167738, 0.832262, 0.252529], "xyz": [3.3801629999999996, 3.8905315137359993, 1.371847883173], "label": "S", "properties": {"magmom": 0.0}}, {"species": [{"element": "S", "occu": 1}], "abc": [0.333333, 0.666667, 0.686834], "xyz": [3.3801630000000005, 1.9515419030760002, 3.731182434458], "label": "S", "properties": {"magmom": -0.0}}, {"species": [{"element": "S", "occu": 1}], "abc": [0.664524, 0.832262, 0.252529], "xyz": [5.059380656118, 0.9820412431319996, 1.371847883173], "label": "S", "properties": {"magmom": 0.0}}]}, "formation_enthalpy": -10.496428415000011, "temp": 900, "gibbs_model": "SISSO", "interpolated": false}, {"@module": "rxn_network.entries", "@class": "GibbsComputedStructureEntry", "energy": 0.0, "composition": {"Fe": 1.0}, "energy_adjustments": [], "parameters": {}, "data": {"oxide_type": "None", "icsd_ids": [631729, 53451, 631736, 631728, 191830, 186832, 52258, 191751, 180969, 180971, 64999, 633751, 181758, 159352, 64795, 76747, 631727, 631734, 631722, 183262, 53804, 426989, 159354, 53802, 64998, 53452, 44863, 181715, 631724, 159353]}, "entry_id": "mp-13", "correction": 0.0, "structure": {"@module": "pymatgen.core.structure", "@class": "Structure", "charge": null, "lattice": {"matrix": [[2.318956, 0.000185, -0.819712], [-1.159251, 2.008215, -0.819524], [2.5e-05, 0.000273, 2.459206]], "a": 2.4595700289085083, "b": 2.4593515311565364, "c": 2.4592060152801354, "alpha": 109.45958252256221, "beta": 109.46706290007661, "gamma": 109.46912204302215, "volume": 11.453776235839058}, "sites": [{"species": [{"element": "Fe", "occu": 1}], "abc": [0.0, 0.0, 0.0], "xyz": [0.0, 0.0, 0.0], "label": "Fe", "properties": {"magmom": 2.211}}]}, "formation_enthalpy": 0.0, "temp": 900, "gibbs_model": "SISSO", "interpolated": false}]}, {"@module": "rxn_network.reaction", "@class": "ComputedReaction", "reactants": [{"@module": "rxn_network.entries", "@class": "GibbsComputedStructureEntry", "energy": -5.728960007682397, "composition": {"Si": 2.0, "S": 8.0}, "energy_adjustments": [], "parameters": {}, "data": {"oxide_type": "None", "icsd_ids": [59708]}, "entry_id": "mp-1080657", "correction": 0.0, "structure": {"@module": "pymatgen.core.structure", "@class": "Structure", "charge": null, "lattice": {"matrix": [[4.710985, 0.0, 0.0], [0.0, 6.882284, 0.0], [0.0, 0.437708, 7.644791]], "a": 4.710985, "b": 6.882284, "c": 7.657311390229928, "alpha": 86.72306669626468, "beta": 90.0, "gamma": 90.0, "volume": 247.86198772469413}, "sites": [{"species": [{"element": "Si", "occu": 1}], "abc": [0.25, 0.617961, 0.651658], "xyz": [1.17774625, 4.538219022788001, 4.981789213478], "label": "Si", "properties": {"magmom": 0.0}}, {"species": [{"element": "Si", "occu": 1}], "abc": [0.75, 0.382039, 0.348342], "xyz": [3.5332387499999998, 2.7817729772120003, 2.663001786522], "label": "Si", "properties": {"magmom": 0.0}}, {"species": [{"element": "S", "occu": 1}], "abc": [0.525688, 0.746878, 0.834947], "xyz": [2.4765082826800002, 5.505689490828001, 6.382995311077], "label": "S", "properties": {"magmom": -0.0}}, {"species": [{"element": "S", "occu": 1}], "abc": [0.025688, 0.253122, 0.165053], "xyz": [0.12101578267999999, 1.8143025091720002, 1.261795688923], "label": "S", "properties": {"magmom": 0.0}}, {"species": [{"element": "S", "occu": 1}], "abc": [0.474312, 0.253122, 0.165053], "xyz": [2.23447671732, 1.8143025091720002, 1.261795688923], "label": "S", "properties": {"magmom": 0.0}}, {"species": [{"element": "S", "occu": 1}], "abc": [0.974312, 0.746878, 0.834947], "xyz": [4.58996921732, 5.505689490828001, 6.382995311077], "label": "S", "properties": {"magmom": -0.0}}, {"species": [{"element": "S", "occu": 1}], "abc": [0.25, 0.740275, 0.387375], "xyz": [1.17774625, 5.264339924600001, 2.961400913625], "label": "S", "properties": {"magmom": 0.0}}, {"species": [{"element": "S", "occu": 1}], "abc": [0.75, 0.259725, 0.612625], "xyz": [3.5332387499999998, 2.0556520754, 4.683390086375], "label": "S", "properties": {"magmom": -0.0}}, {"species": [{"element": "S", "occu": 1}], "abc": [0.25, 0.303063, 0.658286], "xyz": [1.17774625, 2.3739026843800004, 5.032458888226], "label": "S", "properties": {"magmom": 0.0}}, {"species": [{"element": "S", "occu": 1}], "abc": [0.75, 0.696937, 0.341714], "xyz": [3.5332387499999998, 4.94608931562, 2.612332111774], "label": "S", "properties": {"magmom": -0.0}}]}, "formation_enthalpy": -5.842982994999993, "temp": 900, "gibbs_model": "SISSO", "interpolated": false}, {"@module": "rxn_network.entries", "@class": "GibbsComputedStructureEntry", "energy": 0.0, "composition": {"Fe": 1.0}, "energy_adjustments": [], "parameters": {}, "data": {"oxide_type": "None", "icsd_ids": [631729, 53451, 631736, 631728, 191830, 186832, 52258, 191751, 180969, 180971, 64999, 633751, 181758, 159352, 64795, 76747, 631727, 631734, 631722, 183262, 53804, 426989, 159354, 53802, 64998, 53452, 44863, 181715, 631724, 159353]}, "entry_id": "mp-13", "correction": 0.0, "structure": {"@module": "pymatgen.core.structure", "@class": "Structure", "charge": null, "lattice": {"matrix": [[2.318956, 0.000185, -0.819712], [-1.159251, 2.008215, -0.819524], [2.5e-05, 0.000273, 2.459206]], "a": 2.4595700289085083, "b": 2.4593515311565364, "c": 2.4592060152801354, "alpha": 109.45958252256221, "beta": 109.46706290007661, "gamma": 109.46912204302215, "volume": 11.453776235839058}, "sites": [{"species": [{"element": "Fe", "occu": 1}], "abc": [0.0, 0.0, 0.0], "xyz": [0.0, 0.0, 0.0], "label": "Fe", "properties": {"magmom": 2.211}}]}, "formation_enthalpy": 0.0, "temp": 900, "gibbs_model": "SISSO", "interpolated": false}], "products": [{"@module": "rxn_network.entries", "@class": "GibbsComputedStructureEntry", "energy": -9.710326512659591, "composition": {"Fe": 4.0, "Si": 2.0, "S": 8.0}, "energy_adjustments": [], "parameters": {}, "data": {"oxide_type": "None", "icsd_ids": []}, "entry_id": "mp-1024054", "correction": 0.0, "structure": {"@module": "pymatgen.core.structure", "@class": "Structure", "charge": null, "lattice": {"matrix": [[3.380163, -5.854614, 0.0], [3.380163, 5.854614, 0.0], [0.0, 0.0, 5.432437]], "a": 6.7603259533520275, "b": 6.7603259533520275, "c": 5.432437, "alpha": 90.0, "beta": 90.0, "gamma": 119.99999954348282, "volume": 215.01096316066855}, "sites": [{"species": [{"element": "Fe", "occu": 1}], "abc": [0.5, 0.0, 0.5], "xyz": [1.6900815, -2.927307, 2.7162185], "label": "Fe", "properties": {"magmom": 0.0}}, {"species": [{"element": "Fe", "occu": 1}], "abc": [0.0, 0.5, 0.5], "xyz": [1.6900815, 2.927307, 2.7162185], "label": "Fe", "properties": {"magmom": 0.0}}, {"species": [{"element": "Fe", "occu": 1}], "abc": [0.0, 0.0, 0.0], "xyz": [0.0, 0.0, 0.0], "label": "Fe", "properties": {"magmom": -0.0}}, {"species": [{"element": "Fe", "occu": 1}], "abc": [0.5, 0.5, 0.5], "xyz": [3.380163, 0.0, 2.7162185], "label": "Fe", "properties": {"magmom": 0.0}}, {"species": [{"element": "Si", "occu": 1}], "abc": [0.666667, 0.333333, 0.916629], "xyz": [3.3801630000000005, -1.9515419030760002, 4.979529294873], "label": "Si", "properties": {"magmom": -0.0}}, {"species": [{"element": "Si", "occu": 1}], "abc": [0.333333, 0.666667, 0.083371], "xyz": [3.3801630000000005, 1.9515419030760002, 0.452907705127], "label": "Si", "properties": {"magmom": -0.0}}, {"species": [{"element": "S", "occu": 1}], "abc": [0.335476, 0.167738, 0.747471], "xyz": [1.7009453438820001, -0.9820412431319999, 4.060589116827], "label": "S", "properties": {"magmom": 0.0}}, {"species": [{"element": "S", "occu": 1}], "abc": [0.666667, 0.333333, 0.313166], "xyz": [3.3801630000000005, -1.9515419030760002, 1.7012545655420002], "label": "S", "properties": {"magmom": -0.0}}, {"species": [{"element": "S", "occu": 1}], "abc": [0.832262, 0.664524, 0.747471], "xyz": [5.059380656118, -0.9820412431319996, 4.060589116827], "label": "S", "properties": {"magmom": 0.0}}, {"species": [{"element": "S", "occu": 1}], "abc": [0.832262, 0.167738, 0.747471], "xyz": [3.3801629999999996, -3.8905315137359993, 4.060589116827], "label": "S", "properties": {"magmom": 0.0}}, {"species": [{"element": "S", "occu": 1}], "abc": [0.167738, 0.335476, 0.252529], "xyz": [1.7009453438820001, 0.9820412431319999, 1.371847883173], "label": "S", "properties": {"magmom": 0.0}}, {"species": [{"element": "S", "occu": 1}], "abc": [0.167738, 0.832262, 0.252529], "xyz": [3.3801629999999996, 3.8905315137359993, 1.371847883173], "label": "S", "properties": {"magmom": 0.0}}, {"species": [{"element": "S", "occu": 1}], "abc": [0.333333, 0.666667, 0.686834], "xyz": [3.3801630000000005, 1.9515419030760002, 3.731182434458], "label": "S", "properties": {"magmom": -0.0}}, {"species": [{"element": "S", "occu": 1}], "abc": [0.664524, 0.832262, 0.252529], "xyz": [5.059380656118, 0.9820412431319996, 1.371847883173], "label": "S", "properties": {"magmom": 0.0}}]}, "formation_enthalpy": -10.496428415000011, "temp": 900, "gibbs_model": "SISSO", "interpolated": false}]}, {"@module": "rxn_network.reaction", "@class": "ComputedReaction", "reactants": [{"@module": "rxn_network.entries", "@class": "GibbsComputedStructureEntry", "energy": -7.005498649050381, "composition": {"Fe": 4.0, "S": 6.0}, "energy_adjustments": [], "parameters": {}, "data": {"oxide_type": "None", "icsd_ids": []}, "entry_id": "mp-952567", "correction": 0.0, "structure": {"@module": "pymatgen.core.structure", "@class": "Structure", "charge": null, "lattice": {"matrix": [[5.211976, -2.86765, 0.0], [5.211976, 2.86765, 0.0], [3.634183, 0.0, 4.709651]], "a": 5.948790662569662, "b": 5.948790662569662, "c": 5.948789676840996, "alpha": 57.6395319679662, "beta": 57.6395319679662, "gamma": 57.639532757945425, "volume": 140.78204604385044}, "sites": [{"species": [{"element": "Fe", "occu": 1}], "abc": [0.845826, 0.845826, 0.845826], "xyz": [11.890736094509998, 0.0, 3.983545266726], "label": "Fe", "properties": {"magmom": 0.002}}, {"species": [{"element": "Fe", "occu": 1}], "abc": [0.654174, 0.654174, 0.654174], "xyz": [9.19646640549, 0.0, 3.080931233274], "label": "Fe", "properties": {"magmom": 0.002}}, {"species": [{"element": "Fe", "occu": 1}], "abc": [0.154174, 0.154174, 0.154174], "xyz": [2.1673989054900002, 0.0, 0.7261057332740001], "label": "Fe", "properties": {"magmom": 0.002}}, {"species": [{"element": "Fe", "occu": 1}], "abc": [0.345826, 0.345826, 0.345826], "xyz": [4.86166859451, 0.0, 1.628719766726], "label": "Fe", "properties": {"magmom": 0.002}}, {"species": [{"element": "S", "occu": 1}], "abc": [0.75, 0.067411, 0.432589], "xyz": [5.832434103922999, -1.95742634585, 2.037343216439], "label": "S", "properties": {"magmom": -0.0}}, {"species": [{"element": "S", "occu": 1}], "abc": [0.432589, 0.75, 0.067411], "xyz": [6.408609396076999, 0.91022365415, 0.317482283561], "label": "S", "properties": {"magmom": -0.0}}, {"species": [{"element": "S", "occu": 1}], "abc": [0.067411, 0.432589, 0.75], "xyz": [5.33162525, 1.0472026917000001, 3.53223825], "label": "S", "properties": {"magmom": -0.0}}, {"species": [{"element": "S", "occu": 1}], "abc": [0.25, 0.932589, 0.567411], "xyz": [8.225700896077, 1.95742634585, 2.672307783561], "label": "S", "properties": {"magmom": -0.0}}, {"species": [{"element": "S", "occu": 1}], "abc": [0.932589, 0.567411, 0.25], "xyz": [8.72650975, -1.0472026917000001, 1.17741275], "label": "S", "properties": {"magmom": -0.0}}, {"species": [{"element": "S", "occu": 1}], "abc": [0.567411, 0.25, 0.932589], "xyz": [7.649525603923001, -0.9102236541499998, 4.392168716439], "label": "S", "properties": {"magmom": -0.0}}]}, "formation_enthalpy": -7.720453818750002, "temp": 900, "gibbs_model": "SISSO", "interpolated": false}, {"@module": "rxn_network.entries", "@class": "GibbsComputedStructureEntry", "energy": -8.222139367628635, "composition": {"Si": 4.0, "S": 4.0}, "energy_adjustments": [], "parameters": {}, "data": {"oxide_type": "None", "icsd_ids": []}, "entry_id": "mp-1023900", "correction": 0.0, "structure": {"@module": "pymatgen.core.structure", "@class": "Structure", "charge": null, "lattice": {"matrix": [[3.98543, 0.0, 0.0], [0.0, 6.6429, 0.0], [0.0, 0.0, 23.99833]], "a": 3.98543, "b": 6.6429, "c": 23.99833, "alpha": 90.0, "beta": 90.0, "gamma": 90.0, "volume": 635.3512977903785}, "sites": [{"species": [{"element": "Si", "occu": 1}], "abc": [0.75, 0.75, 0.027324], "xyz": [2.9890725, 4.982175, 0.65573036892], "label": "Si", "properties": {"magmom": -0.0}}, {"species": [{"element": "Si", "occu": 1}], "abc": [0.75, 0.25, 0.027324], "xyz": [2.9890725, 1.660725, 0.65573036892], "label": "Si", "properties": {"magmom": -0.0}}, {"species": [{"element": "Si", "occu": 1}], "abc": [0.25, 0.75, 0.972676], "xyz": [0.9963575, 4.982175, 23.34259963108], "label": "Si", "properties": {"magmom": -0.0}}, {"species": [{"element": "Si", "occu": 1}], "abc": [0.25, 0.25, 0.972676], "xyz": [0.9963575, 1.660725, 23.34259963108], "label": "Si", "properties": {"magmom": -0.0}}, {"species": [{"element": "S", "occu": 1}], "abc": [0.795253, 0.5, 0.084831], "xyz": [3.16942516379, 3.32145, 2.03580233223], "label": "S", "properties": {"magmom": 0.0}}, {"species": [{"element": "S", "occu": 1}], "abc": [0.704747, 0.0, 0.084831], "xyz": [2.80871983621, 0.0, 2.03580233223], "label": "S", "properties": {"magmom": 0.0}}, {"species": [{"element": "S", "occu": 1}], "abc": [0.204747, 0.5, 0.915169], "xyz": [0.8160048362100001, 3.32145, 21.96252766777], "label": "S", "properties": {"magmom": 0.0}}, {"species": [{"element": "S", "occu": 1}], "abc": [0.295253, 0.0, 0.915169], "xyz": [1.17671016379, 0.0, 21.96252766777], "label": "S", "properties": {"magmom": 0.0}}]}, "formation_enthalpy": -6.0216041625000045, "temp": 900, "gibbs_model": "SISSO", "interpolated": false}], "products": [{"@module": "rxn_network.entries", "@class": "GibbsComputedStructureEntry", "energy": -9.710326512659591, "composition": {"Fe": 4.0, "Si": 2.0, "S": 8.0}, "energy_adjustments": [], "parameters": {}, "data": {"oxide_type": "None", "icsd_ids": []}, "entry_id": "mp-1024054", "correction": 0.0, "structure": {"@module": "pymatgen.core.structure", "@class": "Structure", "charge": null, "lattice": {"matrix": [[3.380163, -5.854614, 0.0], [3.380163, 5.854614, 0.0], [0.0, 0.0, 5.432437]], "a": 6.7603259533520275, "b": 6.7603259533520275, "c": 5.432437, "alpha": 90.0, "beta": 90.0, "gamma": 119.99999954348282, "volume": 215.01096316066855}, "sites": [{"species": [{"element": "Fe", "occu": 1}], "abc": [0.5, 0.0, 0.5], "xyz": [1.6900815, -2.927307, 2.7162185], "label": "Fe", "properties": {"magmom": 0.0}}, {"species": [{"element": "Fe", "occu": 1}], "abc": [0.0, 0.5, 0.5], "xyz": [1.6900815, 2.927307, 2.7162185], "label": "Fe", "properties": {"magmom": 0.0}}, {"species": [{"element": "Fe", "occu": 1}], "abc": [0.0, 0.0, 0.0], "xyz": [0.0, 0.0, 0.0], "label": "Fe", "properties": {"magmom": -0.0}}, {"species": [{"element": "Fe", "occu": 1}], "abc": [0.5, 0.5, 0.5], "xyz": [3.380163, 0.0, 2.7162185], "label": "Fe", "properties": {"magmom": 0.0}}, {"species": [{"element": "Si", "occu": 1}], "abc": [0.666667, 0.333333, 0.916629], "xyz": [3.3801630000000005, -1.9515419030760002, 4.979529294873], "label": "Si", "properties": {"magmom": -0.0}}, {"species": [{"element": "Si", "occu": 1}], "abc": [0.333333, 0.666667, 0.083371], "xyz": [3.3801630000000005, 1.9515419030760002, 0.452907705127], "label": "Si", "properties": {"magmom": -0.0}}, {"species": [{"element": "S", "occu": 1}], "abc": [0.335476, 0.167738, 0.747471], "xyz": [1.7009453438820001, -0.9820412431319999, 4.060589116827], "label": "S", "properties": {"magmom": 0.0}}, {"species": [{"element": "S", "occu": 1}], "abc": [0.666667, 0.333333, 0.313166], "xyz": [3.3801630000000005, -1.9515419030760002, 1.7012545655420002], "label": "S", "properties": {"magmom": -0.0}}, {"species": [{"element": "S", "occu": 1}], "abc": [0.832262, 0.664524, 0.747471], "xyz": [5.059380656118, -0.9820412431319996, 4.060589116827], "label": "S", "properties": {"magmom": 0.0}}, {"species": [{"element": "S", "occu": 1}], "abc": [0.832262, 0.167738, 0.747471], "xyz": [3.3801629999999996, -3.8905315137359993, 4.060589116827], "label": "S", "properties": {"magmom": 0.0}}, {"species": [{"element": "S", "occu": 1}], "abc": [0.167738, 0.335476, 0.252529], "xyz": [1.7009453438820001, 0.9820412431319999, 1.371847883173], "label": "S", "properties": {"magmom": 0.0}}, {"species": [{"element": "S", "occu": 1}], "abc": [0.167738, 0.832262, 0.252529], "xyz": [3.3801629999999996, 3.8905315137359993, 1.371847883173], "label": "S", "properties": {"magmom": 0.0}}, {"species": [{"element": "S", "occu": 1}], "abc": [0.333333, 0.666667, 0.686834], "xyz": [3.3801630000000005, 1.9515419030760002, 3.731182434458], "label": "S", "properties": {"magmom": -0.0}}, {"species": [{"element": "S", "occu": 1}], "abc": [0.664524, 0.832262, 0.252529], "xyz": [5.059380656118, 0.9820412431319996, 1.371847883173], "label": "S", "properties": {"magmom": 0.0}}]}, "formation_enthalpy": -10.496428415000011, "temp": 900, "gibbs_model": "SISSO", "interpolated": false}]}], "costs": [0.1565864236641168, 0.15831998993019614, 0.16001509112569545, 0.17553144107816224, 0.20559178016973167, 0.28921939603913865], "net_rxn": {"@module": "rxn_network.reaction", "@class": "ComputedReaction", "reactants": [{"@module": "rxn_network.entries", "@class": "GibbsComputedStructureEntry", "energy": 0.0, "composition": {"S": 32.0}, "energy_adjustments": [], "parameters": {}, "data": {"oxide_type": "None", "icsd_ids": [82372, 66517, 2091]}, "entry_id": "mp-96", "correction": 0.0, "structure": {"@module": "pymatgen.core.structure", "@class": "Structure", "charge": null, "lattice": {"matrix": [[13.642061, 0.0, 0.0], [0.0, 9.248054, 0.0], [0.0, 5.934658, 9.138989]], "a": 13.642061, "b": 9.248054, "c": 10.896847503708814, "alpha": 57.00119438186791, "beta": 90.0, "gamma": 90.0, "volume": 1152.997853241063}, "sites": [{"species": [{"element": "S", "occu": 1}], "abc": [0.34959, 0.367214, 0.317765], "xyz": [4.76912810499, 5.281841500925999, 2.9040508395850004], "label": "S", "properties": {"magmom": 0.0}}, {"species": [{"element": "S", "occu": 1}], "abc": [0.34959, 0.632786, 0.182235], "xyz": [4.76912810499, 6.933541499073999, 1.6654436604150002], "label": "S", "properties": {"magmom": 0.0}}, {"species": [{"element": "S", "occu": 1}], "abc": [0.65041, 0.632786, 0.682235], "xyz": [8.87293289501, 9.900870499074, 6.234938160415001], "label": "S", "properties": {"magmom": 0.0}}, {"species": [{"element": "S", "occu": 1}], "abc": [0.65041, 0.367214, 0.817765], "xyz": [8.87293289501, 8.249170500925999, 7.473545339585], "label": "S", "properties": {"magmom": 0.0}}, {"species": [{"element": "S", "occu": 1}], "abc": [0.577263, 0.215795, 0.340501], "xyz": [7.875057059043, 4.016440796588, 3.111834893489], "label": "S", "properties": {"magmom": -0.0}}, {"species": [{"element": "S", "occu": 1}], "abc": [0.577263, 0.784205, 0.159499], "xyz": [7.875057059043, 8.198942203412, 1.4576596065110001], "label": "S", "properties": {"magmom": -0.0}}, {"species": [{"element": "S", "occu": 1}], "abc": [0.422737, 0.784205, 0.659499], "xyz": [5.767003940956999, 11.166271203412, 6.0271541065109995], "label": "S", "properties": {"magmom": -0.0}}, {"species": [{"element": "S", "occu": 1}], "abc": [0.422737, 0.215795, 0.840501], "xyz": [5.767003940956999, 6.983769796588, 7.681329393489001], "label": "S", "properties": {"magmom": -0.0}}, {"species": [{"element": "S", "occu": 1}], "abc": [0.444169, 0.266869, 0.234889], "xyz": [6.059380592309, 3.862004805888, 2.146647987221], "label": "S", "properties": {"magmom": -0.0}}, {"species": [{"element": "S", "occu": 1}], "abc": [0.444169, 0.733131, 0.265111], "xyz": [6.059380592309, 8.353378194111999, 2.422846512779], "label": "S", "properties": {"magmom": -0.0}}, {"species": [{"element": "S", "occu": 1}], "abc": [0.555831, 0.733131, 0.765111], "xyz": [7.582680407691, 11.320707194112, 6.992341012779001], "label": "S", "properties": {"magmom": -0.0}}, {"species": [{"element": "S", "occu": 1}], "abc": [0.555831, 0.266869, 0.734889], "xyz": [7.582680407691, 6.829333805888, 6.716142487221], "label": "S", "properties": {"magmom": -0.0}}, {"species": [{"element": "S", "occu": 1}], "abc": [0.672253, 0.417554, 0.213923], "xyz": [9.170916433433, 5.13112178325, 1.955039943847], "label": "S", "properties": {"magmom": -0.0}}, {"species": [{"element": "S", "occu": 1}], "abc": [0.672253, 0.582446, 0.286077], "xyz": [9.170916433433, 7.08426121675, 2.6144545561530004], "label": "S", "properties": {"magmom": -0.0}}, {"species": [{"element": "S", "occu": 1}], "abc": [0.327747, 0.582446, 0.786077], "xyz": [4.471144566567, 10.05159021675, 7.183949056153001], "label": "S", "properties": {"magmom": -0.0}}, {"species": [{"element": "S", "occu": 1}], "abc": [0.327747, 0.417554, 0.713923], "xyz": [4.471144566567, 8.09845078325, 6.524534443847], "label": "S", "properties": {"magmom": -0.0}}, {"species": [{"element": "S", "occu": 1}], "abc": [0.798165, 0.917615, 0.862385], "xyz": [10.888615618065, 13.604113110539998, 7.881327028765], "label": "S", "properties": {"magmom": -0.0}}, {"species": [{"element": "S", "occu": 1}], "abc": [0.798165, 0.082385, 0.637615], "xyz": [10.888615618065, 4.54592788946, 5.827156471235001], "label": "S", "properties": {"magmom": -0.0}}, {"species": [{"element": "S", "occu": 1}], "abc": [0.201835, 0.082385, 0.137615], "xyz": [2.7534453819349998, 1.5785988894599998, 1.257661971235], "label": "S", "properties": {"magmom": -0.0}}, {"species": [{"element": "S", "occu": 1}], "abc": [0.201835, 0.917615, 0.362385], "xyz": [2.7534453819349998, 10.636784110539999, 3.311832528765], "label": "S", "properties": {"magmom": -0.0}}, {"species": [{"element": "S", "occu": 1}], "abc": [0.025918, 0.765891, 0.980284], "xyz": [0.353574936998, 12.900651608986, 8.958804692876], "label": "S", "properties": {"magmom": -0.0}}, {"species": [{"element": "S", "occu": 1}], "abc": [0.025918, 0.234109, 0.519716], "xyz": [0.353574936998, 5.249389391014, 4.749678807124], "label": "S", "properties": {"magmom": -0.0}}, {"species": [{"element": "S", "occu": 1}], "abc": [0.974082, 0.234109, 0.019716], "xyz": [13.288486063002, 2.2820603910140003, 0.18018430712400002], "label": "S", "properties": {"magmom": -0.0}}, {"species": [{"element": "S", "occu": 1}], "abc": [0.974082, 0.765891, 0.480284], "xyz": [13.288486063002, 9.933322608986, 4.3893101928760005], "label": "S", "properties": {"magmom": -0.0}}, {"species": [{"element": "S", "occu": 1}], "abc": [0.892668, 0.715643, 0.921421], "xyz": [12.177831308748, 12.086623617739999, 8.420856383369001], "label": "S", "properties": {"magmom": 0.0}}, {"species": [{"element": "S", "occu": 1}], "abc": [0.892668, 0.284357, 0.578579], "xyz": [12.177831308748, 6.063417382259999, 5.287627116631], "label": "S", "properties": {"magmom": 0.0}}, {"species": [{"element": "S", "occu": 1}], "abc": [0.107332, 0.284357, 0.078579], "xyz": [1.4642296912519999, 3.09608838226, 0.718132616631], "label": "S", "properties": {"magmom": 0.0}}, {"species": [{"element": "S", "occu": 1}], "abc": [0.107332, 0.715643, 0.421421], "xyz": [1.4642296912519999, 9.11929461774, 3.851361883369], "label": "S", "properties": {"magmom": 0.0}}, {"species": [{"element": "S", "occu": 1}], "abc": [0.120406, 0.867299, 0.80447], "xyz": [1.642585996766, 12.795082307406002, 7.352042480830001], "label": "S", "properties": {"magmom": 0.0}}, {"species": [{"element": "S", "occu": 1}], "abc": [0.120406, 0.132701, 0.69553], "xyz": [1.642585996766, 5.354958692594, 6.35644101917], "label": "S", "properties": {"magmom": 0.0}}, {"species": [{"element": "S", "occu": 1}], "abc": [0.879594, 0.132701, 0.19553], "xyz": [11.999475003234, 2.3876296925940004, 1.7869465191700002], "label": "S", "properties": {"magmom": 0.0}}, {"species": [{"element": "S", "occu": 1}], "abc": [0.879594, 0.867299, 0.30447], "xyz": [11.999475003234, 9.827753307406, 2.7825479808300004], "label": "S", "properties": {"magmom": 0.0}}]}, "formation_enthalpy": 0.0, "temp": 900, "gibbs_model": "SISSO", "interpolated": false}, {"@module": "rxn_network.entries", "@class": "GibbsComputedStructureEntry", "energy": -1.1914437535039042, "composition": {"Fe": 3.0, "Si": 1.0}, "energy_adjustments": [], "parameters": {}, "data": {"oxide_type": "None", "icsd_ids": [633531, 633537, 633535, 157941, 633528, 658523, 633534, 600519, 633552, 56281, 190980, 412838, 53545, 633545]}, "entry_id": "mp-2199", "correction": 0.0, "structure": {"@module": "pymatgen.core.structure", "@class": "Structure", "charge": null, "lattice": {"matrix": [[0.0, 2.801282, 2.801282], [2.801282, 0.0, 2.801282], [2.801282, 2.801282, 0.0]], "a": 3.9616109964316286, "b": 3.9616109964316286, "c": 3.9616109964316286, "alpha": 59.99999999999999, "beta": 59.99999999999999, "gamma": 59.99999999999999, "volume": 43.9643328954172}, "sites": [{"species": [{"element": "Fe", "occu": 1}], "abc": [0.75, 0.75, 0.75], "xyz": [4.201923, 4.201923, 4.201923], "label": "Fe", "properties": {"magmom": 1.271}}, {"species": [{"element": "Fe", "occu": 1}], "abc": [0.0, 0.0, 0.0], "xyz": [0.0, 0.0, 0.0], "label": "Fe", "properties": {"magmom": 2.537}}, {"species": [{"element": "Fe", "occu": 1}], "abc": [0.25, 0.25, 0.25], "xyz": [1.400641, 1.400641, 1.400641], "label": "Fe", "properties": {"magmom": 1.271}}, {"species": [{"element": "Si", "occu": 1}], "abc": [0.5, 0.5, 0.5], "xyz": [2.801282, 2.801282, 2.801282], "label": "Si", "properties": {"magmom": -0.042}}]}, "formation_enthalpy": -1.2826950250000024, "temp": 900, "gibbs_model": "SISSO", "interpolated": false}, {"@module": "rxn_network.entries", "@class": "GibbsComputedStructureEntry", "energy": -4.800696500846133, "composition": {"Fe": 10.0, "Si": 6.0}, "energy_adjustments": [], "parameters": {}, "data": {"oxide_type": "None", "icsd_ids": [99977, 99970, 633540, 161129, 166484, 633525, 161131, 161130, 99969, 99968, 99976, 99973, 99974, 99966, 161128, 633547, 99972, 42585, 99975, 99967, 99971]}, "entry_id": "mp-449", "correction": 0.0, "structure": {"@module": "pymatgen.core.structure", "@class": "Structure", "charge": null, "lattice": {"matrix": [[3.3492, -5.800985, 0.0], [3.3492, 5.800985, 0.0], [0.0, 0.0, 4.686311]], "a": 6.698400376972475, "b": 6.698400376972475, "c": 4.686311, "alpha": 90.0, "beta": 90.0, "gamma": 120.00000372332146, "volume": 182.09747641773836}, "sites": [{"species": [{"element": "Fe", "occu": 1}], "abc": [0.0, 0.761438, 0.75], "xyz": [2.5502081496, 4.41709041643, 3.51473325], "label": "Fe", "properties": {"magmom": -0.251}}, {"species": [{"element": "Fe", "occu": 1}], "abc": [0.0, 0.238562, 0.25], "xyz": [0.7989918504, 1.3838945835699998, 1.17157775], "label": "Fe", "properties": {"magmom": -0.251}}, {"species": [{"element": "Fe", "occu": 1}], "abc": [0.761438, 0.761438, 0.25], "xyz": [5.1004162992, 0.0, 1.17157775], "label": "Fe", "properties": {"magmom": -0.185}}, {"species": [{"element": "Fe", "occu": 1}], "abc": [0.761438, 0.0, 0.75], "xyz": [2.5502081496, -4.41709041643, 3.51473325], "label": "Fe", "properties": {"magmom": -0.194}}, {"species": [{"element": "Fe", "occu": 1}], "abc": [0.238562, 0.238562, 0.75], "xyz": [1.5979837008, 0.0, 3.51473325], "label": "Fe", "properties": {"magmom": -0.185}}, {"species": [{"element": "Fe", "occu": 1}], "abc": [0.238562, 0.0, 0.25], "xyz": [0.7989918504, -1.3838945835699998, 1.17157775], "label": "Fe", "properties": {"magmom": -0.194}}, {"species": [{"element": "Fe", "occu": 1}], "abc": [0.333333, 0.666667, 0.5], "xyz": [3.3492, 1.9336655339900002, 2.3431555], "label": "Fe", "properties": {"magmom": 1.071}}, {"species": [{"element": "Fe", "occu": 1}], "abc": [0.666667, 0.333333, 0.0], "xyz": [3.3492, -1.9336655339900002, 0.0], "label": "Fe", "properties": {"magmom": 1.087}}, {"species": [{"element": "Fe", "occu": 1}], "abc": [0.666667, 0.333333, 0.5], "xyz": [3.3492, -1.9336655339900002, 2.3431555], "label": "Fe", "properties": {"magmom": 1.071}}, {"species": [{"element": "Fe", "occu": 1}], "abc": [0.333333, 0.666667, 0.0], "xyz": [3.3492, 1.9336655339900002, 0.0], "label": "Fe", "properties": {"magmom": 1.087}}, {"species": [{"element": "Si", "occu": 1}], "abc": [0.395401, 0.0, 0.75], "xyz": [1.3242770292000001, -2.293715269985, 3.51473325], "label": "Si", "properties": {"magmom": -0.014}}, {"species": [{"element": "Si", "occu": 1}], "abc": [0.395401, 0.395401, 0.25], "xyz": [2.6485540584000002, 0.0, 1.17157775], "label": "Si", "properties": {"magmom": -0.013}}, {"species": [{"element": "Si", "occu": 1}], "abc": [0.0, 0.604599, 0.25], "xyz": [2.0249229708, 3.507269730015, 1.17157775], "label": "Si", "properties": {"magmom": -0.016}}, {"species": [{"element": "Si", "occu": 1}], "abc": [0.0, 0.395401, 0.75], "xyz": [1.3242770292000001, 2.293715269985, 3.51473325], "label": "Si", "properties": {"magmom": -0.016}}, {"species": [{"element": "Si", "occu": 1}], "abc": [0.604599, 0.604599, 0.75], "xyz": [4.0498459416, 0.0, 3.51473325], "label": "Si", "properties": {"magmom": -0.013}}, {"species": [{"element": "Si", "occu": 1}], "abc": [0.604599, 0.0, 0.25], "xyz": [2.0249229708, -3.507269730015, 1.17157775], "label": "Si", "properties": {"magmom": -0.014}}]}, "formation_enthalpy": -4.907931229999988, "temp": 900, "gibbs_model": "SISSO", "interpolated": false}], "products": [{"@module": "rxn_network.entries", "@class": "GibbsComputedStructureEntry", "energy": -9.710326512659591, "composition": {"Fe": 4.0, "Si": 2.0, "S": 8.0}, "energy_adjustments": [], "parameters": {}, "data": {"oxide_type": "None", "icsd_ids": []}, "entry_id": "mp-1024054", "correction": 0.0, "structure": {"@module": "pymatgen.core.structure", "@class": "Structure", "charge": null, "lattice": {"matrix": [[3.380163, -5.854614, 0.0], [3.380163, 5.854614, 0.0], [0.0, 0.0, 5.432437]], "a": 6.7603259533520275, "b": 6.7603259533520275, "c": 5.432437, "alpha": 90.0, "beta": 90.0, "gamma": 119.99999954348282, "volume": 215.01096316066855}, "sites": [{"species": [{"element": "Fe", "occu": 1}], "abc": [0.5, 0.0, 0.5], "xyz": [1.6900815, -2.927307, 2.7162185], "label": "Fe", "properties": {"magmom": 0.0}}, {"species": [{"element": "Fe", "occu": 1}], "abc": [0.0, 0.5, 0.5], "xyz": [1.6900815, 2.927307, 2.7162185], "label": "Fe", "properties": {"magmom": 0.0}}, {"species": [{"element": "Fe", "occu": 1}], "abc": [0.0, 0.0, 0.0], "xyz": [0.0, 0.0, 0.0], "label": "Fe", "properties": {"magmom": -0.0}}, {"species": [{"element": "Fe", "occu": 1}], "abc": [0.5, 0.5, 0.5], "xyz": [3.380163, 0.0, 2.7162185], "label": "Fe", "properties": {"magmom": 0.0}}, {"species": [{"element": "Si", "occu": 1}], "abc": [0.666667, 0.333333, 0.916629], "xyz": [3.3801630000000005, -1.9515419030760002, 4.979529294873], "label": "Si", "properties": {"magmom": -0.0}}, {"species": [{"element": "Si", "occu": 1}], "abc": [0.333333, 0.666667, 0.083371], "xyz": [3.3801630000000005, 1.9515419030760002, 0.452907705127], "label": "Si", "properties": {"magmom": -0.0}}, {"species": [{"element": "S", "occu": 1}], "abc": [0.335476, 0.167738, 0.747471], "xyz": [1.7009453438820001, -0.9820412431319999, 4.060589116827], "label": "S", "properties": {"magmom": 0.0}}, {"species": [{"element": "S", "occu": 1}], "abc": [0.666667, 0.333333, 0.313166], "xyz": [3.3801630000000005, -1.9515419030760002, 1.7012545655420002], "label": "S", "properties": {"magmom": -0.0}}, {"species": [{"element": "S", "occu": 1}], "abc": [0.832262, 0.664524, 0.747471], "xyz": [5.059380656118, -0.9820412431319996, 4.060589116827], "label": "S", "properties": {"magmom": 0.0}}, {"species": [{"element": "S", "occu": 1}], "abc": [0.832262, 0.167738, 0.747471], "xyz": [3.3801629999999996, -3.8905315137359993, 4.060589116827], "label": "S", "properties": {"magmom": 0.0}}, {"species": [{"element": "S", "occu": 1}], "abc": [0.167738, 0.335476, 0.252529], "xyz": [1.7009453438820001, 0.9820412431319999, 1.371847883173], "label": "S", "properties": {"magmom": 0.0}}, {"species": [{"element": "S", "occu": 1}], "abc": [0.167738, 0.832262, 0.252529], "xyz": [3.3801629999999996, 3.8905315137359993, 1.371847883173], "label": "S", "properties": {"magmom": 0.0}}, {"species": [{"element": "S", "occu": 1}], "abc": [0.333333, 0.666667, 0.686834], "xyz": [3.3801630000000005, 1.9515419030760002, 3.731182434458], "label": "S", "properties": {"magmom": -0.0}}, {"species": [{"element": "S", "occu": 1}], "abc": [0.664524, 0.832262, 0.252529], "xyz": [5.059380656118, 0.9820412431319996, 1.371847883173], "label": "S", "properties": {"magmom": 0.0}}]}, "formation_enthalpy": -10.496428415000011, "temp": 900, "gibbs_model": "SISSO", "interpolated": false}]}, "balance": true, "@version": null}, {"@module": "rxn_network.helpers", "@class": "BalancedPathway", "rxns": [{"@module": "rxn_network.reaction", "@class": "ComputedReaction", "reactants": [{"@module": "rxn_network.entries", "@class": "GibbsComputedStructureEntry", "energy": -4.800696500846133, "composition": {"Fe": 10.0, "Si": 6.0}, "energy_adjustments": [], "parameters": {}, "data": {"oxide_type": "None", "icsd_ids": [99977, 99970, 633540, 161129, 166484, 633525, 161131, 161130, 99969, 99968, 99976, 99973, 99974, 99966, 161128, 633547, 99972, 42585, 99975, 99967, 99971]}, "entry_id": "mp-449", "correction": 0.0, "structure": {"@module": "pymatgen.core.structure", "@class": "Structure", "charge": null, "lattice": {"matrix": [[3.3492, -5.800985, 0.0], [3.3492, 5.800985, 0.0], [0.0, 0.0, 4.686311]], "a": 6.698400376972475, "b": 6.698400376972475, "c": 4.686311, "alpha": 90.0, "beta": 90.0, "gamma": 120.00000372332146, "volume": 182.09747641773836}, "sites": [{"species": [{"element": "Fe", "occu": 1}], "abc": [0.0, 0.761438, 0.75], "xyz": [2.5502081496, 4.41709041643, 3.51473325], "label": "Fe", "properties": {"magmom": -0.251}}, {"species": [{"element": "Fe", "occu": 1}], "abc": [0.0, 0.238562, 0.25], "xyz": [0.7989918504, 1.3838945835699998, 1.17157775], "label": "Fe", "properties": {"magmom": -0.251}}, {"species": [{"element": "Fe", "occu": 1}], "abc": [0.761438, 0.761438, 0.25], "xyz": [5.1004162992, 0.0, 1.17157775], "label": "Fe", "properties": {"magmom": -0.185}}, {"species": [{"element": "Fe", "occu": 1}], "abc": [0.761438, 0.0, 0.75], "xyz": [2.5502081496, -4.41709041643, 3.51473325], "label": "Fe", "properties": {"magmom": -0.194}}, {"species": [{"element": "Fe", "occu": 1}], "abc": [0.238562, 0.238562, 0.75], "xyz": [1.5979837008, 0.0, 3.51473325], "label": "Fe", "properties": {"magmom": -0.185}}, {"species": [{"element": "Fe", "occu": 1}], "abc": [0.238562, 0.0, 0.25], "xyz": [0.7989918504, -1.3838945835699998, 1.17157775], "label": "Fe", "properties": {"magmom": -0.194}}, {"species": [{"element": "Fe", "occu": 1}], "abc": [0.333333, 0.666667, 0.5], "xyz": [3.3492, 1.9336655339900002, 2.3431555], "label": "Fe", "properties": {"magmom": 1.071}}, {"species": [{"element": "Fe", "occu": 1}], "abc": [0.666667, 0.333333, 0.0], "xyz": [3.3492, -1.9336655339900002, 0.0], "label": "Fe", "properties": {"magmom": 1.087}}, {"species": [{"element": "Fe", "occu": 1}], "abc": [0.666667, 0.333333, 0.5], "xyz": [3.3492, -1.9336655339900002, 2.3431555], "label": "Fe", "properties": {"magmom": 1.071}}, {"species": [{"element": "Fe", "occu": 1}], "abc": [0.333333, 0.666667, 0.0], "xyz": [3.3492, 1.9336655339900002, 0.0], "label": "Fe", "properties": {"magmom": 1.087}}, {"species": [{"element": "Si", "occu": 1}], "abc": [0.395401, 0.0, 0.75], "xyz": [1.3242770292000001, -2.293715269985, 3.51473325], "label": "Si", "properties": {"magmom": -0.014}}, {"species": [{"element": "Si", "occu": 1}], "abc": [0.395401, 0.395401, 0.25], "xyz": [2.6485540584000002, 0.0, 1.17157775], "label": "Si", "properties": {"magmom": -0.013}}, {"species": [{"element": "Si", "occu": 1}], "abc": [0.0, 0.604599, 0.25], "xyz": [2.0249229708, 3.507269730015, 1.17157775], "label": "Si", "properties": {"magmom": -0.016}}, {"species": [{"element": "Si", "occu": 1}], "abc": [0.0, 0.395401, 0.75], "xyz": [1.3242770292000001, 2.293715269985, 3.51473325], "label": "Si", "properties": {"magmom": -0.016}}, {"species": [{"element": "Si", "occu": 1}], "abc": [0.604599, 0.604599, 0.75], "xyz": [4.0498459416, 0.0, 3.51473325], "label": "Si", "properties": {"magmom": -0.013}}, {"species": [{"element": "Si", "occu": 1}], "abc": [0.604599, 0.0, 0.25], "xyz": [2.0249229708, -3.507269730015, 1.17157775], "label": "Si", "properties": {"magmom": -0.014}}]}, "formation_enthalpy": -4.907931229999988, "temp": 900, "gibbs_model": "SISSO", "interpolated": false}, {"@module": "rxn_network.entries", "@class": "GibbsComputedStructureEntry", "energy": 0.0, "composition": {"S": 32.0}, "energy_adjustments": [], "parameters": {}, "data": {"oxide_type": "None", "icsd_ids": [82372, 66517, 2091]}, "entry_id": "mp-96", "correction": 0.0, "structure": {"@module": "pymatgen.core.structure", "@class": "Structure", "charge": null, "lattice": {"matrix": [[13.642061, 0.0, 0.0], [0.0, 9.248054, 0.0], [0.0, 5.934658, 9.138989]], "a": 13.642061, "b": 9.248054, "c": 10.896847503708814, "alpha": 57.00119438186791, "beta": 90.0, "gamma": 90.0, "volume": 1152.997853241063}, "sites": [{"species": [{"element": "S", "occu": 1}], "abc": [0.34959, 0.367214, 0.317765], "xyz": [4.76912810499, 5.281841500925999, 2.9040508395850004], "label": "S", "properties": {"magmom": 0.0}}, {"species": [{"element": "S", "occu": 1}], "abc": [0.34959, 0.632786, 0.182235], "xyz": [4.76912810499, 6.933541499073999, 1.6654436604150002], "label": "S", "properties": {"magmom": 0.0}}, {"species": [{"element": "S", "occu": 1}], "abc": [0.65041, 0.632786, 0.682235], "xyz": [8.87293289501, 9.900870499074, 6.234938160415001], "label": "S", "properties": {"magmom": 0.0}}, {"species": [{"element": "S", "occu": 1}], "abc": [0.65041, 0.367214, 0.817765], "xyz": [8.87293289501, 8.249170500925999, 7.473545339585], "label": "S", "properties": {"magmom": 0.0}}, {"species": [{"element": "S", "occu": 1}], "abc": [0.577263, 0.215795, 0.340501], "xyz": [7.875057059043, 4.016440796588, 3.111834893489], "label": "S", "properties": {"magmom": -0.0}}, {"species": [{"element": "S", "occu": 1}], "abc": [0.577263, 0.784205, 0.159499], "xyz": [7.875057059043, 8.198942203412, 1.4576596065110001], "label": "S", "properties": {"magmom": -0.0}}, {"species": [{"element": "S", "occu": 1}], "abc": [0.422737, 0.784205, 0.659499], "xyz": [5.767003940956999, 11.166271203412, 6.0271541065109995], "label": "S", "properties": {"magmom": -0.0}}, {"species": [{"element": "S", "occu": 1}], "abc": [0.422737, 0.215795, 0.840501], "xyz": [5.767003940956999, 6.983769796588, 7.681329393489001], "label": "S", "properties": {"magmom": -0.0}}, {"species": [{"element": "S", "occu": 1}], "abc": [0.444169, 0.266869, 0.234889], "xyz": [6.059380592309, 3.862004805888, 2.146647987221], "label": "S", "properties": {"magmom": -0.0}}, {"species": [{"element": "S", "occu": 1}], "abc": [0.444169, 0.733131, 0.265111], "xyz": [6.059380592309, 8.353378194111999, 2.422846512779], "label": "S", "properties": {"magmom": -0.0}}, {"species": [{"element": "S", "occu": 1}], "abc": [0.555831, 0.733131, 0.765111], "xyz": [7.582680407691, 11.320707194112, 6.992341012779001], "label": "S", "properties": {"magmom": -0.0}}, {"species": [{"element": "S", "occu": 1}], "abc": [0.555831, 0.266869, 0.734889], "xyz": [7.582680407691, 6.829333805888, 6.716142487221], "label": "S", "properties": {"magmom": -0.0}}, {"species": [{"element": "S", "occu": 1}], "abc": [0.672253, 0.417554, 0.213923], "xyz": [9.170916433433, 5.13112178325, 1.955039943847], "label": "S", "properties": {"magmom": -0.0}}, {"species": [{"element": "S", "occu": 1}], "abc": [0.672253, 0.582446, 0.286077], "xyz": [9.170916433433, 7.08426121675, 2.6144545561530004], "label": "S", "properties": {"magmom": -0.0}}, {"species": [{"element": "S", "occu": 1}], "abc": [0.327747, 0.582446, 0.786077], "xyz": [4.471144566567, 10.05159021675, 7.183949056153001], "label": "S", "properties": {"magmom": -0.0}}, {"species": [{"element": "S", "occu": 1}], "abc": [0.327747, 0.417554, 0.713923], "xyz": [4.471144566567, 8.09845078325, 6.524534443847], "label": "S", "properties": {"magmom": -0.0}}, {"species": [{"element": "S", "occu": 1}], "abc": [0.798165, 0.917615, 0.862385], "xyz": [10.888615618065, 13.604113110539998, 7.881327028765], "label": "S", "properties": {"magmom": -0.0}}, {"species": [{"element": "S", "occu": 1}], "abc": [0.798165, 0.082385, 0.637615], "xyz": [10.888615618065, 4.54592788946, 5.827156471235001], "label": "S", "properties": {"magmom": -0.0}}, {"species": [{"element": "S", "occu": 1}], "abc": [0.201835, 0.082385, 0.137615], "xyz": [2.7534453819349998, 1.5785988894599998, 1.257661971235], "label": "S", "properties": {"magmom": -0.0}}, {"species": [{"element": "S", "occu": 1}], "abc": [0.201835, 0.917615, 0.362385], "xyz": [2.7534453819349998, 10.636784110539999, 3.311832528765], "label": "S", "properties": {"magmom": -0.0}}, {"species": [{"element": "S", "occu": 1}], "abc": [0.025918, 0.765891, 0.980284], "xyz": [0.353574936998, 12.900651608986, 8.958804692876], "label": "S", "properties": {"magmom": -0.0}}, {"species": [{"element": "S", "occu": 1}], "abc": [0.025918, 0.234109, 0.519716], "xyz": [0.353574936998, 5.249389391014, 4.749678807124], "label": "S", "properties": {"magmom": -0.0}}, {"species": [{"element": "S", "occu": 1}], "abc": [0.974082, 0.234109, 0.019716], "xyz": [13.288486063002, 2.2820603910140003, 0.18018430712400002], "label": "S", "properties": {"magmom": -0.0}}, {"species": [{"element": "S", "occu": 1}], "abc": [0.974082, 0.765891, 0.480284], "xyz": [13.288486063002, 9.933322608986, 4.3893101928760005], "label": "S", "properties": {"magmom": -0.0}}, {"species": [{"element": "S", "occu": 1}], "abc": [0.892668, 0.715643, 0.921421], "xyz": [12.177831308748, 12.086623617739999, 8.420856383369001], "label": "S", "properties": {"magmom": 0.0}}, {"species": [{"element": "S", "occu": 1}], "abc": [0.892668, 0.284357, 0.578579], "xyz": [12.177831308748, 6.063417382259999, 5.287627116631], "label": "S", "properties": {"magmom": 0.0}}, {"species": [{"element": "S", "occu": 1}], "abc": [0.107332, 0.284357, 0.078579], "xyz": [1.4642296912519999, 3.09608838226, 0.718132616631], "label": "S", "properties": {"magmom": 0.0}}, {"species": [{"element": "S", "occu": 1}], "abc": [0.107332, 0.715643, 0.421421], "xyz": [1.4642296912519999, 9.11929461774, 3.851361883369], "label": "S", "properties": {"magmom": 0.0}}, {"species": [{"element": "S", "occu": 1}], "abc": [0.120406, 0.867299, 0.80447], "xyz": [1.642585996766, 12.795082307406002, 7.352042480830001], "label": "S", "properties": {"magmom": 0.0}}, {"species": [{"element": "S", "occu": 1}], "abc": [0.120406, 0.132701, 0.69553], "xyz": [1.642585996766, 5.354958692594, 6.35644101917], "label": "S", "properties": {"magmom": 0.0}}, {"species": [{"element": "S", "occu": 1}], "abc": [0.879594, 0.132701, 0.19553], "xyz": [11.999475003234, 2.3876296925940004, 1.7869465191700002], "label": "S", "properties": {"magmom": 0.0}}, {"species": [{"element": "S", "occu": 1}], "abc": [0.879594, 0.867299, 0.30447], "xyz": [11.999475003234, 9.827753307406, 2.7825479808300004], "label": "S", "properties": {"magmom": 0.0}}]}, "formation_enthalpy": 0.0, "temp": 900, "gibbs_model": "SISSO", "interpolated": false}], "products": [{"@module": "rxn_network.entries", "@class": "GibbsComputedStructureEntry", "energy": -9.710326512659591, "composition": {"Fe": 4.0, "Si": 2.0, "S": 8.0}, "energy_adjustments": [], "parameters": {}, "data": {"oxide_type": "None", "icsd_ids": []}, "entry_id": "mp-1024054", "correction": 0.0, "structure": {"@module": "pymatgen.core.structure", "@class": "Structure", "charge": null, "lattice": {"matrix": [[3.380163, -5.854614, 0.0], [3.380163, 5.854614, 0.0], [0.0, 0.0, 5.432437]], "a": 6.7603259533520275, "b": 6.7603259533520275, "c": 5.432437, "alpha": 90.0, "beta": 90.0, "gamma": 119.99999954348282, "volume": 215.01096316066855}, "sites": [{"species": [{"element": "Fe", "occu": 1}], "abc": [0.5, 0.0, 0.5], "xyz": [1.6900815, -2.927307, 2.7162185], "label": "Fe", "properties": {"magmom": 0.0}}, {"species": [{"element": "Fe", "occu": 1}], "abc": [0.0, 0.5, 0.5], "xyz": [1.6900815, 2.927307, 2.7162185], "label": "Fe", "properties": {"magmom": 0.0}}, {"species": [{"element": "Fe", "occu": 1}], "abc": [0.0, 0.0, 0.0], "xyz": [0.0, 0.0, 0.0], "label": "Fe", "properties": {"magmom": -0.0}}, {"species": [{"element": "Fe", "occu": 1}], "abc": [0.5, 0.5, 0.5], "xyz": [3.380163, 0.0, 2.7162185], "label": "Fe", "properties": {"magmom": 0.0}}, {"species": [{"element": "Si", "occu": 1}], "abc": [0.666667, 0.333333, 0.916629], "xyz": [3.3801630000000005, -1.9515419030760002, 4.979529294873], "label": "Si", "properties": {"magmom": -0.0}}, {"species": [{"element": "Si", "occu": 1}], "abc": [0.333333, 0.666667, 0.083371], "xyz": [3.3801630000000005, 1.9515419030760002, 0.452907705127], "label": "Si", "properties": {"magmom": -0.0}}, {"species": [{"element": "S", "occu": 1}], "abc": [0.335476, 0.167738, 0.747471], "xyz": [1.7009453438820001, -0.9820412431319999, 4.060589116827], "label": "S", "properties": {"magmom": 0.0}}, {"species": [{"element": "S", "occu": 1}], "abc": [0.666667, 0.333333, 0.313166], "xyz": [3.3801630000000005, -1.9515419030760002, 1.7012545655420002], "label": "S", "properties": {"magmom": -0.0}}, {"species": [{"element": "S", "occu": 1}], "abc": [0.832262, 0.664524, 0.747471], "xyz": [5.059380656118, -0.9820412431319996, 4.060589116827], "label": "S", "properties": {"magmom": 0.0}}, {"species": [{"element": "S", "occu": 1}], "abc": [0.832262, 0.167738, 0.747471], "xyz": [3.3801629999999996, -3.8905315137359993, 4.060589116827], "label": "S", "properties": {"magmom": 0.0}}, {"species": [{"element": "S", "occu": 1}], "abc": [0.167738, 0.335476, 0.252529], "xyz": [1.7009453438820001, 0.9820412431319999, 1.371847883173], "label": "S", "properties": {"magmom": 0.0}}, {"species": [{"element": "S", "occu": 1}], "abc": [0.167738, 0.832262, 0.252529], "xyz": [3.3801629999999996, 3.8905315137359993, 1.371847883173], "label": "S", "properties": {"magmom": 0.0}}, {"species": [{"element": "S", "occu": 1}], "abc": [0.333333, 0.666667, 0.686834], "xyz": [3.3801630000000005, 1.9515419030760002, 3.731182434458], "label": "S", "properties": {"magmom": -0.0}}, {"species": [{"element": "S", "occu": 1}], "abc": [0.664524, 0.832262, 0.252529], "xyz": [5.059380656118, 0.9820412431319996, 1.371847883173], "label": "S", "properties": {"magmom": 0.0}}]}, "formation_enthalpy": -10.496428415000011, "temp": 900, "gibbs_model": "SISSO", "interpolated": false}, {"@module": "rxn_network.entries", "@class": "GibbsComputedStructureEntry", "energy": -8.222139367628635, "composition": {"Si": 4.0, "S": 4.0}, "energy_adjustments": [], "parameters": {}, "data": {"oxide_type": "None", "icsd_ids": []}, "entry_id": "mp-1023900", "correction": 0.0, "structure": {"@module": "pymatgen.core.structure", "@class": "Structure", "charge": null, "lattice": {"matrix": [[3.98543, 0.0, 0.0], [0.0, 6.6429, 0.0], [0.0, 0.0, 23.99833]], "a": 3.98543, "b": 6.6429, "c": 23.99833, "alpha": 90.0, "beta": 90.0, "gamma": 90.0, "volume": 635.3512977903785}, "sites": [{"species": [{"element": "Si", "occu": 1}], "abc": [0.75, 0.75, 0.027324], "xyz": [2.9890725, 4.982175, 0.65573036892], "label": "Si", "properties": {"magmom": -0.0}}, {"species": [{"element": "Si", "occu": 1}], "abc": [0.75, 0.25, 0.027324], "xyz": [2.9890725, 1.660725, 0.65573036892], "label": "Si", "properties": {"magmom": -0.0}}, {"species": [{"element": "Si", "occu": 1}], "abc": [0.25, 0.75, 0.972676], "xyz": [0.9963575, 4.982175, 23.34259963108], "label": "Si", "properties": {"magmom": -0.0}}, {"species": [{"element": "Si", "occu": 1}], "abc": [0.25, 0.25, 0.972676], "xyz": [0.9963575, 1.660725, 23.34259963108], "label": "Si", "properties": {"magmom": -0.0}}, {"species": [{"element": "S", "occu": 1}], "abc": [0.795253, 0.5, 0.084831], "xyz": [3.16942516379, 3.32145, 2.03580233223], "label": "S", "properties": {"magmom": 0.0}}, {"species": [{"element": "S", "occu": 1}], "abc": [0.704747, 0.0, 0.084831], "xyz": [2.80871983621, 0.0, 2.03580233223], "label": "S", "properties": {"magmom": 0.0}}, {"species": [{"element": "S", "occu": 1}], "abc": [0.204747, 0.5, 0.915169], "xyz": [0.8160048362100001, 3.32145, 21.96252766777], "label": "S", "properties": {"magmom": 0.0}}, {"species": [{"element": "S", "occu": 1}], "abc": [0.295253, 0.0, 0.915169], "xyz": [1.17671016379, 0.0, 21.96252766777], "label": "S", "properties": {"magmom": 0.0}}]}, "formation_enthalpy": -6.0216041625000045, "temp": 900, "gibbs_model": "SISSO", "interpolated": false}]}, {"@module": "rxn_network.reaction", "@class": "ComputedReaction", "reactants": [{"@module": "rxn_network.entries", "@class": "GibbsComputedStructureEntry", "energy": 0.0, "composition": {"S": 32.0}, "energy_adjustments": [], "parameters": {}, "data": {"oxide_type": "None", "icsd_ids": [82372, 66517, 2091]}, "entry_id": "mp-96", "correction": 0.0, "structure": {"@module": "pymatgen.core.structure", "@class": "Structure", "charge": null, "lattice": {"matrix": [[13.642061, 0.0, 0.0], [0.0, 9.248054, 0.0], [0.0, 5.934658, 9.138989]], "a": 13.642061, "b": 9.248054, "c": 10.896847503708814, "alpha": 57.00119438186791, "beta": 90.0, "gamma": 90.0, "volume": 1152.997853241063}, "sites": [{"species": [{"element": "S", "occu": 1}], "abc": [0.34959, 0.367214, 0.317765], "xyz": [4.76912810499, 5.281841500925999, 2.9040508395850004], "label": "S", "properties": {"magmom": 0.0}}, {"species": [{"element": "S", "occu": 1}], "abc": [0.34959, 0.632786, 0.182235], "xyz": [4.76912810499, 6.933541499073999, 1.6654436604150002], "label": "S", "properties": {"magmom": 0.0}}, {"species": [{"element": "S", "occu": 1}], "abc": [0.65041, 0.632786, 0.682235], "xyz": [8.87293289501, 9.900870499074, 6.234938160415001], "label": "S", "properties": {"magmom": 0.0}}, {"species": [{"element": "S", "occu": 1}], "abc": [0.65041, 0.367214, 0.817765], "xyz": [8.87293289501, 8.249170500925999, 7.473545339585], "label": "S", "properties": {"magmom": 0.0}}, {"species": [{"element": "S", "occu": 1}], "abc": [0.577263, 0.215795, 0.340501], "xyz": [7.875057059043, 4.016440796588, 3.111834893489], "label": "S", "properties": {"magmom": -0.0}}, {"species": [{"element": "S", "occu": 1}], "abc": [0.577263, 0.784205, 0.159499], "xyz": [7.875057059043, 8.198942203412, 1.4576596065110001], "label": "S", "properties": {"magmom": -0.0}}, {"species": [{"element": "S", "occu": 1}], "abc": [0.422737, 0.784205, 0.659499], "xyz": [5.767003940956999, 11.166271203412, 6.0271541065109995], "label": "S", "properties": {"magmom": -0.0}}, {"species": [{"element": "S", "occu": 1}], "abc": [0.422737, 0.215795, 0.840501], "xyz": [5.767003940956999, 6.983769796588, 7.681329393489001], "label": "S", "properties": {"magmom": -0.0}}, {"species": [{"element": "S", "occu": 1}], "abc": [0.444169, 0.266869, 0.234889], "xyz": [6.059380592309, 3.862004805888, 2.146647987221], "label": "S", "properties": {"magmom": -0.0}}, {"species": [{"element": "S", "occu": 1}], "abc": [0.444169, 0.733131, 0.265111], "xyz": [6.059380592309, 8.353378194111999, 2.422846512779], "label": "S", "properties": {"magmom": -0.0}}, {"species": [{"element": "S", "occu": 1}], "abc": [0.555831, 0.733131, 0.765111], "xyz": [7.582680407691, 11.320707194112, 6.992341012779001], "label": "S", "properties": {"magmom": -0.0}}, {"species": [{"element": "S", "occu": 1}], "abc": [0.555831, 0.266869, 0.734889], "xyz": [7.582680407691, 6.829333805888, 6.716142487221], "label": "S", "properties": {"magmom": -0.0}}, {"species": [{"element": "S", "occu": 1}], "abc": [0.672253, 0.417554, 0.213923], "xyz": [9.170916433433, 5.13112178325, 1.955039943847], "label": "S", "properties": {"magmom": -0.0}}, {"species": [{"element": "S", "occu": 1}], "abc": [0.672253, 0.582446, 0.286077], "xyz": [9.170916433433, 7.08426121675, 2.6144545561530004], "label": "S", "properties": {"magmom": -0.0}}, {"species": [{"element": "S", "occu": 1}], "abc": [0.327747, 0.582446, 0.786077], "xyz": [4.471144566567, 10.05159021675, 7.183949056153001], "label": "S", "properties": {"magmom": -0.0}}, {"species": [{"element": "S", "occu": 1}], "abc": [0.327747, 0.417554, 0.713923], "xyz": [4.471144566567, 8.09845078325, 6.524534443847], "label": "S", "properties": {"magmom": -0.0}}, {"species": [{"element": "S", "occu": 1}], "abc": [0.798165, 0.917615, 0.862385], "xyz": [10.888615618065, 13.604113110539998, 7.881327028765], "label": "S", "properties": {"magmom": -0.0}}, {"species": [{"element": "S", "occu": 1}], "abc": [0.798165, 0.082385, 0.637615], "xyz": [10.888615618065, 4.54592788946, 5.827156471235001], "label": "S", "properties": {"magmom": -0.0}}, {"species": [{"element": "S", "occu": 1}], "abc": [0.201835, 0.082385, 0.137615], "xyz": [2.7534453819349998, 1.5785988894599998, 1.257661971235], "label": "S", "properties": {"magmom": -0.0}}, {"species": [{"element": "S", "occu": 1}], "abc": [0.201835, 0.917615, 0.362385], "xyz": [2.7534453819349998, 10.636784110539999, 3.311832528765], "label": "S", "properties": {"magmom": -0.0}}, {"species": [{"element": "S", "occu": 1}], "abc": [0.025918, 0.765891, 0.980284], "xyz": [0.353574936998, 12.900651608986, 8.958804692876], "label": "S", "properties": {"magmom": -0.0}}, {"species": [{"element": "S", "occu": 1}], "abc": [0.025918, 0.234109, 0.519716], "xyz": [0.353574936998, 5.249389391014, 4.749678807124], "label": "S", "properties": {"magmom": -0.0}}, {"species": [{"element": "S", "occu": 1}], "abc": [0.974082, 0.234109, 0.019716], "xyz": [13.288486063002, 2.2820603910140003, 0.18018430712400002], "label": "S", "properties": {"magmom": -0.0}}, {"species": [{"element": "S", "occu": 1}], "abc": [0.974082, 0.765891, 0.480284], "xyz": [13.288486063002, 9.933322608986, 4.3893101928760005], "label": "S", "properties": {"magmom": -0.0}}, {"species": [{"element": "S", "occu": 1}], "abc": [0.892668, 0.715643, 0.921421], "xyz": [12.177831308748, 12.086623617739999, 8.420856383369001], "label": "S", "properties": {"magmom": 0.0}}, {"species": [{"element": "S", "occu": 1}], "abc": [0.892668, 0.284357, 0.578579], "xyz": [12.177831308748, 6.063417382259999, 5.287627116631], "label": "S", "properties": {"magmom": 0.0}}, {"species": [{"element": "S", "occu": 1}], "abc": [0.107332, 0.284357, 0.078579], "xyz": [1.4642296912519999, 3.09608838226, 0.718132616631], "label": "S", "properties": {"magmom": 0.0}}, {"species": [{"element": "S", "occu": 1}], "abc": [0.107332, 0.715643, 0.421421], "xyz": [1.4642296912519999, 9.11929461774, 3.851361883369], "label": "S", "properties": {"magmom": 0.0}}, {"species": [{"element": "S", "occu": 1}], "abc": [0.120406, 0.867299, 0.80447], "xyz": [1.642585996766, 12.795082307406002, 7.352042480830001], "label": "S", "properties": {"magmom": 0.0}}, {"species": [{"element": "S", "occu": 1}], "abc": [0.120406, 0.132701, 0.69553], "xyz": [1.642585996766, 5.354958692594, 6.35644101917], "label": "S", "properties": {"magmom": 0.0}}, {"species": [{"element": "S", "occu": 1}], "abc": [0.879594, 0.132701, 0.19553], "xyz": [11.999475003234, 2.3876296925940004, 1.7869465191700002], "label": "S", "properties": {"magmom": 0.0}}, {"species": [{"element": "S", "occu": 1}], "abc": [0.879594, 0.867299, 0.30447], "xyz": [11.999475003234, 9.827753307406, 2.7825479808300004], "label": "S", "properties": {"magmom": 0.0}}]}, "formation_enthalpy": 0.0, "temp": 900, "gibbs_model": "SISSO", "interpolated": false}, {"@module": "rxn_network.entries", "@class": "GibbsComputedStructureEntry", "energy": -1.1914437535039042, "composition": {"Fe": 3.0, "Si": 1.0}, "energy_adjustments": [], "parameters": {}, "data": {"oxide_type": "None", "icsd_ids": [633531, 633537, 633535, 157941, 633528, 658523, 633534, 600519, 633552, 56281, 190980, 412838, 53545, 633545]}, "entry_id": "mp-2199", "correction": 0.0, "structure": {"@module": "pymatgen.core.structure", "@class": "Structure", "charge": null, "lattice": {"matrix": [[0.0, 2.801282, 2.801282], [2.801282, 0.0, 2.801282], [2.801282, 2.801282, 0.0]], "a": 3.9616109964316286, "b": 3.9616109964316286, "c": 3.9616109964316286, "alpha": 59.99999999999999, "beta": 59.99999999999999, "gamma": 59.99999999999999, "volume": 43.9643328954172}, "sites": [{"species": [{"element": "Fe", "occu": 1}], "abc": [0.75, 0.75, 0.75], "xyz": [4.201923, 4.201923, 4.201923], "label": "Fe", "properties": {"magmom": 1.271}}, {"species": [{"element": "Fe", "occu": 1}], "abc": [0.0, 0.0, 0.0], "xyz": [0.0, 0.0, 0.0], "label": "Fe", "properties": {"magmom": 2.537}}, {"species": [{"element": "Fe", "occu": 1}], "abc": [0.25, 0.25, 0.25], "xyz": [1.400641, 1.400641, 1.400641], "label": "Fe", "properties": {"magmom": 1.271}}, {"species": [{"element": "Si", "occu": 1}], "abc": [0.5, 0.5, 0.5], "xyz": [2.801282, 2.801282, 2.801282], "label": "Si", "properties": {"magmom": -0.042}}]}, "formation_enthalpy": -1.2826950250000024, "temp": 900, "gibbs_model": "SISSO", "interpolated": false}], "products": [{"@module": "rxn_network.entries", "@class": "GibbsComputedStructureEntry", "energy": -9.710326512659591, "composition": {"Fe": 4.0, "Si": 2.0, "S": 8.0}, "energy_adjustments": [], "parameters": {}, "data": {"oxide_type": "None", "icsd_ids": []}, "entry_id": "mp-1024054", "correction": 0.0, "structure": {"@module": "pymatgen.core.structure", "@class": "Structure", "charge": null, "lattice": {"matrix": [[3.380163, -5.854614, 0.0], [3.380163, 5.854614, 0.0], [0.0, 0.0, 5.432437]], "a": 6.7603259533520275, "b": 6.7603259533520275, "c": 5.432437, "alpha": 90.0, "beta": 90.0, "gamma": 119.99999954348282, "volume": 215.01096316066855}, "sites": [{"species": [{"element": "Fe", "occu": 1}], "abc": [0.5, 0.0, 0.5], "xyz": [1.6900815, -2.927307, 2.7162185], "label": "Fe", "properties": {"magmom": 0.0}}, {"species": [{"element": "Fe", "occu": 1}], "abc": [0.0, 0.5, 0.5], "xyz": [1.6900815, 2.927307, 2.7162185], "label": "Fe", "properties": {"magmom": 0.0}}, {"species": [{"element": "Fe", "occu": 1}], "abc": [0.0, 0.0, 0.0], "xyz": [0.0, 0.0, 0.0], "label": "Fe", "properties": {"magmom": -0.0}}, {"species": [{"element": "Fe", "occu": 1}], "abc": [0.5, 0.5, 0.5], "xyz": [3.380163, 0.0, 2.7162185], "label": "Fe", "properties": {"magmom": 0.0}}, {"species": [{"element": "Si", "occu": 1}], "abc": [0.666667, 0.333333, 0.916629], "xyz": [3.3801630000000005, -1.9515419030760002, 4.979529294873], "label": "Si", "properties": {"magmom": -0.0}}, {"species": [{"element": "Si", "occu": 1}], "abc": [0.333333, 0.666667, 0.083371], "xyz": [3.3801630000000005, 1.9515419030760002, 0.452907705127], "label": "Si", "properties": {"magmom": -0.0}}, {"species": [{"element": "S", "occu": 1}], "abc": [0.335476, 0.167738, 0.747471], "xyz": [1.7009453438820001, -0.9820412431319999, 4.060589116827], "label": "S", "properties": {"magmom": 0.0}}, {"species": [{"element": "S", "occu": 1}], "abc": [0.666667, 0.333333, 0.313166], "xyz": [3.3801630000000005, -1.9515419030760002, 1.7012545655420002], "label": "S", "properties": {"magmom": -0.0}}, {"species": [{"element": "S", "occu": 1}], "abc": [0.832262, 0.664524, 0.747471], "xyz": [5.059380656118, -0.9820412431319996, 4.060589116827], "label": "S", "properties": {"magmom": 0.0}}, {"species": [{"element": "S", "occu": 1}], "abc": [0.832262, 0.167738, 0.747471], "xyz": [3.3801629999999996, -3.8905315137359993, 4.060589116827], "label": "S", "properties": {"magmom": 0.0}}, {"species": [{"element": "S", "occu": 1}], "abc": [0.167738, 0.335476, 0.252529], "xyz": [1.7009453438820001, 0.9820412431319999, 1.371847883173], "label": "S", "properties": {"magmom": 0.0}}, {"species": [{"element": "S", "occu": 1}], "abc": [0.167738, 0.832262, 0.252529], "xyz": [3.3801629999999996, 3.8905315137359993, 1.371847883173], "label": "S", "properties": {"magmom": 0.0}}, {"species": [{"element": "S", "occu": 1}], "abc": [0.333333, 0.666667, 0.686834], "xyz": [3.3801630000000005, 1.9515419030760002, 3.731182434458], "label": "S", "properties": {"magmom": -0.0}}, {"species": [{"element": "S", "occu": 1}], "abc": [0.664524, 0.832262, 0.252529], "xyz": [5.059380656118, 0.9820412431319996, 1.371847883173], "label": "S", "properties": {"magmom": 0.0}}]}, "formation_enthalpy": -10.496428415000011, "temp": 900, "gibbs_model": "SISSO", "interpolated": false}, {"@module": "rxn_network.entries", "@class": "GibbsComputedStructureEntry", "energy": -7.005498649050381, "composition": {"Fe": 4.0, "S": 6.0}, "energy_adjustments": [], "parameters": {}, "data": {"oxide_type": "None", "icsd_ids": []}, "entry_id": "mp-952567", "correction": 0.0, "structure": {"@module": "pymatgen.core.structure", "@class": "Structure", "charge": null, "lattice": {"matrix": [[5.211976, -2.86765, 0.0], [5.211976, 2.86765, 0.0], [3.634183, 0.0, 4.709651]], "a": 5.948790662569662, "b": 5.948790662569662, "c": 5.948789676840996, "alpha": 57.6395319679662, "beta": 57.6395319679662, "gamma": 57.639532757945425, "volume": 140.78204604385044}, "sites": [{"species": [{"element": "Fe", "occu": 1}], "abc": [0.845826, 0.845826, 0.845826], "xyz": [11.890736094509998, 0.0, 3.983545266726], "label": "Fe", "properties": {"magmom": 0.002}}, {"species": [{"element": "Fe", "occu": 1}], "abc": [0.654174, 0.654174, 0.654174], "xyz": [9.19646640549, 0.0, 3.080931233274], "label": "Fe", "properties": {"magmom": 0.002}}, {"species": [{"element": "Fe", "occu": 1}], "abc": [0.154174, 0.154174, 0.154174], "xyz": [2.1673989054900002, 0.0, 0.7261057332740001], "label": "Fe", "properties": {"magmom": 0.002}}, {"species": [{"element": "Fe", "occu": 1}], "abc": [0.345826, 0.345826, 0.345826], "xyz": [4.86166859451, 0.0, 1.628719766726], "label": "Fe", "properties": {"magmom": 0.002}}, {"species": [{"element": "S", "occu": 1}], "abc": [0.75, 0.067411, 0.432589], "xyz": [5.832434103922999, -1.95742634585, 2.037343216439], "label": "S", "properties": {"magmom": -0.0}}, {"species": [{"element": "S", "occu": 1}], "abc": [0.432589, 0.75, 0.067411], "xyz": [6.408609396076999, 0.91022365415, 0.317482283561], "label": "S", "properties": {"magmom": -0.0}}, {"species": [{"element": "S", "occu": 1}], "abc": [0.067411, 0.432589, 0.75], "xyz": [5.33162525, 1.0472026917000001, 3.53223825], "label": "S", "properties": {"magmom": -0.0}}, {"species": [{"element": "S", "occu": 1}], "abc": [0.25, 0.932589, 0.567411], "xyz": [8.225700896077, 1.95742634585, 2.672307783561], "label": "S", "properties": {"magmom": -0.0}}, {"species": [{"element": "S", "occu": 1}], "abc": [0.932589, 0.567411, 0.25], "xyz": [8.72650975, -1.0472026917000001, 1.17741275], "label": "S", "properties": {"magmom": -0.0}}, {"species": [{"element": "S", "occu": 1}], "abc": [0.567411, 0.25, 0.932589], "xyz": [7.649525603923001, -0.9102236541499998, 4.392168716439], "label": "S", "properties": {"magmom": -0.0}}]}, "formation_enthalpy": -7.720453818750002, "temp": 900, "gibbs_model": "SISSO", "interpolated": false}]}, {"@module": "rxn_network.reaction", "@class": "ComputedReaction", "reactants": [{"@module": "rxn_network.entries", "@class": "GibbsComputedStructureEntry", "energy": -4.800696500846133, "composition": {"Fe": 10.0, "Si": 6.0}, "energy_adjustments": [], "parameters": {}, "data": {"oxide_type": "None", "icsd_ids": [99977, 99970, 633540, 161129, 166484, 633525, 161131, 161130, 99969, 99968, 99976, 99973, 99974, 99966, 161128, 633547, 99972, 42585, 99975, 99967, 99971]}, "entry_id": "mp-449", "correction": 0.0, "structure": {"@module": "pymatgen.core.structure", "@class": "Structure", "charge": null, "lattice": {"matrix": [[3.3492, -5.800985, 0.0], [3.3492, 5.800985, 0.0], [0.0, 0.0, 4.686311]], "a": 6.698400376972475, "b": 6.698400376972475, "c": 4.686311, "alpha": 90.0, "beta": 90.0, "gamma": 120.00000372332146, "volume": 182.09747641773836}, "sites": [{"species": [{"element": "Fe", "occu": 1}], "abc": [0.0, 0.761438, 0.75], "xyz": [2.5502081496, 4.41709041643, 3.51473325], "label": "Fe", "properties": {"magmom": -0.251}}, {"species": [{"element": "Fe", "occu": 1}], "abc": [0.0, 0.238562, 0.25], "xyz": [0.7989918504, 1.3838945835699998, 1.17157775], "label": "Fe", "properties": {"magmom": -0.251}}, {"species": [{"element": "Fe", "occu": 1}], "abc": [0.761438, 0.761438, 0.25], "xyz": [5.1004162992, 0.0, 1.17157775], "label": "Fe", "properties": {"magmom": -0.185}}, {"species": [{"element": "Fe", "occu": 1}], "abc": [0.761438, 0.0, 0.75], "xyz": [2.5502081496, -4.41709041643, 3.51473325], "label": "Fe", "properties": {"magmom": -0.194}}, {"species": [{"element": "Fe", "occu": 1}], "abc": [0.238562, 0.238562, 0.75], "xyz": [1.5979837008, 0.0, 3.51473325], "label": "Fe", "properties": {"magmom": -0.185}}, {"species": [{"element": "Fe", "occu": 1}], "abc": [0.238562, 0.0, 0.25], "xyz": [0.7989918504, -1.3838945835699998, 1.17157775], "label": "Fe", "properties": {"magmom": -0.194}}, {"species": [{"element": "Fe", "occu": 1}], "abc": [0.333333, 0.666667, 0.5], "xyz": [3.3492, 1.9336655339900002, 2.3431555], "label": "Fe", "properties": {"magmom": 1.071}}, {"species": [{"element": "Fe", "occu": 1}], "abc": [0.666667, 0.333333, 0.0], "xyz": [3.3492, -1.9336655339900002, 0.0], "label": "Fe", "properties": {"magmom": 1.087}}, {"species": [{"element": "Fe", "occu": 1}], "abc": [0.666667, 0.333333, 0.5], "xyz": [3.3492, -1.9336655339900002, 2.3431555], "label": "Fe", "properties": {"magmom": 1.071}}, {"species": [{"element": "Fe", "occu": 1}], "abc": [0.333333, 0.666667, 0.0], "xyz": [3.3492, 1.9336655339900002, 0.0], "label": "Fe", "properties": {"magmom": 1.087}}, {"species": [{"element": "Si", "occu": 1}], "abc": [0.395401, 0.0, 0.75], "xyz": [1.3242770292000001, -2.293715269985, 3.51473325], "label": "Si", "properties": {"magmom": -0.014}}, {"species": [{"element": "Si", "occu": 1}], "abc": [0.395401, 0.395401, 0.25], "xyz": [2.6485540584000002, 0.0, 1.17157775], "label": "Si", "properties": {"magmom": -0.013}}, {"species": [{"element": "Si", "occu": 1}], "abc": [0.0, 0.604599, 0.25], "xyz": [2.0249229708, 3.507269730015, 1.17157775], "label": "Si", "properties": {"magmom": -0.016}}, {"species": [{"element": "Si", "occu": 1}], "abc": [0.0, 0.395401, 0.75], "xyz": [1.3242770292000001, 2.293715269985, 3.51473325], "label": "Si", "properties": {"magmom": -0.016}}, {"species": [{"element": "Si", "occu": 1}], "abc": [0.604599, 0.604599, 0.75], "xyz": [4.0498459416, 0.0, 3.51473325], "label": "Si", "properties": {"magmom": -0.013}}, {"species": [{"element": "Si", "occu": 1}], "abc": [0.604599, 0.0, 0.25], "xyz": [2.0249229708, -3.507269730015, 1.17157775], "label": "Si", "properties": {"magmom": -0.014}}]}, "formation_enthalpy": -4.907931229999988, "temp": 900, "gibbs_model": "SISSO", "interpolated": false}, {"@module": "rxn_network.entries", "@class": "GibbsComputedStructureEntry", "energy": 0.0, "composition": {"S": 32.0}, "energy_adjustments": [], "parameters": {}, "data": {"oxide_type": "None", "icsd_ids": [82372, 66517, 2091]}, "entry_id": "mp-96", "correction": 0.0, "structure": {"@module": "pymatgen.core.structure", "@class": "Structure", "charge": null, "lattice": {"matrix": [[13.642061, 0.0, 0.0], [0.0, 9.248054, 0.0], [0.0, 5.934658, 9.138989]], "a": 13.642061, "b": 9.248054, "c": 10.896847503708814, "alpha": 57.00119438186791, "beta": 90.0, "gamma": 90.0, "volume": 1152.997853241063}, "sites": [{"species": [{"element": "S", "occu": 1}], "abc": [0.34959, 0.367214, 0.317765], "xyz": [4.76912810499, 5.281841500925999, 2.9040508395850004], "label": "S", "properties": {"magmom": 0.0}}, {"species": [{"element": "S", "occu": 1}], "abc": [0.34959, 0.632786, 0.182235], "xyz": [4.76912810499, 6.933541499073999, 1.6654436604150002], "label": "S", "properties": {"magmom": 0.0}}, {"species": [{"element": "S", "occu": 1}], "abc": [0.65041, 0.632786, 0.682235], "xyz": [8.87293289501, 9.900870499074, 6.234938160415001], "label": "S", "properties": {"magmom": 0.0}}, {"species": [{"element": "S", "occu": 1}], "abc": [0.65041, 0.367214, 0.817765], "xyz": [8.87293289501, 8.249170500925999, 7.473545339585], "label": "S", "properties": {"magmom": 0.0}}, {"species": [{"element": "S", "occu": 1}], "abc": [0.577263, 0.215795, 0.340501], "xyz": [7.875057059043, 4.016440796588, 3.111834893489], "label": "S", "properties": {"magmom": -0.0}}, {"species": [{"element": "S", "occu": 1}], "abc": [0.577263, 0.784205, 0.159499], "xyz": [7.875057059043, 8.198942203412, 1.4576596065110001], "label": "S", "properties": {"magmom": -0.0}}, {"species": [{"element": "S", "occu": 1}], "abc": [0.422737, 0.784205, 0.659499], "xyz": [5.767003940956999, 11.166271203412, 6.0271541065109995], "label": "S", "properties": {"magmom": -0.0}}, {"species": [{"element": "S", "occu": 1}], "abc": [0.422737, 0.215795, 0.840501], "xyz": [5.767003940956999, 6.983769796588, 7.681329393489001], "label": "S", "properties": {"magmom": -0.0}}, {"species": [{"element": "S", "occu": 1}], "abc": [0.444169, 0.266869, 0.234889], "xyz": [6.059380592309, 3.862004805888, 2.146647987221], "label": "S", "properties": {"magmom": -0.0}}, {"species": [{"element": "S", "occu": 1}], "abc": [0.444169, 0.733131, 0.265111], "xyz": [6.059380592309, 8.353378194111999, 2.422846512779], "label": "S", "properties": {"magmom": -0.0}}, {"species": [{"element": "S", "occu": 1}], "abc": [0.555831, 0.733131, 0.765111], "xyz": [7.582680407691, 11.320707194112, 6.992341012779001], "label": "S", "properties": {"magmom": -0.0}}, {"species": [{"element": "S", "occu": 1}], "abc": [0.555831, 0.266869, 0.734889], "xyz": [7.582680407691, 6.829333805888, 6.716142487221], "label": "S", "properties": {"magmom": -0.0}}, {"species": [{"element": "S", "occu": 1}], "abc": [0.672253, 0.417554, 0.213923], "xyz": [9.170916433433, 5.13112178325, 1.955039943847], "label": "S", "properties": {"magmom": -0.0}}, {"species": [{"element": "S", "occu": 1}], "abc": [0.672253, 0.582446, 0.286077], "xyz": [9.170916433433, 7.08426121675, 2.6144545561530004], "label": "S", "properties": {"magmom": -0.0}}, {"species": [{"element": "S", "occu": 1}], "abc": [0.327747, 0.582446, 0.786077], "xyz": [4.471144566567, 10.05159021675, 7.183949056153001], "label": "S", "properties": {"magmom": -0.0}}, {"species": [{"element": "S", "occu": 1}], "abc": [0.327747, 0.417554, 0.713923], "xyz": [4.471144566567, 8.09845078325, 6.524534443847], "label": "S", "properties": {"magmom": -0.0}}, {"species": [{"element": "S", "occu": 1}], "abc": [0.798165, 0.917615, 0.862385], "xyz": [10.888615618065, 13.604113110539998, 7.881327028765], "label": "S", "properties": {"magmom": -0.0}}, {"species": [{"element": "S", "occu": 1}], "abc": [0.798165, 0.082385, 0.637615], "xyz": [10.888615618065, 4.54592788946, 5.827156471235001], "label": "S", "properties": {"magmom": -0.0}}, {"species": [{"element": "S", "occu": 1}], "abc": [0.201835, 0.082385, 0.137615], "xyz": [2.7534453819349998, 1.5785988894599998, 1.257661971235], "label": "S", "properties": {"magmom": -0.0}}, {"species": [{"element": "S", "occu": 1}], "abc": [0.201835, 0.917615, 0.362385], "xyz": [2.7534453819349998, 10.636784110539999, 3.311832528765], "label": "S", "properties": {"magmom": -0.0}}, {"species": [{"element": "S", "occu": 1}], "abc": [0.025918, 0.765891, 0.980284], "xyz": [0.353574936998, 12.900651608986, 8.958804692876], "label": "S", "properties": {"magmom": -0.0}}, {"species": [{"element": "S", "occu": 1}], "abc": [0.025918, 0.234109, 0.519716], "xyz": [0.353574936998, 5.249389391014, 4.749678807124], "label": "S", "properties": {"magmom": -0.0}}, {"species": [{"element": "S", "occu": 1}], "abc": [0.974082, 0.234109, 0.019716], "xyz": [13.288486063002, 2.2820603910140003, 0.18018430712400002], "label": "S", "properties": {"magmom": -0.0}}, {"species": [{"element": "S", "occu": 1}], "abc": [0.974082, 0.765891, 0.480284], "xyz": [13.288486063002, 9.933322608986, 4.3893101928760005], "label": "S", "properties": {"magmom": -0.0}}, {"species": [{"element": "S", "occu": 1}], "abc": [0.892668, 0.715643, 0.921421], "xyz": [12.177831308748, 12.086623617739999, 8.420856383369001], "label": "S", "properties": {"magmom": 0.0}}, {"species": [{"element": "S", "occu": 1}], "abc": [0.892668, 0.284357, 0.578579], "xyz": [12.177831308748, 6.063417382259999, 5.287627116631], "label": "S", "properties": {"magmom": 0.0}}, {"species": [{"element": "S", "occu": 1}], "abc": [0.107332, 0.284357, 0.078579], "xyz": [1.4642296912519999, 3.09608838226, 0.718132616631], "label": "S", "properties": {"magmom": 0.0}}, {"species": [{"element": "S", "occu": 1}], "abc": [0.107332, 0.715643, 0.421421], "xyz": [1.4642296912519999, 9.11929461774, 3.851361883369], "label": "S", "properties": {"magmom": 0.0}}, {"species": [{"element": "S", "occu": 1}], "abc": [0.120406, 0.867299, 0.80447], "xyz": [1.642585996766, 12.795082307406002, 7.352042480830001], "label": "S", "properties": {"magmom": 0.0}}, {"species": [{"element": "S", "occu": 1}], "abc": [0.120406, 0.132701, 0.69553], "xyz": [1.642585996766, 5.354958692594, 6.35644101917], "label": "S", "properties": {"magmom": 0.0}}, {"species": [{"element": "S", "occu": 1}], "abc": [0.879594, 0.132701, 0.19553], "xyz": [11.999475003234, 2.3876296925940004, 1.7869465191700002], "label": "S", "properties": {"magmom": 0.0}}, {"species": [{"element": "S", "occu": 1}], "abc": [0.879594, 0.867299, 0.30447], "xyz": [11.999475003234, 9.827753307406, 2.7825479808300004], "label": "S", "properties": {"magmom": 0.0}}]}, "formation_enthalpy": 0.0, "temp": 900, "gibbs_model": "SISSO", "interpolated": false}], "products": [{"@module": "rxn_network.entries", "@class": "GibbsComputedStructureEntry", "energy": -9.710326512659591, "composition": {"Fe": 4.0, "Si": 2.0, "S": 8.0}, "energy_adjustments": [], "parameters": {}, "data": {"oxide_type": "None", "icsd_ids": []}, "entry_id": "mp-1024054", "correction": 0.0, "structure": {"@module": "pymatgen.core.structure", "@class": "Structure", "charge": null, "lattice": {"matrix": [[3.380163, -5.854614, 0.0], [3.380163, 5.854614, 0.0], [0.0, 0.0, 5.432437]], "a": 6.7603259533520275, "b": 6.7603259533520275, "c": 5.432437, "alpha": 90.0, "beta": 90.0, "gamma": 119.99999954348282, "volume": 215.01096316066855}, "sites": [{"species": [{"element": "Fe", "occu": 1}], "abc": [0.5, 0.0, 0.5], "xyz": [1.6900815, -2.927307, 2.7162185], "label": "Fe", "properties": {"magmom": 0.0}}, {"species": [{"element": "Fe", "occu": 1}], "abc": [0.0, 0.5, 0.5], "xyz": [1.6900815, 2.927307, 2.7162185], "label": "Fe", "properties": {"magmom": 0.0}}, {"species": [{"element": "Fe", "occu": 1}], "abc": [0.0, 0.0, 0.0], "xyz": [0.0, 0.0, 0.0], "label": "Fe", "properties": {"magmom": -0.0}}, {"species": [{"element": "Fe", "occu": 1}], "abc": [0.5, 0.5, 0.5], "xyz": [3.380163, 0.0, 2.7162185], "label": "Fe", "properties": {"magmom": 0.0}}, {"species": [{"element": "Si", "occu": 1}], "abc": [0.666667, 0.333333, 0.916629], "xyz": [3.3801630000000005, -1.9515419030760002, 4.979529294873], "label": "Si", "properties": {"magmom": -0.0}}, {"species": [{"element": "Si", "occu": 1}], "abc": [0.333333, 0.666667, 0.083371], "xyz": [3.3801630000000005, 1.9515419030760002, 0.452907705127], "label": "Si", "properties": {"magmom": -0.0}}, {"species": [{"element": "S", "occu": 1}], "abc": [0.335476, 0.167738, 0.747471], "xyz": [1.7009453438820001, -0.9820412431319999, 4.060589116827], "label": "S", "properties": {"magmom": 0.0}}, {"species": [{"element": "S", "occu": 1}], "abc": [0.666667, 0.333333, 0.313166], "xyz": [3.3801630000000005, -1.9515419030760002, 1.7012545655420002], "label": "S", "properties": {"magmom": -0.0}}, {"species": [{"element": "S", "occu": 1}], "abc": [0.832262, 0.664524, 0.747471], "xyz": [5.059380656118, -0.9820412431319996, 4.060589116827], "label": "S", "properties": {"magmom": 0.0}}, {"species": [{"element": "S", "occu": 1}], "abc": [0.832262, 0.167738, 0.747471], "xyz": [3.3801629999999996, -3.8905315137359993, 4.060589116827], "label": "S", "properties": {"magmom": 0.0}}, {"species": [{"element": "S", "occu": 1}], "abc": [0.167738, 0.335476, 0.252529], "xyz": [1.7009453438820001, 0.9820412431319999, 1.371847883173], "label": "S", "properties": {"magmom": 0.0}}, {"species": [{"element": "S", "occu": 1}], "abc": [0.167738, 0.832262, 0.252529], "xyz": [3.3801629999999996, 3.8905315137359993, 1.371847883173], "label": "S", "properties": {"magmom": 0.0}}, {"species": [{"element": "S", "occu": 1}], "abc": [0.333333, 0.666667, 0.686834], "xyz": [3.3801630000000005, 1.9515419030760002, 3.731182434458], "label": "S", "properties": {"magmom": -0.0}}, {"species": [{"element": "S", "occu": 1}], "abc": [0.664524, 0.832262, 0.252529], "xyz": [5.059380656118, 0.9820412431319996, 1.371847883173], "label": "S", "properties": {"magmom": 0.0}}]}, "formation_enthalpy": -10.496428415000011, "temp": 900, "gibbs_model": "SISSO", "interpolated": false}, {"@module": "rxn_network.entries", "@class": "GibbsComputedStructureEntry", "energy": -11.455073341369395, "composition": {"Fe": 8.0, "Si": 16.0}, "energy_adjustments": [], "parameters": {}, "data": {"oxide_type": "None", "icsd_ids": [603890, 23408, 167661, 167662, 9119, 167757, 633530, 167663]}, "entry_id": "mp-1714", "correction": 0.0, "structure": {"@module": "pymatgen.core.structure", "@class": "Structure", "charge": null, "lattice": {"matrix": [[3.886442, -4.938226, 0.0], [3.886442, 4.938226, 0.0], [0.0, 0.0, 7.817765]], "a": 6.284147312598584, "b": 6.284147312598584, "c": 7.817765, "alpha": 90.0, "beta": 90.0, "gamma": 103.59367574722916, "volume": 300.07910767846533}, "sites": [{"species": [{"element": "Fe", "occu": 1}], "abc": [0.192504, 0.192504, 0.812312], "xyz": [1.4963112615360001, 0.0, 6.35046432268], "label": "Fe", "properties": {"magmom": -0.0}}, {"species": [{"element": "Fe", "occu": 1}], "abc": [0.307496, 0.307496, 0.312312], "xyz": [2.3901307384640003, 0.0, 2.44158182268], "label": "Fe", "properties": {"magmom": -0.0}}, {"species": [{"element": "Fe", "occu": 1}], "abc": [0.692504, 0.692504, 0.687688], "xyz": [5.382753261536, 0.0, 5.37618317732], "label": "Fe", "properties": {"magmom": -0.0}}, {"species": [{"element": "Fe", "occu": 1}], "abc": [0.807496, 0.807496, 0.187688], "xyz": [6.276572738464, 0.0, 1.46730067732], "label": "Fe", "properties": {"magmom": -0.0}}, {"species": [{"element": "Fe", "occu": 1}], "abc": [0.283483, 0.716517, 0.5], "xyz": [3.8864419999999997, 2.138419757684, 3.9088825], "label": "Fe", "properties": {"magmom": 0.0}}, {"species": [{"element": "Fe", "occu": 1}], "abc": [0.216517, 0.783483, 0.0], "xyz": [3.8864420000000006, 2.7998062423160004, 0.0], "label": "Fe", "properties": {"magmom": 0.0}}, {"species": [{"element": "Fe", "occu": 1}], "abc": [0.716517, 0.283483, 0.5], "xyz": [3.8864419999999997, -2.138419757684, 3.9088825], "label": "Fe", "properties": {"magmom": 0.0}}, {"species": [{"element": "Fe", "occu": 1}], "abc": [0.783483, 0.216517, 0.0], "xyz": [3.8864420000000006, -2.7998062423160004, 0.0], "label": "Fe", "properties": {"magmom": 0.0}}, {"species": [{"element": "Si", "occu": 1}], "abc": [0.418306, 0.671362, 0.226828], "xyz": [4.234931481256001, 1.249647718656, 1.77328799942], "label": "Si", "properties": {"magmom": 0.0}}, {"species": [{"element": "Si", "occu": 1}], "abc": [0.081694, 0.828638, 0.726828], "xyz": [3.537952518744, 3.6885782813440002, 5.68217049942], "label": "Si", "properties": {"magmom": 0.0}}, {"species": [{"element": "Si", "occu": 1}], "abc": [0.171362, 0.918306, 0.273172], "xyz": [4.234931481256, 3.6885782813440002, 2.13559450058], "label": "Si", "properties": {"magmom": 0.0}}, {"species": [{"element": "Si", "occu": 1}], "abc": [0.328638, 0.581694, 0.773172], "xyz": [3.5379525187440004, 1.2496477186560007, 6.04447700058], "label": "Si", "properties": {"magmom": 0.0}}, {"species": [{"element": "Si", "occu": 1}], "abc": [0.581694, 0.328638, 0.773172], "xyz": [3.5379525187440004, -1.2496477186560007, 6.04447700058], "label": "Si", "properties": {"magmom": 0.0}}, {"species": [{"element": "Si", "occu": 1}], "abc": [0.918306, 0.171362, 0.273172], "xyz": [4.234931481256, -3.6885782813440002, 2.13559450058], "label": "Si", "properties": {"magmom": 0.0}}, {"species": [{"element": "Si", "occu": 1}], "abc": [0.828638, 0.081694, 0.726828], "xyz": [3.537952518744, -3.6885782813440002, 5.68217049942], "label": "Si", "properties": {"magmom": 0.0}}, {"species": [{"element": "Si", "occu": 1}], "abc": [0.671362, 0.418306, 0.226828], "xyz": [4.234931481256001, -1.249647718656, 1.77328799942], "label": "Si", "properties": {"magmom": 0.0}}, {"species": [{"element": "Si", "occu": 1}], "abc": [0.145569, 0.401844, 0.049783], "xyz": [2.127488874546, 1.26554386815, 0.389191794995], "label": "Si", "properties": {"magmom": 0.0}}, {"species": [{"element": "Si", "occu": 1}], "abc": [0.354431, 0.098156, 0.549783], "xyz": [1.758953125454, -1.26554386815, 4.298074294995], "label": "Si", "properties": {"magmom": 0.0}}, {"species": [{"element": "Si", "occu": 1}], "abc": [0.901844, 0.645569, 0.450217], "xyz": [6.013930874546, -1.2655438681500004, 3.5196907050049995], "label": "Si", "properties": {"magmom": 0.0}}, {"species": [{"element": "Si", "occu": 1}], "abc": [0.598156, 0.854431, 0.950217], "xyz": [5.645395125454001, 1.2655438681500009, 7.428573205005], "label": "Si", "properties": {"magmom": 0.0}}, {"species": [{"element": "Si", "occu": 1}], "abc": [0.854431, 0.598156, 0.950217], "xyz": [5.645395125454001, -1.2655438681500009, 7.428573205005], "label": "Si", "properties": {"magmom": 0.0}}, {"species": [{"element": "Si", "occu": 1}], "abc": [0.645569, 0.901844, 0.450217], "xyz": [6.013930874546, 1.2655438681500004, 3.5196907050049995], "label": "Si", "properties": {"magmom": 0.0}}, {"species": [{"element": "Si", "occu": 1}], "abc": [0.098156, 0.354431, 0.549783], "xyz": [1.758953125454, 1.26554386815, 4.298074294995], "label": "Si", "properties": {"magmom": 0.0}}, {"species": [{"element": "Si", "occu": 1}], "abc": [0.401844, 0.145569, 0.049783], "xyz": [2.127488874546, -1.26554386815, 0.389191794995], "label": "Si", "properties": {"magmom": 0.0}}]}, "formation_enthalpy": -10.667873599999979, "temp": 900, "gibbs_model": "SISSO", "interpolated": false}]}, {"@module": "rxn_network.reaction", "@class": "ComputedReaction", "reactants": [{"@module": "rxn_network.entries", "@class": "GibbsComputedStructureEntry", "energy": -11.455073341369395, "composition": {"Fe": 8.0, "Si": 16.0}, "energy_adjustments": [], "parameters": {}, "data": {"oxide_type": "None", "icsd_ids": [603890, 23408, 167661, 167662, 9119, 167757, 633530, 167663]}, "entry_id": "mp-1714", "correction": 0.0, "structure": {"@module": "pymatgen.core.structure", "@class": "Structure", "charge": null, "lattice": {"matrix": [[3.886442, -4.938226, 0.0], [3.886442, 4.938226, 0.0], [0.0, 0.0, 7.817765]], "a": 6.284147312598584, "b": 6.284147312598584, "c": 7.817765, "alpha": 90.0, "beta": 90.0, "gamma": 103.59367574722916, "volume": 300.07910767846533}, "sites": [{"species": [{"element": "Fe", "occu": 1}], "abc": [0.192504, 0.192504, 0.812312], "xyz": [1.4963112615360001, 0.0, 6.35046432268], "label": "Fe", "properties": {"magmom": -0.0}}, {"species": [{"element": "Fe", "occu": 1}], "abc": [0.307496, 0.307496, 0.312312], "xyz": [2.3901307384640003, 0.0, 2.44158182268], "label": "Fe", "properties": {"magmom": -0.0}}, {"species": [{"element": "Fe", "occu": 1}], "abc": [0.692504, 0.692504, 0.687688], "xyz": [5.382753261536, 0.0, 5.37618317732], "label": "Fe", "properties": {"magmom": -0.0}}, {"species": [{"element": "Fe", "occu": 1}], "abc": [0.807496, 0.807496, 0.187688], "xyz": [6.276572738464, 0.0, 1.46730067732], "label": "Fe", "properties": {"magmom": -0.0}}, {"species": [{"element": "Fe", "occu": 1}], "abc": [0.283483, 0.716517, 0.5], "xyz": [3.8864419999999997, 2.138419757684, 3.9088825], "label": "Fe", "properties": {"magmom": 0.0}}, {"species": [{"element": "Fe", "occu": 1}], "abc": [0.216517, 0.783483, 0.0], "xyz": [3.8864420000000006, 2.7998062423160004, 0.0], "label": "Fe", "properties": {"magmom": 0.0}}, {"species": [{"element": "Fe", "occu": 1}], "abc": [0.716517, 0.283483, 0.5], "xyz": [3.8864419999999997, -2.138419757684, 3.9088825], "label": "Fe", "properties": {"magmom": 0.0}}, {"species": [{"element": "Fe", "occu": 1}], "abc": [0.783483, 0.216517, 0.0], "xyz": [3.8864420000000006, -2.7998062423160004, 0.0], "label": "Fe", "properties": {"magmom": 0.0}}, {"species": [{"element": "Si", "occu": 1}], "abc": [0.418306, 0.671362, 0.226828], "xyz": [4.234931481256001, 1.249647718656, 1.77328799942], "label": "Si", "properties": {"magmom": 0.0}}, {"species": [{"element": "Si", "occu": 1}], "abc": [0.081694, 0.828638, 0.726828], "xyz": [3.537952518744, 3.6885782813440002, 5.68217049942], "label": "Si", "properties": {"magmom": 0.0}}, {"species": [{"element": "Si", "occu": 1}], "abc": [0.171362, 0.918306, 0.273172], "xyz": [4.234931481256, 3.6885782813440002, 2.13559450058], "label": "Si", "properties": {"magmom": 0.0}}, {"species": [{"element": "Si", "occu": 1}], "abc": [0.328638, 0.581694, 0.773172], "xyz": [3.5379525187440004, 1.2496477186560007, 6.04447700058], "label": "Si", "properties": {"magmom": 0.0}}, {"species": [{"element": "Si", "occu": 1}], "abc": [0.581694, 0.328638, 0.773172], "xyz": [3.5379525187440004, -1.2496477186560007, 6.04447700058], "label": "Si", "properties": {"magmom": 0.0}}, {"species": [{"element": "Si", "occu": 1}], "abc": [0.918306, 0.171362, 0.273172], "xyz": [4.234931481256, -3.6885782813440002, 2.13559450058], "label": "Si", "properties": {"magmom": 0.0}}, {"species": [{"element": "Si", "occu": 1}], "abc": [0.828638, 0.081694, 0.726828], "xyz": [3.537952518744, -3.6885782813440002, 5.68217049942], "label": "Si", "properties": {"magmom": 0.0}}, {"species": [{"element": "Si", "occu": 1}], "abc": [0.671362, 0.418306, 0.226828], "xyz": [4.234931481256001, -1.249647718656, 1.77328799942], "label": "Si", "properties": {"magmom": 0.0}}, {"species": [{"element": "Si", "occu": 1}], "abc": [0.145569, 0.401844, 0.049783], "xyz": [2.127488874546, 1.26554386815, 0.389191794995], "label": "Si", "properties": {"magmom": 0.0}}, {"species": [{"element": "Si", "occu": 1}], "abc": [0.354431, 0.098156, 0.549783], "xyz": [1.758953125454, -1.26554386815, 4.298074294995], "label": "Si", "properties": {"magmom": 0.0}}, {"species": [{"element": "Si", "occu": 1}], "abc": [0.901844, 0.645569, 0.450217], "xyz": [6.013930874546, -1.2655438681500004, 3.5196907050049995], "label": "Si", "properties": {"magmom": 0.0}}, {"species": [{"element": "Si", "occu": 1}], "abc": [0.598156, 0.854431, 0.950217], "xyz": [5.645395125454001, 1.2655438681500009, 7.428573205005], "label": "Si", "properties": {"magmom": 0.0}}, {"species": [{"element": "Si", "occu": 1}], "abc": [0.854431, 0.598156, 0.950217], "xyz": [5.645395125454001, -1.2655438681500009, 7.428573205005], "label": "Si", "properties": {"magmom": 0.0}}, {"species": [{"element": "Si", "occu": 1}], "abc": [0.645569, 0.901844, 0.450217], "xyz": [6.013930874546, 1.2655438681500004, 3.5196907050049995], "label": "Si", "properties": {"magmom": 0.0}}, {"species": [{"element": "Si", "occu": 1}], "abc": [0.098156, 0.354431, 0.549783], "xyz": [1.758953125454, 1.26554386815, 4.298074294995], "label": "Si", "properties": {"magmom": 0.0}}, {"species": [{"element": "Si", "occu": 1}], "abc": [0.401844, 0.145569, 0.049783], "xyz": [2.127488874546, -1.26554386815, 0.389191794995], "label": "Si", "properties": {"magmom": 0.0}}]}, "formation_enthalpy": -10.667873599999979, "temp": 900, "gibbs_model": "SISSO", "interpolated": false}, {"@module": "rxn_network.entries", "@class": "GibbsComputedStructureEntry", "energy": 0.0, "composition": {"S": 32.0}, "energy_adjustments": [], "parameters": {}, "data": {"oxide_type": "None", "icsd_ids": [82372, 66517, 2091]}, "entry_id": "mp-96", "correction": 0.0, "structure": {"@module": "pymatgen.core.structure", "@class": "Structure", "charge": null, "lattice": {"matrix": [[13.642061, 0.0, 0.0], [0.0, 9.248054, 0.0], [0.0, 5.934658, 9.138989]], "a": 13.642061, "b": 9.248054, "c": 10.896847503708814, "alpha": 57.00119438186791, "beta": 90.0, "gamma": 90.0, "volume": 1152.997853241063}, "sites": [{"species": [{"element": "S", "occu": 1}], "abc": [0.34959, 0.367214, 0.317765], "xyz": [4.76912810499, 5.281841500925999, 2.9040508395850004], "label": "S", "properties": {"magmom": 0.0}}, {"species": [{"element": "S", "occu": 1}], "abc": [0.34959, 0.632786, 0.182235], "xyz": [4.76912810499, 6.933541499073999, 1.6654436604150002], "label": "S", "properties": {"magmom": 0.0}}, {"species": [{"element": "S", "occu": 1}], "abc": [0.65041, 0.632786, 0.682235], "xyz": [8.87293289501, 9.900870499074, 6.234938160415001], "label": "S", "properties": {"magmom": 0.0}}, {"species": [{"element": "S", "occu": 1}], "abc": [0.65041, 0.367214, 0.817765], "xyz": [8.87293289501, 8.249170500925999, 7.473545339585], "label": "S", "properties": {"magmom": 0.0}}, {"species": [{"element": "S", "occu": 1}], "abc": [0.577263, 0.215795, 0.340501], "xyz": [7.875057059043, 4.016440796588, 3.111834893489], "label": "S", "properties": {"magmom": -0.0}}, {"species": [{"element": "S", "occu": 1}], "abc": [0.577263, 0.784205, 0.159499], "xyz": [7.875057059043, 8.198942203412, 1.4576596065110001], "label": "S", "properties": {"magmom": -0.0}}, {"species": [{"element": "S", "occu": 1}], "abc": [0.422737, 0.784205, 0.659499], "xyz": [5.767003940956999, 11.166271203412, 6.0271541065109995], "label": "S", "properties": {"magmom": -0.0}}, {"species": [{"element": "S", "occu": 1}], "abc": [0.422737, 0.215795, 0.840501], "xyz": [5.767003940956999, 6.983769796588, 7.681329393489001], "label": "S", "properties": {"magmom": -0.0}}, {"species": [{"element": "S", "occu": 1}], "abc": [0.444169, 0.266869, 0.234889], "xyz": [6.059380592309, 3.862004805888, 2.146647987221], "label": "S", "properties": {"magmom": -0.0}}, {"species": [{"element": "S", "occu": 1}], "abc": [0.444169, 0.733131, 0.265111], "xyz": [6.059380592309, 8.353378194111999, 2.422846512779], "label": "S", "properties": {"magmom": -0.0}}, {"species": [{"element": "S", "occu": 1}], "abc": [0.555831, 0.733131, 0.765111], "xyz": [7.582680407691, 11.320707194112, 6.992341012779001], "label": "S", "properties": {"magmom": -0.0}}, {"species": [{"element": "S", "occu": 1}], "abc": [0.555831, 0.266869, 0.734889], "xyz": [7.582680407691, 6.829333805888, 6.716142487221], "label": "S", "properties": {"magmom": -0.0}}, {"species": [{"element": "S", "occu": 1}], "abc": [0.672253, 0.417554, 0.213923], "xyz": [9.170916433433, 5.13112178325, 1.955039943847], "label": "S", "properties": {"magmom": -0.0}}, {"species": [{"element": "S", "occu": 1}], "abc": [0.672253, 0.582446, 0.286077], "xyz": [9.170916433433, 7.08426121675, 2.6144545561530004], "label": "S", "properties": {"magmom": -0.0}}, {"species": [{"element": "S", "occu": 1}], "abc": [0.327747, 0.582446, 0.786077], "xyz": [4.471144566567, 10.05159021675, 7.183949056153001], "label": "S", "properties": {"magmom": -0.0}}, {"species": [{"element": "S", "occu": 1}], "abc": [0.327747, 0.417554, 0.713923], "xyz": [4.471144566567, 8.09845078325, 6.524534443847], "label": "S", "properties": {"magmom": -0.0}}, {"species": [{"element": "S", "occu": 1}], "abc": [0.798165, 0.917615, 0.862385], "xyz": [10.888615618065, 13.604113110539998, 7.881327028765], "label": "S", "properties": {"magmom": -0.0}}, {"species": [{"element": "S", "occu": 1}], "abc": [0.798165, 0.082385, 0.637615], "xyz": [10.888615618065, 4.54592788946, 5.827156471235001], "label": "S", "properties": {"magmom": -0.0}}, {"species": [{"element": "S", "occu": 1}], "abc": [0.201835, 0.082385, 0.137615], "xyz": [2.7534453819349998, 1.5785988894599998, 1.257661971235], "label": "S", "properties": {"magmom": -0.0}}, {"species": [{"element": "S", "occu": 1}], "abc": [0.201835, 0.917615, 0.362385], "xyz": [2.7534453819349998, 10.636784110539999, 3.311832528765], "label": "S", "properties": {"magmom": -0.0}}, {"species": [{"element": "S", "occu": 1}], "abc": [0.025918, 0.765891, 0.980284], "xyz": [0.353574936998, 12.900651608986, 8.958804692876], "label": "S", "properties": {"magmom": -0.0}}, {"species": [{"element": "S", "occu": 1}], "abc": [0.025918, 0.234109, 0.519716], "xyz": [0.353574936998, 5.249389391014, 4.749678807124], "label": "S", "properties": {"magmom": -0.0}}, {"species": [{"element": "S", "occu": 1}], "abc": [0.974082, 0.234109, 0.019716], "xyz": [13.288486063002, 2.2820603910140003, 0.18018430712400002], "label": "S", "properties": {"magmom": -0.0}}, {"species": [{"element": "S", "occu": 1}], "abc": [0.974082, 0.765891, 0.480284], "xyz": [13.288486063002, 9.933322608986, 4.3893101928760005], "label": "S", "properties": {"magmom": -0.0}}, {"species": [{"element": "S", "occu": 1}], "abc": [0.892668, 0.715643, 0.921421], "xyz": [12.177831308748, 12.086623617739999, 8.420856383369001], "label": "S", "properties": {"magmom": 0.0}}, {"species": [{"element": "S", "occu": 1}], "abc": [0.892668, 0.284357, 0.578579], "xyz": [12.177831308748, 6.063417382259999, 5.287627116631], "label": "S", "properties": {"magmom": 0.0}}, {"species": [{"element": "S", "occu": 1}], "abc": [0.107332, 0.284357, 0.078579], "xyz": [1.4642296912519999, 3.09608838226, 0.718132616631], "label": "S", "properties": {"magmom": 0.0}}, {"species": [{"element": "S", "occu": 1}], "abc": [0.107332, 0.715643, 0.421421], "xyz": [1.4642296912519999, 9.11929461774, 3.851361883369], "label": "S", "properties": {"magmom": 0.0}}, {"species": [{"element": "S", "occu": 1}], "abc": [0.120406, 0.867299, 0.80447], "xyz": [1.642585996766, 12.795082307406002, 7.352042480830001], "label": "S", "properties": {"magmom": 0.0}}, {"species": [{"element": "S", "occu": 1}], "abc": [0.120406, 0.132701, 0.69553], "xyz": [1.642585996766, 5.354958692594, 6.35644101917], "label": "S", "properties": {"magmom": 0.0}}, {"species": [{"element": "S", "occu": 1}], "abc": [0.879594, 0.132701, 0.19553], "xyz": [11.999475003234, 2.3876296925940004, 1.7869465191700002], "label": "S", "properties": {"magmom": 0.0}}, {"species": [{"element": "S", "occu": 1}], "abc": [0.879594, 0.867299, 0.30447], "xyz": [11.999475003234, 9.827753307406, 2.7825479808300004], "label": "S", "properties": {"magmom": 0.0}}]}, "formation_enthalpy": 0.0, "temp": 900, "gibbs_model": "SISSO", "interpolated": false}], "products": [{"@module": "rxn_network.entries", "@class": "GibbsComputedStructureEntry", "energy": -9.710326512659591, "composition": {"Fe": 4.0, "Si": 2.0, "S": 8.0}, "energy_adjustments": [], "parameters": {}, "data": {"oxide_type": "None", "icsd_ids": []}, "entry_id": "mp-1024054", "correction": 0.0, "structure": {"@module": "pymatgen.core.structure", "@class": "Structure", "charge": null, "lattice": {"matrix": [[3.380163, -5.854614, 0.0], [3.380163, 5.854614, 0.0], [0.0, 0.0, 5.432437]], "a": 6.7603259533520275, "b": 6.7603259533520275, "c": 5.432437, "alpha": 90.0, "beta": 90.0, "gamma": 119.99999954348282, "volume": 215.01096316066855}, "sites": [{"species": [{"element": "Fe", "occu": 1}], "abc": [0.5, 0.0, 0.5], "xyz": [1.6900815, -2.927307, 2.7162185], "label": "Fe", "properties": {"magmom": 0.0}}, {"species": [{"element": "Fe", "occu": 1}], "abc": [0.0, 0.5, 0.5], "xyz": [1.6900815, 2.927307, 2.7162185], "label": "Fe", "properties": {"magmom": 0.0}}, {"species": [{"element": "Fe", "occu": 1}], "abc": [0.0, 0.0, 0.0], "xyz": [0.0, 0.0, 0.0], "label": "Fe", "properties": {"magmom": -0.0}}, {"species": [{"element": "Fe", "occu": 1}], "abc": [0.5, 0.5, 0.5], "xyz": [3.380163, 0.0, 2.7162185], "label": "Fe", "properties": {"magmom": 0.0}}, {"species": [{"element": "Si", "occu": 1}], "abc": [0.666667, 0.333333, 0.916629], "xyz": [3.3801630000000005, -1.9515419030760002, 4.979529294873], "label": "Si", "properties": {"magmom": -0.0}}, {"species": [{"element": "Si", "occu": 1}], "abc": [0.333333, 0.666667, 0.083371], "xyz": [3.3801630000000005, 1.9515419030760002, 0.452907705127], "label": "Si", "properties": {"magmom": -0.0}}, {"species": [{"element": "S", "occu": 1}], "abc": [0.335476, 0.167738, 0.747471], "xyz": [1.7009453438820001, -0.9820412431319999, 4.060589116827], "label": "S", "properties": {"magmom": 0.0}}, {"species": [{"element": "S", "occu": 1}], "abc": [0.666667, 0.333333, 0.313166], "xyz": [3.3801630000000005, -1.9515419030760002, 1.7012545655420002], "label": "S", "properties": {"magmom": -0.0}}, {"species": [{"element": "S", "occu": 1}], "abc": [0.832262, 0.664524, 0.747471], "xyz": [5.059380656118, -0.9820412431319996, 4.060589116827], "label": "S", "properties": {"magmom": 0.0}}, {"species": [{"element": "S", "occu": 1}], "abc": [0.832262, 0.167738, 0.747471], "xyz": [3.3801629999999996, -3.8905315137359993, 4.060589116827], "label": "S", "properties": {"magmom": 0.0}}, {"species": [{"element": "S", "occu": 1}], "abc": [0.167738, 0.335476, 0.252529], "xyz": [1.7009453438820001, 0.9820412431319999, 1.371847883173], "label": "S", "properties": {"magmom": 0.0}}, {"species": [{"element": "S", "occu": 1}], "abc": [0.167738, 0.832262, 0.252529], "xyz": [3.3801629999999996, 3.8905315137359993, 1.371847883173], "label": "S", "properties": {"magmom": 0.0}}, {"species": [{"element": "S", "occu": 1}], "abc": [0.333333, 0.666667, 0.686834], "xyz": [3.3801630000000005, 1.9515419030760002, 3.731182434458], "label": "S", "properties": {"magmom": -0.0}}, {"species": [{"element": "S", "occu": 1}], "abc": [0.664524, 0.832262, 0.252529], "xyz": [5.059380656118, 0.9820412431319996, 1.371847883173], "label": "S", "properties": {"magmom": 0.0}}]}, "formation_enthalpy": -10.496428415000011, "temp": 900, "gibbs_model": "SISSO", "interpolated": false}, {"@module": "rxn_network.entries", "@class": "GibbsComputedStructureEntry", "energy": -8.222139367628635, "composition": {"Si": 4.0, "S": 4.0}, "energy_adjustments": [], "parameters": {}, "data": {"oxide_type": "None", "icsd_ids": []}, "entry_id": "mp-1023900", "correction": 0.0, "structure": {"@module": "pymatgen.core.structure", "@class": "Structure", "charge": null, "lattice": {"matrix": [[3.98543, 0.0, 0.0], [0.0, 6.6429, 0.0], [0.0, 0.0, 23.99833]], "a": 3.98543, "b": 6.6429, "c": 23.99833, "alpha": 90.0, "beta": 90.0, "gamma": 90.0, "volume": 635.3512977903785}, "sites": [{"species": [{"element": "Si", "occu": 1}], "abc": [0.75, 0.75, 0.027324], "xyz": [2.9890725, 4.982175, 0.65573036892], "label": "Si", "properties": {"magmom": -0.0}}, {"species": [{"element": "Si", "occu": 1}], "abc": [0.75, 0.25, 0.027324], "xyz": [2.9890725, 1.660725, 0.65573036892], "label": "Si", "properties": {"magmom": -0.0}}, {"species": [{"element": "Si", "occu": 1}], "abc": [0.25, 0.75, 0.972676], "xyz": [0.9963575, 4.982175, 23.34259963108], "label": "Si", "properties": {"magmom": -0.0}}, {"species": [{"element": "Si", "occu": 1}], "abc": [0.25, 0.25, 0.972676], "xyz": [0.9963575, 1.660725, 23.34259963108], "label": "Si", "properties": {"magmom": -0.0}}, {"species": [{"element": "S", "occu": 1}], "abc": [0.795253, 0.5, 0.084831], "xyz": [3.16942516379, 3.32145, 2.03580233223], "label": "S", "properties": {"magmom": 0.0}}, {"species": [{"element": "S", "occu": 1}], "abc": [0.704747, 0.0, 0.084831], "xyz": [2.80871983621, 0.0, 2.03580233223], "label": "S", "properties": {"magmom": 0.0}}, {"species": [{"element": "S", "occu": 1}], "abc": [0.204747, 0.5, 0.915169], "xyz": [0.8160048362100001, 3.32145, 21.96252766777], "label": "S", "properties": {"magmom": 0.0}}, {"species": [{"element": "S", "occu": 1}], "abc": [0.295253, 0.0, 0.915169], "xyz": [1.17671016379, 0.0, 21.96252766777], "label": "S", "properties": {"magmom": 0.0}}]}, "formation_enthalpy": -6.0216041625000045, "temp": 900, "gibbs_model": "SISSO", "interpolated": false}]}, {"@module": "rxn_network.reaction", "@class": "ComputedReaction", "reactants": [{"@module": "rxn_network.entries", "@class": "GibbsComputedStructureEntry", "energy": -7.005498649050381, "composition": {"Fe": 4.0, "S": 6.0}, "energy_adjustments": [], "parameters": {}, "data": {"oxide_type": "None", "icsd_ids": []}, "entry_id": "mp-952567", "correction": 0.0, "structure": {"@module": "pymatgen.core.structure", "@class": "Structure", "charge": null, "lattice": {"matrix": [[5.211976, -2.86765, 0.0], [5.211976, 2.86765, 0.0], [3.634183, 0.0, 4.709651]], "a": 5.948790662569662, "b": 5.948790662569662, "c": 5.948789676840996, "alpha": 57.6395319679662, "beta": 57.6395319679662, "gamma": 57.639532757945425, "volume": 140.78204604385044}, "sites": [{"species": [{"element": "Fe", "occu": 1}], "abc": [0.845826, 0.845826, 0.845826], "xyz": [11.890736094509998, 0.0, 3.983545266726], "label": "Fe", "properties": {"magmom": 0.002}}, {"species": [{"element": "Fe", "occu": 1}], "abc": [0.654174, 0.654174, 0.654174], "xyz": [9.19646640549, 0.0, 3.080931233274], "label": "Fe", "properties": {"magmom": 0.002}}, {"species": [{"element": "Fe", "occu": 1}], "abc": [0.154174, 0.154174, 0.154174], "xyz": [2.1673989054900002, 0.0, 0.7261057332740001], "label": "Fe", "properties": {"magmom": 0.002}}, {"species": [{"element": "Fe", "occu": 1}], "abc": [0.345826, 0.345826, 0.345826], "xyz": [4.86166859451, 0.0, 1.628719766726], "label": "Fe", "properties": {"magmom": 0.002}}, {"species": [{"element": "S", "occu": 1}], "abc": [0.75, 0.067411, 0.432589], "xyz": [5.832434103922999, -1.95742634585, 2.037343216439], "label": "S", "properties": {"magmom": -0.0}}, {"species": [{"element": "S", "occu": 1}], "abc": [0.432589, 0.75, 0.067411], "xyz": [6.408609396076999, 0.91022365415, 0.317482283561], "label": "S", "properties": {"magmom": -0.0}}, {"species": [{"element": "S", "occu": 1}], "abc": [0.067411, 0.432589, 0.75], "xyz": [5.33162525, 1.0472026917000001, 3.53223825], "label": "S", "properties": {"magmom": -0.0}}, {"species": [{"element": "S", "occu": 1}], "abc": [0.25, 0.932589, 0.567411], "xyz": [8.225700896077, 1.95742634585, 2.672307783561], "label": "S", "properties": {"magmom": -0.0}}, {"species": [{"element": "S", "occu": 1}], "abc": [0.932589, 0.567411, 0.25], "xyz": [8.72650975, -1.0472026917000001, 1.17741275], "label": "S", "properties": {"magmom": -0.0}}, {"species": [{"element": "S", "occu": 1}], "abc": [0.567411, 0.25, 0.932589], "xyz": [7.649525603923001, -0.9102236541499998, 4.392168716439], "label": "S", "properties": {"magmom": -0.0}}]}, "formation_enthalpy": -7.720453818750002, "temp": 900, "gibbs_model": "SISSO", "interpolated": false}, {"@module": "rxn_network.entries", "@class": "GibbsComputedStructureEntry", "energy": -8.222139367628635, "composition": {"Si": 4.0, "S": 4.0}, "energy_adjustments": [], "parameters": {}, "data": {"oxide_type": "None", "icsd_ids": []}, "entry_id": "mp-1023900", "correction": 0.0, "structure": {"@module": "pymatgen.core.structure", "@class": "Structure", "charge": null, "lattice": {"matrix": [[3.98543, 0.0, 0.0], [0.0, 6.6429, 0.0], [0.0, 0.0, 23.99833]], "a": 3.98543, "b": 6.6429, "c": 23.99833, "alpha": 90.0, "beta": 90.0, "gamma": 90.0, "volume": 635.3512977903785}, "sites": [{"species": [{"element": "Si", "occu": 1}], "abc": [0.75, 0.75, 0.027324], "xyz": [2.9890725, 4.982175, 0.65573036892], "label": "Si", "properties": {"magmom": -0.0}}, {"species": [{"element": "Si", "occu": 1}], "abc": [0.75, 0.25, 0.027324], "xyz": [2.9890725, 1.660725, 0.65573036892], "label": "Si", "properties": {"magmom": -0.0}}, {"species": [{"element": "Si", "occu": 1}], "abc": [0.25, 0.75, 0.972676], "xyz": [0.9963575, 4.982175, 23.34259963108], "label": "Si", "properties": {"magmom": -0.0}}, {"species": [{"element": "Si", "occu": 1}], "abc": [0.25, 0.25, 0.972676], "xyz": [0.9963575, 1.660725, 23.34259963108], "label": "Si", "properties": {"magmom": -0.0}}, {"species": [{"element": "S", "occu": 1}], "abc": [0.795253, 0.5, 0.084831], "xyz": [3.16942516379, 3.32145, 2.03580233223], "label": "S", "properties": {"magmom": 0.0}}, {"species": [{"element": "S", "occu": 1}], "abc": [0.704747, 0.0, 0.084831], "xyz": [2.80871983621, 0.0, 2.03580233223], "label": "S", "properties": {"magmom": 0.0}}, {"species": [{"element": "S", "occu": 1}], "abc": [0.204747, 0.5, 0.915169], "xyz": [0.8160048362100001, 3.32145, 21.96252766777], "label": "S", "properties": {"magmom": 0.0}}, {"species": [{"element": "S", "occu": 1}], "abc": [0.295253, 0.0, 0.915169], "xyz": [1.17671016379, 0.0, 21.96252766777], "label": "S", "properties": {"magmom": 0.0}}]}, "formation_enthalpy": -6.0216041625000045, "temp": 900, "gibbs_model": "SISSO", "interpolated": false}], "products": [{"@module": "rxn_network.entries", "@class": "GibbsComputedStructureEntry", "energy": -9.710326512659591, "composition": {"Fe": 4.0, "Si": 2.0, "S": 8.0}, "energy_adjustments": [], "parameters": {}, "data": {"oxide_type": "None", "icsd_ids": []}, "entry_id": "mp-1024054", "correction": 0.0, "structure": {"@module": "pymatgen.core.structure", "@class": "Structure", "charge": null, "lattice": {"matrix": [[3.380163, -5.854614, 0.0], [3.380163, 5.854614, 0.0], [0.0, 0.0, 5.432437]], "a": 6.7603259533520275, "b": 6.7603259533520275, "c": 5.432437, "alpha": 90.0, "beta": 90.0, "gamma": 119.99999954348282, "volume": 215.01096316066855}, "sites": [{"species": [{"element": "Fe", "occu": 1}], "abc": [0.5, 0.0, 0.5], "xyz": [1.6900815, -2.927307, 2.7162185], "label": "Fe", "properties": {"magmom": 0.0}}, {"species": [{"element": "Fe", "occu": 1}], "abc": [0.0, 0.5, 0.5], "xyz": [1.6900815, 2.927307, 2.7162185], "label": "Fe", "properties": {"magmom": 0.0}}, {"species": [{"element": "Fe", "occu": 1}], "abc": [0.0, 0.0, 0.0], "xyz": [0.0, 0.0, 0.0], "label": "Fe", "properties": {"magmom": -0.0}}, {"species": [{"element": "Fe", "occu": 1}], "abc": [0.5, 0.5, 0.5], "xyz": [3.380163, 0.0, 2.7162185], "label": "Fe", "properties": {"magmom": 0.0}}, {"species": [{"element": "Si", "occu": 1}], "abc": [0.666667, 0.333333, 0.916629], "xyz": [3.3801630000000005, -1.9515419030760002, 4.979529294873], "label": "Si", "properties": {"magmom": -0.0}}, {"species": [{"element": "Si", "occu": 1}], "abc": [0.333333, 0.666667, 0.083371], "xyz": [3.3801630000000005, 1.9515419030760002, 0.452907705127], "label": "Si", "properties": {"magmom": -0.0}}, {"species": [{"element": "S", "occu": 1}], "abc": [0.335476, 0.167738, 0.747471], "xyz": [1.7009453438820001, -0.9820412431319999, 4.060589116827], "label": "S", "properties": {"magmom": 0.0}}, {"species": [{"element": "S", "occu": 1}], "abc": [0.666667, 0.333333, 0.313166], "xyz": [3.3801630000000005, -1.9515419030760002, 1.7012545655420002], "label": "S", "properties": {"magmom": -0.0}}, {"species": [{"element": "S", "occu": 1}], "abc": [0.832262, 0.664524, 0.747471], "xyz": [5.059380656118, -0.9820412431319996, 4.060589116827], "label": "S", "properties": {"magmom": 0.0}}, {"species": [{"element": "S", "occu": 1}], "abc": [0.832262, 0.167738, 0.747471], "xyz": [3.3801629999999996, -3.8905315137359993, 4.060589116827], "label": "S", "properties": {"magmom": 0.0}}, {"species": [{"element": "S", "occu": 1}], "abc": [0.167738, 0.335476, 0.252529], "xyz": [1.7009453438820001, 0.9820412431319999, 1.371847883173], "label": "S", "properties": {"magmom": 0.0}}, {"species": [{"element": "S", "occu": 1}], "abc": [0.167738, 0.832262, 0.252529], "xyz": [3.3801629999999996, 3.8905315137359993, 1.371847883173], "label": "S", "properties": {"magmom": 0.0}}, {"species": [{"element": "S", "occu": 1}], "abc": [0.333333, 0.666667, 0.686834], "xyz": [3.3801630000000005, 1.9515419030760002, 3.731182434458], "label": "S", "properties": {"magmom": -0.0}}, {"species": [{"element": "S", "occu": 1}], "abc": [0.664524, 0.832262, 0.252529], "xyz": [5.059380656118, 0.9820412431319996, 1.371847883173], "label": "S", "properties": {"magmom": 0.0}}]}, "formation_enthalpy": -10.496428415000011, "temp": 900, "gibbs_model": "SISSO", "interpolated": false}]}], "costs": [0.1565864236641168, 0.15831998993019614, 0.16237555986574875, 0.150100498834473, 0.28921939603913865], "net_rxn": {"@module": "rxn_network.reaction", "@class": "ComputedReaction", "reactants": [{"@module": "rxn_network.entries", "@class": "GibbsComputedStructureEntry", "energy": 0.0, "composition": {"S": 32.0}, "energy_adjustments": [], "parameters": {}, "data": {"oxide_type": "None", "icsd_ids": [82372, 66517, 2091]}, "entry_id": "mp-96", "correction": 0.0, "structure": {"@module": "pymatgen.core.structure", "@class": "Structure", "charge": null, "lattice": {"matrix": [[13.642061, 0.0, 0.0], [0.0, 9.248054, 0.0], [0.0, 5.934658, 9.138989]], "a": 13.642061, "b": 9.248054, "c": 10.896847503708814, "alpha": 57.00119438186791, "beta": 90.0, "gamma": 90.0, "volume": 1152.997853241063}, "sites": [{"species": [{"element": "S", "occu": 1}], "abc": [0.34959, 0.367214, 0.317765], "xyz": [4.76912810499, 5.281841500925999, 2.9040508395850004], "label": "S", "properties": {"magmom": 0.0}}, {"species": [{"element": "S", "occu": 1}], "abc": [0.34959, 0.632786, 0.182235], "xyz": [4.76912810499, 6.933541499073999, 1.6654436604150002], "label": "S", "properties": {"magmom": 0.0}}, {"species": [{"element": "S", "occu": 1}], "abc": [0.65041, 0.632786, 0.682235], "xyz": [8.87293289501, 9.900870499074, 6.234938160415001], "label": "S", "properties": {"magmom": 0.0}}, {"species": [{"element": "S", "occu": 1}], "abc": [0.65041, 0.367214, 0.817765], "xyz": [8.87293289501, 8.249170500925999, 7.473545339585], "label": "S", "properties": {"magmom": 0.0}}, {"species": [{"element": "S", "occu": 1}], "abc": [0.577263, 0.215795, 0.340501], "xyz": [7.875057059043, 4.016440796588, 3.111834893489], "label": "S", "properties": {"magmom": -0.0}}, {"species": [{"element": "S", "occu": 1}], "abc": [0.577263, 0.784205, 0.159499], "xyz": [7.875057059043, 8.198942203412, 1.4576596065110001], "label": "S", "properties": {"magmom": -0.0}}, {"species": [{"element": "S", "occu": 1}], "abc": [0.422737, 0.784205, 0.659499], "xyz": [5.767003940956999, 11.166271203412, 6.0271541065109995], "label": "S", "properties": {"magmom": -0.0}}, {"species": [{"element": "S", "occu": 1}], "abc": [0.422737, 0.215795, 0.840501], "xyz": [5.767003940956999, 6.983769796588, 7.681329393489001], "label": "S", "properties": {"magmom": -0.0}}, {"species": [{"element": "S", "occu": 1}], "abc": [0.444169, 0.266869, 0.234889], "xyz": [6.059380592309, 3.862004805888, 2.146647987221], "label": "S", "properties": {"magmom": -0.0}}, {"species": [{"element": "S", "occu": 1}], "abc": [0.444169, 0.733131, 0.265111], "xyz": [6.059380592309, 8.353378194111999, 2.422846512779], "label": "S", "properties": {"magmom": -0.0}}, {"species": [{"element": "S", "occu": 1}], "abc": [0.555831, 0.733131, 0.765111], "xyz": [7.582680407691, 11.320707194112, 6.992341012779001], "label": "S", "properties": {"magmom": -0.0}}, {"species": [{"element": "S", "occu": 1}], "abc": [0.555831, 0.266869, 0.734889], "xyz": [7.582680407691, 6.829333805888, 6.716142487221], "label": "S", "properties": {"magmom": -0.0}}, {"species": [{"element": "S", "occu": 1}], "abc": [0.672253, 0.417554, 0.213923], "xyz": [9.170916433433, 5.13112178325, 1.955039943847], "label": "S", "properties": {"magmom": -0.0}}, {"species": [{"element": "S", "occu": 1}], "abc": [0.672253, 0.582446, 0.286077], "xyz": [9.170916433433, 7.08426121675, 2.6144545561530004], "label": "S", "properties": {"magmom": -0.0}}, {"species": [{"element": "S", "occu": 1}], "abc": [0.327747, 0.582446, 0.786077], "xyz": [4.471144566567, 10.05159021675, 7.183949056153001], "label": "S", "properties": {"magmom": -0.0}}, {"species": [{"element": "S", "occu": 1}], "abc": [0.327747, 0.417554, 0.713923], "xyz": [4.471144566567, 8.09845078325, 6.524534443847], "label": "S", "properties": {"magmom": -0.0}}, {"species": [{"element": "S", "occu": 1}], "abc": [0.798165, 0.917615, 0.862385], "xyz": [10.888615618065, 13.604113110539998, 7.881327028765], "label": "S", "properties": {"magmom": -0.0}}, {"species": [{"element": "S", "occu": 1}], "abc": [0.798165, 0.082385, 0.637615], "xyz": [10.888615618065, 4.54592788946, 5.827156471235001], "label": "S", "properties": {"magmom": -0.0}}, {"species": [{"element": "S", "occu": 1}], "abc": [0.201835, 0.082385, 0.137615], "xyz": [2.7534453819349998, 1.5785988894599998, 1.257661971235], "label": "S", "properties": {"magmom": -0.0}}, {"species": [{"element": "S", "occu": 1}], "abc": [0.201835, 0.917615, 0.362385], "xyz": [2.7534453819349998, 10.636784110539999, 3.311832528765], "label": "S", "properties": {"magmom": -0.0}}, {"species": [{"element": "S", "occu": 1}], "abc": [0.025918, 0.765891, 0.980284], "xyz": [0.353574936998, 12.900651608986, 8.958804692876], "label": "S", "properties": {"magmom": -0.0}}, {"species": [{"element": "S", "occu": 1}], "abc": [0.025918, 0.234109, 0.519716], "xyz": [0.353574936998, 5.249389391014, 4.749678807124], "label": "S", "properties": {"magmom": -0.0}}, {"species": [{"element": "S", "occu": 1}], "abc": [0.974082, 0.234109, 0.019716], "xyz": [13.288486063002, 2.2820603910140003, 0.18018430712400002], "label": "S", "properties": {"magmom": -0.0}}, {"species": [{"element": "S", "occu": 1}], "abc": [0.974082, 0.765891, 0.480284], "xyz": [13.288486063002, 9.933322608986, 4.3893101928760005], "label": "S", "properties": {"magmom": -0.0}}, {"species": [{"element": "S", "occu": 1}], "abc": [0.892668, 0.715643, 0.921421], "xyz": [12.177831308748, 12.086623617739999, 8.420856383369001], "label": "S", "properties": {"magmom": 0.0}}, {"species": [{"element": "S", "occu": 1}], "abc": [0.892668, 0.284357, 0.578579], "xyz": [12.177831308748, 6.063417382259999, 5.287627116631], "label": "S", "properties": {"magmom": 0.0}}, {"species": [{"element": "S", "occu": 1}], "abc": [0.107332, 0.284357, 0.078579], "xyz": [1.4642296912519999, 3.09608838226, 0.718132616631], "label": "S", "properties": {"magmom": 0.0}}, {"species": [{"element": "S", "occu": 1}], "abc": [0.107332, 0.715643, 0.421421], "xyz": [1.4642296912519999, 9.11929461774, 3.851361883369], "label": "S", "properties": {"magmom": 0.0}}, {"species": [{"element": "S", "occu": 1}], "abc": [0.120406, 0.867299, 0.80447], "xyz": [1.642585996766, 12.795082307406002, 7.352042480830001], "label": "S", "properties": {"magmom": 0.0}}, {"species": [{"element": "S", "occu": 1}], "abc": [0.120406, 0.132701, 0.69553], "xyz": [1.642585996766, 5.354958692594, 6.35644101917], "label": "S", "properties": {"magmom": 0.0}}, {"species": [{"element": "S", "occu": 1}], "abc": [0.879594, 0.132701, 0.19553], "xyz": [11.999475003234, 2.3876296925940004, 1.7869465191700002], "label": "S", "properties": {"magmom": 0.0}}, {"species": [{"element": "S", "occu": 1}], "abc": [0.879594, 0.867299, 0.30447], "xyz": [11.999475003234, 9.827753307406, 2.7825479808300004], "label": "S", "properties": {"magmom": 0.0}}]}, "formation_enthalpy": 0.0, "temp": 900, "gibbs_model": "SISSO", "interpolated": false}, {"@module": "rxn_network.entries", "@class": "GibbsComputedStructureEntry", "energy": -1.1914437535039042, "composition": {"Fe": 3.0, "Si": 1.0}, "energy_adjustments": [], "parameters": {}, "data": {"oxide_type": "None", "icsd_ids": [633531, 633537, 633535, 157941, 633528, 658523, 633534, 600519, 633552, 56281, 190980, 412838, 53545, 633545]}, "entry_id": "mp-2199", "correction": 0.0, "structure": {"@module": "pymatgen.core.structure", "@class": "Structure", "charge": null, "lattice": {"matrix": [[0.0, 2.801282, 2.801282], [2.801282, 0.0, 2.801282], [2.801282, 2.801282, 0.0]], "a": 3.9616109964316286, "b": 3.9616109964316286, "c": 3.9616109964316286, "alpha": 59.99999999999999, "beta": 59.99999999999999, "gamma": 59.99999999999999, "volume": 43.9643328954172}, "sites": [{"species": [{"element": "Fe", "occu": 1}], "abc": [0.75, 0.75, 0.75], "xyz": [4.201923, 4.201923, 4.201923], "label": "Fe", "properties": {"magmom": 1.271}}, {"species": [{"element": "Fe", "occu": 1}], "abc": [0.0, 0.0, 0.0], "xyz": [0.0, 0.0, 0.0], "label": "Fe", "properties": {"magmom": 2.537}}, {"species": [{"element": "Fe", "occu": 1}], "abc": [0.25, 0.25, 0.25], "xyz": [1.400641, 1.400641, 1.400641], "label": "Fe", "properties": {"magmom": 1.271}}, {"species": [{"element": "Si", "occu": 1}], "abc": [0.5, 0.5, 0.5], "xyz": [2.801282, 2.801282, 2.801282], "label": "Si", "properties": {"magmom": -0.042}}]}, "formation_enthalpy": -1.2826950250000024, "temp": 900, "gibbs_model": "SISSO", "interpolated": false}, {"@module": "rxn_network.entries", "@class": "GibbsComputedStructureEntry", "energy": -4.800696500846133, "composition": {"Fe": 10.0, "Si": 6.0}, "energy_adjustments": [], "parameters": {}, "data": {"oxide_type": "None", "icsd_ids": [99977, 99970, 633540, 161129, 166484, 633525, 161131, 161130, 99969, 99968, 99976, 99973, 99974, 99966, 161128, 633547, 99972, 42585, 99975, 99967, 99971]}, "entry_id": "mp-449", "correction": 0.0, "structure": {"@module": "pymatgen.core.structure", "@class": "Structure", "charge": null, "lattice": {"matrix": [[3.3492, -5.800985, 0.0], [3.3492, 5.800985, 0.0], [0.0, 0.0, 4.686311]], "a": 6.698400376972475, "b": 6.698400376972475, "c": 4.686311, "alpha": 90.0, "beta": 90.0, "gamma": 120.00000372332146, "volume": 182.09747641773836}, "sites": [{"species": [{"element": "Fe", "occu": 1}], "abc": [0.0, 0.761438, 0.75], "xyz": [2.5502081496, 4.41709041643, 3.51473325], "label": "Fe", "properties": {"magmom": -0.251}}, {"species": [{"element": "Fe", "occu": 1}], "abc": [0.0, 0.238562, 0.25], "xyz": [0.7989918504, 1.3838945835699998, 1.17157775], "label": "Fe", "properties": {"magmom": -0.251}}, {"species": [{"element": "Fe", "occu": 1}], "abc": [0.761438, 0.761438, 0.25], "xyz": [5.1004162992, 0.0, 1.17157775], "label": "Fe", "properties": {"magmom": -0.185}}, {"species": [{"element": "Fe", "occu": 1}], "abc": [0.761438, 0.0, 0.75], "xyz": [2.5502081496, -4.41709041643, 3.51473325], "label": "Fe", "properties": {"magmom": -0.194}}, {"species": [{"element": "Fe", "occu": 1}], "abc": [0.238562, 0.238562, 0.75], "xyz": [1.5979837008, 0.0, 3.51473325], "label": "Fe", "properties": {"magmom": -0.185}}, {"species": [{"element": "Fe", "occu": 1}], "abc": [0.238562, 0.0, 0.25], "xyz": [0.7989918504, -1.3838945835699998, 1.17157775], "label": "Fe", "properties": {"magmom": -0.194}}, {"species": [{"element": "Fe", "occu": 1}], "abc": [0.333333, 0.666667, 0.5], "xyz": [3.3492, 1.9336655339900002, 2.3431555], "label": "Fe", "properties": {"magmom": 1.071}}, {"species": [{"element": "Fe", "occu": 1}], "abc": [0.666667, 0.333333, 0.0], "xyz": [3.3492, -1.9336655339900002, 0.0], "label": "Fe", "properties": {"magmom": 1.087}}, {"species": [{"element": "Fe", "occu": 1}], "abc": [0.666667, 0.333333, 0.5], "xyz": [3.3492, -1.9336655339900002, 2.3431555], "label": "Fe", "properties": {"magmom": 1.071}}, {"species": [{"element": "Fe", "occu": 1}], "abc": [0.333333, 0.666667, 0.0], "xyz": [3.3492, 1.9336655339900002, 0.0], "label": "Fe", "properties": {"magmom": 1.087}}, {"species": [{"element": "Si", "occu": 1}], "abc": [0.395401, 0.0, 0.75], "xyz": [1.3242770292000001, -2.293715269985, 3.51473325], "label": "Si", "properties": {"magmom": -0.014}}, {"species": [{"element": "Si", "occu": 1}], "abc": [0.395401, 0.395401, 0.25], "xyz": [2.6485540584000002, 0.0, 1.17157775], "label": "Si", "properties": {"magmom": -0.013}}, {"species": [{"element": "Si", "occu": 1}], "abc": [0.0, 0.604599, 0.25], "xyz": [2.0249229708, 3.507269730015, 1.17157775], "label": "Si", "properties": {"magmom": -0.016}}, {"species": [{"element": "Si", "occu": 1}], "abc": [0.0, 0.395401, 0.75], "xyz": [1.3242770292000001, 2.293715269985, 3.51473325], "label": "Si", "properties": {"magmom": -0.016}}, {"species": [{"element": "Si", "occu": 1}], "abc": [0.604599, 0.604599, 0.75], "xyz": [4.0498459416, 0.0, 3.51473325], "label": "Si", "properties": {"magmom": -0.013}}, {"species": [{"element": "Si", "occu": 1}], "abc": [0.604599, 0.0, 0.25], "xyz": [2.0249229708, -3.507269730015, 1.17157775], "label": "Si", "properties": {"magmom": -0.014}}]}, "formation_enthalpy": -4.907931229999988, "temp": 900, "gibbs_model": "SISSO", "interpolated": false}], "products": [{"@module": "rxn_network.entries", "@class": "GibbsComputedStructureEntry", "energy": -9.710326512659591, "composition": {"Fe": 4.0, "Si": 2.0, "S": 8.0}, "energy_adjustments": [], "parameters": {}, "data": {"oxide_type": "None", "icsd_ids": []}, "entry_id": "mp-1024054", "correction": 0.0, "structure": {"@module": "pymatgen.core.structure", "@class": "Structure", "charge": null, "lattice": {"matrix": [[3.380163, -5.854614, 0.0], [3.380163, 5.854614, 0.0], [0.0, 0.0, 5.432437]], "a": 6.7603259533520275, "b": 6.7603259533520275, "c": 5.432437, "alpha": 90.0, "beta": 90.0, "gamma": 119.99999954348282, "volume": 215.01096316066855}, "sites": [{"species": [{"element": "Fe", "occu": 1}], "abc": [0.5, 0.0, 0.5], "xyz": [1.6900815, -2.927307, 2.7162185], "label": "Fe", "properties": {"magmom": 0.0}}, {"species": [{"element": "Fe", "occu": 1}], "abc": [0.0, 0.5, 0.5], "xyz": [1.6900815, 2.927307, 2.7162185], "label": "Fe", "properties": {"magmom": 0.0}}, {"species": [{"element": "Fe", "occu": 1}], "abc": [0.0, 0.0, 0.0], "xyz": [0.0, 0.0, 0.0], "label": "Fe", "properties": {"magmom": -0.0}}, {"species": [{"element": "Fe", "occu": 1}], "abc": [0.5, 0.5, 0.5], "xyz": [3.380163, 0.0, 2.7162185], "label": "Fe", "properties": {"magmom": 0.0}}, {"species": [{"element": "Si", "occu": 1}], "abc": [0.666667, 0.333333, 0.916629], "xyz": [3.3801630000000005, -1.9515419030760002, 4.979529294873], "label": "Si", "properties": {"magmom": -0.0}}, {"species": [{"element": "Si", "occu": 1}], "abc": [0.333333, 0.666667, 0.083371], "xyz": [3.3801630000000005, 1.9515419030760002, 0.452907705127], "label": "Si", "properties": {"magmom": -0.0}}, {"species": [{"element": "S", "occu": 1}], "abc": [0.335476, 0.167738, 0.747471], "xyz": [1.7009453438820001, -0.9820412431319999, 4.060589116827], "label": "S", "properties": {"magmom": 0.0}}, {"species": [{"element": "S", "occu": 1}], "abc": [0.666667, 0.333333, 0.313166], "xyz": [3.3801630000000005, -1.9515419030760002, 1.7012545655420002], "label": "S", "properties": {"magmom": -0.0}}, {"species": [{"element": "S", "occu": 1}], "abc": [0.832262, 0.664524, 0.747471], "xyz": [5.059380656118, -0.9820412431319996, 4.060589116827], "label": "S", "properties": {"magmom": 0.0}}, {"species": [{"element": "S", "occu": 1}], "abc": [0.832262, 0.167738, 0.747471], "xyz": [3.3801629999999996, -3.8905315137359993, 4.060589116827], "label": "S", "properties": {"magmom": 0.0}}, {"species": [{"element": "S", "occu": 1}], "abc": [0.167738, 0.335476, 0.252529], "xyz": [1.7009453438820001, 0.9820412431319999, 1.371847883173], "label": "S", "properties": {"magmom": 0.0}}, {"species": [{"element": "S", "occu": 1}], "abc": [0.167738, 0.832262, 0.252529], "xyz": [3.3801629999999996, 3.8905315137359993, 1.371847883173], "label": "S", "properties": {"magmom": 0.0}}, {"species": [{"element": "S", "occu": 1}], "abc": [0.333333, 0.666667, 0.686834], "xyz": [3.3801630000000005, 1.9515419030760002, 3.731182434458], "label": "S", "properties": {"magmom": -0.0}}, {"species": [{"element": "S", "occu": 1}], "abc": [0.664524, 0.832262, 0.252529], "xyz": [5.059380656118, 0.9820412431319996, 1.371847883173], "label": "S", "properties": {"magmom": 0.0}}]}, "formation_enthalpy": -10.496428415000011, "temp": 900, "gibbs_model": "SISSO", "interpolated": false}]}, "balance": true, "@version": null}, {"@module": "rxn_network.helpers", "@class": "BalancedPathway", "rxns": [{"@module": "rxn_network.reaction", "@class": "ComputedReaction", "reactants": [{"@module": "rxn_network.entries", "@class": "GibbsComputedStructureEntry", "energy": -4.800696500846133, "composition": {"Fe": 10.0, "Si": 6.0}, "energy_adjustments": [], "parameters": {}, "data": {"oxide_type": "None", "icsd_ids": [99977, 99970, 633540, 161129, 166484, 633525, 161131, 161130, 99969, 99968, 99976, 99973, 99974, 99966, 161128, 633547, 99972, 42585, 99975, 99967, 99971]}, "entry_id": "mp-449", "correction": 0.0, "structure": {"@module": "pymatgen.core.structure", "@class": "Structure", "charge": null, "lattice": {"matrix": [[3.3492, -5.800985, 0.0], [3.3492, 5.800985, 0.0], [0.0, 0.0, 4.686311]], "a": 6.698400376972475, "b": 6.698400376972475, "c": 4.686311, "alpha": 90.0, "beta": 90.0, "gamma": 120.00000372332146, "volume": 182.09747641773836}, "sites": [{"species": [{"element": "Fe", "occu": 1}], "abc": [0.0, 0.761438, 0.75], "xyz": [2.5502081496, 4.41709041643, 3.51473325], "label": "Fe", "properties": {"magmom": -0.251}}, {"species": [{"element": "Fe", "occu": 1}], "abc": [0.0, 0.238562, 0.25], "xyz": [0.7989918504, 1.3838945835699998, 1.17157775], "label": "Fe", "properties": {"magmom": -0.251}}, {"species": [{"element": "Fe", "occu": 1}], "abc": [0.761438, 0.761438, 0.25], "xyz": [5.1004162992, 0.0, 1.17157775], "label": "Fe", "properties": {"magmom": -0.185}}, {"species": [{"element": "Fe", "occu": 1}], "abc": [0.761438, 0.0, 0.75], "xyz": [2.5502081496, -4.41709041643, 3.51473325], "label": "Fe", "properties": {"magmom": -0.194}}, {"species": [{"element": "Fe", "occu": 1}], "abc": [0.238562, 0.238562, 0.75], "xyz": [1.5979837008, 0.0, 3.51473325], "label": "Fe", "properties": {"magmom": -0.185}}, {"species": [{"element": "Fe", "occu": 1}], "abc": [0.238562, 0.0, 0.25], "xyz": [0.7989918504, -1.3838945835699998, 1.17157775], "label": "Fe", "properties": {"magmom": -0.194}}, {"species": [{"element": "Fe", "occu": 1}], "abc": [0.333333, 0.666667, 0.5], "xyz": [3.3492, 1.9336655339900002, 2.3431555], "label": "Fe", "properties": {"magmom": 1.071}}, {"species": [{"element": "Fe", "occu": 1}], "abc": [0.666667, 0.333333, 0.0], "xyz": [3.3492, -1.9336655339900002, 0.0], "label": "Fe", "properties": {"magmom": 1.087}}, {"species": [{"element": "Fe", "occu": 1}], "abc": [0.666667, 0.333333, 0.5], "xyz": [3.3492, -1.9336655339900002, 2.3431555], "label": "Fe", "properties": {"magmom": 1.071}}, {"species": [{"element": "Fe", "occu": 1}], "abc": [0.333333, 0.666667, 0.0], "xyz": [3.3492, 1.9336655339900002, 0.0], "label": "Fe", "properties": {"magmom": 1.087}}, {"species": [{"element": "Si", "occu": 1}], "abc": [0.395401, 0.0, 0.75], "xyz": [1.3242770292000001, -2.293715269985, 3.51473325], "label": "Si", "properties": {"magmom": -0.014}}, {"species": [{"element": "Si", "occu": 1}], "abc": [0.395401, 0.395401, 0.25], "xyz": [2.6485540584000002, 0.0, 1.17157775], "label": "Si", "properties": {"magmom": -0.013}}, {"species": [{"element": "Si", "occu": 1}], "abc": [0.0, 0.604599, 0.25], "xyz": [2.0249229708, 3.507269730015, 1.17157775], "label": "Si", "properties": {"magmom": -0.016}}, {"species": [{"element": "Si", "occu": 1}], "abc": [0.0, 0.395401, 0.75], "xyz": [1.3242770292000001, 2.293715269985, 3.51473325], "label": "Si", "properties": {"magmom": -0.016}}, {"species": [{"element": "Si", "occu": 1}], "abc": [0.604599, 0.604599, 0.75], "xyz": [4.0498459416, 0.0, 3.51473325], "label": "Si", "properties": {"magmom": -0.013}}, {"species": [{"element": "Si", "occu": 1}], "abc": [0.604599, 0.0, 0.25], "xyz": [2.0249229708, -3.507269730015, 1.17157775], "label": "Si", "properties": {"magmom": -0.014}}]}, "formation_enthalpy": -4.907931229999988, "temp": 900, "gibbs_model": "SISSO", "interpolated": false}, {"@module": "rxn_network.entries", "@class": "GibbsComputedStructureEntry", "energy": 0.0, "composition": {"S": 32.0}, "energy_adjustments": [], "parameters": {}, "data": {"oxide_type": "None", "icsd_ids": [82372, 66517, 2091]}, "entry_id": "mp-96", "correction": 0.0, "structure": {"@module": "pymatgen.core.structure", "@class": "Structure", "charge": null, "lattice": {"matrix": [[13.642061, 0.0, 0.0], [0.0, 9.248054, 0.0], [0.0, 5.934658, 9.138989]], "a": 13.642061, "b": 9.248054, "c": 10.896847503708814, "alpha": 57.00119438186791, "beta": 90.0, "gamma": 90.0, "volume": 1152.997853241063}, "sites": [{"species": [{"element": "S", "occu": 1}], "abc": [0.34959, 0.367214, 0.317765], "xyz": [4.76912810499, 5.281841500925999, 2.9040508395850004], "label": "S", "properties": {"magmom": 0.0}}, {"species": [{"element": "S", "occu": 1}], "abc": [0.34959, 0.632786, 0.182235], "xyz": [4.76912810499, 6.933541499073999, 1.6654436604150002], "label": "S", "properties": {"magmom": 0.0}}, {"species": [{"element": "S", "occu": 1}], "abc": [0.65041, 0.632786, 0.682235], "xyz": [8.87293289501, 9.900870499074, 6.234938160415001], "label": "S", "properties": {"magmom": 0.0}}, {"species": [{"element": "S", "occu": 1}], "abc": [0.65041, 0.367214, 0.817765], "xyz": [8.87293289501, 8.249170500925999, 7.473545339585], "label": "S", "properties": {"magmom": 0.0}}, {"species": [{"element": "S", "occu": 1}], "abc": [0.577263, 0.215795, 0.340501], "xyz": [7.875057059043, 4.016440796588, 3.111834893489], "label": "S", "properties": {"magmom": -0.0}}, {"species": [{"element": "S", "occu": 1}], "abc": [0.577263, 0.784205, 0.159499], "xyz": [7.875057059043, 8.198942203412, 1.4576596065110001], "label": "S", "properties": {"magmom": -0.0}}, {"species": [{"element": "S", "occu": 1}], "abc": [0.422737, 0.784205, 0.659499], "xyz": [5.767003940956999, 11.166271203412, 6.0271541065109995], "label": "S", "properties": {"magmom": -0.0}}, {"species": [{"element": "S", "occu": 1}], "abc": [0.422737, 0.215795, 0.840501], "xyz": [5.767003940956999, 6.983769796588, 7.681329393489001], "label": "S", "properties": {"magmom": -0.0}}, {"species": [{"element": "S", "occu": 1}], "abc": [0.444169, 0.266869, 0.234889], "xyz": [6.059380592309, 3.862004805888, 2.146647987221], "label": "S", "properties": {"magmom": -0.0}}, {"species": [{"element": "S", "occu": 1}], "abc": [0.444169, 0.733131, 0.265111], "xyz": [6.059380592309, 8.353378194111999, 2.422846512779], "label": "S", "properties": {"magmom": -0.0}}, {"species": [{"element": "S", "occu": 1}], "abc": [0.555831, 0.733131, 0.765111], "xyz": [7.582680407691, 11.320707194112, 6.992341012779001], "label": "S", "properties": {"magmom": -0.0}}, {"species": [{"element": "S", "occu": 1}], "abc": [0.555831, 0.266869, 0.734889], "xyz": [7.582680407691, 6.829333805888, 6.716142487221], "label": "S", "properties": {"magmom": -0.0}}, {"species": [{"element": "S", "occu": 1}], "abc": [0.672253, 0.417554, 0.213923], "xyz": [9.170916433433, 5.13112178325, 1.955039943847], "label": "S", "properties": {"magmom": -0.0}}, {"species": [{"element": "S", "occu": 1}], "abc": [0.672253, 0.582446, 0.286077], "xyz": [9.170916433433, 7.08426121675, 2.6144545561530004], "label": "S", "properties": {"magmom": -0.0}}, {"species": [{"element": "S", "occu": 1}], "abc": [0.327747, 0.582446, 0.786077], "xyz": [4.471144566567, 10.05159021675, 7.183949056153001], "label": "S", "properties": {"magmom": -0.0}}, {"species": [{"element": "S", "occu": 1}], "abc": [0.327747, 0.417554, 0.713923], "xyz": [4.471144566567, 8.09845078325, 6.524534443847], "label": "S", "properties": {"magmom": -0.0}}, {"species": [{"element": "S", "occu": 1}], "abc": [0.798165, 0.917615, 0.862385], "xyz": [10.888615618065, 13.604113110539998, 7.881327028765], "label": "S", "properties": {"magmom": -0.0}}, {"species": [{"element": "S", "occu": 1}], "abc": [0.798165, 0.082385, 0.637615], "xyz": [10.888615618065, 4.54592788946, 5.827156471235001], "label": "S", "properties": {"magmom": -0.0}}, {"species": [{"element": "S", "occu": 1}], "abc": [0.201835, 0.082385, 0.137615], "xyz": [2.7534453819349998, 1.5785988894599998, 1.257661971235], "label": "S", "properties": {"magmom": -0.0}}, {"species": [{"element": "S", "occu": 1}], "abc": [0.201835, 0.917615, 0.362385], "xyz": [2.7534453819349998, 10.636784110539999, 3.311832528765], "label": "S", "properties": {"magmom": -0.0}}, {"species": [{"element": "S", "occu": 1}], "abc": [0.025918, 0.765891, 0.980284], "xyz": [0.353574936998, 12.900651608986, 8.958804692876], "label": "S", "properties": {"magmom": -0.0}}, {"species": [{"element": "S", "occu": 1}], "abc": [0.025918, 0.234109, 0.519716], "xyz": [0.353574936998, 5.249389391014, 4.749678807124], "label": "S", "properties": {"magmom": -0.0}}, {"species": [{"element": "S", "occu": 1}], "abc": [0.974082, 0.234109, 0.019716], "xyz": [13.288486063002, 2.2820603910140003, 0.18018430712400002], "label": "S", "properties": {"magmom": -0.0}}, {"species": [{"element": "S", "occu": 1}], "abc": [0.974082, 0.765891, 0.480284], "xyz": [13.288486063002, 9.933322608986, 4.3893101928760005], "label": "S", "properties": {"magmom": -0.0}}, {"species": [{"element": "S", "occu": 1}], "abc": [0.892668, 0.715643, 0.921421], "xyz": [12.177831308748, 12.086623617739999, 8.420856383369001], "label": "S", "properties": {"magmom": 0.0}}, {"species": [{"element": "S", "occu": 1}], "abc": [0.892668, 0.284357, 0.578579], "xyz": [12.177831308748, 6.063417382259999, 5.287627116631], "label": "S", "properties": {"magmom": 0.0}}, {"species": [{"element": "S", "occu": 1}], "abc": [0.107332, 0.284357, 0.078579], "xyz": [1.4642296912519999, 3.09608838226, 0.718132616631], "label": "S", "properties": {"magmom": 0.0}}, {"species": [{"element": "S", "occu": 1}], "abc": [0.107332, 0.715643, 0.421421], "xyz": [1.4642296912519999, 9.11929461774, 3.851361883369], "label": "S", "properties": {"magmom": 0.0}}, {"species": [{"element": "S", "occu": 1}], "abc": [0.120406, 0.867299, 0.80447], "xyz": [1.642585996766, 12.795082307406002, 7.352042480830001], "label": "S", "properties": {"magmom": 0.0}}, {"species": [{"element": "S", "occu": 1}], "abc": [0.120406, 0.132701, 0.69553], "xyz": [1.642585996766, 5.354958692594, 6.35644101917], "label": "S", "properties": {"magmom": 0.0}}, {"species": [{"element": "S", "occu": 1}], "abc": [0.879594, 0.132701, 0.19553], "xyz": [11.999475003234, 2.3876296925940004, 1.7869465191700002], "label": "S", "properties": {"magmom": 0.0}}, {"species": [{"element": "S", "occu": 1}], "abc": [0.879594, 0.867299, 0.30447], "xyz": [11.999475003234, 9.827753307406, 2.7825479808300004], "label": "S", "properties": {"magmom": 0.0}}]}, "formation_enthalpy": 0.0, "temp": 900, "gibbs_model": "SISSO", "interpolated": false}], "products": [{"@module": "rxn_network.entries", "@class": "GibbsComputedStructureEntry", "energy": -9.710326512659591, "composition": {"Fe": 4.0, "Si": 2.0, "S": 8.0}, "energy_adjustments": [], "parameters": {}, "data": {"oxide_type": "None", "icsd_ids": []}, "entry_id": "mp-1024054", "correction": 0.0, "structure": {"@module": "pymatgen.core.structure", "@class": "Structure", "charge": null, "lattice": {"matrix": [[3.380163, -5.854614, 0.0], [3.380163, 5.854614, 0.0], [0.0, 0.0, 5.432437]], "a": 6.7603259533520275, "b": 6.7603259533520275, "c": 5.432437, "alpha": 90.0, "beta": 90.0, "gamma": 119.99999954348282, "volume": 215.01096316066855}, "sites": [{"species": [{"element": "Fe", "occu": 1}], "abc": [0.5, 0.0, 0.5], "xyz": [1.6900815, -2.927307, 2.7162185], "label": "Fe", "properties": {"magmom": 0.0}}, {"species": [{"element": "Fe", "occu": 1}], "abc": [0.0, 0.5, 0.5], "xyz": [1.6900815, 2.927307, 2.7162185], "label": "Fe", "properties": {"magmom": 0.0}}, {"species": [{"element": "Fe", "occu": 1}], "abc": [0.0, 0.0, 0.0], "xyz": [0.0, 0.0, 0.0], "label": "Fe", "properties": {"magmom": -0.0}}, {"species": [{"element": "Fe", "occu": 1}], "abc": [0.5, 0.5, 0.5], "xyz": [3.380163, 0.0, 2.7162185], "label": "Fe", "properties": {"magmom": 0.0}}, {"species": [{"element": "Si", "occu": 1}], "abc": [0.666667, 0.333333, 0.916629], "xyz": [3.3801630000000005, -1.9515419030760002, 4.979529294873], "label": "Si", "properties": {"magmom": -0.0}}, {"species": [{"element": "Si", "occu": 1}], "abc": [0.333333, 0.666667, 0.083371], "xyz": [3.3801630000000005, 1.9515419030760002, 0.452907705127], "label": "Si", "properties": {"magmom": -0.0}}, {"species": [{"element": "S", "occu": 1}], "abc": [0.335476, 0.167738, 0.747471], "xyz": [1.7009453438820001, -0.9820412431319999, 4.060589116827], "label": "S", "properties": {"magmom": 0.0}}, {"species": [{"element": "S", "occu": 1}], "abc": [0.666667, 0.333333, 0.313166], "xyz": [3.3801630000000005, -1.9515419030760002, 1.7012545655420002], "label": "S", "properties": {"magmom": -0.0}}, {"species": [{"element": "S", "occu": 1}], "abc": [0.832262, 0.664524, 0.747471], "xyz": [5.059380656118, -0.9820412431319996, 4.060589116827], "label": "S", "properties": {"magmom": 0.0}}, {"species": [{"element": "S", "occu": 1}], "abc": [0.832262, 0.167738, 0.747471], "xyz": [3.3801629999999996, -3.8905315137359993, 4.060589116827], "label": "S", "properties": {"magmom": 0.0}}, {"species": [{"element": "S", "occu": 1}], "abc": [0.167738, 0.335476, 0.252529], "xyz": [1.7009453438820001, 0.9820412431319999, 1.371847883173], "label": "S", "properties": {"magmom": 0.0}}, {"species": [{"element": "S", "occu": 1}], "abc": [0.167738, 0.832262, 0.252529], "xyz": [3.3801629999999996, 3.8905315137359993, 1.371847883173], "label": "S", "properties": {"magmom": 0.0}}, {"species": [{"element": "S", "occu": 1}], "abc": [0.333333, 0.666667, 0.686834], "xyz": [3.3801630000000005, 1.9515419030760002, 3.731182434458], "label": "S", "properties": {"magmom": -0.0}}, {"species": [{"element": "S", "occu": 1}], "abc": [0.664524, 0.832262, 0.252529], "xyz": [5.059380656118, 0.9820412431319996, 1.371847883173], "label": "S", "properties": {"magmom": 0.0}}]}, "formation_enthalpy": -10.496428415000011, "temp": 900, "gibbs_model": "SISSO", "interpolated": false}, {"@module": "rxn_network.entries", "@class": "GibbsComputedStructureEntry", "energy": -8.222139367628635, "composition": {"Si": 4.0, "S": 4.0}, "energy_adjustments": [], "parameters": {}, "data": {"oxide_type": "None", "icsd_ids": []}, "entry_id": "mp-1023900", "correction": 0.0, "structure": {"@module": "pymatgen.core.structure", "@class": "Structure", "charge": null, "lattice": {"matrix": [[3.98543, 0.0, 0.0], [0.0, 6.6429, 0.0], [0.0, 0.0, 23.99833]], "a": 3.98543, "b": 6.6429, "c": 23.99833, "alpha": 90.0, "beta": 90.0, "gamma": 90.0, "volume": 635.3512977903785}, "sites": [{"species": [{"element": "Si", "occu": 1}], "abc": [0.75, 0.75, 0.027324], "xyz": [2.9890725, 4.982175, 0.65573036892], "label": "Si", "properties": {"magmom": -0.0}}, {"species": [{"element": "Si", "occu": 1}], "abc": [0.75, 0.25, 0.027324], "xyz": [2.9890725, 1.660725, 0.65573036892], "label": "Si", "properties": {"magmom": -0.0}}, {"species": [{"element": "Si", "occu": 1}], "abc": [0.25, 0.75, 0.972676], "xyz": [0.9963575, 4.982175, 23.34259963108], "label": "Si", "properties": {"magmom": -0.0}}, {"species": [{"element": "Si", "occu": 1}], "abc": [0.25, 0.25, 0.972676], "xyz": [0.9963575, 1.660725, 23.34259963108], "label": "Si", "properties": {"magmom": -0.0}}, {"species": [{"element": "S", "occu": 1}], "abc": [0.795253, 0.5, 0.084831], "xyz": [3.16942516379, 3.32145, 2.03580233223], "label": "S", "properties": {"magmom": 0.0}}, {"species": [{"element": "S", "occu": 1}], "abc": [0.704747, 0.0, 0.084831], "xyz": [2.80871983621, 0.0, 2.03580233223], "label": "S", "properties": {"magmom": 0.0}}, {"species": [{"element": "S", "occu": 1}], "abc": [0.204747, 0.5, 0.915169], "xyz": [0.8160048362100001, 3.32145, 21.96252766777], "label": "S", "properties": {"magmom": 0.0}}, {"species": [{"element": "S", "occu": 1}], "abc": [0.295253, 0.0, 0.915169], "xyz": [1.17671016379, 0.0, 21.96252766777], "label": "S", "properties": {"magmom": 0.0}}]}, "formation_enthalpy": -6.0216041625000045, "temp": 900, "gibbs_model": "SISSO", "interpolated": false}]}, {"@module": "rxn_network.reaction", "@class": "ComputedReaction", "reactants": [{"@module": "rxn_network.entries", "@class": "GibbsComputedStructureEntry", "energy": 0.0, "composition": {"S": 32.0}, "energy_adjustments": [], "parameters": {}, "data": {"oxide_type": "None", "icsd_ids": [82372, 66517, 2091]}, "entry_id": "mp-96", "correction": 0.0, "structure": {"@module": "pymatgen.core.structure", "@class": "Structure", "charge": null, "lattice": {"matrix": [[13.642061, 0.0, 0.0], [0.0, 9.248054, 0.0], [0.0, 5.934658, 9.138989]], "a": 13.642061, "b": 9.248054, "c": 10.896847503708814, "alpha": 57.00119438186791, "beta": 90.0, "gamma": 90.0, "volume": 1152.997853241063}, "sites": [{"species": [{"element": "S", "occu": 1}], "abc": [0.34959, 0.367214, 0.317765], "xyz": [4.76912810499, 5.281841500925999, 2.9040508395850004], "label": "S", "properties": {"magmom": 0.0}}, {"species": [{"element": "S", "occu": 1}], "abc": [0.34959, 0.632786, 0.182235], "xyz": [4.76912810499, 6.933541499073999, 1.6654436604150002], "label": "S", "properties": {"magmom": 0.0}}, {"species": [{"element": "S", "occu": 1}], "abc": [0.65041, 0.632786, 0.682235], "xyz": [8.87293289501, 9.900870499074, 6.234938160415001], "label": "S", "properties": {"magmom": 0.0}}, {"species": [{"element": "S", "occu": 1}], "abc": [0.65041, 0.367214, 0.817765], "xyz": [8.87293289501, 8.249170500925999, 7.473545339585], "label": "S", "properties": {"magmom": 0.0}}, {"species": [{"element": "S", "occu": 1}], "abc": [0.577263, 0.215795, 0.340501], "xyz": [7.875057059043, 4.016440796588, 3.111834893489], "label": "S", "properties": {"magmom": -0.0}}, {"species": [{"element": "S", "occu": 1}], "abc": [0.577263, 0.784205, 0.159499], "xyz": [7.875057059043, 8.198942203412, 1.4576596065110001], "label": "S", "properties": {"magmom": -0.0}}, {"species": [{"element": "S", "occu": 1}], "abc": [0.422737, 0.784205, 0.659499], "xyz": [5.767003940956999, 11.166271203412, 6.0271541065109995], "label": "S", "properties": {"magmom": -0.0}}, {"species": [{"element": "S", "occu": 1}], "abc": [0.422737, 0.215795, 0.840501], "xyz": [5.767003940956999, 6.983769796588, 7.681329393489001], "label": "S", "properties": {"magmom": -0.0}}, {"species": [{"element": "S", "occu": 1}], "abc": [0.444169, 0.266869, 0.234889], "xyz": [6.059380592309, 3.862004805888, 2.146647987221], "label": "S", "properties": {"magmom": -0.0}}, {"species": [{"element": "S", "occu": 1}], "abc": [0.444169, 0.733131, 0.265111], "xyz": [6.059380592309, 8.353378194111999, 2.422846512779], "label": "S", "properties": {"magmom": -0.0}}, {"species": [{"element": "S", "occu": 1}], "abc": [0.555831, 0.733131, 0.765111], "xyz": [7.582680407691, 11.320707194112, 6.992341012779001], "label": "S", "properties": {"magmom": -0.0}}, {"species": [{"element": "S", "occu": 1}], "abc": [0.555831, 0.266869, 0.734889], "xyz": [7.582680407691, 6.829333805888, 6.716142487221], "label": "S", "properties": {"magmom": -0.0}}, {"species": [{"element": "S", "occu": 1}], "abc": [0.672253, 0.417554, 0.213923], "xyz": [9.170916433433, 5.13112178325, 1.955039943847], "label": "S", "properties": {"magmom": -0.0}}, {"species": [{"element": "S", "occu": 1}], "abc": [0.672253, 0.582446, 0.286077], "xyz": [9.170916433433, 7.08426121675, 2.6144545561530004], "label": "S", "properties": {"magmom": -0.0}}, {"species": [{"element": "S", "occu": 1}], "abc": [0.327747, 0.582446, 0.786077], "xyz": [4.471144566567, 10.05159021675, 7.183949056153001], "label": "S", "properties": {"magmom": -0.0}}, {"species": [{"element": "S", "occu": 1}], "abc": [0.327747, 0.417554, 0.713923], "xyz": [4.471144566567, 8.09845078325, 6.524534443847], "label": "S", "properties": {"magmom": -0.0}}, {"species": [{"element": "S", "occu": 1}], "abc": [0.798165, 0.917615, 0.862385], "xyz": [10.888615618065, 13.604113110539998, 7.881327028765], "label": "S", "properties": {"magmom": -0.0}}, {"species": [{"element": "S", "occu": 1}], "abc": [0.798165, 0.082385, 0.637615], "xyz": [10.888615618065, 4.54592788946, 5.827156471235001], "label": "S", "properties": {"magmom": -0.0}}, {"species": [{"element": "S", "occu": 1}], "abc": [0.201835, 0.082385, 0.137615], "xyz": [2.7534453819349998, 1.5785988894599998, 1.257661971235], "label": "S", "properties": {"magmom": -0.0}}, {"species": [{"element": "S", "occu": 1}], "abc": [0.201835, 0.917615, 0.362385], "xyz": [2.7534453819349998, 10.636784110539999, 3.311832528765], "label": "S", "properties": {"magmom": -0.0}}, {"species": [{"element": "S", "occu": 1}], "abc": [0.025918, 0.765891, 0.980284], "xyz": [0.353574936998, 12.900651608986, 8.958804692876], "label": "S", "properties": {"magmom": -0.0}}, {"species": [{"element": "S", "occu": 1}], "abc": [0.025918, 0.234109, 0.519716], "xyz": [0.353574936998, 5.249389391014, 4.749678807124], "label": "S", "properties": {"magmom": -0.0}}, {"species": [{"element": "S", "occu": 1}], "abc": [0.974082, 0.234109, 0.019716], "xyz": [13.288486063002, 2.2820603910140003, 0.18018430712400002], "label": "S", "properties": {"magmom": -0.0}}, {"species": [{"element": "S", "occu": 1}], "abc": [0.974082, 0.765891, 0.480284], "xyz": [13.288486063002, 9.933322608986, 4.3893101928760005], "label": "S", "properties": {"magmom": -0.0}}, {"species": [{"element": "S", "occu": 1}], "abc": [0.892668, 0.715643, 0.921421], "xyz": [12.177831308748, 12.086623617739999, 8.420856383369001], "label": "S", "properties": {"magmom": 0.0}}, {"species": [{"element": "S", "occu": 1}], "abc": [0.892668, 0.284357, 0.578579], "xyz": [12.177831308748, 6.063417382259999, 5.287627116631], "label": "S", "properties": {"magmom": 0.0}}, {"species": [{"element": "S", "occu": 1}], "abc": [0.107332, 0.284357, 0.078579], "xyz": [1.4642296912519999, 3.09608838226, 0.718132616631], "label": "S", "properties": {"magmom": 0.0}}, {"species": [{"element": "S", "occu": 1}], "abc": [0.107332, 0.715643, 0.421421], "xyz": [1.4642296912519999, 9.11929461774, 3.851361883369], "label": "S", "properties": {"magmom": 0.0}}, {"species": [{"element": "S", "occu": 1}], "abc": [0.120406, 0.867299, 0.80447], "xyz": [1.642585996766, 12.795082307406002, 7.352042480830001], "label": "S", "properties": {"magmom": 0.0}}, {"species": [{"element": "S", "occu": 1}], "abc": [0.120406, 0.132701, 0.69553], "xyz": [1.642585996766, 5.354958692594, 6.35644101917], "label": "S", "properties": {"magmom": 0.0}}, {"species": [{"element": "S", "occu": 1}], "abc": [0.879594, 0.132701, 0.19553], "xyz": [11.999475003234, 2.3876296925940004, 1.7869465191700002], "label": "S", "properties": {"magmom": 0.0}}, {"species": [{"element": "S", "occu": 1}], "abc": [0.879594, 0.867299, 0.30447], "xyz": [11.999475003234, 9.827753307406, 2.7825479808300004], "label": "S", "properties": {"magmom": 0.0}}]}, "formation_enthalpy": 0.0, "temp": 900, "gibbs_model": "SISSO", "interpolated": false}, {"@module": "rxn_network.entries", "@class": "GibbsComputedStructureEntry", "energy": -1.1914437535039042, "composition": {"Fe": 3.0, "Si": 1.0}, "energy_adjustments": [], "parameters": {}, "data": {"oxide_type": "None", "icsd_ids": [633531, 633537, 633535, 157941, 633528, 658523, 633534, 600519, 633552, 56281, 190980, 412838, 53545, 633545]}, "entry_id": "mp-2199", "correction": 0.0, "structure": {"@module": "pymatgen.core.structure", "@class": "Structure", "charge": null, "lattice": {"matrix": [[0.0, 2.801282, 2.801282], [2.801282, 0.0, 2.801282], [2.801282, 2.801282, 0.0]], "a": 3.9616109964316286, "b": 3.9616109964316286, "c": 3.9616109964316286, "alpha": 59.99999999999999, "beta": 59.99999999999999, "gamma": 59.99999999999999, "volume": 43.9643328954172}, "sites": [{"species": [{"element": "Fe", "occu": 1}], "abc": [0.75, 0.75, 0.75], "xyz": [4.201923, 4.201923, 4.201923], "label": "Fe", "properties": {"magmom": 1.271}}, {"species": [{"element": "Fe", "occu": 1}], "abc": [0.0, 0.0, 0.0], "xyz": [0.0, 0.0, 0.0], "label": "Fe", "properties": {"magmom": 2.537}}, {"species": [{"element": "Fe", "occu": 1}], "abc": [0.25, 0.25, 0.25], "xyz": [1.400641, 1.400641, 1.400641], "label": "Fe", "properties": {"magmom": 1.271}}, {"species": [{"element": "Si", "occu": 1}], "abc": [0.5, 0.5, 0.5], "xyz": [2.801282, 2.801282, 2.801282], "label": "Si", "properties": {"magmom": -0.042}}]}, "formation_enthalpy": -1.2826950250000024, "temp": 900, "gibbs_model": "SISSO", "interpolated": false}], "products": [{"@module": "rxn_network.entries", "@class": "GibbsComputedStructureEntry", "energy": -9.710326512659591, "composition": {"Fe": 4.0, "Si": 2.0, "S": 8.0}, "energy_adjustments": [], "parameters": {}, "data": {"oxide_type": "None", "icsd_ids": []}, "entry_id": "mp-1024054", "correction": 0.0, "structure": {"@module": "pymatgen.core.structure", "@class": "Structure", "charge": null, "lattice": {"matrix": [[3.380163, -5.854614, 0.0], [3.380163, 5.854614, 0.0], [0.0, 0.0, 5.432437]], "a": 6.7603259533520275, "b": 6.7603259533520275, "c": 5.432437, "alpha": 90.0, "beta": 90.0, "gamma": 119.99999954348282, "volume": 215.01096316066855}, "sites": [{"species": [{"element": "Fe", "occu": 1}], "abc": [0.5, 0.0, 0.5], "xyz": [1.6900815, -2.927307, 2.7162185], "label": "Fe", "properties": {"magmom": 0.0}}, {"species": [{"element": "Fe", "occu": 1}], "abc": [0.0, 0.5, 0.5], "xyz": [1.6900815, 2.927307, 2.7162185], "label": "Fe", "properties": {"magmom": 0.0}}, {"species": [{"element": "Fe", "occu": 1}], "abc": [0.0, 0.0, 0.0], "xyz": [0.0, 0.0, 0.0], "label": "Fe", "properties": {"magmom": -0.0}}, {"species": [{"element": "Fe", "occu": 1}], "abc": [0.5, 0.5, 0.5], "xyz": [3.380163, 0.0, 2.7162185], "label": "Fe", "properties": {"magmom": 0.0}}, {"species": [{"element": "Si", "occu": 1}], "abc": [0.666667, 0.333333, 0.916629], "xyz": [3.3801630000000005, -1.9515419030760002, 4.979529294873], "label": "Si", "properties": {"magmom": -0.0}}, {"species": [{"element": "Si", "occu": 1}], "abc": [0.333333, 0.666667, 0.083371], "xyz": [3.3801630000000005, 1.9515419030760002, 0.452907705127], "label": "Si", "properties": {"magmom": -0.0}}, {"species": [{"element": "S", "occu": 1}], "abc": [0.335476, 0.167738, 0.747471], "xyz": [1.7009453438820001, -0.9820412431319999, 4.060589116827], "label": "S", "properties": {"magmom": 0.0}}, {"species": [{"element": "S", "occu": 1}], "abc": [0.666667, 0.333333, 0.313166], "xyz": [3.3801630000000005, -1.9515419030760002, 1.7012545655420002], "label": "S", "properties": {"magmom": -0.0}}, {"species": [{"element": "S", "occu": 1}], "abc": [0.832262, 0.664524, 0.747471], "xyz": [5.059380656118, -0.9820412431319996, 4.060589116827], "label": "S", "properties": {"magmom": 0.0}}, {"species": [{"element": "S", "occu": 1}], "abc": [0.832262, 0.167738, 0.747471], "xyz": [3.3801629999999996, -3.8905315137359993, 4.060589116827], "label": "S", "properties": {"magmom": 0.0}}, {"species": [{"element": "S", "occu": 1}], "abc": [0.167738, 0.335476, 0.252529], "xyz": [1.7009453438820001, 0.9820412431319999, 1.371847883173], "label": "S", "properties": {"magmom": 0.0}}, {"species": [{"element": "S", "occu": 1}], "abc": [0.167738, 0.832262, 0.252529], "xyz": [3.3801629999999996, 3.8905315137359993, 1.371847883173], "label": "S", "properties": {"magmom": 0.0}}, {"species": [{"element": "S", "occu": 1}], "abc": [0.333333, 0.666667, 0.686834], "xyz": [3.3801630000000005, 1.9515419030760002, 3.731182434458], "label": "S", "properties": {"magmom": -0.0}}, {"species": [{"element": "S", "occu": 1}], "abc": [0.664524, 0.832262, 0.252529], "xyz": [5.059380656118, 0.9820412431319996, 1.371847883173], "label": "S", "properties": {"magmom": 0.0}}]}, "formation_enthalpy": -10.496428415000011, "temp": 900, "gibbs_model": "SISSO", "interpolated": false}, {"@module": "rxn_network.entries", "@class": "GibbsComputedStructureEntry", "energy": -7.005498649050381, "composition": {"Fe": 4.0, "S": 6.0}, "energy_adjustments": [], "parameters": {}, "data": {"oxide_type": "None", "icsd_ids": []}, "entry_id": "mp-952567", "correction": 0.0, "structure": {"@module": "pymatgen.core.structure", "@class": "Structure", "charge": null, "lattice": {"matrix": [[5.211976, -2.86765, 0.0], [5.211976, 2.86765, 0.0], [3.634183, 0.0, 4.709651]], "a": 5.948790662569662, "b": 5.948790662569662, "c": 5.948789676840996, "alpha": 57.6395319679662, "beta": 57.6395319679662, "gamma": 57.639532757945425, "volume": 140.78204604385044}, "sites": [{"species": [{"element": "Fe", "occu": 1}], "abc": [0.845826, 0.845826, 0.845826], "xyz": [11.890736094509998, 0.0, 3.983545266726], "label": "Fe", "properties": {"magmom": 0.002}}, {"species": [{"element": "Fe", "occu": 1}], "abc": [0.654174, 0.654174, 0.654174], "xyz": [9.19646640549, 0.0, 3.080931233274], "label": "Fe", "properties": {"magmom": 0.002}}, {"species": [{"element": "Fe", "occu": 1}], "abc": [0.154174, 0.154174, 0.154174], "xyz": [2.1673989054900002, 0.0, 0.7261057332740001], "label": "Fe", "properties": {"magmom": 0.002}}, {"species": [{"element": "Fe", "occu": 1}], "abc": [0.345826, 0.345826, 0.345826], "xyz": [4.86166859451, 0.0, 1.628719766726], "label": "Fe", "properties": {"magmom": 0.002}}, {"species": [{"element": "S", "occu": 1}], "abc": [0.75, 0.067411, 0.432589], "xyz": [5.832434103922999, -1.95742634585, 2.037343216439], "label": "S", "properties": {"magmom": -0.0}}, {"species": [{"element": "S", "occu": 1}], "abc": [0.432589, 0.75, 0.067411], "xyz": [6.408609396076999, 0.91022365415, 0.317482283561], "label": "S", "properties": {"magmom": -0.0}}, {"species": [{"element": "S", "occu": 1}], "abc": [0.067411, 0.432589, 0.75], "xyz": [5.33162525, 1.0472026917000001, 3.53223825], "label": "S", "properties": {"magmom": -0.0}}, {"species": [{"element": "S", "occu": 1}], "abc": [0.25, 0.932589, 0.567411], "xyz": [8.225700896077, 1.95742634585, 2.672307783561], "label": "S", "properties": {"magmom": -0.0}}, {"species": [{"element": "S", "occu": 1}], "abc": [0.932589, 0.567411, 0.25], "xyz": [8.72650975, -1.0472026917000001, 1.17741275], "label": "S", "properties": {"magmom": -0.0}}, {"species": [{"element": "S", "occu": 1}], "abc": [0.567411, 0.25, 0.932589], "xyz": [7.649525603923001, -0.9102236541499998, 4.392168716439], "label": "S", "properties": {"magmom": -0.0}}]}, "formation_enthalpy": -7.720453818750002, "temp": 900, "gibbs_model": "SISSO", "interpolated": false}]}, {"@module": "rxn_network.reaction", "@class": "ComputedReaction", "reactants": [{"@module": "rxn_network.entries", "@class": "GibbsComputedStructureEntry", "energy": -4.800696500846133, "composition": {"Fe": 10.0, "Si": 6.0}, "energy_adjustments": [], "parameters": {}, "data": {"oxide_type": "None", "icsd_ids": [99977, 99970, 633540, 161129, 166484, 633525, 161131, 161130, 99969, 99968, 99976, 99973, 99974, 99966, 161128, 633547, 99972, 42585, 99975, 99967, 99971]}, "entry_id": "mp-449", "correction": 0.0, "structure": {"@module": "pymatgen.core.structure", "@class": "Structure", "charge": null, "lattice": {"matrix": [[3.3492, -5.800985, 0.0], [3.3492, 5.800985, 0.0], [0.0, 0.0, 4.686311]], "a": 6.698400376972475, "b": 6.698400376972475, "c": 4.686311, "alpha": 90.0, "beta": 90.0, "gamma": 120.00000372332146, "volume": 182.09747641773836}, "sites": [{"species": [{"element": "Fe", "occu": 1}], "abc": [0.0, 0.761438, 0.75], "xyz": [2.5502081496, 4.41709041643, 3.51473325], "label": "Fe", "properties": {"magmom": -0.251}}, {"species": [{"element": "Fe", "occu": 1}], "abc": [0.0, 0.238562, 0.25], "xyz": [0.7989918504, 1.3838945835699998, 1.17157775], "label": "Fe", "properties": {"magmom": -0.251}}, {"species": [{"element": "Fe", "occu": 1}], "abc": [0.761438, 0.761438, 0.25], "xyz": [5.1004162992, 0.0, 1.17157775], "label": "Fe", "properties": {"magmom": -0.185}}, {"species": [{"element": "Fe", "occu": 1}], "abc": [0.761438, 0.0, 0.75], "xyz": [2.5502081496, -4.41709041643, 3.51473325], "label": "Fe", "properties": {"magmom": -0.194}}, {"species": [{"element": "Fe", "occu": 1}], "abc": [0.238562, 0.238562, 0.75], "xyz": [1.5979837008, 0.0, 3.51473325], "label": "Fe", "properties": {"magmom": -0.185}}, {"species": [{"element": "Fe", "occu": 1}], "abc": [0.238562, 0.0, 0.25], "xyz": [0.7989918504, -1.3838945835699998, 1.17157775], "label": "Fe", "properties": {"magmom": -0.194}}, {"species": [{"element": "Fe", "occu": 1}], "abc": [0.333333, 0.666667, 0.5], "xyz": [3.3492, 1.9336655339900002, 2.3431555], "label": "Fe", "properties": {"magmom": 1.071}}, {"species": [{"element": "Fe", "occu": 1}], "abc": [0.666667, 0.333333, 0.0], "xyz": [3.3492, -1.9336655339900002, 0.0], "label": "Fe", "properties": {"magmom": 1.087}}, {"species": [{"element": "Fe", "occu": 1}], "abc": [0.666667, 0.333333, 0.5], "xyz": [3.3492, -1.9336655339900002, 2.3431555], "label": "Fe", "properties": {"magmom": 1.071}}, {"species": [{"element": "Fe", "occu": 1}], "abc": [0.333333, 0.666667, 0.0], "xyz": [3.3492, 1.9336655339900002, 0.0], "label": "Fe", "properties": {"magmom": 1.087}}, {"species": [{"element": "Si", "occu": 1}], "abc": [0.395401, 0.0, 0.75], "xyz": [1.3242770292000001, -2.293715269985, 3.51473325], "label": "Si", "properties": {"magmom": -0.014}}, {"species": [{"element": "Si", "occu": 1}], "abc": [0.395401, 0.395401, 0.25], "xyz": [2.6485540584000002, 0.0, 1.17157775], "label": "Si", "properties": {"magmom": -0.013}}, {"species": [{"element": "Si", "occu": 1}], "abc": [0.0, 0.604599, 0.25], "xyz": [2.0249229708, 3.507269730015, 1.17157775], "label": "Si", "properties": {"magmom": -0.016}}, {"species": [{"element": "Si", "occu": 1}], "abc": [0.0, 0.395401, 0.75], "xyz": [1.3242770292000001, 2.293715269985, 3.51473325], "label": "Si", "properties": {"magmom": -0.016}}, {"species": [{"element": "Si", "occu": 1}], "abc": [0.604599, 0.604599, 0.75], "xyz": [4.0498459416, 0.0, 3.51473325], "label": "Si", "properties": {"magmom": -0.013}}, {"species": [{"element": "Si", "occu": 1}], "abc": [0.604599, 0.0, 0.25], "xyz": [2.0249229708, -3.507269730015, 1.17157775], "label": "Si", "properties": {"magmom": -0.014}}]}, "formation_enthalpy": -4.907931229999988, "temp": 900, "gibbs_model": "SISSO", "interpolated": false}, {"@module": "rxn_network.entries", "@class": "GibbsComputedStructureEntry", "energy": 0.0, "composition": {"S": 32.0}, "energy_adjustments": [], "parameters": {}, "data": {"oxide_type": "None", "icsd_ids": [82372, 66517, 2091]}, "entry_id": "mp-96", "correction": 0.0, "structure": {"@module": "pymatgen.core.structure", "@class": "Structure", "charge": null, "lattice": {"matrix": [[13.642061, 0.0, 0.0], [0.0, 9.248054, 0.0], [0.0, 5.934658, 9.138989]], "a": 13.642061, "b": 9.248054, "c": 10.896847503708814, "alpha": 57.00119438186791, "beta": 90.0, "gamma": 90.0, "volume": 1152.997853241063}, "sites": [{"species": [{"element": "S", "occu": 1}], "abc": [0.34959, 0.367214, 0.317765], "xyz": [4.76912810499, 5.281841500925999, 2.9040508395850004], "label": "S", "properties": {"magmom": 0.0}}, {"species": [{"element": "S", "occu": 1}], "abc": [0.34959, 0.632786, 0.182235], "xyz": [4.76912810499, 6.933541499073999, 1.6654436604150002], "label": "S", "properties": {"magmom": 0.0}}, {"species": [{"element": "S", "occu": 1}], "abc": [0.65041, 0.632786, 0.682235], "xyz": [8.87293289501, 9.900870499074, 6.234938160415001], "label": "S", "properties": {"magmom": 0.0}}, {"species": [{"element": "S", "occu": 1}], "abc": [0.65041, 0.367214, 0.817765], "xyz": [8.87293289501, 8.249170500925999, 7.473545339585], "label": "S", "properties": {"magmom": 0.0}}, {"species": [{"element": "S", "occu": 1}], "abc": [0.577263, 0.215795, 0.340501], "xyz": [7.875057059043, 4.016440796588, 3.111834893489], "label": "S", "properties": {"magmom": -0.0}}, {"species": [{"element": "S", "occu": 1}], "abc": [0.577263, 0.784205, 0.159499], "xyz": [7.875057059043, 8.198942203412, 1.4576596065110001], "label": "S", "properties": {"magmom": -0.0}}, {"species": [{"element": "S", "occu": 1}], "abc": [0.422737, 0.784205, 0.659499], "xyz": [5.767003940956999, 11.166271203412, 6.0271541065109995], "label": "S", "properties": {"magmom": -0.0}}, {"species": [{"element": "S", "occu": 1}], "abc": [0.422737, 0.215795, 0.840501], "xyz": [5.767003940956999, 6.983769796588, 7.681329393489001], "label": "S", "properties": {"magmom": -0.0}}, {"species": [{"element": "S", "occu": 1}], "abc": [0.444169, 0.266869, 0.234889], "xyz": [6.059380592309, 3.862004805888, 2.146647987221], "label": "S", "properties": {"magmom": -0.0}}, {"species": [{"element": "S", "occu": 1}], "abc": [0.444169, 0.733131, 0.265111], "xyz": [6.059380592309, 8.353378194111999, 2.422846512779], "label": "S", "properties": {"magmom": -0.0}}, {"species": [{"element": "S", "occu": 1}], "abc": [0.555831, 0.733131, 0.765111], "xyz": [7.582680407691, 11.320707194112, 6.992341012779001], "label": "S", "properties": {"magmom": -0.0}}, {"species": [{"element": "S", "occu": 1}], "abc": [0.555831, 0.266869, 0.734889], "xyz": [7.582680407691, 6.829333805888, 6.716142487221], "label": "S", "properties": {"magmom": -0.0}}, {"species": [{"element": "S", "occu": 1}], "abc": [0.672253, 0.417554, 0.213923], "xyz": [9.170916433433, 5.13112178325, 1.955039943847], "label": "S", "properties": {"magmom": -0.0}}, {"species": [{"element": "S", "occu": 1}], "abc": [0.672253, 0.582446, 0.286077], "xyz": [9.170916433433, 7.08426121675, 2.6144545561530004], "label": "S", "properties": {"magmom": -0.0}}, {"species": [{"element": "S", "occu": 1}], "abc": [0.327747, 0.582446, 0.786077], "xyz": [4.471144566567, 10.05159021675, 7.183949056153001], "label": "S", "properties": {"magmom": -0.0}}, {"species": [{"element": "S", "occu": 1}], "abc": [0.327747, 0.417554, 0.713923], "xyz": [4.471144566567, 8.09845078325, 6.524534443847], "label": "S", "properties": {"magmom": -0.0}}, {"species": [{"element": "S", "occu": 1}], "abc": [0.798165, 0.917615, 0.862385], "xyz": [10.888615618065, 13.604113110539998, 7.881327028765], "label": "S", "properties": {"magmom": -0.0}}, {"species": [{"element": "S", "occu": 1}], "abc": [0.798165, 0.082385, 0.637615], "xyz": [10.888615618065, 4.54592788946, 5.827156471235001], "label": "S", "properties": {"magmom": -0.0}}, {"species": [{"element": "S", "occu": 1}], "abc": [0.201835, 0.082385, 0.137615], "xyz": [2.7534453819349998, 1.5785988894599998, 1.257661971235], "label": "S", "properties": {"magmom": -0.0}}, {"species": [{"element": "S", "occu": 1}], "abc": [0.201835, 0.917615, 0.362385], "xyz": [2.7534453819349998, 10.636784110539999, 3.311832528765], "label": "S", "properties": {"magmom": -0.0}}, {"species": [{"element": "S", "occu": 1}], "abc": [0.025918, 0.765891, 0.980284], "xyz": [0.353574936998, 12.900651608986, 8.958804692876], "label": "S", "properties": {"magmom": -0.0}}, {"species": [{"element": "S", "occu": 1}], "abc": [0.025918, 0.234109, 0.519716], "xyz": [0.353574936998, 5.249389391014, 4.749678807124], "label": "S", "properties": {"magmom": -0.0}}, {"species": [{"element": "S", "occu": 1}], "abc": [0.974082, 0.234109, 0.019716], "xyz": [13.288486063002, 2.2820603910140003, 0.18018430712400002], "label": "S", "properties": {"magmom": -0.0}}, {"species": [{"element": "S", "occu": 1}], "abc": [0.974082, 0.765891, 0.480284], "xyz": [13.288486063002, 9.933322608986, 4.3893101928760005], "label": "S", "properties": {"magmom": -0.0}}, {"species": [{"element": "S", "occu": 1}], "abc": [0.892668, 0.715643, 0.921421], "xyz": [12.177831308748, 12.086623617739999, 8.420856383369001], "label": "S", "properties": {"magmom": 0.0}}, {"species": [{"element": "S", "occu": 1}], "abc": [0.892668, 0.284357, 0.578579], "xyz": [12.177831308748, 6.063417382259999, 5.287627116631], "label": "S", "properties": {"magmom": 0.0}}, {"species": [{"element": "S", "occu": 1}], "abc": [0.107332, 0.284357, 0.078579], "xyz": [1.4642296912519999, 3.09608838226, 0.718132616631], "label": "S", "properties": {"magmom": 0.0}}, {"species": [{"element": "S", "occu": 1}], "abc": [0.107332, 0.715643, 0.421421], "xyz": [1.4642296912519999, 9.11929461774, 3.851361883369], "label": "S", "properties": {"magmom": 0.0}}, {"species": [{"element": "S", "occu": 1}], "abc": [0.120406, 0.867299, 0.80447], "xyz": [1.642585996766, 12.795082307406002, 7.352042480830001], "label": "S", "properties": {"magmom": 0.0}}, {"species": [{"element": "S", "occu": 1}], "abc": [0.120406, 0.132701, 0.69553], "xyz": [1.642585996766, 5.354958692594, 6.35644101917], "label": "S", "properties": {"magmom": 0.0}}, {"species": [{"element": "S", "occu": 1}], "abc": [0.879594, 0.132701, 0.19553], "xyz": [11.999475003234, 2.3876296925940004, 1.7869465191700002], "label": "S", "properties": {"magmom": 0.0}}, {"species": [{"element": "S", "occu": 1}], "abc": [0.879594, 0.867299, 0.30447], "xyz": [11.999475003234, 9.827753307406, 2.7825479808300004], "label": "S", "properties": {"magmom": 0.0}}]}, "formation_enthalpy": 0.0, "temp": 900, "gibbs_model": "SISSO", "interpolated": false}], "products": [{"@module": "rxn_network.entries", "@class": "GibbsComputedStructureEntry", "energy": -9.710326512659591, "composition": {"Fe": 4.0, "Si": 2.0, "S": 8.0}, "energy_adjustments": [], "parameters": {}, "data": {"oxide_type": "None", "icsd_ids": []}, "entry_id": "mp-1024054", "correction": 0.0, "structure": {"@module": "pymatgen.core.structure", "@class": "Structure", "charge": null, "lattice": {"matrix": [[3.380163, -5.854614, 0.0], [3.380163, 5.854614, 0.0], [0.0, 0.0, 5.432437]], "a": 6.7603259533520275, "b": 6.7603259533520275, "c": 5.432437, "alpha": 90.0, "beta": 90.0, "gamma": 119.99999954348282, "volume": 215.01096316066855}, "sites": [{"species": [{"element": "Fe", "occu": 1}], "abc": [0.5, 0.0, 0.5], "xyz": [1.6900815, -2.927307, 2.7162185], "label": "Fe", "properties": {"magmom": 0.0}}, {"species": [{"element": "Fe", "occu": 1}], "abc": [0.0, 0.5, 0.5], "xyz": [1.6900815, 2.927307, 2.7162185], "label": "Fe", "properties": {"magmom": 0.0}}, {"species": [{"element": "Fe", "occu": 1}], "abc": [0.0, 0.0, 0.0], "xyz": [0.0, 0.0, 0.0], "label": "Fe", "properties": {"magmom": -0.0}}, {"species": [{"element": "Fe", "occu": 1}], "abc": [0.5, 0.5, 0.5], "xyz": [3.380163, 0.0, 2.7162185], "label": "Fe", "properties": {"magmom": 0.0}}, {"species": [{"element": "Si", "occu": 1}], "abc": [0.666667, 0.333333, 0.916629], "xyz": [3.3801630000000005, -1.9515419030760002, 4.979529294873], "label": "Si", "properties": {"magmom": -0.0}}, {"species": [{"element": "Si", "occu": 1}], "abc": [0.333333, 0.666667, 0.083371], "xyz": [3.3801630000000005, 1.9515419030760002, 0.452907705127], "label": "Si", "properties": {"magmom": -0.0}}, {"species": [{"element": "S", "occu": 1}], "abc": [0.335476, 0.167738, 0.747471], "xyz": [1.7009453438820001, -0.9820412431319999, 4.060589116827], "label": "S", "properties": {"magmom": 0.0}}, {"species": [{"element": "S", "occu": 1}], "abc": [0.666667, 0.333333, 0.313166], "xyz": [3.3801630000000005, -1.9515419030760002, 1.7012545655420002], "label": "S", "properties": {"magmom": -0.0}}, {"species": [{"element": "S", "occu": 1}], "abc": [0.832262, 0.664524, 0.747471], "xyz": [5.059380656118, -0.9820412431319996, 4.060589116827], "label": "S", "properties": {"magmom": 0.0}}, {"species": [{"element": "S", "occu": 1}], "abc": [0.832262, 0.167738, 0.747471], "xyz": [3.3801629999999996, -3.8905315137359993, 4.060589116827], "label": "S", "properties": {"magmom": 0.0}}, {"species": [{"element": "S", "occu": 1}], "abc": [0.167738, 0.335476, 0.252529], "xyz": [1.7009453438820001, 0.9820412431319999, 1.371847883173], "label": "S", "properties": {"magmom": 0.0}}, {"species": [{"element": "S", "occu": 1}], "abc": [0.167738, 0.832262, 0.252529], "xyz": [3.3801629999999996, 3.8905315137359993, 1.371847883173], "label": "S", "properties": {"magmom": 0.0}}, {"species": [{"element": "S", "occu": 1}], "abc": [0.333333, 0.666667, 0.686834], "xyz": [3.3801630000000005, 1.9515419030760002, 3.731182434458], "label": "S", "properties": {"magmom": -0.0}}, {"species": [{"element": "S", "occu": 1}], "abc": [0.664524, 0.832262, 0.252529], "xyz": [5.059380656118, 0.9820412431319996, 1.371847883173], "label": "S", "properties": {"magmom": 0.0}}]}, "formation_enthalpy": -10.496428415000011, "temp": 900, "gibbs_model": "SISSO", "interpolated": false}, {"@module": "rxn_network.entries", "@class": "GibbsComputedStructureEntry", "energy": -4.128873272351304, "composition": {"Fe": 4.0, "Si": 4.0}, "energy_adjustments": [], "parameters": {}, "data": {"oxide_type": "None", "icsd_ids": [5250, 81496, 76945, 81501, 36188, 52334, 402761, 633542, 81499, 43330, 81497, 633541, 81500, 81495, 81498, 633551, 633543, 633524, 41997]}, "entry_id": "mp-871", "correction": 0.0, "structure": {"@module": "pymatgen.core.structure", "@class": "Structure", "charge": null, "lattice": {"matrix": [[4.448221, 0.0, 0.0], [0.0, 4.448221, 0.0], [0.0, 0.0, 4.448221]], "a": 4.448221, "b": 4.448221, "c": 4.448221, "alpha": 90.0, "beta": 90.0, "gamma": 90.0, "volume": 88.01548130249711}, "sites": [{"species": [{"element": "Fe", "occu": 1}], "abc": [0.863684, 0.636316, 0.363684], "xyz": [3.841857306164, 2.8304741938360003, 1.6177468061640001], "label": "Fe", "properties": {"magmom": -0.0}}, {"species": [{"element": "Fe", "occu": 1}], "abc": [0.636316, 0.363684, 0.863684], "xyz": [2.8304741938360003, 1.6177468061640001, 3.841857306164], "label": "Fe", "properties": {"magmom": -0.0}}, {"species": [{"element": "Fe", "occu": 1}], "abc": [0.363684, 0.863684, 0.636316], "xyz": [1.6177468061640001, 3.841857306164, 2.8304741938360003], "label": "Fe", "properties": {"magmom": -0.0}}, {"species": [{"element": "Fe", "occu": 1}], "abc": [0.136316, 0.136316, 0.136316], "xyz": [0.606363693836, 0.606363693836, 0.606363693836], "label": "Fe", "properties": {"magmom": -0.0}}, {"species": [{"element": "Si", "occu": 1}], "abc": [0.159187, 0.340813, 0.659187], "xyz": [0.708098956327, 1.516011543673, 2.932209456327], "label": "Si", "properties": {"magmom": -0.0}}, {"species": [{"element": "Si", "occu": 1}], "abc": [0.340813, 0.659187, 0.159187], "xyz": [1.516011543673, 2.932209456327, 0.708098956327], "label": "Si", "properties": {"magmom": -0.0}}, {"species": [{"element": "Si", "occu": 1}], "abc": [0.659187, 0.159187, 0.340813], "xyz": [2.932209456327, 0.708098956327, 1.516011543673], "label": "Si", "properties": {"magmom": -0.0}}, {"species": [{"element": "Si", "occu": 1}], "abc": [0.840813, 0.840813, 0.840813], "xyz": [3.7401220436730003, 3.7401220436730003, 3.7401220436730003], "label": "Si", "properties": {"magmom": -0.0}}]}, "formation_enthalpy": -4.102441109999994, "temp": 900, "gibbs_model": "SISSO", "interpolated": false}]}, {"@module": "rxn_network.reaction", "@class": "ComputedReaction", "reactants": [{"@module": "rxn_network.entries", "@class": "GibbsComputedStructureEntry", "energy": -4.128873272351304, "composition": {"Fe": 4.0, "Si": 4.0}, "energy_adjustments": [], "parameters": {}, "data": {"oxide_type": "None", "icsd_ids": [5250, 81496, 76945, 81501, 36188, 52334, 402761, 633542, 81499, 43330, 81497, 633541, 81500, 81495, 81498, 633551, 633543, 633524, 41997]}, "entry_id": "mp-871", "correction": 0.0, "structure": {"@module": "pymatgen.core.structure", "@class": "Structure", "charge": null, "lattice": {"matrix": [[4.448221, 0.0, 0.0], [0.0, 4.448221, 0.0], [0.0, 0.0, 4.448221]], "a": 4.448221, "b": 4.448221, "c": 4.448221, "alpha": 90.0, "beta": 90.0, "gamma": 90.0, "volume": 88.01548130249711}, "sites": [{"species": [{"element": "Fe", "occu": 1}], "abc": [0.863684, 0.636316, 0.363684], "xyz": [3.841857306164, 2.8304741938360003, 1.6177468061640001], "label": "Fe", "properties": {"magmom": -0.0}}, {"species": [{"element": "Fe", "occu": 1}], "abc": [0.636316, 0.363684, 0.863684], "xyz": [2.8304741938360003, 1.6177468061640001, 3.841857306164], "label": "Fe", "properties": {"magmom": -0.0}}, {"species": [{"element": "Fe", "occu": 1}], "abc": [0.363684, 0.863684, 0.636316], "xyz": [1.6177468061640001, 3.841857306164, 2.8304741938360003], "label": "Fe", "properties": {"magmom": -0.0}}, {"species": [{"element": "Fe", "occu": 1}], "abc": [0.136316, 0.136316, 0.136316], "xyz": [0.606363693836, 0.606363693836, 0.606363693836], "label": "Fe", "properties": {"magmom": -0.0}}, {"species": [{"element": "Si", "occu": 1}], "abc": [0.159187, 0.340813, 0.659187], "xyz": [0.708098956327, 1.516011543673, 2.932209456327], "label": "Si", "properties": {"magmom": -0.0}}, {"species": [{"element": "Si", "occu": 1}], "abc": [0.340813, 0.659187, 0.159187], "xyz": [1.516011543673, 2.932209456327, 0.708098956327], "label": "Si", "properties": {"magmom": -0.0}}, {"species": [{"element": "Si", "occu": 1}], "abc": [0.659187, 0.159187, 0.340813], "xyz": [2.932209456327, 0.708098956327, 1.516011543673], "label": "Si", "properties": {"magmom": -0.0}}, {"species": [{"element": "Si", "occu": 1}], "abc": [0.840813, 0.840813, 0.840813], "xyz": [3.7401220436730003, 3.7401220436730003, 3.7401220436730003], "label": "Si", "properties": {"magmom": -0.0}}]}, "formation_enthalpy": -4.102441109999994, "temp": 900, "gibbs_model": "SISSO", "interpolated": false}, {"@module": "rxn_network.entries", "@class": "GibbsComputedStructureEntry", "energy": 0.0, "composition": {"S": 32.0}, "energy_adjustments": [], "parameters": {}, "data": {"oxide_type": "None", "icsd_ids": [82372, 66517, 2091]}, "entry_id": "mp-96", "correction": 0.0, "structure": {"@module": "pymatgen.core.structure", "@class": "Structure", "charge": null, "lattice": {"matrix": [[13.642061, 0.0, 0.0], [0.0, 9.248054, 0.0], [0.0, 5.934658, 9.138989]], "a": 13.642061, "b": 9.248054, "c": 10.896847503708814, "alpha": 57.00119438186791, "beta": 90.0, "gamma": 90.0, "volume": 1152.997853241063}, "sites": [{"species": [{"element": "S", "occu": 1}], "abc": [0.34959, 0.367214, 0.317765], "xyz": [4.76912810499, 5.281841500925999, 2.9040508395850004], "label": "S", "properties": {"magmom": 0.0}}, {"species": [{"element": "S", "occu": 1}], "abc": [0.34959, 0.632786, 0.182235], "xyz": [4.76912810499, 6.933541499073999, 1.6654436604150002], "label": "S", "properties": {"magmom": 0.0}}, {"species": [{"element": "S", "occu": 1}], "abc": [0.65041, 0.632786, 0.682235], "xyz": [8.87293289501, 9.900870499074, 6.234938160415001], "label": "S", "properties": {"magmom": 0.0}}, {"species": [{"element": "S", "occu": 1}], "abc": [0.65041, 0.367214, 0.817765], "xyz": [8.87293289501, 8.249170500925999, 7.473545339585], "label": "S", "properties": {"magmom": 0.0}}, {"species": [{"element": "S", "occu": 1}], "abc": [0.577263, 0.215795, 0.340501], "xyz": [7.875057059043, 4.016440796588, 3.111834893489], "label": "S", "properties": {"magmom": -0.0}}, {"species": [{"element": "S", "occu": 1}], "abc": [0.577263, 0.784205, 0.159499], "xyz": [7.875057059043, 8.198942203412, 1.4576596065110001], "label": "S", "properties": {"magmom": -0.0}}, {"species": [{"element": "S", "occu": 1}], "abc": [0.422737, 0.784205, 0.659499], "xyz": [5.767003940956999, 11.166271203412, 6.0271541065109995], "label": "S", "properties": {"magmom": -0.0}}, {"species": [{"element": "S", "occu": 1}], "abc": [0.422737, 0.215795, 0.840501], "xyz": [5.767003940956999, 6.983769796588, 7.681329393489001], "label": "S", "properties": {"magmom": -0.0}}, {"species": [{"element": "S", "occu": 1}], "abc": [0.444169, 0.266869, 0.234889], "xyz": [6.059380592309, 3.862004805888, 2.146647987221], "label": "S", "properties": {"magmom": -0.0}}, {"species": [{"element": "S", "occu": 1}], "abc": [0.444169, 0.733131, 0.265111], "xyz": [6.059380592309, 8.353378194111999, 2.422846512779], "label": "S", "properties": {"magmom": -0.0}}, {"species": [{"element": "S", "occu": 1}], "abc": [0.555831, 0.733131, 0.765111], "xyz": [7.582680407691, 11.320707194112, 6.992341012779001], "label": "S", "properties": {"magmom": -0.0}}, {"species": [{"element": "S", "occu": 1}], "abc": [0.555831, 0.266869, 0.734889], "xyz": [7.582680407691, 6.829333805888, 6.716142487221], "label": "S", "properties": {"magmom": -0.0}}, {"species": [{"element": "S", "occu": 1}], "abc": [0.672253, 0.417554, 0.213923], "xyz": [9.170916433433, 5.13112178325, 1.955039943847], "label": "S", "properties": {"magmom": -0.0}}, {"species": [{"element": "S", "occu": 1}], "abc": [0.672253, 0.582446, 0.286077], "xyz": [9.170916433433, 7.08426121675, 2.6144545561530004], "label": "S", "properties": {"magmom": -0.0}}, {"species": [{"element": "S", "occu": 1}], "abc": [0.327747, 0.582446, 0.786077], "xyz": [4.471144566567, 10.05159021675, 7.183949056153001], "label": "S", "properties": {"magmom": -0.0}}, {"species": [{"element": "S", "occu": 1}], "abc": [0.327747, 0.417554, 0.713923], "xyz": [4.471144566567, 8.09845078325, 6.524534443847], "label": "S", "properties": {"magmom": -0.0}}, {"species": [{"element": "S", "occu": 1}], "abc": [0.798165, 0.917615, 0.862385], "xyz": [10.888615618065, 13.604113110539998, 7.881327028765], "label": "S", "properties": {"magmom": -0.0}}, {"species": [{"element": "S", "occu": 1}], "abc": [0.798165, 0.082385, 0.637615], "xyz": [10.888615618065, 4.54592788946, 5.827156471235001], "label": "S", "properties": {"magmom": -0.0}}, {"species": [{"element": "S", "occu": 1}], "abc": [0.201835, 0.082385, 0.137615], "xyz": [2.7534453819349998, 1.5785988894599998, 1.257661971235], "label": "S", "properties": {"magmom": -0.0}}, {"species": [{"element": "S", "occu": 1}], "abc": [0.201835, 0.917615, 0.362385], "xyz": [2.7534453819349998, 10.636784110539999, 3.311832528765], "label": "S", "properties": {"magmom": -0.0}}, {"species": [{"element": "S", "occu": 1}], "abc": [0.025918, 0.765891, 0.980284], "xyz": [0.353574936998, 12.900651608986, 8.958804692876], "label": "S", "properties": {"magmom": -0.0}}, {"species": [{"element": "S", "occu": 1}], "abc": [0.025918, 0.234109, 0.519716], "xyz": [0.353574936998, 5.249389391014, 4.749678807124], "label": "S", "properties": {"magmom": -0.0}}, {"species": [{"element": "S", "occu": 1}], "abc": [0.974082, 0.234109, 0.019716], "xyz": [13.288486063002, 2.2820603910140003, 0.18018430712400002], "label": "S", "properties": {"magmom": -0.0}}, {"species": [{"element": "S", "occu": 1}], "abc": [0.974082, 0.765891, 0.480284], "xyz": [13.288486063002, 9.933322608986, 4.3893101928760005], "label": "S", "properties": {"magmom": -0.0}}, {"species": [{"element": "S", "occu": 1}], "abc": [0.892668, 0.715643, 0.921421], "xyz": [12.177831308748, 12.086623617739999, 8.420856383369001], "label": "S", "properties": {"magmom": 0.0}}, {"species": [{"element": "S", "occu": 1}], "abc": [0.892668, 0.284357, 0.578579], "xyz": [12.177831308748, 6.063417382259999, 5.287627116631], "label": "S", "properties": {"magmom": 0.0}}, {"species": [{"element": "S", "occu": 1}], "abc": [0.107332, 0.284357, 0.078579], "xyz": [1.4642296912519999, 3.09608838226, 0.718132616631], "label": "S", "properties": {"magmom": 0.0}}, {"species": [{"element": "S", "occu": 1}], "abc": [0.107332, 0.715643, 0.421421], "xyz": [1.4642296912519999, 9.11929461774, 3.851361883369], "label": "S", "properties": {"magmom": 0.0}}, {"species": [{"element": "S", "occu": 1}], "abc": [0.120406, 0.867299, 0.80447], "xyz": [1.642585996766, 12.795082307406002, 7.352042480830001], "label": "S", "properties": {"magmom": 0.0}}, {"species": [{"element": "S", "occu": 1}], "abc": [0.120406, 0.132701, 0.69553], "xyz": [1.642585996766, 5.354958692594, 6.35644101917], "label": "S", "properties": {"magmom": 0.0}}, {"species": [{"element": "S", "occu": 1}], "abc": [0.879594, 0.132701, 0.19553], "xyz": [11.999475003234, 2.3876296925940004, 1.7869465191700002], "label": "S", "properties": {"magmom": 0.0}}, {"species": [{"element": "S", "occu": 1}], "abc": [0.879594, 0.867299, 0.30447], "xyz": [11.999475003234, 9.827753307406, 2.7825479808300004], "label": "S", "properties": {"magmom": 0.0}}]}, "formation_enthalpy": 0.0, "temp": 900, "gibbs_model": "SISSO", "interpolated": false}], "products": [{"@module": "rxn_network.entries", "@class": "GibbsComputedStructureEntry", "energy": -9.710326512659591, "composition": {"Fe": 4.0, "Si": 2.0, "S": 8.0}, "energy_adjustments": [], "parameters": {}, "data": {"oxide_type": "None", "icsd_ids": []}, "entry_id": "mp-1024054", "correction": 0.0, "structure": {"@module": "pymatgen.core.structure", "@class": "Structure", "charge": null, "lattice": {"matrix": [[3.380163, -5.854614, 0.0], [3.380163, 5.854614, 0.0], [0.0, 0.0, 5.432437]], "a": 6.7603259533520275, "b": 6.7603259533520275, "c": 5.432437, "alpha": 90.0, "beta": 90.0, "gamma": 119.99999954348282, "volume": 215.01096316066855}, "sites": [{"species": [{"element": "Fe", "occu": 1}], "abc": [0.5, 0.0, 0.5], "xyz": [1.6900815, -2.927307, 2.7162185], "label": "Fe", "properties": {"magmom": 0.0}}, {"species": [{"element": "Fe", "occu": 1}], "abc": [0.0, 0.5, 0.5], "xyz": [1.6900815, 2.927307, 2.7162185], "label": "Fe", "properties": {"magmom": 0.0}}, {"species": [{"element": "Fe", "occu": 1}], "abc": [0.0, 0.0, 0.0], "xyz": [0.0, 0.0, 0.0], "label": "Fe", "properties": {"magmom": -0.0}}, {"species": [{"element": "Fe", "occu": 1}], "abc": [0.5, 0.5, 0.5], "xyz": [3.380163, 0.0, 2.7162185], "label": "Fe", "properties": {"magmom": 0.0}}, {"species": [{"element": "Si", "occu": 1}], "abc": [0.666667, 0.333333, 0.916629], "xyz": [3.3801630000000005, -1.9515419030760002, 4.979529294873], "label": "Si", "properties": {"magmom": -0.0}}, {"species": [{"element": "Si", "occu": 1}], "abc": [0.333333, 0.666667, 0.083371], "xyz": [3.3801630000000005, 1.9515419030760002, 0.452907705127], "label": "Si", "properties": {"magmom": -0.0}}, {"species": [{"element": "S", "occu": 1}], "abc": [0.335476, 0.167738, 0.747471], "xyz": [1.7009453438820001, -0.9820412431319999, 4.060589116827], "label": "S", "properties": {"magmom": 0.0}}, {"species": [{"element": "S", "occu": 1}], "abc": [0.666667, 0.333333, 0.313166], "xyz": [3.3801630000000005, -1.9515419030760002, 1.7012545655420002], "label": "S", "properties": {"magmom": -0.0}}, {"species": [{"element": "S", "occu": 1}], "abc": [0.832262, 0.664524, 0.747471], "xyz": [5.059380656118, -0.9820412431319996, 4.060589116827], "label": "S", "properties": {"magmom": 0.0}}, {"species": [{"element": "S", "occu": 1}], "abc": [0.832262, 0.167738, 0.747471], "xyz": [3.3801629999999996, -3.8905315137359993, 4.060589116827], "label": "S", "properties": {"magmom": 0.0}}, {"species": [{"element": "S", "occu": 1}], "abc": [0.167738, 0.335476, 0.252529], "xyz": [1.7009453438820001, 0.9820412431319999, 1.371847883173], "label": "S", "properties": {"magmom": 0.0}}, {"species": [{"element": "S", "occu": 1}], "abc": [0.167738, 0.832262, 0.252529], "xyz": [3.3801629999999996, 3.8905315137359993, 1.371847883173], "label": "S", "properties": {"magmom": 0.0}}, {"species": [{"element": "S", "occu": 1}], "abc": [0.333333, 0.666667, 0.686834], "xyz": [3.3801630000000005, 1.9515419030760002, 3.731182434458], "label": "S", "properties": {"magmom": -0.0}}, {"species": [{"element": "S", "occu": 1}], "abc": [0.664524, 0.832262, 0.252529], "xyz": [5.059380656118, 0.9820412431319996, 1.371847883173], "label": "S", "properties": {"magmom": 0.0}}]}, "formation_enthalpy": -10.496428415000011, "temp": 900, "gibbs_model": "SISSO", "interpolated": false}, {"@module": "rxn_network.entries", "@class": "GibbsComputedStructureEntry", "energy": -8.222139367628635, "composition": {"Si": 4.0, "S": 4.0}, "energy_adjustments": [], "parameters": {}, "data": {"oxide_type": "None", "icsd_ids": []}, "entry_id": "mp-1023900", "correction": 0.0, "structure": {"@module": "pymatgen.core.structure", "@class": "Structure", "charge": null, "lattice": {"matrix": [[3.98543, 0.0, 0.0], [0.0, 6.6429, 0.0], [0.0, 0.0, 23.99833]], "a": 3.98543, "b": 6.6429, "c": 23.99833, "alpha": 90.0, "beta": 90.0, "gamma": 90.0, "volume": 635.3512977903785}, "sites": [{"species": [{"element": "Si", "occu": 1}], "abc": [0.75, 0.75, 0.027324], "xyz": [2.9890725, 4.982175, 0.65573036892], "label": "Si", "properties": {"magmom": -0.0}}, {"species": [{"element": "Si", "occu": 1}], "abc": [0.75, 0.25, 0.027324], "xyz": [2.9890725, 1.660725, 0.65573036892], "label": "Si", "properties": {"magmom": -0.0}}, {"species": [{"element": "Si", "occu": 1}], "abc": [0.25, 0.75, 0.972676], "xyz": [0.9963575, 4.982175, 23.34259963108], "label": "Si", "properties": {"magmom": -0.0}}, {"species": [{"element": "Si", "occu": 1}], "abc": [0.25, 0.25, 0.972676], "xyz": [0.9963575, 1.660725, 23.34259963108], "label": "Si", "properties": {"magmom": -0.0}}, {"species": [{"element": "S", "occu": 1}], "abc": [0.795253, 0.5, 0.084831], "xyz": [3.16942516379, 3.32145, 2.03580233223], "label": "S", "properties": {"magmom": 0.0}}, {"species": [{"element": "S", "occu": 1}], "abc": [0.704747, 0.0, 0.084831], "xyz": [2.80871983621, 0.0, 2.03580233223], "label": "S", "properties": {"magmom": 0.0}}, {"species": [{"element": "S", "occu": 1}], "abc": [0.204747, 0.5, 0.915169], "xyz": [0.8160048362100001, 3.32145, 21.96252766777], "label": "S", "properties": {"magmom": 0.0}}, {"species": [{"element": "S", "occu": 1}], "abc": [0.295253, 0.0, 0.915169], "xyz": [1.17671016379, 0.0, 21.96252766777], "label": "S", "properties": {"magmom": 0.0}}]}, "formation_enthalpy": -6.0216041625000045, "temp": 900, "gibbs_model": "SISSO", "interpolated": false}]}, {"@module": "rxn_network.reaction", "@class": "ComputedReaction", "reactants": [{"@module": "rxn_network.entries", "@class": "GibbsComputedStructureEntry", "energy": -7.005498649050381, "composition": {"Fe": 4.0, "S": 6.0}, "energy_adjustments": [], "parameters": {}, "data": {"oxide_type": "None", "icsd_ids": []}, "entry_id": "mp-952567", "correction": 0.0, "structure": {"@module": "pymatgen.core.structure", "@class": "Structure", "charge": null, "lattice": {"matrix": [[5.211976, -2.86765, 0.0], [5.211976, 2.86765, 0.0], [3.634183, 0.0, 4.709651]], "a": 5.948790662569662, "b": 5.948790662569662, "c": 5.948789676840996, "alpha": 57.6395319679662, "beta": 57.6395319679662, "gamma": 57.639532757945425, "volume": 140.78204604385044}, "sites": [{"species": [{"element": "Fe", "occu": 1}], "abc": [0.845826, 0.845826, 0.845826], "xyz": [11.890736094509998, 0.0, 3.983545266726], "label": "Fe", "properties": {"magmom": 0.002}}, {"species": [{"element": "Fe", "occu": 1}], "abc": [0.654174, 0.654174, 0.654174], "xyz": [9.19646640549, 0.0, 3.080931233274], "label": "Fe", "properties": {"magmom": 0.002}}, {"species": [{"element": "Fe", "occu": 1}], "abc": [0.154174, 0.154174, 0.154174], "xyz": [2.1673989054900002, 0.0, 0.7261057332740001], "label": "Fe", "properties": {"magmom": 0.002}}, {"species": [{"element": "Fe", "occu": 1}], "abc": [0.345826, 0.345826, 0.345826], "xyz": [4.86166859451, 0.0, 1.628719766726], "label": "Fe", "properties": {"magmom": 0.002}}, {"species": [{"element": "S", "occu": 1}], "abc": [0.75, 0.067411, 0.432589], "xyz": [5.832434103922999, -1.95742634585, 2.037343216439], "label": "S", "properties": {"magmom": -0.0}}, {"species": [{"element": "S", "occu": 1}], "abc": [0.432589, 0.75, 0.067411], "xyz": [6.408609396076999, 0.91022365415, 0.317482283561], "label": "S", "properties": {"magmom": -0.0}}, {"species": [{"element": "S", "occu": 1}], "abc": [0.067411, 0.432589, 0.75], "xyz": [5.33162525, 1.0472026917000001, 3.53223825], "label": "S", "properties": {"magmom": -0.0}}, {"species": [{"element": "S", "occu": 1}], "abc": [0.25, 0.932589, 0.567411], "xyz": [8.225700896077, 1.95742634585, 2.672307783561], "label": "S", "properties": {"magmom": -0.0}}, {"species": [{"element": "S", "occu": 1}], "abc": [0.932589, 0.567411, 0.25], "xyz": [8.72650975, -1.0472026917000001, 1.17741275], "label": "S", "properties": {"magmom": -0.0}}, {"species": [{"element": "S", "occu": 1}], "abc": [0.567411, 0.25, 0.932589], "xyz": [7.649525603923001, -0.9102236541499998, 4.392168716439], "label": "S", "properties": {"magmom": -0.0}}]}, "formation_enthalpy": -7.720453818750002, "temp": 900, "gibbs_model": "SISSO", "interpolated": false}, {"@module": "rxn_network.entries", "@class": "GibbsComputedStructureEntry", "energy": -8.222139367628635, "composition": {"Si": 4.0, "S": 4.0}, "energy_adjustments": [], "parameters": {}, "data": {"oxide_type": "None", "icsd_ids": []}, "entry_id": "mp-1023900", "correction": 0.0, "structure": {"@module": "pymatgen.core.structure", "@class": "Structure", "charge": null, "lattice": {"matrix": [[3.98543, 0.0, 0.0], [0.0, 6.6429, 0.0], [0.0, 0.0, 23.99833]], "a": 3.98543, "b": 6.6429, "c": 23.99833, "alpha": 90.0, "beta": 90.0, "gamma": 90.0, "volume": 635.3512977903785}, "sites": [{"species": [{"element": "Si", "occu": 1}], "abc": [0.75, 0.75, 0.027324], "xyz": [2.9890725, 4.982175, 0.65573036892], "label": "Si", "properties": {"magmom": -0.0}}, {"species": [{"element": "Si", "occu": 1}], "abc": [0.75, 0.25, 0.027324], "xyz": [2.9890725, 1.660725, 0.65573036892], "label": "Si", "properties": {"magmom": -0.0}}, {"species": [{"element": "Si", "occu": 1}], "abc": [0.25, 0.75, 0.972676], "xyz": [0.9963575, 4.982175, 23.34259963108], "label": "Si", "properties": {"magmom": -0.0}}, {"species": [{"element": "Si", "occu": 1}], "abc": [0.25, 0.25, 0.972676], "xyz": [0.9963575, 1.660725, 23.34259963108], "label": "Si", "properties": {"magmom": -0.0}}, {"species": [{"element": "S", "occu": 1}], "abc": [0.795253, 0.5, 0.084831], "xyz": [3.16942516379, 3.32145, 2.03580233223], "label": "S", "properties": {"magmom": 0.0}}, {"species": [{"element": "S", "occu": 1}], "abc": [0.704747, 0.0, 0.084831], "xyz": [2.80871983621, 0.0, 2.03580233223], "label": "S", "properties": {"magmom": 0.0}}, {"species": [{"element": "S", "occu": 1}], "abc": [0.204747, 0.5, 0.915169], "xyz": [0.8160048362100001, 3.32145, 21.96252766777], "label": "S", "properties": {"magmom": 0.0}}, {"species": [{"element": "S", "occu": 1}], "abc": [0.295253, 0.0, 0.915169], "xyz": [1.17671016379, 0.0, 21.96252766777], "label": "S", "properties": {"magmom": 0.0}}]}, "formation_enthalpy": -6.0216041625000045, "temp": 900, "gibbs_model": "SISSO", "interpolated": false}], "products": [{"@module": "rxn_network.entries", "@class": "GibbsComputedStructureEntry", "energy": -9.710326512659591, "composition": {"Fe": 4.0, "Si": 2.0, "S": 8.0}, "energy_adjustments": [], "parameters": {}, "data": {"oxide_type": "None", "icsd_ids": []}, "entry_id": "mp-1024054", "correction": 0.0, "structure": {"@module": "pymatgen.core.structure", "@class": "Structure", "charge": null, "lattice": {"matrix": [[3.380163, -5.854614, 0.0], [3.380163, 5.854614, 0.0], [0.0, 0.0, 5.432437]], "a": 6.7603259533520275, "b": 6.7603259533520275, "c": 5.432437, "alpha": 90.0, "beta": 90.0, "gamma": 119.99999954348282, "volume": 215.01096316066855}, "sites": [{"species": [{"element": "Fe", "occu": 1}], "abc": [0.5, 0.0, 0.5], "xyz": [1.6900815, -2.927307, 2.7162185], "label": "Fe", "properties": {"magmom": 0.0}}, {"species": [{"element": "Fe", "occu": 1}], "abc": [0.0, 0.5, 0.5], "xyz": [1.6900815, 2.927307, 2.7162185], "label": "Fe", "properties": {"magmom": 0.0}}, {"species": [{"element": "Fe", "occu": 1}], "abc": [0.0, 0.0, 0.0], "xyz": [0.0, 0.0, 0.0], "label": "Fe", "properties": {"magmom": -0.0}}, {"species": [{"element": "Fe", "occu": 1}], "abc": [0.5, 0.5, 0.5], "xyz": [3.380163, 0.0, 2.7162185], "label": "Fe", "properties": {"magmom": 0.0}}, {"species": [{"element": "Si", "occu": 1}], "abc": [0.666667, 0.333333, 0.916629], "xyz": [3.3801630000000005, -1.9515419030760002, 4.979529294873], "label": "Si", "properties": {"magmom": -0.0}}, {"species": [{"element": "Si", "occu": 1}], "abc": [0.333333, 0.666667, 0.083371], "xyz": [3.3801630000000005, 1.9515419030760002, 0.452907705127], "label": "Si", "properties": {"magmom": -0.0}}, {"species": [{"element": "S", "occu": 1}], "abc": [0.335476, 0.167738, 0.747471], "xyz": [1.7009453438820001, -0.9820412431319999, 4.060589116827], "label": "S", "properties": {"magmom": 0.0}}, {"species": [{"element": "S", "occu": 1}], "abc": [0.666667, 0.333333, 0.313166], "xyz": [3.3801630000000005, -1.9515419030760002, 1.7012545655420002], "label": "S", "properties": {"magmom": -0.0}}, {"species": [{"element": "S", "occu": 1}], "abc": [0.832262, 0.664524, 0.747471], "xyz": [5.059380656118, -0.9820412431319996, 4.060589116827], "label": "S", "properties": {"magmom": 0.0}}, {"species": [{"element": "S", "occu": 1}], "abc": [0.832262, 0.167738, 0.747471], "xyz": [3.3801629999999996, -3.8905315137359993, 4.060589116827], "label": "S", "properties": {"magmom": 0.0}}, {"species": [{"element": "S", "occu": 1}], "abc": [0.167738, 0.335476, 0.252529], "xyz": [1.7009453438820001, 0.9820412431319999, 1.371847883173], "label": "S", "properties": {"magmom": 0.0}}, {"species": [{"element": "S", "occu": 1}], "abc": [0.167738, 0.832262, 0.252529], "xyz": [3.3801629999999996, 3.8905315137359993, 1.371847883173], "label": "S", "properties": {"magmom": 0.0}}, {"species": [{"element": "S", "occu": 1}], "abc": [0.333333, 0.666667, 0.686834], "xyz": [3.3801630000000005, 1.9515419030760002, 3.731182434458], "label": "S", "properties": {"magmom": -0.0}}, {"species": [{"element": "S", "occu": 1}], "abc": [0.664524, 0.832262, 0.252529], "xyz": [5.059380656118, 0.9820412431319996, 1.371847883173], "label": "S", "properties": {"magmom": 0.0}}]}, "formation_enthalpy": -10.496428415000011, "temp": 900, "gibbs_model": "SISSO", "interpolated": false}]}], "costs": [0.1565864236641168, 0.15831998993019614, 0.16558892105496903, 0.16300027338171796, 0.28921939603913865], "net_rxn": {"@module": "rxn_network.reaction", "@class": "ComputedReaction", "reactants": [{"@module": "rxn_network.entries", "@class": "GibbsComputedStructureEntry", "energy": 0.0, "composition": {"S": 32.0}, "energy_adjustments": [], "parameters": {}, "data": {"oxide_type": "None", "icsd_ids": [82372, 66517, 2091]}, "entry_id": "mp-96", "correction": 0.0, "structure": {"@module": "pymatgen.core.structure", "@class": "Structure", "charge": null, "lattice": {"matrix": [[13.642061, 0.0, 0.0], [0.0, 9.248054, 0.0], [0.0, 5.934658, 9.138989]], "a": 13.642061, "b": 9.248054, "c": 10.896847503708814, "alpha": 57.00119438186791, "beta": 90.0, "gamma": 90.0, "volume": 1152.997853241063}, "sites": [{"species": [{"element": "S", "occu": 1}], "abc": [0.34959, 0.367214, 0.317765], "xyz": [4.76912810499, 5.281841500925999, 2.9040508395850004], "label": "S", "properties": {"magmom": 0.0}}, {"species": [{"element": "S", "occu": 1}], "abc": [0.34959, 0.632786, 0.182235], "xyz": [4.76912810499, 6.933541499073999, 1.6654436604150002], "label": "S", "properties": {"magmom": 0.0}}, {"species": [{"element": "S", "occu": 1}], "abc": [0.65041, 0.632786, 0.682235], "xyz": [8.87293289501, 9.900870499074, 6.234938160415001], "label": "S", "properties": {"magmom": 0.0}}, {"species": [{"element": "S", "occu": 1}], "abc": [0.65041, 0.367214, 0.817765], "xyz": [8.87293289501, 8.249170500925999, 7.473545339585], "label": "S", "properties": {"magmom": 0.0}}, {"species": [{"element": "S", "occu": 1}], "abc": [0.577263, 0.215795, 0.340501], "xyz": [7.875057059043, 4.016440796588, 3.111834893489], "label": "S", "properties": {"magmom": -0.0}}, {"species": [{"element": "S", "occu": 1}], "abc": [0.577263, 0.784205, 0.159499], "xyz": [7.875057059043, 8.198942203412, 1.4576596065110001], "label": "S", "properties": {"magmom": -0.0}}, {"species": [{"element": "S", "occu": 1}], "abc": [0.422737, 0.784205, 0.659499], "xyz": [5.767003940956999, 11.166271203412, 6.0271541065109995], "label": "S", "properties": {"magmom": -0.0}}, {"species": [{"element": "S", "occu": 1}], "abc": [0.422737, 0.215795, 0.840501], "xyz": [5.767003940956999, 6.983769796588, 7.681329393489001], "label": "S", "properties": {"magmom": -0.0}}, {"species": [{"element": "S", "occu": 1}], "abc": [0.444169, 0.266869, 0.234889], "xyz": [6.059380592309, 3.862004805888, 2.146647987221], "label": "S", "properties": {"magmom": -0.0}}, {"species": [{"element": "S", "occu": 1}], "abc": [0.444169, 0.733131, 0.265111], "xyz": [6.059380592309, 8.353378194111999, 2.422846512779], "label": "S", "properties": {"magmom": -0.0}}, {"species": [{"element": "S", "occu": 1}], "abc": [0.555831, 0.733131, 0.765111], "xyz": [7.582680407691, 11.320707194112, 6.992341012779001], "label": "S", "properties": {"magmom": -0.0}}, {"species": [{"element": "S", "occu": 1}], "abc": [0.555831, 0.266869, 0.734889], "xyz": [7.582680407691, 6.829333805888, 6.716142487221], "label": "S", "properties": {"magmom": -0.0}}, {"species": [{"element": "S", "occu": 1}], "abc": [0.672253, 0.417554, 0.213923], "xyz": [9.170916433433, 5.13112178325, 1.955039943847], "label": "S", "properties": {"magmom": -0.0}}, {"species": [{"element": "S", "occu": 1}], "abc": [0.672253, 0.582446, 0.286077], "xyz": [9.170916433433, 7.08426121675, 2.6144545561530004], "label": "S", "properties": {"magmom": -0.0}}, {"species": [{"element": "S", "occu": 1}], "abc": [0.327747, 0.582446, 0.786077], "xyz": [4.471144566567, 10.05159021675, 7.183949056153001], "label": "S", "properties": {"magmom": -0.0}}, {"species": [{"element": "S", "occu": 1}], "abc": [0.327747, 0.417554, 0.713923], "xyz": [4.471144566567, 8.09845078325, 6.524534443847], "label": "S", "properties": {"magmom": -0.0}}, {"species": [{"element": "S", "occu": 1}], "abc": [0.798165, 0.917615, 0.862385], "xyz": [10.888615618065, 13.604113110539998, 7.881327028765], "label": "S", "properties": {"magmom": -0.0}}, {"species": [{"element": "S", "occu": 1}], "abc": [0.798165, 0.082385, 0.637615], "xyz": [10.888615618065, 4.54592788946, 5.827156471235001], "label": "S", "properties": {"magmom": -0.0}}, {"species": [{"element": "S", "occu": 1}], "abc": [0.201835, 0.082385, 0.137615], "xyz": [2.7534453819349998, 1.5785988894599998, 1.257661971235], "label": "S", "properties": {"magmom": -0.0}}, {"species": [{"element": "S", "occu": 1}], "abc": [0.201835, 0.917615, 0.362385], "xyz": [2.7534453819349998, 10.636784110539999, 3.311832528765], "label": "S", "properties": {"magmom": -0.0}}, {"species": [{"element": "S", "occu": 1}], "abc": [0.025918, 0.765891, 0.980284], "xyz": [0.353574936998, 12.900651608986, 8.958804692876], "label": "S", "properties": {"magmom": -0.0}}, {"species": [{"element": "S", "occu": 1}], "abc": [0.025918, 0.234109, 0.519716], "xyz": [0.353574936998, 5.249389391014, 4.749678807124], "label": "S", "properties": {"magmom": -0.0}}, {"species": [{"element": "S", "occu": 1}], "abc": [0.974082, 0.234109, 0.019716], "xyz": [13.288486063002, 2.2820603910140003, 0.18018430712400002], "label": "S", "properties": {"magmom": -0.0}}, {"species": [{"element": "S", "occu": 1}], "abc": [0.974082, 0.765891, 0.480284], "xyz": [13.288486063002, 9.933322608986, 4.3893101928760005], "label": "S", "properties": {"magmom": -0.0}}, {"species": [{"element": "S", "occu": 1}], "abc": [0.892668, 0.715643, 0.921421], "xyz": [12.177831308748, 12.086623617739999, 8.420856383369001], "label": "S", "properties": {"magmom": 0.0}}, {"species": [{"element": "S", "occu": 1}], "abc": [0.892668, 0.284357, 0.578579], "xyz": [12.177831308748, 6.063417382259999, 5.287627116631], "label": "S", "properties": {"magmom": 0.0}}, {"species": [{"element": "S", "occu": 1}], "abc": [0.107332, 0.284357, 0.078579], "xyz": [1.4642296912519999, 3.09608838226, 0.718132616631], "label": "S", "properties": {"magmom": 0.0}}, {"species": [{"element": "S", "occu": 1}], "abc": [0.107332, 0.715643, 0.421421], "xyz": [1.4642296912519999, 9.11929461774, 3.851361883369], "label": "S", "properties": {"magmom": 0.0}}, {"species": [{"element": "S", "occu": 1}], "abc": [0.120406, 0.867299, 0.80447], "xyz": [1.642585996766, 12.795082307406002, 7.352042480830001], "label": "S", "properties": {"magmom": 0.0}}, {"species": [{"element": "S", "occu": 1}], "abc": [0.120406, 0.132701, 0.69553], "xyz": [1.642585996766, 5.354958692594, 6.35644101917], "label": "S", "properties": {"magmom": 0.0}}, {"species": [{"element": "S", "occu": 1}], "abc": [0.879594, 0.132701, 0.19553], "xyz": [11.999475003234, 2.3876296925940004, 1.7869465191700002], "label": "S", "properties": {"magmom": 0.0}}, {"species": [{"element": "S", "occu": 1}], "abc": [0.879594, 0.867299, 0.30447], "xyz": [11.999475003234, 9.827753307406, 2.7825479808300004], "label": "S", "properties": {"magmom": 0.0}}]}, "formation_enthalpy": 0.0, "temp": 900, "gibbs_model": "SISSO", "interpolated": false}, {"@module": "rxn_network.entries", "@class": "GibbsComputedStructureEntry", "energy": -1.1914437535039042, "composition": {"Fe": 3.0, "Si": 1.0}, "energy_adjustments": [], "parameters": {}, "data": {"oxide_type": "None", "icsd_ids": [633531, 633537, 633535, 157941, 633528, 658523, 633534, 600519, 633552, 56281, 190980, 412838, 53545, 633545]}, "entry_id": "mp-2199", "correction": 0.0, "structure": {"@module": "pymatgen.core.structure", "@class": "Structure", "charge": null, "lattice": {"matrix": [[0.0, 2.801282, 2.801282], [2.801282, 0.0, 2.801282], [2.801282, 2.801282, 0.0]], "a": 3.9616109964316286, "b": 3.9616109964316286, "c": 3.9616109964316286, "alpha": 59.99999999999999, "beta": 59.99999999999999, "gamma": 59.99999999999999, "volume": 43.9643328954172}, "sites": [{"species": [{"element": "Fe", "occu": 1}], "abc": [0.75, 0.75, 0.75], "xyz": [4.201923, 4.201923, 4.201923], "label": "Fe", "properties": {"magmom": 1.271}}, {"species": [{"element": "Fe", "occu": 1}], "abc": [0.0, 0.0, 0.0], "xyz": [0.0, 0.0, 0.0], "label": "Fe", "properties": {"magmom": 2.537}}, {"species": [{"element": "Fe", "occu": 1}], "abc": [0.25, 0.25, 0.25], "xyz": [1.400641, 1.400641, 1.400641], "label": "Fe", "properties": {"magmom": 1.271}}, {"species": [{"element": "Si", "occu": 1}], "abc": [0.5, 0.5, 0.5], "xyz": [2.801282, 2.801282, 2.801282], "label": "Si", "properties": {"magmom": -0.042}}]}, "formation_enthalpy": -1.2826950250000024, "temp": 900, "gibbs_model": "SISSO", "interpolated": false}, {"@module": "rxn_network.entries", "@class": "GibbsComputedStructureEntry", "energy": -4.800696500846133, "composition": {"Fe": 10.0, "Si": 6.0}, "energy_adjustments": [], "parameters": {}, "data": {"oxide_type": "None", "icsd_ids": [99977, 99970, 633540, 161129, 166484, 633525, 161131, 161130, 99969, 99968, 99976, 99973, 99974, 99966, 161128, 633547, 99972, 42585, 99975, 99967, 99971]}, "entry_id": "mp-449", "correction": 0.0, "structure": {"@module": "pymatgen.core.structure", "@class": "Structure", "charge": null, "lattice": {"matrix": [[3.3492, -5.800985, 0.0], [3.3492, 5.800985, 0.0], [0.0, 0.0, 4.686311]], "a": 6.698400376972475, "b": 6.698400376972475, "c": 4.686311, "alpha": 90.0, "beta": 90.0, "gamma": 120.00000372332146, "volume": 182.09747641773836}, "sites": [{"species": [{"element": "Fe", "occu": 1}], "abc": [0.0, 0.761438, 0.75], "xyz": [2.5502081496, 4.41709041643, 3.51473325], "label": "Fe", "properties": {"magmom": -0.251}}, {"species": [{"element": "Fe", "occu": 1}], "abc": [0.0, 0.238562, 0.25], "xyz": [0.7989918504, 1.3838945835699998, 1.17157775], "label": "Fe", "properties": {"magmom": -0.251}}, {"species": [{"element": "Fe", "occu": 1}], "abc": [0.761438, 0.761438, 0.25], "xyz": [5.1004162992, 0.0, 1.17157775], "label": "Fe", "properties": {"magmom": -0.185}}, {"species": [{"element": "Fe", "occu": 1}], "abc": [0.761438, 0.0, 0.75], "xyz": [2.5502081496, -4.41709041643, 3.51473325], "label": "Fe", "properties": {"magmom": -0.194}}, {"species": [{"element": "Fe", "occu": 1}], "abc": [0.238562, 0.238562, 0.75], "xyz": [1.5979837008, 0.0, 3.51473325], "label": "Fe", "properties": {"magmom": -0.185}}, {"species": [{"element": "Fe", "occu": 1}], "abc": [0.238562, 0.0, 0.25], "xyz": [0.7989918504, -1.3838945835699998, 1.17157775], "label": "Fe", "properties": {"magmom": -0.194}}, {"species": [{"element": "Fe", "occu": 1}], "abc": [0.333333, 0.666667, 0.5], "xyz": [3.3492, 1.9336655339900002, 2.3431555], "label": "Fe", "properties": {"magmom": 1.071}}, {"species": [{"element": "Fe", "occu": 1}], "abc": [0.666667, 0.333333, 0.0], "xyz": [3.3492, -1.9336655339900002, 0.0], "label": "Fe", "properties": {"magmom": 1.087}}, {"species": [{"element": "Fe", "occu": 1}], "abc": [0.666667, 0.333333, 0.5], "xyz": [3.3492, -1.9336655339900002, 2.3431555], "label": "Fe", "properties": {"magmom": 1.071}}, {"species": [{"element": "Fe", "occu": 1}], "abc": [0.333333, 0.666667, 0.0], "xyz": [3.3492, 1.9336655339900002, 0.0], "label": "Fe", "properties": {"magmom": 1.087}}, {"species": [{"element": "Si", "occu": 1}], "abc": [0.395401, 0.0, 0.75], "xyz": [1.3242770292000001, -2.293715269985, 3.51473325], "label": "Si", "properties": {"magmom": -0.014}}, {"species": [{"element": "Si", "occu": 1}], "abc": [0.395401, 0.395401, 0.25], "xyz": [2.6485540584000002, 0.0, 1.17157775], "label": "Si", "properties": {"magmom": -0.013}}, {"species": [{"element": "Si", "occu": 1}], "abc": [0.0, 0.604599, 0.25], "xyz": [2.0249229708, 3.507269730015, 1.17157775], "label": "Si", "properties": {"magmom": -0.016}}, {"species": [{"element": "Si", "occu": 1}], "abc": [0.0, 0.395401, 0.75], "xyz": [1.3242770292000001, 2.293715269985, 3.51473325], "label": "Si", "properties": {"magmom": -0.016}}, {"species": [{"element": "Si", "occu": 1}], "abc": [0.604599, 0.604599, 0.75], "xyz": [4.0498459416, 0.0, 3.51473325], "label": "Si", "properties": {"magmom": -0.013}}, {"species": [{"element": "Si", "occu": 1}], "abc": [0.604599, 0.0, 0.25], "xyz": [2.0249229708, -3.507269730015, 1.17157775], "label": "Si", "properties": {"magmom": -0.014}}]}, "formation_enthalpy": -4.907931229999988, "temp": 900, "gibbs_model": "SISSO", "interpolated": false}], "products": [{"@module": "rxn_network.entries", "@class": "GibbsComputedStructureEntry", "energy": -9.710326512659591, "composition": {"Fe": 4.0, "Si": 2.0, "S": 8.0}, "energy_adjustments": [], "parameters": {}, "data": {"oxide_type": "None", "icsd_ids": []}, "entry_id": "mp-1024054", "correction": 0.0, "structure": {"@module": "pymatgen.core.structure", "@class": "Structure", "charge": null, "lattice": {"matrix": [[3.380163, -5.854614, 0.0], [3.380163, 5.854614, 0.0], [0.0, 0.0, 5.432437]], "a": 6.7603259533520275, "b": 6.7603259533520275, "c": 5.432437, "alpha": 90.0, "beta": 90.0, "gamma": 119.99999954348282, "volume": 215.01096316066855}, "sites": [{"species": [{"element": "Fe", "occu": 1}], "abc": [0.5, 0.0, 0.5], "xyz": [1.6900815, -2.927307, 2.7162185], "label": "Fe", "properties": {"magmom": 0.0}}, {"species": [{"element": "Fe", "occu": 1}], "abc": [0.0, 0.5, 0.5], "xyz": [1.6900815, 2.927307, 2.7162185], "label": "Fe", "properties": {"magmom": 0.0}}, {"species": [{"element": "Fe", "occu": 1}], "abc": [0.0, 0.0, 0.0], "xyz": [0.0, 0.0, 0.0], "label": "Fe", "properties": {"magmom": -0.0}}, {"species": [{"element": "Fe", "occu": 1}], "abc": [0.5, 0.5, 0.5], "xyz": [3.380163, 0.0, 2.7162185], "label": "Fe", "properties": {"magmom": 0.0}}, {"species": [{"element": "Si", "occu": 1}], "abc": [0.666667, 0.333333, 0.916629], "xyz": [3.3801630000000005, -1.9515419030760002, 4.979529294873], "label": "Si", "properties": {"magmom": -0.0}}, {"species": [{"element": "Si", "occu": 1}], "abc": [0.333333, 0.666667, 0.083371], "xyz": [3.3801630000000005, 1.9515419030760002, 0.452907705127], "label": "Si", "properties": {"magmom": -0.0}}, {"species": [{"element": "S", "occu": 1}], "abc": [0.335476, 0.167738, 0.747471], "xyz": [1.7009453438820001, -0.9820412431319999, 4.060589116827], "label": "S", "properties": {"magmom": 0.0}}, {"species": [{"element": "S", "occu": 1}], "abc": [0.666667, 0.333333, 0.313166], "xyz": [3.3801630000000005, -1.9515419030760002, 1.7012545655420002], "label": "S", "properties": {"magmom": -0.0}}, {"species": [{"element": "S", "occu": 1}], "abc": [0.832262, 0.664524, 0.747471], "xyz": [5.059380656118, -0.9820412431319996, 4.060589116827], "label": "S", "properties": {"magmom": 0.0}}, {"species": [{"element": "S", "occu": 1}], "abc": [0.832262, 0.167738, 0.747471], "xyz": [3.3801629999999996, -3.8905315137359993, 4.060589116827], "label": "S", "properties": {"magmom": 0.0}}, {"species": [{"element": "S", "occu": 1}], "abc": [0.167738, 0.335476, 0.252529], "xyz": [1.7009453438820001, 0.9820412431319999, 1.371847883173], "label": "S", "properties": {"magmom": 0.0}}, {"species": [{"element": "S", "occu": 1}], "abc": [0.167738, 0.832262, 0.252529], "xyz": [3.3801629999999996, 3.8905315137359993, 1.371847883173], "label": "S", "properties": {"magmom": 0.0}}, {"species": [{"element": "S", "occu": 1}], "abc": [0.333333, 0.666667, 0.686834], "xyz": [3.3801630000000005, 1.9515419030760002, 3.731182434458], "label": "S", "properties": {"magmom": -0.0}}, {"species": [{"element": "S", "occu": 1}], "abc": [0.664524, 0.832262, 0.252529], "xyz": [5.059380656118, 0.9820412431319996, 1.371847883173], "label": "S", "properties": {"magmom": 0.0}}]}, "formation_enthalpy": -10.496428415000011, "temp": 900, "gibbs_model": "SISSO", "interpolated": false}]}, "balance": true, "@version": null}, {"@module": "rxn_network.helpers", "@class": "BalancedPathway", "rxns": [{"@module": "rxn_network.reaction", "@class": "ComputedReaction", "reactants": [{"@module": "rxn_network.entries", "@class": "GibbsComputedStructureEntry", "energy": -4.800696500846133, "composition": {"Fe": 10.0, "Si": 6.0}, "energy_adjustments": [], "parameters": {}, "data": {"oxide_type": "None", "icsd_ids": [99977, 99970, 633540, 161129, 166484, 633525, 161131, 161130, 99969, 99968, 99976, 99973, 99974, 99966, 161128, 633547, 99972, 42585, 99975, 99967, 99971]}, "entry_id": "mp-449", "correction": 0.0, "structure": {"@module": "pymatgen.core.structure", "@class": "Structure", "charge": null, "lattice": {"matrix": [[3.3492, -5.800985, 0.0], [3.3492, 5.800985, 0.0], [0.0, 0.0, 4.686311]], "a": 6.698400376972475, "b": 6.698400376972475, "c": 4.686311, "alpha": 90.0, "beta": 90.0, "gamma": 120.00000372332146, "volume": 182.09747641773836}, "sites": [{"species": [{"element": "Fe", "occu": 1}], "abc": [0.0, 0.761438, 0.75], "xyz": [2.5502081496, 4.41709041643, 3.51473325], "label": "Fe", "properties": {"magmom": -0.251}}, {"species": [{"element": "Fe", "occu": 1}], "abc": [0.0, 0.238562, 0.25], "xyz": [0.7989918504, 1.3838945835699998, 1.17157775], "label": "Fe", "properties": {"magmom": -0.251}}, {"species": [{"element": "Fe", "occu": 1}], "abc": [0.761438, 0.761438, 0.25], "xyz": [5.1004162992, 0.0, 1.17157775], "label": "Fe", "properties": {"magmom": -0.185}}, {"species": [{"element": "Fe", "occu": 1}], "abc": [0.761438, 0.0, 0.75], "xyz": [2.5502081496, -4.41709041643, 3.51473325], "label": "Fe", "properties": {"magmom": -0.194}}, {"species": [{"element": "Fe", "occu": 1}], "abc": [0.238562, 0.238562, 0.75], "xyz": [1.5979837008, 0.0, 3.51473325], "label": "Fe", "properties": {"magmom": -0.185}}, {"species": [{"element": "Fe", "occu": 1}], "abc": [0.238562, 0.0, 0.25], "xyz": [0.7989918504, -1.3838945835699998, 1.17157775], "label": "Fe", "properties": {"magmom": -0.194}}, {"species": [{"element": "Fe", "occu": 1}], "abc": [0.333333, 0.666667, 0.5], "xyz": [3.3492, 1.9336655339900002, 2.3431555], "label": "Fe", "properties": {"magmom": 1.071}}, {"species": [{"element": "Fe", "occu": 1}], "abc": [0.666667, 0.333333, 0.0], "xyz": [3.3492, -1.9336655339900002, 0.0], "label": "Fe", "properties": {"magmom": 1.087}}, {"species": [{"element": "Fe", "occu": 1}], "abc": [0.666667, 0.333333, 0.5], "xyz": [3.3492, -1.9336655339900002, 2.3431555], "label": "Fe", "properties": {"magmom": 1.071}}, {"species": [{"element": "Fe", "occu": 1}], "abc": [0.333333, 0.666667, 0.0], "xyz": [3.3492, 1.9336655339900002, 0.0], "label": "Fe", "properties": {"magmom": 1.087}}, {"species": [{"element": "Si", "occu": 1}], "abc": [0.395401, 0.0, 0.75], "xyz": [1.3242770292000001, -2.293715269985, 3.51473325], "label": "Si", "properties": {"magmom": -0.014}}, {"species": [{"element": "Si", "occu": 1}], "abc": [0.395401, 0.395401, 0.25], "xyz": [2.6485540584000002, 0.0, 1.17157775], "label": "Si", "properties": {"magmom": -0.013}}, {"species": [{"element": "Si", "occu": 1}], "abc": [0.0, 0.604599, 0.25], "xyz": [2.0249229708, 3.507269730015, 1.17157775], "label": "Si", "properties": {"magmom": -0.016}}, {"species": [{"element": "Si", "occu": 1}], "abc": [0.0, 0.395401, 0.75], "xyz": [1.3242770292000001, 2.293715269985, 3.51473325], "label": "Si", "properties": {"magmom": -0.016}}, {"species": [{"element": "Si", "occu": 1}], "abc": [0.604599, 0.604599, 0.75], "xyz": [4.0498459416, 0.0, 3.51473325], "label": "Si", "properties": {"magmom": -0.013}}, {"species": [{"element": "Si", "occu": 1}], "abc": [0.604599, 0.0, 0.25], "xyz": [2.0249229708, -3.507269730015, 1.17157775], "label": "Si", "properties": {"magmom": -0.014}}]}, "formation_enthalpy": -4.907931229999988, "temp": 900, "gibbs_model": "SISSO", "interpolated": false}, {"@module": "rxn_network.entries", "@class": "GibbsComputedStructureEntry", "energy": 0.0, "composition": {"S": 32.0}, "energy_adjustments": [], "parameters": {}, "data": {"oxide_type": "None", "icsd_ids": [82372, 66517, 2091]}, "entry_id": "mp-96", "correction": 0.0, "structure": {"@module": "pymatgen.core.structure", "@class": "Structure", "charge": null, "lattice": {"matrix": [[13.642061, 0.0, 0.0], [0.0, 9.248054, 0.0], [0.0, 5.934658, 9.138989]], "a": 13.642061, "b": 9.248054, "c": 10.896847503708814, "alpha": 57.00119438186791, "beta": 90.0, "gamma": 90.0, "volume": 1152.997853241063}, "sites": [{"species": [{"element": "S", "occu": 1}], "abc": [0.34959, 0.367214, 0.317765], "xyz": [4.76912810499, 5.281841500925999, 2.9040508395850004], "label": "S", "properties": {"magmom": 0.0}}, {"species": [{"element": "S", "occu": 1}], "abc": [0.34959, 0.632786, 0.182235], "xyz": [4.76912810499, 6.933541499073999, 1.6654436604150002], "label": "S", "properties": {"magmom": 0.0}}, {"species": [{"element": "S", "occu": 1}], "abc": [0.65041, 0.632786, 0.682235], "xyz": [8.87293289501, 9.900870499074, 6.234938160415001], "label": "S", "properties": {"magmom": 0.0}}, {"species": [{"element": "S", "occu": 1}], "abc": [0.65041, 0.367214, 0.817765], "xyz": [8.87293289501, 8.249170500925999, 7.473545339585], "label": "S", "properties": {"magmom": 0.0}}, {"species": [{"element": "S", "occu": 1}], "abc": [0.577263, 0.215795, 0.340501], "xyz": [7.875057059043, 4.016440796588, 3.111834893489], "label": "S", "properties": {"magmom": -0.0}}, {"species": [{"element": "S", "occu": 1}], "abc": [0.577263, 0.784205, 0.159499], "xyz": [7.875057059043, 8.198942203412, 1.4576596065110001], "label": "S", "properties": {"magmom": -0.0}}, {"species": [{"element": "S", "occu": 1}], "abc": [0.422737, 0.784205, 0.659499], "xyz": [5.767003940956999, 11.166271203412, 6.0271541065109995], "label": "S", "properties": {"magmom": -0.0}}, {"species": [{"element": "S", "occu": 1}], "abc": [0.422737, 0.215795, 0.840501], "xyz": [5.767003940956999, 6.983769796588, 7.681329393489001], "label": "S", "properties": {"magmom": -0.0}}, {"species": [{"element": "S", "occu": 1}], "abc": [0.444169, 0.266869, 0.234889], "xyz": [6.059380592309, 3.862004805888, 2.146647987221], "label": "S", "properties": {"magmom": -0.0}}, {"species": [{"element": "S", "occu": 1}], "abc": [0.444169, 0.733131, 0.265111], "xyz": [6.059380592309, 8.353378194111999, 2.422846512779], "label": "S", "properties": {"magmom": -0.0}}, {"species": [{"element": "S", "occu": 1}], "abc": [0.555831, 0.733131, 0.765111], "xyz": [7.582680407691, 11.320707194112, 6.992341012779001], "label": "S", "properties": {"magmom": -0.0}}, {"species": [{"element": "S", "occu": 1}], "abc": [0.555831, 0.266869, 0.734889], "xyz": [7.582680407691, 6.829333805888, 6.716142487221], "label": "S", "properties": {"magmom": -0.0}}, {"species": [{"element": "S", "occu": 1}], "abc": [0.672253, 0.417554, 0.213923], "xyz": [9.170916433433, 5.13112178325, 1.955039943847], "label": "S", "properties": {"magmom": -0.0}}, {"species": [{"element": "S", "occu": 1}], "abc": [0.672253, 0.582446, 0.286077], "xyz": [9.170916433433, 7.08426121675, 2.6144545561530004], "label": "S", "properties": {"magmom": -0.0}}, {"species": [{"element": "S", "occu": 1}], "abc": [0.327747, 0.582446, 0.786077], "xyz": [4.471144566567, 10.05159021675, 7.183949056153001], "label": "S", "properties": {"magmom": -0.0}}, {"species": [{"element": "S", "occu": 1}], "abc": [0.327747, 0.417554, 0.713923], "xyz": [4.471144566567, 8.09845078325, 6.524534443847], "label": "S", "properties": {"magmom": -0.0}}, {"species": [{"element": "S", "occu": 1}], "abc": [0.798165, 0.917615, 0.862385], "xyz": [10.888615618065, 13.604113110539998, 7.881327028765], "label": "S", "properties": {"magmom": -0.0}}, {"species": [{"element": "S", "occu": 1}], "abc": [0.798165, 0.082385, 0.637615], "xyz": [10.888615618065, 4.54592788946, 5.827156471235001], "label": "S", "properties": {"magmom": -0.0}}, {"species": [{"element": "S", "occu": 1}], "abc": [0.201835, 0.082385, 0.137615], "xyz": [2.7534453819349998, 1.5785988894599998, 1.257661971235], "label": "S", "properties": {"magmom": -0.0}}, {"species": [{"element": "S", "occu": 1}], "abc": [0.201835, 0.917615, 0.362385], "xyz": [2.7534453819349998, 10.636784110539999, 3.311832528765], "label": "S", "properties": {"magmom": -0.0}}, {"species": [{"element": "S", "occu": 1}], "abc": [0.025918, 0.765891, 0.980284], "xyz": [0.353574936998, 12.900651608986, 8.958804692876], "label": "S", "properties": {"magmom": -0.0}}, {"species": [{"element": "S", "occu": 1}], "abc": [0.025918, 0.234109, 0.519716], "xyz": [0.353574936998, 5.249389391014, 4.749678807124], "label": "S", "properties": {"magmom": -0.0}}, {"species": [{"element": "S", "occu": 1}], "abc": [0.974082, 0.234109, 0.019716], "xyz": [13.288486063002, 2.2820603910140003, 0.18018430712400002], "label": "S", "properties": {"magmom": -0.0}}, {"species": [{"element": "S", "occu": 1}], "abc": [0.974082, 0.765891, 0.480284], "xyz": [13.288486063002, 9.933322608986, 4.3893101928760005], "label": "S", "properties": {"magmom": -0.0}}, {"species": [{"element": "S", "occu": 1}], "abc": [0.892668, 0.715643, 0.921421], "xyz": [12.177831308748, 12.086623617739999, 8.420856383369001], "label": "S", "properties": {"magmom": 0.0}}, {"species": [{"element": "S", "occu": 1}], "abc": [0.892668, 0.284357, 0.578579], "xyz": [12.177831308748, 6.063417382259999, 5.287627116631], "label": "S", "properties": {"magmom": 0.0}}, {"species": [{"element": "S", "occu": 1}], "abc": [0.107332, 0.284357, 0.078579], "xyz": [1.4642296912519999, 3.09608838226, 0.718132616631], "label": "S", "properties": {"magmom": 0.0}}, {"species": [{"element": "S", "occu": 1}], "abc": [0.107332, 0.715643, 0.421421], "xyz": [1.4642296912519999, 9.11929461774, 3.851361883369], "label": "S", "properties": {"magmom": 0.0}}, {"species": [{"element": "S", "occu": 1}], "abc": [0.120406, 0.867299, 0.80447], "xyz": [1.642585996766, 12.795082307406002, 7.352042480830001], "label": "S", "properties": {"magmom": 0.0}}, {"species": [{"element": "S", "occu": 1}], "abc": [0.120406, 0.132701, 0.69553], "xyz": [1.642585996766, 5.354958692594, 6.35644101917], "label": "S", "properties": {"magmom": 0.0}}, {"species": [{"element": "S", "occu": 1}], "abc": [0.879594, 0.132701, 0.19553], "xyz": [11.999475003234, 2.3876296925940004, 1.7869465191700002], "label": "S", "properties": {"magmom": 0.0}}, {"species": [{"element": "S", "occu": 1}], "abc": [0.879594, 0.867299, 0.30447], "xyz": [11.999475003234, 9.827753307406, 2.7825479808300004], "label": "S", "properties": {"magmom": 0.0}}]}, "formation_enthalpy": 0.0, "temp": 900, "gibbs_model": "SISSO", "interpolated": false}], "products": [{"@module": "rxn_network.entries", "@class": "GibbsComputedStructureEntry", "energy": -7.067438074726474, "composition": {"Si": 2.0, "S": 4.0}, "energy_adjustments": [], "parameters": {}, "data": {"oxide_type": "None", "icsd_ids": [291211, 291208, 291209, 291210, 26858, 29112, 27205]}, "entry_id": "mp-1602", "correction": 0.0, "structure": {"@module": "pymatgen.core.structure", "@class": "Structure", "charge": null, "lattice": {"matrix": [[-2.792576, 3.107134, 5.46338], [2.792576, -3.107134, 5.46338], [2.792576, 3.107134, -5.46338]], "a": 6.877592851727413, "b": 6.877592851727413, "c": 6.877592851727413, "alpha": 132.08740219979023, "beta": 126.2845762554389, "gamma": 74.80768929834579, "volume": 189.6209789580573}, "sites": [{"species": [{"element": "Si", "occu": 1}], "abc": [0.0, 0.75, 0.75], "xyz": [4.188864, 0.0, 0.0], "label": "Si", "properties": {"magmom": 0.0}}, {"species": [{"element": "Si", "occu": 1}], "abc": [0.0, 0.25, 0.25], "xyz": [1.396288, 0.0, 0.0], "label": "Si", "properties": {"magmom": 0.0}}, {"species": [{"element": "S", "occu": 1}], "abc": [0.708947, 0.894547, 0.814399], "xyz": [2.792573207424, 1.953762752066, 4.3111258411], "label": "S", "properties": {"magmom": 0.0}}, {"species": [{"element": "S", "occu": 1}], "abc": [0.291053, 0.105453, 0.185601], "xyz": [2.7925760001101807e-06, 1.153371247934, 1.1522541589000002], "label": "S", "properties": {"magmom": 0.0}}, {"species": [{"element": "S", "occu": 1}], "abc": [0.919852, 0.605453, 0.314399], "xyz": [1.1102230246251565e-16, 1.9537596449319996, 6.61563962228], "label": "S", "properties": {"magmom": 0.0}}, {"species": [{"element": "S", "occu": 1}], "abc": [0.080148, 0.394547, 0.685601], "xyz": [2.792576, 1.1533743550679998, -1.1522596222800003], "label": "S", "properties": {"magmom": 0.0}}]}, "formation_enthalpy": -6.713363502500002, "temp": 900, "gibbs_model": "SISSO", "interpolated": false}, {"@module": "rxn_network.entries", "@class": "GibbsComputedStructureEntry", "energy": -9.710326512659591, "composition": {"Fe": 4.0, "Si": 2.0, "S": 8.0}, "energy_adjustments": [], "parameters": {}, "data": {"oxide_type": "None", "icsd_ids": []}, "entry_id": "mp-1024054", "correction": 0.0, "structure": {"@module": "pymatgen.core.structure", "@class": "Structure", "charge": null, "lattice": {"matrix": [[3.380163, -5.854614, 0.0], [3.380163, 5.854614, 0.0], [0.0, 0.0, 5.432437]], "a": 6.7603259533520275, "b": 6.7603259533520275, "c": 5.432437, "alpha": 90.0, "beta": 90.0, "gamma": 119.99999954348282, "volume": 215.01096316066855}, "sites": [{"species": [{"element": "Fe", "occu": 1}], "abc": [0.5, 0.0, 0.5], "xyz": [1.6900815, -2.927307, 2.7162185], "label": "Fe", "properties": {"magmom": 0.0}}, {"species": [{"element": "Fe", "occu": 1}], "abc": [0.0, 0.5, 0.5], "xyz": [1.6900815, 2.927307, 2.7162185], "label": "Fe", "properties": {"magmom": 0.0}}, {"species": [{"element": "Fe", "occu": 1}], "abc": [0.0, 0.0, 0.0], "xyz": [0.0, 0.0, 0.0], "label": "Fe", "properties": {"magmom": -0.0}}, {"species": [{"element": "Fe", "occu": 1}], "abc": [0.5, 0.5, 0.5], "xyz": [3.380163, 0.0, 2.7162185], "label": "Fe", "properties": {"magmom": 0.0}}, {"species": [{"element": "Si", "occu": 1}], "abc": [0.666667, 0.333333, 0.916629], "xyz": [3.3801630000000005, -1.9515419030760002, 4.979529294873], "label": "Si", "properties": {"magmom": -0.0}}, {"species": [{"element": "Si", "occu": 1}], "abc": [0.333333, 0.666667, 0.083371], "xyz": [3.3801630000000005, 1.9515419030760002, 0.452907705127], "label": "Si", "properties": {"magmom": -0.0}}, {"species": [{"element": "S", "occu": 1}], "abc": [0.335476, 0.167738, 0.747471], "xyz": [1.7009453438820001, -0.9820412431319999, 4.060589116827], "label": "S", "properties": {"magmom": 0.0}}, {"species": [{"element": "S", "occu": 1}], "abc": [0.666667, 0.333333, 0.313166], "xyz": [3.3801630000000005, -1.9515419030760002, 1.7012545655420002], "label": "S", "properties": {"magmom": -0.0}}, {"species": [{"element": "S", "occu": 1}], "abc": [0.832262, 0.664524, 0.747471], "xyz": [5.059380656118, -0.9820412431319996, 4.060589116827], "label": "S", "properties": {"magmom": 0.0}}, {"species": [{"element": "S", "occu": 1}], "abc": [0.832262, 0.167738, 0.747471], "xyz": [3.3801629999999996, -3.8905315137359993, 4.060589116827], "label": "S", "properties": {"magmom": 0.0}}, {"species": [{"element": "S", "occu": 1}], "abc": [0.167738, 0.335476, 0.252529], "xyz": [1.7009453438820001, 0.9820412431319999, 1.371847883173], "label": "S", "properties": {"magmom": 0.0}}, {"species": [{"element": "S", "occu": 1}], "abc": [0.167738, 0.832262, 0.252529], "xyz": [3.3801629999999996, 3.8905315137359993, 1.371847883173], "label": "S", "properties": {"magmom": 0.0}}, {"species": [{"element": "S", "occu": 1}], "abc": [0.333333, 0.666667, 0.686834], "xyz": [3.3801630000000005, 1.9515419030760002, 3.731182434458], "label": "S", "properties": {"magmom": -0.0}}, {"species": [{"element": "S", "occu": 1}], "abc": [0.664524, 0.832262, 0.252529], "xyz": [5.059380656118, 0.9820412431319996, 1.371847883173], "label": "S", "properties": {"magmom": 0.0}}]}, "formation_enthalpy": -10.496428415000011, "temp": 900, "gibbs_model": "SISSO", "interpolated": false}]}, {"@module": "rxn_network.reaction", "@class": "ComputedReaction", "reactants": [{"@module": "rxn_network.entries", "@class": "GibbsComputedStructureEntry", "energy": 0.0, "composition": {"S": 32.0}, "energy_adjustments": [], "parameters": {}, "data": {"oxide_type": "None", "icsd_ids": [82372, 66517, 2091]}, "entry_id": "mp-96", "correction": 0.0, "structure": {"@module": "pymatgen.core.structure", "@class": "Structure", "charge": null, "lattice": {"matrix": [[13.642061, 0.0, 0.0], [0.0, 9.248054, 0.0], [0.0, 5.934658, 9.138989]], "a": 13.642061, "b": 9.248054, "c": 10.896847503708814, "alpha": 57.00119438186791, "beta": 90.0, "gamma": 90.0, "volume": 1152.997853241063}, "sites": [{"species": [{"element": "S", "occu": 1}], "abc": [0.34959, 0.367214, 0.317765], "xyz": [4.76912810499, 5.281841500925999, 2.9040508395850004], "label": "S", "properties": {"magmom": 0.0}}, {"species": [{"element": "S", "occu": 1}], "abc": [0.34959, 0.632786, 0.182235], "xyz": [4.76912810499, 6.933541499073999, 1.6654436604150002], "label": "S", "properties": {"magmom": 0.0}}, {"species": [{"element": "S", "occu": 1}], "abc": [0.65041, 0.632786, 0.682235], "xyz": [8.87293289501, 9.900870499074, 6.234938160415001], "label": "S", "properties": {"magmom": 0.0}}, {"species": [{"element": "S", "occu": 1}], "abc": [0.65041, 0.367214, 0.817765], "xyz": [8.87293289501, 8.249170500925999, 7.473545339585], "label": "S", "properties": {"magmom": 0.0}}, {"species": [{"element": "S", "occu": 1}], "abc": [0.577263, 0.215795, 0.340501], "xyz": [7.875057059043, 4.016440796588, 3.111834893489], "label": "S", "properties": {"magmom": -0.0}}, {"species": [{"element": "S", "occu": 1}], "abc": [0.577263, 0.784205, 0.159499], "xyz": [7.875057059043, 8.198942203412, 1.4576596065110001], "label": "S", "properties": {"magmom": -0.0}}, {"species": [{"element": "S", "occu": 1}], "abc": [0.422737, 0.784205, 0.659499], "xyz": [5.767003940956999, 11.166271203412, 6.0271541065109995], "label": "S", "properties": {"magmom": -0.0}}, {"species": [{"element": "S", "occu": 1}], "abc": [0.422737, 0.215795, 0.840501], "xyz": [5.767003940956999, 6.983769796588, 7.681329393489001], "label": "S", "properties": {"magmom": -0.0}}, {"species": [{"element": "S", "occu": 1}], "abc": [0.444169, 0.266869, 0.234889], "xyz": [6.059380592309, 3.862004805888, 2.146647987221], "label": "S", "properties": {"magmom": -0.0}}, {"species": [{"element": "S", "occu": 1}], "abc": [0.444169, 0.733131, 0.265111], "xyz": [6.059380592309, 8.353378194111999, 2.422846512779], "label": "S", "properties": {"magmom": -0.0}}, {"species": [{"element": "S", "occu": 1}], "abc": [0.555831, 0.733131, 0.765111], "xyz": [7.582680407691, 11.320707194112, 6.992341012779001], "label": "S", "properties": {"magmom": -0.0}}, {"species": [{"element": "S", "occu": 1}], "abc": [0.555831, 0.266869, 0.734889], "xyz": [7.582680407691, 6.829333805888, 6.716142487221], "label": "S", "properties": {"magmom": -0.0}}, {"species": [{"element": "S", "occu": 1}], "abc": [0.672253, 0.417554, 0.213923], "xyz": [9.170916433433, 5.13112178325, 1.955039943847], "label": "S", "properties": {"magmom": -0.0}}, {"species": [{"element": "S", "occu": 1}], "abc": [0.672253, 0.582446, 0.286077], "xyz": [9.170916433433, 7.08426121675, 2.6144545561530004], "label": "S", "properties": {"magmom": -0.0}}, {"species": [{"element": "S", "occu": 1}], "abc": [0.327747, 0.582446, 0.786077], "xyz": [4.471144566567, 10.05159021675, 7.183949056153001], "label": "S", "properties": {"magmom": -0.0}}, {"species": [{"element": "S", "occu": 1}], "abc": [0.327747, 0.417554, 0.713923], "xyz": [4.471144566567, 8.09845078325, 6.524534443847], "label": "S", "properties": {"magmom": -0.0}}, {"species": [{"element": "S", "occu": 1}], "abc": [0.798165, 0.917615, 0.862385], "xyz": [10.888615618065, 13.604113110539998, 7.881327028765], "label": "S", "properties": {"magmom": -0.0}}, {"species": [{"element": "S", "occu": 1}], "abc": [0.798165, 0.082385, 0.637615], "xyz": [10.888615618065, 4.54592788946, 5.827156471235001], "label": "S", "properties": {"magmom": -0.0}}, {"species": [{"element": "S", "occu": 1}], "abc": [0.201835, 0.082385, 0.137615], "xyz": [2.7534453819349998, 1.5785988894599998, 1.257661971235], "label": "S", "properties": {"magmom": -0.0}}, {"species": [{"element": "S", "occu": 1}], "abc": [0.201835, 0.917615, 0.362385], "xyz": [2.7534453819349998, 10.636784110539999, 3.311832528765], "label": "S", "properties": {"magmom": -0.0}}, {"species": [{"element": "S", "occu": 1}], "abc": [0.025918, 0.765891, 0.980284], "xyz": [0.353574936998, 12.900651608986, 8.958804692876], "label": "S", "properties": {"magmom": -0.0}}, {"species": [{"element": "S", "occu": 1}], "abc": [0.025918, 0.234109, 0.519716], "xyz": [0.353574936998, 5.249389391014, 4.749678807124], "label": "S", "properties": {"magmom": -0.0}}, {"species": [{"element": "S", "occu": 1}], "abc": [0.974082, 0.234109, 0.019716], "xyz": [13.288486063002, 2.2820603910140003, 0.18018430712400002], "label": "S", "properties": {"magmom": -0.0}}, {"species": [{"element": "S", "occu": 1}], "abc": [0.974082, 0.765891, 0.480284], "xyz": [13.288486063002, 9.933322608986, 4.3893101928760005], "label": "S", "properties": {"magmom": -0.0}}, {"species": [{"element": "S", "occu": 1}], "abc": [0.892668, 0.715643, 0.921421], "xyz": [12.177831308748, 12.086623617739999, 8.420856383369001], "label": "S", "properties": {"magmom": 0.0}}, {"species": [{"element": "S", "occu": 1}], "abc": [0.892668, 0.284357, 0.578579], "xyz": [12.177831308748, 6.063417382259999, 5.287627116631], "label": "S", "properties": {"magmom": 0.0}}, {"species": [{"element": "S", "occu": 1}], "abc": [0.107332, 0.284357, 0.078579], "xyz": [1.4642296912519999, 3.09608838226, 0.718132616631], "label": "S", "properties": {"magmom": 0.0}}, {"species": [{"element": "S", "occu": 1}], "abc": [0.107332, 0.715643, 0.421421], "xyz": [1.4642296912519999, 9.11929461774, 3.851361883369], "label": "S", "properties": {"magmom": 0.0}}, {"species": [{"element": "S", "occu": 1}], "abc": [0.120406, 0.867299, 0.80447], "xyz": [1.642585996766, 12.795082307406002, 7.352042480830001], "label": "S", "properties": {"magmom": 0.0}}, {"species": [{"element": "S", "occu": 1}], "abc": [0.120406, 0.132701, 0.69553], "xyz": [1.642585996766, 5.354958692594, 6.35644101917], "label": "S", "properties": {"magmom": 0.0}}, {"species": [{"element": "S", "occu": 1}], "abc": [0.879594, 0.132701, 0.19553], "xyz": [11.999475003234, 2.3876296925940004, 1.7869465191700002], "label": "S", "properties": {"magmom": 0.0}}, {"species": [{"element": "S", "occu": 1}], "abc": [0.879594, 0.867299, 0.30447], "xyz": [11.999475003234, 9.827753307406, 2.7825479808300004], "label": "S", "properties": {"magmom": 0.0}}]}, "formation_enthalpy": 0.0, "temp": 900, "gibbs_model": "SISSO", "interpolated": false}, {"@module": "rxn_network.entries", "@class": "GibbsComputedStructureEntry", "energy": -1.1914437535039042, "composition": {"Fe": 3.0, "Si": 1.0}, "energy_adjustments": [], "parameters": {}, "data": {"oxide_type": "None", "icsd_ids": [633531, 633537, 633535, 157941, 633528, 658523, 633534, 600519, 633552, 56281, 190980, 412838, 53545, 633545]}, "entry_id": "mp-2199", "correction": 0.0, "structure": {"@module": "pymatgen.core.structure", "@class": "Structure", "charge": null, "lattice": {"matrix": [[0.0, 2.801282, 2.801282], [2.801282, 0.0, 2.801282], [2.801282, 2.801282, 0.0]], "a": 3.9616109964316286, "b": 3.9616109964316286, "c": 3.9616109964316286, "alpha": 59.99999999999999, "beta": 59.99999999999999, "gamma": 59.99999999999999, "volume": 43.9643328954172}, "sites": [{"species": [{"element": "Fe", "occu": 1}], "abc": [0.75, 0.75, 0.75], "xyz": [4.201923, 4.201923, 4.201923], "label": "Fe", "properties": {"magmom": 1.271}}, {"species": [{"element": "Fe", "occu": 1}], "abc": [0.0, 0.0, 0.0], "xyz": [0.0, 0.0, 0.0], "label": "Fe", "properties": {"magmom": 2.537}}, {"species": [{"element": "Fe", "occu": 1}], "abc": [0.25, 0.25, 0.25], "xyz": [1.400641, 1.400641, 1.400641], "label": "Fe", "properties": {"magmom": 1.271}}, {"species": [{"element": "Si", "occu": 1}], "abc": [0.5, 0.5, 0.5], "xyz": [2.801282, 2.801282, 2.801282], "label": "Si", "properties": {"magmom": -0.042}}]}, "formation_enthalpy": -1.2826950250000024, "temp": 900, "gibbs_model": "SISSO", "interpolated": false}], "products": [{"@module": "rxn_network.entries", "@class": "GibbsComputedStructureEntry", "energy": -9.710326512659591, "composition": {"Fe": 4.0, "Si": 2.0, "S": 8.0}, "energy_adjustments": [], "parameters": {}, "data": {"oxide_type": "None", "icsd_ids": []}, "entry_id": "mp-1024054", "correction": 0.0, "structure": {"@module": "pymatgen.core.structure", "@class": "Structure", "charge": null, "lattice": {"matrix": [[3.380163, -5.854614, 0.0], [3.380163, 5.854614, 0.0], [0.0, 0.0, 5.432437]], "a": 6.7603259533520275, "b": 6.7603259533520275, "c": 5.432437, "alpha": 90.0, "beta": 90.0, "gamma": 119.99999954348282, "volume": 215.01096316066855}, "sites": [{"species": [{"element": "Fe", "occu": 1}], "abc": [0.5, 0.0, 0.5], "xyz": [1.6900815, -2.927307, 2.7162185], "label": "Fe", "properties": {"magmom": 0.0}}, {"species": [{"element": "Fe", "occu": 1}], "abc": [0.0, 0.5, 0.5], "xyz": [1.6900815, 2.927307, 2.7162185], "label": "Fe", "properties": {"magmom": 0.0}}, {"species": [{"element": "Fe", "occu": 1}], "abc": [0.0, 0.0, 0.0], "xyz": [0.0, 0.0, 0.0], "label": "Fe", "properties": {"magmom": -0.0}}, {"species": [{"element": "Fe", "occu": 1}], "abc": [0.5, 0.5, 0.5], "xyz": [3.380163, 0.0, 2.7162185], "label": "Fe", "properties": {"magmom": 0.0}}, {"species": [{"element": "Si", "occu": 1}], "abc": [0.666667, 0.333333, 0.916629], "xyz": [3.3801630000000005, -1.9515419030760002, 4.979529294873], "label": "Si", "properties": {"magmom": -0.0}}, {"species": [{"element": "Si", "occu": 1}], "abc": [0.333333, 0.666667, 0.083371], "xyz": [3.3801630000000005, 1.9515419030760002, 0.452907705127], "label": "Si", "properties": {"magmom": -0.0}}, {"species": [{"element": "S", "occu": 1}], "abc": [0.335476, 0.167738, 0.747471], "xyz": [1.7009453438820001, -0.9820412431319999, 4.060589116827], "label": "S", "properties": {"magmom": 0.0}}, {"species": [{"element": "S", "occu": 1}], "abc": [0.666667, 0.333333, 0.313166], "xyz": [3.3801630000000005, -1.9515419030760002, 1.7012545655420002], "label": "S", "properties": {"magmom": -0.0}}, {"species": [{"element": "S", "occu": 1}], "abc": [0.832262, 0.664524, 0.747471], "xyz": [5.059380656118, -0.9820412431319996, 4.060589116827], "label": "S", "properties": {"magmom": 0.0}}, {"species": [{"element": "S", "occu": 1}], "abc": [0.832262, 0.167738, 0.747471], "xyz": [3.3801629999999996, -3.8905315137359993, 4.060589116827], "label": "S", "properties": {"magmom": 0.0}}, {"species": [{"element": "S", "occu": 1}], "abc": [0.167738, 0.335476, 0.252529], "xyz": [1.7009453438820001, 0.9820412431319999, 1.371847883173], "label": "S", "properties": {"magmom": 0.0}}, {"species": [{"element": "S", "occu": 1}], "abc": [0.167738, 0.832262, 0.252529], "xyz": [3.3801629999999996, 3.8905315137359993, 1.371847883173], "label": "S", "properties": {"magmom": 0.0}}, {"species": [{"element": "S", "occu": 1}], "abc": [0.333333, 0.666667, 0.686834], "xyz": [3.3801630000000005, 1.9515419030760002, 3.731182434458], "label": "S", "properties": {"magmom": -0.0}}, {"species": [{"element": "S", "occu": 1}], "abc": [0.664524, 0.832262, 0.252529], "xyz": [5.059380656118, 0.9820412431319996, 1.371847883173], "label": "S", "properties": {"magmom": 0.0}}]}, "formation_enthalpy": -10.496428415000011, "temp": 900, "gibbs_model": "SISSO", "interpolated": false}, {"@module": "rxn_network.entries", "@class": "GibbsComputedStructureEntry", "energy": -3.2133981267931935, "composition": {"Fe": 2.0, "S": 2.0}, "energy_adjustments": [], "parameters": {}, "data": {"oxide_type": "None", "icsd_ids": [238590, 633302, 182249, 42977, 43391, 182251, 81087, 182250]}, "entry_id": "mp-505531", "correction": 0.0, "structure": {"@module": "pymatgen.core.structure", "@class": "Structure", "charge": null, "lattice": {"matrix": [[3.595555, 0.0, 0.0], [0.0, 3.595555, 0.0], [0.0, 0.0, 5.454435]], "a": 3.595555, "b": 3.595555, "c": 5.454435, "alpha": 90.0, "beta": 90.0, "gamma": 90.0, "volume": 70.5150216311231}, "sites": [{"species": [{"element": "Fe", "occu": 1}], "abc": [0.5, 0.5, 0.0], "xyz": [1.7977775, 1.7977775, 0.0], "label": "Fe", "properties": {"magmom": 0.0}}, {"species": [{"element": "Fe", "occu": 1}], "abc": [0.0, 0.0, 0.0], "xyz": [0.0, 0.0, 0.0], "label": "Fe", "properties": {"magmom": 0.0}}, {"species": [{"element": "S", "occu": 1}], "abc": [0.5, 0.0, 0.22208], "xyz": [1.7977775, 0.0, 1.2113209248], "label": "S", "properties": {"magmom": -0.0}}, {"species": [{"element": "S", "occu": 1}], "abc": [0.0, 0.5, 0.77792], "xyz": [0.0, 1.7977775, 4.243114075199999], "label": "S", "properties": {"magmom": -0.0}}]}, "formation_enthalpy": -3.354028156249999, "temp": 900, "gibbs_model": "SISSO", "interpolated": false}]}, {"@module": "rxn_network.reaction", "@class": "ComputedReaction", "reactants": [{"@module": "rxn_network.entries", "@class": "GibbsComputedStructureEntry", "energy": -4.800696500846133, "composition": {"Fe": 10.0, "Si": 6.0}, "energy_adjustments": [], "parameters": {}, "data": {"oxide_type": "None", "icsd_ids": [99977, 99970, 633540, 161129, 166484, 633525, 161131, 161130, 99969, 99968, 99976, 99973, 99974, 99966, 161128, 633547, 99972, 42585, 99975, 99967, 99971]}, "entry_id": "mp-449", "correction": 0.0, "structure": {"@module": "pymatgen.core.structure", "@class": "Structure", "charge": null, "lattice": {"matrix": [[3.3492, -5.800985, 0.0], [3.3492, 5.800985, 0.0], [0.0, 0.0, 4.686311]], "a": 6.698400376972475, "b": 6.698400376972475, "c": 4.686311, "alpha": 90.0, "beta": 90.0, "gamma": 120.00000372332146, "volume": 182.09747641773836}, "sites": [{"species": [{"element": "Fe", "occu": 1}], "abc": [0.0, 0.761438, 0.75], "xyz": [2.5502081496, 4.41709041643, 3.51473325], "label": "Fe", "properties": {"magmom": -0.251}}, {"species": [{"element": "Fe", "occu": 1}], "abc": [0.0, 0.238562, 0.25], "xyz": [0.7989918504, 1.3838945835699998, 1.17157775], "label": "Fe", "properties": {"magmom": -0.251}}, {"species": [{"element": "Fe", "occu": 1}], "abc": [0.761438, 0.761438, 0.25], "xyz": [5.1004162992, 0.0, 1.17157775], "label": "Fe", "properties": {"magmom": -0.185}}, {"species": [{"element": "Fe", "occu": 1}], "abc": [0.761438, 0.0, 0.75], "xyz": [2.5502081496, -4.41709041643, 3.51473325], "label": "Fe", "properties": {"magmom": -0.194}}, {"species": [{"element": "Fe", "occu": 1}], "abc": [0.238562, 0.238562, 0.75], "xyz": [1.5979837008, 0.0, 3.51473325], "label": "Fe", "properties": {"magmom": -0.185}}, {"species": [{"element": "Fe", "occu": 1}], "abc": [0.238562, 0.0, 0.25], "xyz": [0.7989918504, -1.3838945835699998, 1.17157775], "label": "Fe", "properties": {"magmom": -0.194}}, {"species": [{"element": "Fe", "occu": 1}], "abc": [0.333333, 0.666667, 0.5], "xyz": [3.3492, 1.9336655339900002, 2.3431555], "label": "Fe", "properties": {"magmom": 1.071}}, {"species": [{"element": "Fe", "occu": 1}], "abc": [0.666667, 0.333333, 0.0], "xyz": [3.3492, -1.9336655339900002, 0.0], "label": "Fe", "properties": {"magmom": 1.087}}, {"species": [{"element": "Fe", "occu": 1}], "abc": [0.666667, 0.333333, 0.5], "xyz": [3.3492, -1.9336655339900002, 2.3431555], "label": "Fe", "properties": {"magmom": 1.071}}, {"species": [{"element": "Fe", "occu": 1}], "abc": [0.333333, 0.666667, 0.0], "xyz": [3.3492, 1.9336655339900002, 0.0], "label": "Fe", "properties": {"magmom": 1.087}}, {"species": [{"element": "Si", "occu": 1}], "abc": [0.395401, 0.0, 0.75], "xyz": [1.3242770292000001, -2.293715269985, 3.51473325], "label": "Si", "properties": {"magmom": -0.014}}, {"species": [{"element": "Si", "occu": 1}], "abc": [0.395401, 0.395401, 0.25], "xyz": [2.6485540584000002, 0.0, 1.17157775], "label": "Si", "properties": {"magmom": -0.013}}, {"species": [{"element": "Si", "occu": 1}], "abc": [0.0, 0.604599, 0.25], "xyz": [2.0249229708, 3.507269730015, 1.17157775], "label": "Si", "properties": {"magmom": -0.016}}, {"species": [{"element": "Si", "occu": 1}], "abc": [0.0, 0.395401, 0.75], "xyz": [1.3242770292000001, 2.293715269985, 3.51473325], "label": "Si", "properties": {"magmom": -0.016}}, {"species": [{"element": "Si", "occu": 1}], "abc": [0.604599, 0.604599, 0.75], "xyz": [4.0498459416, 0.0, 3.51473325], "label": "Si", "properties": {"magmom": -0.013}}, {"species": [{"element": "Si", "occu": 1}], "abc": [0.604599, 0.0, 0.25], "xyz": [2.0249229708, -3.507269730015, 1.17157775], "label": "Si", "properties": {"magmom": -0.014}}]}, "formation_enthalpy": -4.907931229999988, "temp": 900, "gibbs_model": "SISSO", "interpolated": false}, {"@module": "rxn_network.entries", "@class": "GibbsComputedStructureEntry", "energy": 0.0, "composition": {"S": 32.0}, "energy_adjustments": [], "parameters": {}, "data": {"oxide_type": "None", "icsd_ids": [82372, 66517, 2091]}, "entry_id": "mp-96", "correction": 0.0, "structure": {"@module": "pymatgen.core.structure", "@class": "Structure", "charge": null, "lattice": {"matrix": [[13.642061, 0.0, 0.0], [0.0, 9.248054, 0.0], [0.0, 5.934658, 9.138989]], "a": 13.642061, "b": 9.248054, "c": 10.896847503708814, "alpha": 57.00119438186791, "beta": 90.0, "gamma": 90.0, "volume": 1152.997853241063}, "sites": [{"species": [{"element": "S", "occu": 1}], "abc": [0.34959, 0.367214, 0.317765], "xyz": [4.76912810499, 5.281841500925999, 2.9040508395850004], "label": "S", "properties": {"magmom": 0.0}}, {"species": [{"element": "S", "occu": 1}], "abc": [0.34959, 0.632786, 0.182235], "xyz": [4.76912810499, 6.933541499073999, 1.6654436604150002], "label": "S", "properties": {"magmom": 0.0}}, {"species": [{"element": "S", "occu": 1}], "abc": [0.65041, 0.632786, 0.682235], "xyz": [8.87293289501, 9.900870499074, 6.234938160415001], "label": "S", "properties": {"magmom": 0.0}}, {"species": [{"element": "S", "occu": 1}], "abc": [0.65041, 0.367214, 0.817765], "xyz": [8.87293289501, 8.249170500925999, 7.473545339585], "label": "S", "properties": {"magmom": 0.0}}, {"species": [{"element": "S", "occu": 1}], "abc": [0.577263, 0.215795, 0.340501], "xyz": [7.875057059043, 4.016440796588, 3.111834893489], "label": "S", "properties": {"magmom": -0.0}}, {"species": [{"element": "S", "occu": 1}], "abc": [0.577263, 0.784205, 0.159499], "xyz": [7.875057059043, 8.198942203412, 1.4576596065110001], "label": "S", "properties": {"magmom": -0.0}}, {"species": [{"element": "S", "occu": 1}], "abc": [0.422737, 0.784205, 0.659499], "xyz": [5.767003940956999, 11.166271203412, 6.0271541065109995], "label": "S", "properties": {"magmom": -0.0}}, {"species": [{"element": "S", "occu": 1}], "abc": [0.422737, 0.215795, 0.840501], "xyz": [5.767003940956999, 6.983769796588, 7.681329393489001], "label": "S", "properties": {"magmom": -0.0}}, {"species": [{"element": "S", "occu": 1}], "abc": [0.444169, 0.266869, 0.234889], "xyz": [6.059380592309, 3.862004805888, 2.146647987221], "label": "S", "properties": {"magmom": -0.0}}, {"species": [{"element": "S", "occu": 1}], "abc": [0.444169, 0.733131, 0.265111], "xyz": [6.059380592309, 8.353378194111999, 2.422846512779], "label": "S", "properties": {"magmom": -0.0}}, {"species": [{"element": "S", "occu": 1}], "abc": [0.555831, 0.733131, 0.765111], "xyz": [7.582680407691, 11.320707194112, 6.992341012779001], "label": "S", "properties": {"magmom": -0.0}}, {"species": [{"element": "S", "occu": 1}], "abc": [0.555831, 0.266869, 0.734889], "xyz": [7.582680407691, 6.829333805888, 6.716142487221], "label": "S", "properties": {"magmom": -0.0}}, {"species": [{"element": "S", "occu": 1}], "abc": [0.672253, 0.417554, 0.213923], "xyz": [9.170916433433, 5.13112178325, 1.955039943847], "label": "S", "properties": {"magmom": -0.0}}, {"species": [{"element": "S", "occu": 1}], "abc": [0.672253, 0.582446, 0.286077], "xyz": [9.170916433433, 7.08426121675, 2.6144545561530004], "label": "S", "properties": {"magmom": -0.0}}, {"species": [{"element": "S", "occu": 1}], "abc": [0.327747, 0.582446, 0.786077], "xyz": [4.471144566567, 10.05159021675, 7.183949056153001], "label": "S", "properties": {"magmom": -0.0}}, {"species": [{"element": "S", "occu": 1}], "abc": [0.327747, 0.417554, 0.713923], "xyz": [4.471144566567, 8.09845078325, 6.524534443847], "label": "S", "properties": {"magmom": -0.0}}, {"species": [{"element": "S", "occu": 1}], "abc": [0.798165, 0.917615, 0.862385], "xyz": [10.888615618065, 13.604113110539998, 7.881327028765], "label": "S", "properties": {"magmom": -0.0}}, {"species": [{"element": "S", "occu": 1}], "abc": [0.798165, 0.082385, 0.637615], "xyz": [10.888615618065, 4.54592788946, 5.827156471235001], "label": "S", "properties": {"magmom": -0.0}}, {"species": [{"element": "S", "occu": 1}], "abc": [0.201835, 0.082385, 0.137615], "xyz": [2.7534453819349998, 1.5785988894599998, 1.257661971235], "label": "S", "properties": {"magmom": -0.0}}, {"species": [{"element": "S", "occu": 1}], "abc": [0.201835, 0.917615, 0.362385], "xyz": [2.7534453819349998, 10.636784110539999, 3.311832528765], "label": "S", "properties": {"magmom": -0.0}}, {"species": [{"element": "S", "occu": 1}], "abc": [0.025918, 0.765891, 0.980284], "xyz": [0.353574936998, 12.900651608986, 8.958804692876], "label": "S", "properties": {"magmom": -0.0}}, {"species": [{"element": "S", "occu": 1}], "abc": [0.025918, 0.234109, 0.519716], "xyz": [0.353574936998, 5.249389391014, 4.749678807124], "label": "S", "properties": {"magmom": -0.0}}, {"species": [{"element": "S", "occu": 1}], "abc": [0.974082, 0.234109, 0.019716], "xyz": [13.288486063002, 2.2820603910140003, 0.18018430712400002], "label": "S", "properties": {"magmom": -0.0}}, {"species": [{"element": "S", "occu": 1}], "abc": [0.974082, 0.765891, 0.480284], "xyz": [13.288486063002, 9.933322608986, 4.3893101928760005], "label": "S", "properties": {"magmom": -0.0}}, {"species": [{"element": "S", "occu": 1}], "abc": [0.892668, 0.715643, 0.921421], "xyz": [12.177831308748, 12.086623617739999, 8.420856383369001], "label": "S", "properties": {"magmom": 0.0}}, {"species": [{"element": "S", "occu": 1}], "abc": [0.892668, 0.284357, 0.578579], "xyz": [12.177831308748, 6.063417382259999, 5.287627116631], "label": "S", "properties": {"magmom": 0.0}}, {"species": [{"element": "S", "occu": 1}], "abc": [0.107332, 0.284357, 0.078579], "xyz": [1.4642296912519999, 3.09608838226, 0.718132616631], "label": "S", "properties": {"magmom": 0.0}}, {"species": [{"element": "S", "occu": 1}], "abc": [0.107332, 0.715643, 0.421421], "xyz": [1.4642296912519999, 9.11929461774, 3.851361883369], "label": "S", "properties": {"magmom": 0.0}}, {"species": [{"element": "S", "occu": 1}], "abc": [0.120406, 0.867299, 0.80447], "xyz": [1.642585996766, 12.795082307406002, 7.352042480830001], "label": "S", "properties": {"magmom": 0.0}}, {"species": [{"element": "S", "occu": 1}], "abc": [0.120406, 0.132701, 0.69553], "xyz": [1.642585996766, 5.354958692594, 6.35644101917], "label": "S", "properties": {"magmom": 0.0}}, {"species": [{"element": "S", "occu": 1}], "abc": [0.879594, 0.132701, 0.19553], "xyz": [11.999475003234, 2.3876296925940004, 1.7869465191700002], "label": "S", "properties": {"magmom": 0.0}}, {"species": [{"element": "S", "occu": 1}], "abc": [0.879594, 0.867299, 0.30447], "xyz": [11.999475003234, 9.827753307406, 2.7825479808300004], "label": "S", "properties": {"magmom": 0.0}}]}, "formation_enthalpy": 0.0, "temp": 900, "gibbs_model": "SISSO", "interpolated": false}], "products": [{"@module": "rxn_network.entries", "@class": "GibbsComputedStructureEntry", "energy": -9.710326512659591, "composition": {"Fe": 4.0, "Si": 2.0, "S": 8.0}, "energy_adjustments": [], "parameters": {}, "data": {"oxide_type": "None", "icsd_ids": []}, "entry_id": "mp-1024054", "correction": 0.0, "structure": {"@module": "pymatgen.core.structure", "@class": "Structure", "charge": null, "lattice": {"matrix": [[3.380163, -5.854614, 0.0], [3.380163, 5.854614, 0.0], [0.0, 0.0, 5.432437]], "a": 6.7603259533520275, "b": 6.7603259533520275, "c": 5.432437, "alpha": 90.0, "beta": 90.0, "gamma": 119.99999954348282, "volume": 215.01096316066855}, "sites": [{"species": [{"element": "Fe", "occu": 1}], "abc": [0.5, 0.0, 0.5], "xyz": [1.6900815, -2.927307, 2.7162185], "label": "Fe", "properties": {"magmom": 0.0}}, {"species": [{"element": "Fe", "occu": 1}], "abc": [0.0, 0.5, 0.5], "xyz": [1.6900815, 2.927307, 2.7162185], "label": "Fe", "properties": {"magmom": 0.0}}, {"species": [{"element": "Fe", "occu": 1}], "abc": [0.0, 0.0, 0.0], "xyz": [0.0, 0.0, 0.0], "label": "Fe", "properties": {"magmom": -0.0}}, {"species": [{"element": "Fe", "occu": 1}], "abc": [0.5, 0.5, 0.5], "xyz": [3.380163, 0.0, 2.7162185], "label": "Fe", "properties": {"magmom": 0.0}}, {"species": [{"element": "Si", "occu": 1}], "abc": [0.666667, 0.333333, 0.916629], "xyz": [3.3801630000000005, -1.9515419030760002, 4.979529294873], "label": "Si", "properties": {"magmom": -0.0}}, {"species": [{"element": "Si", "occu": 1}], "abc": [0.333333, 0.666667, 0.083371], "xyz": [3.3801630000000005, 1.9515419030760002, 0.452907705127], "label": "Si", "properties": {"magmom": -0.0}}, {"species": [{"element": "S", "occu": 1}], "abc": [0.335476, 0.167738, 0.747471], "xyz": [1.7009453438820001, -0.9820412431319999, 4.060589116827], "label": "S", "properties": {"magmom": 0.0}}, {"species": [{"element": "S", "occu": 1}], "abc": [0.666667, 0.333333, 0.313166], "xyz": [3.3801630000000005, -1.9515419030760002, 1.7012545655420002], "label": "S", "properties": {"magmom": -0.0}}, {"species": [{"element": "S", "occu": 1}], "abc": [0.832262, 0.664524, 0.747471], "xyz": [5.059380656118, -0.9820412431319996, 4.060589116827], "label": "S", "properties": {"magmom": 0.0}}, {"species": [{"element": "S", "occu": 1}], "abc": [0.832262, 0.167738, 0.747471], "xyz": [3.3801629999999996, -3.8905315137359993, 4.060589116827], "label": "S", "properties": {"magmom": 0.0}}, {"species": [{"element": "S", "occu": 1}], "abc": [0.167738, 0.335476, 0.252529], "xyz": [1.7009453438820001, 0.9820412431319999, 1.371847883173], "label": "S", "properties": {"magmom": 0.0}}, {"species": [{"element": "S", "occu": 1}], "abc": [0.167738, 0.832262, 0.252529], "xyz": [3.3801629999999996, 3.8905315137359993, 1.371847883173], "label": "S", "properties": {"magmom": 0.0}}, {"species": [{"element": "S", "occu": 1}], "abc": [0.333333, 0.666667, 0.686834], "xyz": [3.3801630000000005, 1.9515419030760002, 3.731182434458], "label": "S", "properties": {"magmom": -0.0}}, {"species": [{"element": "S", "occu": 1}], "abc": [0.664524, 0.832262, 0.252529], "xyz": [5.059380656118, 0.9820412431319996, 1.371847883173], "label": "S", "properties": {"magmom": 0.0}}]}, "formation_enthalpy": -10.496428415000011, "temp": 900, "gibbs_model": "SISSO", "interpolated": false}, {"@module": "rxn_network.entries", "@class": "GibbsComputedStructureEntry", "energy": -8.222139367628635, "composition": {"Si": 4.0, "S": 4.0}, "energy_adjustments": [], "parameters": {}, "data": {"oxide_type": "None", "icsd_ids": []}, "entry_id": "mp-1023900", "correction": 0.0, "structure": {"@module": "pymatgen.core.structure", "@class": "Structure", "charge": null, "lattice": {"matrix": [[3.98543, 0.0, 0.0], [0.0, 6.6429, 0.0], [0.0, 0.0, 23.99833]], "a": 3.98543, "b": 6.6429, "c": 23.99833, "alpha": 90.0, "beta": 90.0, "gamma": 90.0, "volume": 635.3512977903785}, "sites": [{"species": [{"element": "Si", "occu": 1}], "abc": [0.75, 0.75, 0.027324], "xyz": [2.9890725, 4.982175, 0.65573036892], "label": "Si", "properties": {"magmom": -0.0}}, {"species": [{"element": "Si", "occu": 1}], "abc": [0.75, 0.25, 0.027324], "xyz": [2.9890725, 1.660725, 0.65573036892], "label": "Si", "properties": {"magmom": -0.0}}, {"species": [{"element": "Si", "occu": 1}], "abc": [0.25, 0.75, 0.972676], "xyz": [0.9963575, 4.982175, 23.34259963108], "label": "Si", "properties": {"magmom": -0.0}}, {"species": [{"element": "Si", "occu": 1}], "abc": [0.25, 0.25, 0.972676], "xyz": [0.9963575, 1.660725, 23.34259963108], "label": "Si", "properties": {"magmom": -0.0}}, {"species": [{"element": "S", "occu": 1}], "abc": [0.795253, 0.5, 0.084831], "xyz": [3.16942516379, 3.32145, 2.03580233223], "label": "S", "properties": {"magmom": 0.0}}, {"species": [{"element": "S", "occu": 1}], "abc": [0.704747, 0.0, 0.084831], "xyz": [2.80871983621, 0.0, 2.03580233223], "label": "S", "properties": {"magmom": 0.0}}, {"species": [{"element": "S", "occu": 1}], "abc": [0.204747, 0.5, 0.915169], "xyz": [0.8160048362100001, 3.32145, 21.96252766777], "label": "S", "properties": {"magmom": 0.0}}, {"species": [{"element": "S", "occu": 1}], "abc": [0.295253, 0.0, 0.915169], "xyz": [1.17671016379, 0.0, 21.96252766777], "label": "S", "properties": {"magmom": 0.0}}]}, "formation_enthalpy": -6.0216041625000045, "temp": 900, "gibbs_model": "SISSO", "interpolated": false}]}, {"@module": "rxn_network.reaction", "@class": "ComputedReaction", "reactants": [{"@module": "rxn_network.entries", "@class": "GibbsComputedStructureEntry", "energy": 0.0, "composition": {"S": 32.0}, "energy_adjustments": [], "parameters": {}, "data": {"oxide_type": "None", "icsd_ids": [82372, 66517, 2091]}, "entry_id": "mp-96", "correction": 0.0, "structure": {"@module": "pymatgen.core.structure", "@class": "Structure", "charge": null, "lattice": {"matrix": [[13.642061, 0.0, 0.0], [0.0, 9.248054, 0.0], [0.0, 5.934658, 9.138989]], "a": 13.642061, "b": 9.248054, "c": 10.896847503708814, "alpha": 57.00119438186791, "beta": 90.0, "gamma": 90.0, "volume": 1152.997853241063}, "sites": [{"species": [{"element": "S", "occu": 1}], "abc": [0.34959, 0.367214, 0.317765], "xyz": [4.76912810499, 5.281841500925999, 2.9040508395850004], "label": "S", "properties": {"magmom": 0.0}}, {"species": [{"element": "S", "occu": 1}], "abc": [0.34959, 0.632786, 0.182235], "xyz": [4.76912810499, 6.933541499073999, 1.6654436604150002], "label": "S", "properties": {"magmom": 0.0}}, {"species": [{"element": "S", "occu": 1}], "abc": [0.65041, 0.632786, 0.682235], "xyz": [8.87293289501, 9.900870499074, 6.234938160415001], "label": "S", "properties": {"magmom": 0.0}}, {"species": [{"element": "S", "occu": 1}], "abc": [0.65041, 0.367214, 0.817765], "xyz": [8.87293289501, 8.249170500925999, 7.473545339585], "label": "S", "properties": {"magmom": 0.0}}, {"species": [{"element": "S", "occu": 1}], "abc": [0.577263, 0.215795, 0.340501], "xyz": [7.875057059043, 4.016440796588, 3.111834893489], "label": "S", "properties": {"magmom": -0.0}}, {"species": [{"element": "S", "occu": 1}], "abc": [0.577263, 0.784205, 0.159499], "xyz": [7.875057059043, 8.198942203412, 1.4576596065110001], "label": "S", "properties": {"magmom": -0.0}}, {"species": [{"element": "S", "occu": 1}], "abc": [0.422737, 0.784205, 0.659499], "xyz": [5.767003940956999, 11.166271203412, 6.0271541065109995], "label": "S", "properties": {"magmom": -0.0}}, {"species": [{"element": "S", "occu": 1}], "abc": [0.422737, 0.215795, 0.840501], "xyz": [5.767003940956999, 6.983769796588, 7.681329393489001], "label": "S", "properties": {"magmom": -0.0}}, {"species": [{"element": "S", "occu": 1}], "abc": [0.444169, 0.266869, 0.234889], "xyz": [6.059380592309, 3.862004805888, 2.146647987221], "label": "S", "properties": {"magmom": -0.0}}, {"species": [{"element": "S", "occu": 1}], "abc": [0.444169, 0.733131, 0.265111], "xyz": [6.059380592309, 8.353378194111999, 2.422846512779], "label": "S", "properties": {"magmom": -0.0}}, {"species": [{"element": "S", "occu": 1}], "abc": [0.555831, 0.733131, 0.765111], "xyz": [7.582680407691, 11.320707194112, 6.992341012779001], "label": "S", "properties": {"magmom": -0.0}}, {"species": [{"element": "S", "occu": 1}], "abc": [0.555831, 0.266869, 0.734889], "xyz": [7.582680407691, 6.829333805888, 6.716142487221], "label": "S", "properties": {"magmom": -0.0}}, {"species": [{"element": "S", "occu": 1}], "abc": [0.672253, 0.417554, 0.213923], "xyz": [9.170916433433, 5.13112178325, 1.955039943847], "label": "S", "properties": {"magmom": -0.0}}, {"species": [{"element": "S", "occu": 1}], "abc": [0.672253, 0.582446, 0.286077], "xyz": [9.170916433433, 7.08426121675, 2.6144545561530004], "label": "S", "properties": {"magmom": -0.0}}, {"species": [{"element": "S", "occu": 1}], "abc": [0.327747, 0.582446, 0.786077], "xyz": [4.471144566567, 10.05159021675, 7.183949056153001], "label": "S", "properties": {"magmom": -0.0}}, {"species": [{"element": "S", "occu": 1}], "abc": [0.327747, 0.417554, 0.713923], "xyz": [4.471144566567, 8.09845078325, 6.524534443847], "label": "S", "properties": {"magmom": -0.0}}, {"species": [{"element": "S", "occu": 1}], "abc": [0.798165, 0.917615, 0.862385], "xyz": [10.888615618065, 13.604113110539998, 7.881327028765], "label": "S", "properties": {"magmom": -0.0}}, {"species": [{"element": "S", "occu": 1}], "abc": [0.798165, 0.082385, 0.637615], "xyz": [10.888615618065, 4.54592788946, 5.827156471235001], "label": "S", "properties": {"magmom": -0.0}}, {"species": [{"element": "S", "occu": 1}], "abc": [0.201835, 0.082385, 0.137615], "xyz": [2.7534453819349998, 1.5785988894599998, 1.257661971235], "label": "S", "properties": {"magmom": -0.0}}, {"species": [{"element": "S", "occu": 1}], "abc": [0.201835, 0.917615, 0.362385], "xyz": [2.7534453819349998, 10.636784110539999, 3.311832528765], "label": "S", "properties": {"magmom": -0.0}}, {"species": [{"element": "S", "occu": 1}], "abc": [0.025918, 0.765891, 0.980284], "xyz": [0.353574936998, 12.900651608986, 8.958804692876], "label": "S", "properties": {"magmom": -0.0}}, {"species": [{"element": "S", "occu": 1}], "abc": [0.025918, 0.234109, 0.519716], "xyz": [0.353574936998, 5.249389391014, 4.749678807124], "label": "S", "properties": {"magmom": -0.0}}, {"species": [{"element": "S", "occu": 1}], "abc": [0.974082, 0.234109, 0.019716], "xyz": [13.288486063002, 2.2820603910140003, 0.18018430712400002], "label": "S", "properties": {"magmom": -0.0}}, {"species": [{"element": "S", "occu": 1}], "abc": [0.974082, 0.765891, 0.480284], "xyz": [13.288486063002, 9.933322608986, 4.3893101928760005], "label": "S", "properties": {"magmom": -0.0}}, {"species": [{"element": "S", "occu": 1}], "abc": [0.892668, 0.715643, 0.921421], "xyz": [12.177831308748, 12.086623617739999, 8.420856383369001], "label": "S", "properties": {"magmom": 0.0}}, {"species": [{"element": "S", "occu": 1}], "abc": [0.892668, 0.284357, 0.578579], "xyz": [12.177831308748, 6.063417382259999, 5.287627116631], "label": "S", "properties": {"magmom": 0.0}}, {"species": [{"element": "S", "occu": 1}], "abc": [0.107332, 0.284357, 0.078579], "xyz": [1.4642296912519999, 3.09608838226, 0.718132616631], "label": "S", "properties": {"magmom": 0.0}}, {"species": [{"element": "S", "occu": 1}], "abc": [0.107332, 0.715643, 0.421421], "xyz": [1.4642296912519999, 9.11929461774, 3.851361883369], "label": "S", "properties": {"magmom": 0.0}}, {"species": [{"element": "S", "occu": 1}], "abc": [0.120406, 0.867299, 0.80447], "xyz": [1.642585996766, 12.795082307406002, 7.352042480830001], "label": "S", "properties": {"magmom": 0.0}}, {"species": [{"element": "S", "occu": 1}], "abc": [0.120406, 0.132701, 0.69553], "xyz": [1.642585996766, 5.354958692594, 6.35644101917], "label": "S", "properties": {"magmom": 0.0}}, {"species": [{"element": "S", "occu": 1}], "abc": [0.879594, 0.132701, 0.19553], "xyz": [11.999475003234, 2.3876296925940004, 1.7869465191700002], "label": "S", "properties": {"magmom": 0.0}}, {"species": [{"element": "S", "occu": 1}], "abc": [0.879594, 0.867299, 0.30447], "xyz": [11.999475003234, 9.827753307406, 2.7825479808300004], "label": "S", "properties": {"magmom": 0.0}}]}, "formation_enthalpy": 0.0, "temp": 900, "gibbs_model": "SISSO", "interpolated": false}, {"@module": "rxn_network.entries", "@class": "GibbsComputedStructureEntry", "energy": -1.1914437535039042, "composition": {"Fe": 3.0, "Si": 1.0}, "energy_adjustments": [], "parameters": {}, "data": {"oxide_type": "None", "icsd_ids": [633531, 633537, 633535, 157941, 633528, 658523, 633534, 600519, 633552, 56281, 190980, 412838, 53545, 633545]}, "entry_id": "mp-2199", "correction": 0.0, "structure": {"@module": "pymatgen.core.structure", "@class": "Structure", "charge": null, "lattice": {"matrix": [[0.0, 2.801282, 2.801282], [2.801282, 0.0, 2.801282], [2.801282, 2.801282, 0.0]], "a": 3.9616109964316286, "b": 3.9616109964316286, "c": 3.9616109964316286, "alpha": 59.99999999999999, "beta": 59.99999999999999, "gamma": 59.99999999999999, "volume": 43.9643328954172}, "sites": [{"species": [{"element": "Fe", "occu": 1}], "abc": [0.75, 0.75, 0.75], "xyz": [4.201923, 4.201923, 4.201923], "label": "Fe", "properties": {"magmom": 1.271}}, {"species": [{"element": "Fe", "occu": 1}], "abc": [0.0, 0.0, 0.0], "xyz": [0.0, 0.0, 0.0], "label": "Fe", "properties": {"magmom": 2.537}}, {"species": [{"element": "Fe", "occu": 1}], "abc": [0.25, 0.25, 0.25], "xyz": [1.400641, 1.400641, 1.400641], "label": "Fe", "properties": {"magmom": 1.271}}, {"species": [{"element": "Si", "occu": 1}], "abc": [0.5, 0.5, 0.5], "xyz": [2.801282, 2.801282, 2.801282], "label": "Si", "properties": {"magmom": -0.042}}]}, "formation_enthalpy": -1.2826950250000024, "temp": 900, "gibbs_model": "SISSO", "interpolated": false}], "products": [{"@module": "rxn_network.entries", "@class": "GibbsComputedStructureEntry", "energy": -9.710326512659591, "composition": {"Fe": 4.0, "Si": 2.0, "S": 8.0}, "energy_adjustments": [], "parameters": {}, "data": {"oxide_type": "None", "icsd_ids": []}, "entry_id": "mp-1024054", "correction": 0.0, "structure": {"@module": "pymatgen.core.structure", "@class": "Structure", "charge": null, "lattice": {"matrix": [[3.380163, -5.854614, 0.0], [3.380163, 5.854614, 0.0], [0.0, 0.0, 5.432437]], "a": 6.7603259533520275, "b": 6.7603259533520275, "c": 5.432437, "alpha": 90.0, "beta": 90.0, "gamma": 119.99999954348282, "volume": 215.01096316066855}, "sites": [{"species": [{"element": "Fe", "occu": 1}], "abc": [0.5, 0.0, 0.5], "xyz": [1.6900815, -2.927307, 2.7162185], "label": "Fe", "properties": {"magmom": 0.0}}, {"species": [{"element": "Fe", "occu": 1}], "abc": [0.0, 0.5, 0.5], "xyz": [1.6900815, 2.927307, 2.7162185], "label": "Fe", "properties": {"magmom": 0.0}}, {"species": [{"element": "Fe", "occu": 1}], "abc": [0.0, 0.0, 0.0], "xyz": [0.0, 0.0, 0.0], "label": "Fe", "properties": {"magmom": -0.0}}, {"species": [{"element": "Fe", "occu": 1}], "abc": [0.5, 0.5, 0.5], "xyz": [3.380163, 0.0, 2.7162185], "label": "Fe", "properties": {"magmom": 0.0}}, {"species": [{"element": "Si", "occu": 1}], "abc": [0.666667, 0.333333, 0.916629], "xyz": [3.3801630000000005, -1.9515419030760002, 4.979529294873], "label": "Si", "properties": {"magmom": -0.0}}, {"species": [{"element": "Si", "occu": 1}], "abc": [0.333333, 0.666667, 0.083371], "xyz": [3.3801630000000005, 1.9515419030760002, 0.452907705127], "label": "Si", "properties": {"magmom": -0.0}}, {"species": [{"element": "S", "occu": 1}], "abc": [0.335476, 0.167738, 0.747471], "xyz": [1.7009453438820001, -0.9820412431319999, 4.060589116827], "label": "S", "properties": {"magmom": 0.0}}, {"species": [{"element": "S", "occu": 1}], "abc": [0.666667, 0.333333, 0.313166], "xyz": [3.3801630000000005, -1.9515419030760002, 1.7012545655420002], "label": "S", "properties": {"magmom": -0.0}}, {"species": [{"element": "S", "occu": 1}], "abc": [0.832262, 0.664524, 0.747471], "xyz": [5.059380656118, -0.9820412431319996, 4.060589116827], "label": "S", "properties": {"magmom": 0.0}}, {"species": [{"element": "S", "occu": 1}], "abc": [0.832262, 0.167738, 0.747471], "xyz": [3.3801629999999996, -3.8905315137359993, 4.060589116827], "label": "S", "properties": {"magmom": 0.0}}, {"species": [{"element": "S", "occu": 1}], "abc": [0.167738, 0.335476, 0.252529], "xyz": [1.7009453438820001, 0.9820412431319999, 1.371847883173], "label": "S", "properties": {"magmom": 0.0}}, {"species": [{"element": "S", "occu": 1}], "abc": [0.167738, 0.832262, 0.252529], "xyz": [3.3801629999999996, 3.8905315137359993, 1.371847883173], "label": "S", "properties": {"magmom": 0.0}}, {"species": [{"element": "S", "occu": 1}], "abc": [0.333333, 0.666667, 0.686834], "xyz": [3.3801630000000005, 1.9515419030760002, 3.731182434458], "label": "S", "properties": {"magmom": -0.0}}, {"species": [{"element": "S", "occu": 1}], "abc": [0.664524, 0.832262, 0.252529], "xyz": [5.059380656118, 0.9820412431319996, 1.371847883173], "label": "S", "properties": {"magmom": 0.0}}]}, "formation_enthalpy": -10.496428415000011, "temp": 900, "gibbs_model": "SISSO", "interpolated": false}, {"@module": "rxn_network.entries", "@class": "GibbsComputedStructureEntry", "energy": -7.005498649050381, "composition": {"Fe": 4.0, "S": 6.0}, "energy_adjustments": [], "parameters": {}, "data": {"oxide_type": "None", "icsd_ids": []}, "entry_id": "mp-952567", "correction": 0.0, "structure": {"@module": "pymatgen.core.structure", "@class": "Structure", "charge": null, "lattice": {"matrix": [[5.211976, -2.86765, 0.0], [5.211976, 2.86765, 0.0], [3.634183, 0.0, 4.709651]], "a": 5.948790662569662, "b": 5.948790662569662, "c": 5.948789676840996, "alpha": 57.6395319679662, "beta": 57.6395319679662, "gamma": 57.639532757945425, "volume": 140.78204604385044}, "sites": [{"species": [{"element": "Fe", "occu": 1}], "abc": [0.845826, 0.845826, 0.845826], "xyz": [11.890736094509998, 0.0, 3.983545266726], "label": "Fe", "properties": {"magmom": 0.002}}, {"species": [{"element": "Fe", "occu": 1}], "abc": [0.654174, 0.654174, 0.654174], "xyz": [9.19646640549, 0.0, 3.080931233274], "label": "Fe", "properties": {"magmom": 0.002}}, {"species": [{"element": "Fe", "occu": 1}], "abc": [0.154174, 0.154174, 0.154174], "xyz": [2.1673989054900002, 0.0, 0.7261057332740001], "label": "Fe", "properties": {"magmom": 0.002}}, {"species": [{"element": "Fe", "occu": 1}], "abc": [0.345826, 0.345826, 0.345826], "xyz": [4.86166859451, 0.0, 1.628719766726], "label": "Fe", "properties": {"magmom": 0.002}}, {"species": [{"element": "S", "occu": 1}], "abc": [0.75, 0.067411, 0.432589], "xyz": [5.832434103922999, -1.95742634585, 2.037343216439], "label": "S", "properties": {"magmom": -0.0}}, {"species": [{"element": "S", "occu": 1}], "abc": [0.432589, 0.75, 0.067411], "xyz": [6.408609396076999, 0.91022365415, 0.317482283561], "label": "S", "properties": {"magmom": -0.0}}, {"species": [{"element": "S", "occu": 1}], "abc": [0.067411, 0.432589, 0.75], "xyz": [5.33162525, 1.0472026917000001, 3.53223825], "label": "S", "properties": {"magmom": -0.0}}, {"species": [{"element": "S", "occu": 1}], "abc": [0.25, 0.932589, 0.567411], "xyz": [8.225700896077, 1.95742634585, 2.672307783561], "label": "S", "properties": {"magmom": -0.0}}, {"species": [{"element": "S", "occu": 1}], "abc": [0.932589, 0.567411, 0.25], "xyz": [8.72650975, -1.0472026917000001, 1.17741275], "label": "S", "properties": {"magmom": -0.0}}, {"species": [{"element": "S", "occu": 1}], "abc": [0.567411, 0.25, 0.932589], "xyz": [7.649525603923001, -0.9102236541499998, 4.392168716439], "label": "S", "properties": {"magmom": -0.0}}]}, "formation_enthalpy": -7.720453818750002, "temp": 900, "gibbs_model": "SISSO", "interpolated": false}]}, {"@module": "rxn_network.reaction", "@class": "ComputedReaction", "reactants": [{"@module": "rxn_network.entries", "@class": "GibbsComputedStructureEntry", "energy": -7.067438074726474, "composition": {"Si": 2.0, "S": 4.0}, "energy_adjustments": [], "parameters": {}, "data": {"oxide_type": "None", "icsd_ids": [291211, 291208, 291209, 291210, 26858, 29112, 27205]}, "entry_id": "mp-1602", "correction": 0.0, "structure": {"@module": "pymatgen.core.structure", "@class": "Structure", "charge": null, "lattice": {"matrix": [[-2.792576, 3.107134, 5.46338], [2.792576, -3.107134, 5.46338], [2.792576, 3.107134, -5.46338]], "a": 6.877592851727413, "b": 6.877592851727413, "c": 6.877592851727413, "alpha": 132.08740219979023, "beta": 126.2845762554389, "gamma": 74.80768929834579, "volume": 189.6209789580573}, "sites": [{"species": [{"element": "Si", "occu": 1}], "abc": [0.0, 0.75, 0.75], "xyz": [4.188864, 0.0, 0.0], "label": "Si", "properties": {"magmom": 0.0}}, {"species": [{"element": "Si", "occu": 1}], "abc": [0.0, 0.25, 0.25], "xyz": [1.396288, 0.0, 0.0], "label": "Si", "properties": {"magmom": 0.0}}, {"species": [{"element": "S", "occu": 1}], "abc": [0.708947, 0.894547, 0.814399], "xyz": [2.792573207424, 1.953762752066, 4.3111258411], "label": "S", "properties": {"magmom": 0.0}}, {"species": [{"element": "S", "occu": 1}], "abc": [0.291053, 0.105453, 0.185601], "xyz": [2.7925760001101807e-06, 1.153371247934, 1.1522541589000002], "label": "S", "properties": {"magmom": 0.0}}, {"species": [{"element": "S", "occu": 1}], "abc": [0.919852, 0.605453, 0.314399], "xyz": [1.1102230246251565e-16, 1.9537596449319996, 6.61563962228], "label": "S", "properties": {"magmom": 0.0}}, {"species": [{"element": "S", "occu": 1}], "abc": [0.080148, 0.394547, 0.685601], "xyz": [2.792576, 1.1533743550679998, -1.1522596222800003], "label": "S", "properties": {"magmom": 0.0}}]}, "formation_enthalpy": -6.713363502500002, "temp": 900, "gibbs_model": "SISSO", "interpolated": false}, {"@module": "rxn_network.entries", "@class": "GibbsComputedStructureEntry", "energy": -3.2133981267931935, "composition": {"Fe": 2.0, "S": 2.0}, "energy_adjustments": [], "parameters": {}, "data": {"oxide_type": "None", "icsd_ids": [238590, 633302, 182249, 42977, 43391, 182251, 81087, 182250]}, "entry_id": "mp-505531", "correction": 0.0, "structure": {"@module": "pymatgen.core.structure", "@class": "Structure", "charge": null, "lattice": {"matrix": [[3.595555, 0.0, 0.0], [0.0, 3.595555, 0.0], [0.0, 0.0, 5.454435]], "a": 3.595555, "b": 3.595555, "c": 5.454435, "alpha": 90.0, "beta": 90.0, "gamma": 90.0, "volume": 70.5150216311231}, "sites": [{"species": [{"element": "Fe", "occu": 1}], "abc": [0.5, 0.5, 0.0], "xyz": [1.7977775, 1.7977775, 0.0], "label": "Fe", "properties": {"magmom": 0.0}}, {"species": [{"element": "Fe", "occu": 1}], "abc": [0.0, 0.0, 0.0], "xyz": [0.0, 0.0, 0.0], "label": "Fe", "properties": {"magmom": 0.0}}, {"species": [{"element": "S", "occu": 1}], "abc": [0.5, 0.0, 0.22208], "xyz": [1.7977775, 0.0, 1.2113209248], "label": "S", "properties": {"magmom": -0.0}}, {"species": [{"element": "S", "occu": 1}], "abc": [0.0, 0.5, 0.77792], "xyz": [0.0, 1.7977775, 4.243114075199999], "label": "S", "properties": {"magmom": -0.0}}]}, "formation_enthalpy": -3.354028156249999, "temp": 900, "gibbs_model": "SISSO", "interpolated": false}], "products": [{"@module": "rxn_network.entries", "@class": "GibbsComputedStructureEntry", "energy": -9.710326512659591, "composition": {"Fe": 4.0, "Si": 2.0, "S": 8.0}, "energy_adjustments": [], "parameters": {}, "data": {"oxide_type": "None", "icsd_ids": []}, "entry_id": "mp-1024054", "correction": 0.0, "structure": {"@module": "pymatgen.core.structure", "@class": "Structure", "charge": null, "lattice": {"matrix": [[3.380163, -5.854614, 0.0], [3.380163, 5.854614, 0.0], [0.0, 0.0, 5.432437]], "a": 6.7603259533520275, "b": 6.7603259533520275, "c": 5.432437, "alpha": 90.0, "beta": 90.0, "gamma": 119.99999954348282, "volume": 215.01096316066855}, "sites": [{"species": [{"element": "Fe", "occu": 1}], "abc": [0.5, 0.0, 0.5], "xyz": [1.6900815, -2.927307, 2.7162185], "label": "Fe", "properties": {"magmom": 0.0}}, {"species": [{"element": "Fe", "occu": 1}], "abc": [0.0, 0.5, 0.5], "xyz": [1.6900815, 2.927307, 2.7162185], "label": "Fe", "properties": {"magmom": 0.0}}, {"species": [{"element": "Fe", "occu": 1}], "abc": [0.0, 0.0, 0.0], "xyz": [0.0, 0.0, 0.0], "label": "Fe", "properties": {"magmom": -0.0}}, {"species": [{"element": "Fe", "occu": 1}], "abc": [0.5, 0.5, 0.5], "xyz": [3.380163, 0.0, 2.7162185], "label": "Fe", "properties": {"magmom": 0.0}}, {"species": [{"element": "Si", "occu": 1}], "abc": [0.666667, 0.333333, 0.916629], "xyz": [3.3801630000000005, -1.9515419030760002, 4.979529294873], "label": "Si", "properties": {"magmom": -0.0}}, {"species": [{"element": "Si", "occu": 1}], "abc": [0.333333, 0.666667, 0.083371], "xyz": [3.3801630000000005, 1.9515419030760002, 0.452907705127], "label": "Si", "properties": {"magmom": -0.0}}, {"species": [{"element": "S", "occu": 1}], "abc": [0.335476, 0.167738, 0.747471], "xyz": [1.7009453438820001, -0.9820412431319999, 4.060589116827], "label": "S", "properties": {"magmom": 0.0}}, {"species": [{"element": "S", "occu": 1}], "abc": [0.666667, 0.333333, 0.313166], "xyz": [3.3801630000000005, -1.9515419030760002, 1.7012545655420002], "label": "S", "properties": {"magmom": -0.0}}, {"species": [{"element": "S", "occu": 1}], "abc": [0.832262, 0.664524, 0.747471], "xyz": [5.059380656118, -0.9820412431319996, 4.060589116827], "label": "S", "properties": {"magmom": 0.0}}, {"species": [{"element": "S", "occu": 1}], "abc": [0.832262, 0.167738, 0.747471], "xyz": [3.3801629999999996, -3.8905315137359993, 4.060589116827], "label": "S", "properties": {"magmom": 0.0}}, {"species": [{"element": "S", "occu": 1}], "abc": [0.167738, 0.335476, 0.252529], "xyz": [1.7009453438820001, 0.9820412431319999, 1.371847883173], "label": "S", "properties": {"magmom": 0.0}}, {"species": [{"element": "S", "occu": 1}], "abc": [0.167738, 0.832262, 0.252529], "xyz": [3.3801629999999996, 3.8905315137359993, 1.371847883173], "label": "S", "properties": {"magmom": 0.0}}, {"species": [{"element": "S", "occu": 1}], "abc": [0.333333, 0.666667, 0.686834], "xyz": [3.3801630000000005, 1.9515419030760002, 3.731182434458], "label": "S", "properties": {"magmom": -0.0}}, {"species": [{"element": "S", "occu": 1}], "abc": [0.664524, 0.832262, 0.252529], "xyz": [5.059380656118, 0.9820412431319996, 1.371847883173], "label": "S", "properties": {"magmom": 0.0}}]}, "formation_enthalpy": -10.496428415000011, "temp": 900, "gibbs_model": "SISSO", "interpolated": false}]}, {"@module": "rxn_network.reaction", "@class": "ComputedReaction", "reactants": [{"@module": "rxn_network.entries", "@class": "GibbsComputedStructureEntry", "energy": -7.005498649050381, "composition": {"Fe": 4.0, "S": 6.0}, "energy_adjustments": [], "parameters": {}, "data": {"oxide_type": "None", "icsd_ids": []}, "entry_id": "mp-952567", "correction": 0.0, "structure": {"@module": "pymatgen.core.structure", "@class": "Structure", "charge": null, "lattice": {"matrix": [[5.211976, -2.86765, 0.0], [5.211976, 2.86765, 0.0], [3.634183, 0.0, 4.709651]], "a": 5.948790662569662, "b": 5.948790662569662, "c": 5.948789676840996, "alpha": 57.6395319679662, "beta": 57.6395319679662, "gamma": 57.639532757945425, "volume": 140.78204604385044}, "sites": [{"species": [{"element": "Fe", "occu": 1}], "abc": [0.845826, 0.845826, 0.845826], "xyz": [11.890736094509998, 0.0, 3.983545266726], "label": "Fe", "properties": {"magmom": 0.002}}, {"species": [{"element": "Fe", "occu": 1}], "abc": [0.654174, 0.654174, 0.654174], "xyz": [9.19646640549, 0.0, 3.080931233274], "label": "Fe", "properties": {"magmom": 0.002}}, {"species": [{"element": "Fe", "occu": 1}], "abc": [0.154174, 0.154174, 0.154174], "xyz": [2.1673989054900002, 0.0, 0.7261057332740001], "label": "Fe", "properties": {"magmom": 0.002}}, {"species": [{"element": "Fe", "occu": 1}], "abc": [0.345826, 0.345826, 0.345826], "xyz": [4.86166859451, 0.0, 1.628719766726], "label": "Fe", "properties": {"magmom": 0.002}}, {"species": [{"element": "S", "occu": 1}], "abc": [0.75, 0.067411, 0.432589], "xyz": [5.832434103922999, -1.95742634585, 2.037343216439], "label": "S", "properties": {"magmom": -0.0}}, {"species": [{"element": "S", "occu": 1}], "abc": [0.432589, 0.75, 0.067411], "xyz": [6.408609396076999, 0.91022365415, 0.317482283561], "label": "S", "properties": {"magmom": -0.0}}, {"species": [{"element": "S", "occu": 1}], "abc": [0.067411, 0.432589, 0.75], "xyz": [5.33162525, 1.0472026917000001, 3.53223825], "label": "S", "properties": {"magmom": -0.0}}, {"species": [{"element": "S", "occu": 1}], "abc": [0.25, 0.932589, 0.567411], "xyz": [8.225700896077, 1.95742634585, 2.672307783561], "label": "S", "properties": {"magmom": -0.0}}, {"species": [{"element": "S", "occu": 1}], "abc": [0.932589, 0.567411, 0.25], "xyz": [8.72650975, -1.0472026917000001, 1.17741275], "label": "S", "properties": {"magmom": -0.0}}, {"species": [{"element": "S", "occu": 1}], "abc": [0.567411, 0.25, 0.932589], "xyz": [7.649525603923001, -0.9102236541499998, 4.392168716439], "label": "S", "properties": {"magmom": -0.0}}]}, "formation_enthalpy": -7.720453818750002, "temp": 900, "gibbs_model": "SISSO", "interpolated": false}, {"@module": "rxn_network.entries", "@class": "GibbsComputedStructureEntry", "energy": -8.222139367628635, "composition": {"Si": 4.0, "S": 4.0}, "energy_adjustments": [], "parameters": {}, "data": {"oxide_type": "None", "icsd_ids": []}, "entry_id": "mp-1023900", "correction": 0.0, "structure": {"@module": "pymatgen.core.structure", "@class": "Structure", "charge": null, "lattice": {"matrix": [[3.98543, 0.0, 0.0], [0.0, 6.6429, 0.0], [0.0, 0.0, 23.99833]], "a": 3.98543, "b": 6.6429, "c": 23.99833, "alpha": 90.0, "beta": 90.0, "gamma": 90.0, "volume": 635.3512977903785}, "sites": [{"species": [{"element": "Si", "occu": 1}], "abc": [0.75, 0.75, 0.027324], "xyz": [2.9890725, 4.982175, 0.65573036892], "label": "Si", "properties": {"magmom": -0.0}}, {"species": [{"element": "Si", "occu": 1}], "abc": [0.75, 0.25, 0.027324], "xyz": [2.9890725, 1.660725, 0.65573036892], "label": "Si", "properties": {"magmom": -0.0}}, {"species": [{"element": "Si", "occu": 1}], "abc": [0.25, 0.75, 0.972676], "xyz": [0.9963575, 4.982175, 23.34259963108], "label": "Si", "properties": {"magmom": -0.0}}, {"species": [{"element": "Si", "occu": 1}], "abc": [0.25, 0.25, 0.972676], "xyz": [0.9963575, 1.660725, 23.34259963108], "label": "Si", "properties": {"magmom": -0.0}}, {"species": [{"element": "S", "occu": 1}], "abc": [0.795253, 0.5, 0.084831], "xyz": [3.16942516379, 3.32145, 2.03580233223], "label": "S", "properties": {"magmom": 0.0}}, {"species": [{"element": "S", "occu": 1}], "abc": [0.704747, 0.0, 0.084831], "xyz": [2.80871983621, 0.0, 2.03580233223], "label": "S", "properties": {"magmom": 0.0}}, {"species": [{"element": "S", "occu": 1}], "abc": [0.204747, 0.5, 0.915169], "xyz": [0.8160048362100001, 3.32145, 21.96252766777], "label": "S", "properties": {"magmom": 0.0}}, {"species": [{"element": "S", "occu": 1}], "abc": [0.295253, 0.0, 0.915169], "xyz": [1.17671016379, 0.0, 21.96252766777], "label": "S", "properties": {"magmom": 0.0}}]}, "formation_enthalpy": -6.0216041625000045, "temp": 900, "gibbs_model": "SISSO", "interpolated": false}], "products": [{"@module": "rxn_network.entries", "@class": "GibbsComputedStructureEntry", "energy": -9.710326512659591, "composition": {"Fe": 4.0, "Si": 2.0, "S": 8.0}, "energy_adjustments": [], "parameters": {}, "data": {"oxide_type": "None", "icsd_ids": []}, "entry_id": "mp-1024054", "correction": 0.0, "structure": {"@module": "pymatgen.core.structure", "@class": "Structure", "charge": null, "lattice": {"matrix": [[3.380163, -5.854614, 0.0], [3.380163, 5.854614, 0.0], [0.0, 0.0, 5.432437]], "a": 6.7603259533520275, "b": 6.7603259533520275, "c": 5.432437, "alpha": 90.0, "beta": 90.0, "gamma": 119.99999954348282, "volume": 215.01096316066855}, "sites": [{"species": [{"element": "Fe", "occu": 1}], "abc": [0.5, 0.0, 0.5], "xyz": [1.6900815, -2.927307, 2.7162185], "label": "Fe", "properties": {"magmom": 0.0}}, {"species": [{"element": "Fe", "occu": 1}], "abc": [0.0, 0.5, 0.5], "xyz": [1.6900815, 2.927307, 2.7162185], "label": "Fe", "properties": {"magmom": 0.0}}, {"species": [{"element": "Fe", "occu": 1}], "abc": [0.0, 0.0, 0.0], "xyz": [0.0, 0.0, 0.0], "label": "Fe", "properties": {"magmom": -0.0}}, {"species": [{"element": "Fe", "occu": 1}], "abc": [0.5, 0.5, 0.5], "xyz": [3.380163, 0.0, 2.7162185], "label": "Fe", "properties": {"magmom": 0.0}}, {"species": [{"element": "Si", "occu": 1}], "abc": [0.666667, 0.333333, 0.916629], "xyz": [3.3801630000000005, -1.9515419030760002, 4.979529294873], "label": "Si", "properties": {"magmom": -0.0}}, {"species": [{"element": "Si", "occu": 1}], "abc": [0.333333, 0.666667, 0.083371], "xyz": [3.3801630000000005, 1.9515419030760002, 0.452907705127], "label": "Si", "properties": {"magmom": -0.0}}, {"species": [{"element": "S", "occu": 1}], "abc": [0.335476, 0.167738, 0.747471], "xyz": [1.7009453438820001, -0.9820412431319999, 4.060589116827], "label": "S", "properties": {"magmom": 0.0}}, {"species": [{"element": "S", "occu": 1}], "abc": [0.666667, 0.333333, 0.313166], "xyz": [3.3801630000000005, -1.9515419030760002, 1.7012545655420002], "label": "S", "properties": {"magmom": -0.0}}, {"species": [{"element": "S", "occu": 1}], "abc": [0.832262, 0.664524, 0.747471], "xyz": [5.059380656118, -0.9820412431319996, 4.060589116827], "label": "S", "properties": {"magmom": 0.0}}, {"species": [{"element": "S", "occu": 1}], "abc": [0.832262, 0.167738, 0.747471], "xyz": [3.3801629999999996, -3.8905315137359993, 4.060589116827], "label": "S", "properties": {"magmom": 0.0}}, {"species": [{"element": "S", "occu": 1}], "abc": [0.167738, 0.335476, 0.252529], "xyz": [1.7009453438820001, 0.9820412431319999, 1.371847883173], "label": "S", "properties": {"magmom": 0.0}}, {"species": [{"element": "S", "occu": 1}], "abc": [0.167738, 0.832262, 0.252529], "xyz": [3.3801629999999996, 3.8905315137359993, 1.371847883173], "label": "S", "properties": {"magmom": 0.0}}, {"species": [{"element": "S", "occu": 1}], "abc": [0.333333, 0.666667, 0.686834], "xyz": [3.3801630000000005, 1.9515419030760002, 3.731182434458], "label": "S", "properties": {"magmom": -0.0}}, {"species": [{"element": "S", "occu": 1}], "abc": [0.664524, 0.832262, 0.252529], "xyz": [5.059380656118, 0.9820412431319996, 1.371847883173], "label": "S", "properties": {"magmom": 0.0}}]}, "formation_enthalpy": -10.496428415000011, "temp": 900, "gibbs_model": "SISSO", "interpolated": false}]}], "costs": [0.1532020680992873, 0.15605207117503542, 0.1565864236641168, 0.15831998993019614, 0.3346611781404905, 0.28921939603913865], "net_rxn": {"@module": "rxn_network.reaction", "@class": "ComputedReaction", "reactants": [{"@module": "rxn_network.entries", "@class": "GibbsComputedStructureEntry", "energy": 0.0, "composition": {"S": 32.0}, "energy_adjustments": [], "parameters": {}, "data": {"oxide_type": "None", "icsd_ids": [82372, 66517, 2091]}, "entry_id": "mp-96", "correction": 0.0, "structure": {"@module": "pymatgen.core.structure", "@class": "Structure", "charge": null, "lattice": {"matrix": [[13.642061, 0.0, 0.0], [0.0, 9.248054, 0.0], [0.0, 5.934658, 9.138989]], "a": 13.642061, "b": 9.248054, "c": 10.896847503708814, "alpha": 57.00119438186791, "beta": 90.0, "gamma": 90.0, "volume": 1152.997853241063}, "sites": [{"species": [{"element": "S", "occu": 1}], "abc": [0.34959, 0.367214, 0.317765], "xyz": [4.76912810499, 5.281841500925999, 2.9040508395850004], "label": "S", "properties": {"magmom": 0.0}}, {"species": [{"element": "S", "occu": 1}], "abc": [0.34959, 0.632786, 0.182235], "xyz": [4.76912810499, 6.933541499073999, 1.6654436604150002], "label": "S", "properties": {"magmom": 0.0}}, {"species": [{"element": "S", "occu": 1}], "abc": [0.65041, 0.632786, 0.682235], "xyz": [8.87293289501, 9.900870499074, 6.234938160415001], "label": "S", "properties": {"magmom": 0.0}}, {"species": [{"element": "S", "occu": 1}], "abc": [0.65041, 0.367214, 0.817765], "xyz": [8.87293289501, 8.249170500925999, 7.473545339585], "label": "S", "properties": {"magmom": 0.0}}, {"species": [{"element": "S", "occu": 1}], "abc": [0.577263, 0.215795, 0.340501], "xyz": [7.875057059043, 4.016440796588, 3.111834893489], "label": "S", "properties": {"magmom": -0.0}}, {"species": [{"element": "S", "occu": 1}], "abc": [0.577263, 0.784205, 0.159499], "xyz": [7.875057059043, 8.198942203412, 1.4576596065110001], "label": "S", "properties": {"magmom": -0.0}}, {"species": [{"element": "S", "occu": 1}], "abc": [0.422737, 0.784205, 0.659499], "xyz": [5.767003940956999, 11.166271203412, 6.0271541065109995], "label": "S", "properties": {"magmom": -0.0}}, {"species": [{"element": "S", "occu": 1}], "abc": [0.422737, 0.215795, 0.840501], "xyz": [5.767003940956999, 6.983769796588, 7.681329393489001], "label": "S", "properties": {"magmom": -0.0}}, {"species": [{"element": "S", "occu": 1}], "abc": [0.444169, 0.266869, 0.234889], "xyz": [6.059380592309, 3.862004805888, 2.146647987221], "label": "S", "properties": {"magmom": -0.0}}, {"species": [{"element": "S", "occu": 1}], "abc": [0.444169, 0.733131, 0.265111], "xyz": [6.059380592309, 8.353378194111999, 2.422846512779], "label": "S", "properties": {"magmom": -0.0}}, {"species": [{"element": "S", "occu": 1}], "abc": [0.555831, 0.733131, 0.765111], "xyz": [7.582680407691, 11.320707194112, 6.992341012779001], "label": "S", "properties": {"magmom": -0.0}}, {"species": [{"element": "S", "occu": 1}], "abc": [0.555831, 0.266869, 0.734889], "xyz": [7.582680407691, 6.829333805888, 6.716142487221], "label": "S", "properties": {"magmom": -0.0}}, {"species": [{"element": "S", "occu": 1}], "abc": [0.672253, 0.417554, 0.213923], "xyz": [9.170916433433, 5.13112178325, 1.955039943847], "label": "S", "properties": {"magmom": -0.0}}, {"species": [{"element": "S", "occu": 1}], "abc": [0.672253, 0.582446, 0.286077], "xyz": [9.170916433433, 7.08426121675, 2.6144545561530004], "label": "S", "properties": {"magmom": -0.0}}, {"species": [{"element": "S", "occu": 1}], "abc": [0.327747, 0.582446, 0.786077], "xyz": [4.471144566567, 10.05159021675, 7.183949056153001], "label": "S", "properties": {"magmom": -0.0}}, {"species": [{"element": "S", "occu": 1}], "abc": [0.327747, 0.417554, 0.713923], "xyz": [4.471144566567, 8.09845078325, 6.524534443847], "label": "S", "properties": {"magmom": -0.0}}, {"species": [{"element": "S", "occu": 1}], "abc": [0.798165, 0.917615, 0.862385], "xyz": [10.888615618065, 13.604113110539998, 7.881327028765], "label": "S", "properties": {"magmom": -0.0}}, {"species": [{"element": "S", "occu": 1}], "abc": [0.798165, 0.082385, 0.637615], "xyz": [10.888615618065, 4.54592788946, 5.827156471235001], "label": "S", "properties": {"magmom": -0.0}}, {"species": [{"element": "S", "occu": 1}], "abc": [0.201835, 0.082385, 0.137615], "xyz": [2.7534453819349998, 1.5785988894599998, 1.257661971235], "label": "S", "properties": {"magmom": -0.0}}, {"species": [{"element": "S", "occu": 1}], "abc": [0.201835, 0.917615, 0.362385], "xyz": [2.7534453819349998, 10.636784110539999, 3.311832528765], "label": "S", "properties": {"magmom": -0.0}}, {"species": [{"element": "S", "occu": 1}], "abc": [0.025918, 0.765891, 0.980284], "xyz": [0.353574936998, 12.900651608986, 8.958804692876], "label": "S", "properties": {"magmom": -0.0}}, {"species": [{"element": "S", "occu": 1}], "abc": [0.025918, 0.234109, 0.519716], "xyz": [0.353574936998, 5.249389391014, 4.749678807124], "label": "S", "properties": {"magmom": -0.0}}, {"species": [{"element": "S", "occu": 1}], "abc": [0.974082, 0.234109, 0.019716], "xyz": [13.288486063002, 2.2820603910140003, 0.18018430712400002], "label": "S", "properties": {"magmom": -0.0}}, {"species": [{"element": "S", "occu": 1}], "abc": [0.974082, 0.765891, 0.480284], "xyz": [13.288486063002, 9.933322608986, 4.3893101928760005], "label": "S", "properties": {"magmom": -0.0}}, {"species": [{"element": "S", "occu": 1}], "abc": [0.892668, 0.715643, 0.921421], "xyz": [12.177831308748, 12.086623617739999, 8.420856383369001], "label": "S", "properties": {"magmom": 0.0}}, {"species": [{"element": "S", "occu": 1}], "abc": [0.892668, 0.284357, 0.578579], "xyz": [12.177831308748, 6.063417382259999, 5.287627116631], "label": "S", "properties": {"magmom": 0.0}}, {"species": [{"element": "S", "occu": 1}], "abc": [0.107332, 0.284357, 0.078579], "xyz": [1.4642296912519999, 3.09608838226, 0.718132616631], "label": "S", "properties": {"magmom": 0.0}}, {"species": [{"element": "S", "occu": 1}], "abc": [0.107332, 0.715643, 0.421421], "xyz": [1.4642296912519999, 9.11929461774, 3.851361883369], "label": "S", "properties": {"magmom": 0.0}}, {"species": [{"element": "S", "occu": 1}], "abc": [0.120406, 0.867299, 0.80447], "xyz": [1.642585996766, 12.795082307406002, 7.352042480830001], "label": "S", "properties": {"magmom": 0.0}}, {"species": [{"element": "S", "occu": 1}], "abc": [0.120406, 0.132701, 0.69553], "xyz": [1.642585996766, 5.354958692594, 6.35644101917], "label": "S", "properties": {"magmom": 0.0}}, {"species": [{"element": "S", "occu": 1}], "abc": [0.879594, 0.132701, 0.19553], "xyz": [11.999475003234, 2.3876296925940004, 1.7869465191700002], "label": "S", "properties": {"magmom": 0.0}}, {"species": [{"element": "S", "occu": 1}], "abc": [0.879594, 0.867299, 0.30447], "xyz": [11.999475003234, 9.827753307406, 2.7825479808300004], "label": "S", "properties": {"magmom": 0.0}}]}, "formation_enthalpy": 0.0, "temp": 900, "gibbs_model": "SISSO", "interpolated": false}, {"@module": "rxn_network.entries", "@class": "GibbsComputedStructureEntry", "energy": -1.1914437535039042, "composition": {"Fe": 3.0, "Si": 1.0}, "energy_adjustments": [], "parameters": {}, "data": {"oxide_type": "None", "icsd_ids": [633531, 633537, 633535, 157941, 633528, 658523, 633534, 600519, 633552, 56281, 190980, 412838, 53545, 633545]}, "entry_id": "mp-2199", "correction": 0.0, "structure": {"@module": "pymatgen.core.structure", "@class": "Structure", "charge": null, "lattice": {"matrix": [[0.0, 2.801282, 2.801282], [2.801282, 0.0, 2.801282], [2.801282, 2.801282, 0.0]], "a": 3.9616109964316286, "b": 3.9616109964316286, "c": 3.9616109964316286, "alpha": 59.99999999999999, "beta": 59.99999999999999, "gamma": 59.99999999999999, "volume": 43.9643328954172}, "sites": [{"species": [{"element": "Fe", "occu": 1}], "abc": [0.75, 0.75, 0.75], "xyz": [4.201923, 4.201923, 4.201923]
[truncated: 29,308,751 more chars]
