# Supplementary material for: A graph-based network for predicting chemical reaction pathways in solid-state materials synthesis
Source: Nat Commun. 2021 May 25;12:3097. doi: 10.1038/s41467-021-23339-x (PMC8149458; doi:10.1038/s41467-021-23339-x)
Supplement: Supplementary file 9 — Supplementary Software 1 [file 41467_2021_23339_MOESM9_ESM.zip › Supplementary Software 1/results/y2mn2o7_paths.json]

[{"@module": "rxn_network.helpers", "@class": "BalancedPathway", "rxns": [{"@module": "rxn_network.reaction", "@class": "ComputedReaction", "reactants": [{"@module": "rxn_network.entries", "@class": "GibbsComputedStructureEntry", "energy": -122.21166045469023, "composition": {"Mn": 32.0, "O": 48.0}, "energy_adjustments": [], "parameters": {}, "data": {"oxide_type": "oxide", "icsd_ids": [290639, 290640, 290638, 290641]}, "entry_id": "mp-1172875", "correction": 0.0, "structure": {"@module": "pymatgen.core.structure", "@class": "Structure", "charge": null, "lattice": {"matrix": [[9.580269, 0.0, 0.0], [0.0, 9.608742, 0.0], [0.0, 0.0, 9.658434]], "a": 9.580269, "b": 9.608742, "c": 9.658434, "alpha": 90.0, "beta": 90.0, "gamma": 90.0, "volume": 889.1007007723838}, "sites": [{"species": [{"element": "Mn", "occu": 1}], "abc": [0.5, 0.5, 0.0], "xyz": [4.7901345, 4.804371, 0.0], "label": "Mn", "properties": {"magmom": 3.954}}, {"species": [{"element": "Mn", "occu": 1}], "abc": [0.5, 0.0, 0.5], "xyz": [4.7901345, 0.0, 4.829217], "label": "Mn", "properties": {"magmom": 3.947}}, {"species": [{"element": "Mn", "occu": 1}], "abc": [0.0, 0.5, 0.5], "xyz": [0.0, 4.804371, 4.829217], "label": "Mn", "properties": {"magmom": 3.95}}, {"species": [{"element": "Mn", "occu": 1}], "abc": [0.0, 0.0, 0.0], "xyz": [0.0, 0.0, 0.0], "label": "Mn", "properties": {"magmom": 3.95}}, {"species": [{"element": "Mn", "occu": 1}], "abc": [0.0, 0.0, 0.5], "xyz": [0.0, 0.0, 4.829217], "label": "Mn", "properties": {"magmom": 3.958}}, {"species": [{"element": "Mn", "occu": 1}], "abc": [0.0, 0.5, 0.0], "xyz": [0.0, 4.804371, 0.0], "label": "Mn", "properties": {"magmom": 3.961}}, {"species": [{"element": "Mn", "occu": 1}], "abc": [0.5, 0.0, 0.0], "xyz": [4.7901345, 0.0, 0.0], "label": "Mn", "properties": {"magmom": 3.958}}, {"species": [{"element": "Mn", "occu": 1}], "abc": [0.5, 0.5, 0.5], "xyz": [4.7901345, 4.804371, 4.829217], "label": "Mn", "properties": {"magmom": 3.96}}, {"species": [{"element": "Mn", "occu": 1}], "abc": [0.509136, 0.758839, 0.285941], "xyz": [4.877659837584, 7.291488170538, 2.761742276394], "label": "Mn", "properties": {"magmom": 3.994}}, {"species": [{"element": "Mn", "occu": 1}], "abc": [0.490864, 0.258839, 0.214059], "xyz": [4.702609162416, 2.4871171705379997, 2.067474723606], "label": "Mn", "properties": {"magmom": 3.994}}, {"species": [{"element": "Mn", "occu": 1}], "abc": [0.990864, 0.241161, 0.785941], "xyz": [9.492743662415998, 2.3172538294619995, 7.590959276394], "label": "Mn", "properties": {"magmom": 3.994}}, {"species": [{"element": "Mn", "occu": 1}], "abc": [0.009136, 0.741161, 0.714059], "xyz": [0.087525337584, 7.121624829461999, 6.896691723606], "label": "Mn", "properties": {"magmom": 3.995}}, {"species": [{"element": "Mn", "occu": 1}], "abc": [0.490864, 0.241161, 0.714059], "xyz": [4.702609162416, 2.3172538294619995, 6.896691723606], "label": "Mn", "properties": {"magmom": 3.994}}, {"species": [{"element": "Mn", "occu": 1}], "abc": [0.509136, 0.741161, 0.785941], "xyz": [4.877659837584, 7.121624829461999, 7.590959276394], "label": "Mn", "properties": {"magmom": 3.994}}, {"species": [{"element": "Mn", "occu": 1}], "abc": [0.009136, 0.758839, 0.214059], "xyz": [0.087525337584, 7.291488170538, 2.067474723606], "label": "Mn", "properties": {"magmom": 3.994}}, {"species": [{"element": "Mn", "occu": 1}], "abc": [0.990864, 0.258839, 0.285941], "xyz": [9.492743662415998, 2.4871171705379997, 2.761742276394], "label": "Mn", "properties": {"magmom": 3.995}}, {"species": [{"element": "Mn", "occu": 1}], "abc": [0.256414, 0.787943, 0.999876], "xyz": [2.4565150953659995, 7.571140997705999, 9.657236354184], "label": "Mn", "properties": {"magmom": 3.983}}, {"species": [{"element": "Mn", "occu": 1}], "abc": [0.743586, 0.287943, 0.500124], "xyz": [7.1237539046339995, 2.766769997706, 4.830414645816], "label": "Mn", "properties": {"magmom": 3.983}}, {"species": [{"element": "Mn", "occu": 1}], "abc": [0.243586, 0.212057, 0.499876], "xyz": [2.3336194046339997, 2.0376010022939997, 4.828019354184], "label": "Mn", "properties": {"magmom": 3.983}}, {"species": [{"element": "Mn", "occu": 1}], "abc": [0.756414, 0.712057, 0.000124], "xyz": [7.246649595366, 6.841972002294, 0.001197645816], "label": "Mn", "properties": {"magmom": 3.983}}, {"species": [{"element": "Mn", "occu": 1}], "abc": [0.743586, 0.212057, 0.000124], "xyz": [7.1237539046339995, 2.0376010022939997, 0.001197645816], "label": "Mn", "properties": {"magmom": 3.983}}, {"species": [{"element": "Mn", "occu": 1}], "abc": [0.256414, 0.712057, 0.499876], "xyz": [2.4565150953659995, 6.841972002294, 4.828019354184], "label": "Mn", "properties": {"magmom": 3.983}}, {"species": [{"element": "Mn", "occu": 1}], "abc": [0.756414, 0.787943, 0.500124], "xyz": [7.246649595366, 7.571140997705999, 4.830414645816], "label": "Mn", "properties": {"magmom": 3.983}}, {"species": [{"element": "Mn", "occu": 1}], "abc": [0.243586, 0.287943, 0.999876], "xyz": [2.3336194046339997, 2.766769997706, 9.657236354184], "label": "Mn", "properties": {"magmom": 3.983}}, {"species": [{"element": "Mn", "occu": 1}], "abc": [0.215751, 0.511796, 0.246639], "xyz": [2.066952617019, 4.917715720632, 2.382146503326], "label": "Mn", "properties": {"magmom": 3.993}}, {"species": [{"element": "Mn", "occu": 1}], "abc": [0.784249, 0.011796, 0.253361], "xyz": [7.5133163829809995, 0.11334472063199999, 2.447070496674], "label": "Mn", "properties": {"magmom": 3.993}}, {"species": [{"element": "Mn", "occu": 1}], "abc": [0.284249, 0.488204, 0.746639], "xyz": [2.7231818829809997, 4.691026279368, 7.211363503326], "label": "Mn", "properties": {"magmom": 3.993}}, {"species": [{"element": "Mn", "occu": 1}], "abc": [0.715751, 0.988204, 0.753361], "xyz": [6.857087117019, 9.495397279368, 7.276287496674], "label": "Mn", "properties": {"magmom": 3.993}}, {"species": [{"element": "Mn", "occu": 1}], "abc": [0.784249, 0.488204, 0.753361], "xyz": [7.5133163829809995, 4.691026279368, 7.276287496674], "label": "Mn", "properties": {"magmom": 3.993}}, {"species": [{"element": "Mn", "occu": 1}], "abc": [0.215751, 0.988204, 0.746639], "xyz": [2.066952617019, 9.495397279368, 7.211363503326], "label": "Mn", "properties": {"magmom": 3.993}}, {"species": [{"element": "Mn", "occu": 1}], "abc": [0.715751, 0.511796, 0.253361], "xyz": [6.857087117019, 4.917715720632, 2.447070496674], "label": "Mn", "properties": {"magmom": 3.993}}, {"species": [{"element": "Mn", "occu": 1}], "abc": [0.284249, 0.011796, 0.246639], "xyz": [2.7231818829809997, 0.11334472063199999, 2.382146503326], "label": "Mn", "properties": {"magmom": 3.993}}, {"species": [{"element": "O", "occu": 1}], "abc": [0.148653, 0.92325, 0.125336], "xyz": [1.424135727657, 8.871271051499999, 1.210549483824], "label": "O", "properties": {"magmom": -0.066}}, {"species": [{"element": "O", "occu": 1}], "abc": [0.851347, 0.42325, 0.374664], "xyz": [8.156133272342998, 4.0669000515, 3.618667516176], "label": "O", "properties": {"magmom": -0.066}}, {"species": [{"element": "O", "occu": 1}], "abc": [0.351347, 0.07675, 0.625336], "xyz": [3.365998772343, 0.7374709485, 6.039766483824], "label": "O", "properties": {"magmom": -0.066}}, {"species": [{"element": "O", "occu": 1}], "abc": [0.648653, 0.57675, 0.874664], "xyz": [6.214270227657, 5.541841948499999, 8.447884516176], "label": "O", "properties": {"magmom": -0.067}}, {"species": [{"element": "O", "occu": 1}], "abc": [0.851347, 0.07675, 0.874664], "xyz": [8.156133272342998, 0.7374709485, 8.447884516176], "label": "O", "properties": {"magmom": -0.066}}, {"species": [{"element": "O", "occu": 1}], "abc": [0.148653, 0.57675, 0.625336], "xyz": [1.424135727657, 5.541841948499999, 6.039766483824], "label": "O", "properties": {"magmom": -0.066}}, {"species": [{"element": "O", "occu": 1}], "abc": [0.648653, 0.92325, 0.374664], "xyz": [6.214270227657, 8.871271051499999, 3.618667516176], "label": "O", "properties": {"magmom": -0.066}}, {"species": [{"element": "O", "occu": 1}], "abc": [0.351347, 0.42325, 0.125336], "xyz": [3.365998772343, 4.0669000515, 1.210549483824], "label": "O", "properties": {"magmom": -0.067}}, {"species": [{"element": "O", "occu": 1}], "abc": [0.093362, 0.639767, 0.352725], "xyz": [0.8944330743779999, 6.147356043114, 3.40677113265], "label": "O", "properties": {"magmom": -0.046}}, {"species": [{"element": "O", "occu": 1}], "abc": [0.906638, 0.139767, 0.147275], "xyz": [8.685835925622, 1.342985043114, 1.4224458673499998], "label": "O", "properties": {"magmom": -0.046}}, {"species": [{"element": "O", "occu": 1}], "abc": [0.406638, 0.360233, 0.852725], "xyz": [3.8957014256219997, 3.461385956886, 8.23598813265], "label": "O", "properties": {"magmom": -0.046}}, {"species": [{"element": "O", "occu": 1}], "abc": [0.593362, 0.860233, 0.647275], "xyz": [5.684567574377999, 8.265756956886, 6.25166286735], "label": "O", "properties": {"magmom": -0.047}}, {"species": [{"element": "O", "occu": 1}], "abc": [0.906638, 0.360233, 0.647275], "xyz": [8.685835925622, 3.461385956886, 6.25166286735], "label": "O", "properties": {"magmom": -0.046}}, {"species": [{"element": "O", "occu": 1}], "abc": [0.093362, 0.860233, 0.852725], "xyz": [0.8944330743779999, 8.265756956886, 8.23598813265], "label": "O", "properties": {"magmom": -0.046}}, {"species": [{"element": "O", "occu": 1}], "abc": [0.593362, 0.639767, 0.147275], "xyz": [5.684567574377999, 6.147356043114, 1.4224458673499998], "label": "O", "properties": {"magmom": -0.046}}, {"species": [{"element": "O", "occu": 1}], "abc": [0.406638, 0.139767, 0.352725], "xyz": [3.8957014256219997, 1.342985043114, 3.40677113265], "label": "O", "properties": {"magmom": -0.047}}, {"species": [{"element": "O", "occu": 1}], "abc": [0.377278, 0.8579, 0.416654], "xyz": [3.6144247277819996, 8.2433397618, 4.024225159836], "label": "O", "properties": {"magmom": -0.083}}, {"species": [{"element": "O", "occu": 1}], "abc": [0.622722, 0.3579, 0.083346], "xyz": [5.965844272218, 3.4389687617999996, 0.804991840164], "label": "O", "properties": {"magmom": -0.082}}, {"species": [{"element": "O", "occu": 1}], "abc": [0.122722, 0.1421, 0.916654], "xyz": [1.1757097722179999, 1.3654022382, 8.853442159836], "label": "O", "properties": {"magmom": -0.082}}, {"species": [{"element": "O", "occu": 1}], "abc": [0.877278, 0.6421, 0.583346], "xyz": [8.404559227782, 6.1697732381999995, 5.634208840164], "label": "O", "properties": {"magmom": -0.082}}, {"species": [{"element": "O", "occu": 1}], "abc": [0.622722, 0.1421, 0.583346], "xyz": [5.965844272218, 1.3654022382, 5.634208840164], "label": "O", "properties": {"magmom": -0.083}}, {"species": [{"element": "O", "occu": 1}], "abc": [0.377278, 0.6421, 0.916654], "xyz": [3.6144247277819996, 6.1697732381999995, 8.853442159836], "label": "O", "properties": {"magmom": -0.082}}, {"species": [{"element": "O", "occu": 1}], "abc": [0.877278, 0.8579, 0.083346], "xyz": [8.404559227782, 8.2433397618, 0.804991840164], "label": "O", "properties": {"magmom": -0.082}}, {"species": [{"element": "O", "occu": 1}], "abc": [0.122722, 0.3579, 0.416654], "xyz": [1.1757097722179999, 3.4389687617999996, 4.024225159836], "label": "O", "properties": {"magmom": -0.082}}, {"species": [{"element": "O", "occu": 1}], "abc": [0.361212, 0.58585, 0.372296], "xyz": [3.4605081260279995, 5.629281500699999, 3.595796344464], "label": "O", "properties": {"magmom": -0.074}}, {"species": [{"element": "O", "occu": 1}], "abc": [0.638788, 0.08585, 0.127704], "xyz": [6.119760873972, 0.8249105006999999, 1.233420655536], "label": "O", "properties": {"magmom": -0.075}}, {"species": [{"element": "O", "occu": 1}], "abc": [0.138788, 0.41415, 0.872296], "xyz": [1.3296263739719998, 3.9794604993, 8.425013344463999], "label": "O", "properties": {"magmom": -0.074}}, {"species": [{"element": "O", "occu": 1}], "abc": [0.861212, 0.91415, 0.627704], "xyz": [8.250642626028, 8.7838314993, 6.062637655536], "label": "O", "properties": {"magmom": -0.074}}, {"species": [{"element": "O", "occu": 1}], "abc": [0.638788, 0.41415, 0.627704], "xyz": [6.119760873972, 3.9794604993, 6.062637655536], "label": "O", "properties": {"magmom": -0.074}}, {"species": [{"element": "O", "occu": 1}], "abc": [0.361212, 0.91415, 0.872296], "xyz": [3.4605081260279995, 8.7838314993, 8.425013344463999], "label": "O", "properties": {"magmom": -0.075}}, {"species": [{"element": "O", "occu": 1}], "abc": [0.861212, 0.58585, 0.127704], "xyz": [8.250642626028, 5.629281500699999, 1.233420655536], "label": "O", "properties": {"magmom": -0.074}}, {"species": [{"element": "O", "occu": 1}], "abc": [0.138788, 0.08585, 0.372296], "xyz": [1.3296263739719998, 0.8249105006999999, 3.595796344464], "label": "O", "properties": {"magmom": -0.074}}, {"species": [{"element": "O", "occu": 1}], "abc": [0.41963, 0.878812, 0.146192], "xyz": [4.02016828047, 8.444277774504, 1.4119857833279998], "label": "O", "properties": {"magmom": -0.068}}, {"species": [{"element": "O", "occu": 1}], "abc": [0.58037, 0.378812, 0.353808], "xyz": [5.56010071953, 3.6399067745039995, 3.417231216672], "label": "O", "properties": {"magmom": -0.068}}, {"species": [{"element": "O", "occu": 1}], "abc": [0.08037, 0.121188, 0.646192], "xyz": [0.7699662195299999, 1.164464225496, 6.241202783328], "label": "O", "properties": {"magmom": -0.069}}, {"species": [{"element": "O", "occu": 1}], "abc": [0.91963, 0.621188, 0.853808], "xyz": [8.81030278047, 5.968835225495999, 8.246448216672], "label": "O", "properties": {"magmom": -0.068}}, {"species": [{"element": "O", "occu": 1}], "abc": [0.58037, 0.121188, 0.853808], "xyz": [5.56010071953, 1.164464225496, 8.246448216672], "label": "O", "properties": {"magmom": -0.068}}, {"species": [{"element": "O", "occu": 1}], "abc": [0.41963, 0.621188, 0.646192], "xyz": [4.02016828047, 5.968835225495999, 6.241202783328], "label": "O", "properties": {"magmom": -0.068}}, {"species": [{"element": "O", "occu": 1}], "abc": [0.91963, 0.878812, 0.353808], "xyz": [8.81030278047, 8.444277774504, 3.417231216672], "label": "O", "properties": {"magmom": -0.069}}, {"species": [{"element": "O", "occu": 1}], "abc": [0.08037, 0.378812, 0.146192], "xyz": [0.7699662195299999, 3.6399067745039995, 1.4119857833279998], "label": "O", "properties": {"magmom": -0.068}}, {"species": [{"element": "O", "occu": 1}], "abc": [0.138498, 0.653634, 0.088196], "xyz": [1.326848095962, 6.280600468428, 0.851835245064], "label": "O", "properties": {"magmom": -0.039}}, {"species": [{"element": "O", "occu": 1}], "abc": [0.861502, 0.153634, 0.411804], "xyz": [8.253420904038, 1.4762294684279997, 3.9773817549359998], "label": "O", "properties": {"magmom": -0.039}}, {"species": [{"element": "O", "occu": 1}], "abc": [0.361502, 0.346366, 0.588196], "xyz": [3.4632864040379996, 3.3281415315719998, 5.681052245064], "label": "O", "properties": {"magmom": -0.038}}, {"species": [{"element": "O", "occu": 1}], "abc": [0.638498, 0.846366, 0.911804], "xyz": [6.116982595962, 8.132512531571999, 8.806598754936], "label": "O", "properties": {"magmom": -0.039}}, {"species": [{"element": "O", "occu": 1}], "abc": [0.861502, 0.346366, 0.911804], "xyz": [8.253420904038, 3.3281415315719998, 8.806598754936], "label": "O", "properties": {"magmom": -0.039}}, {"species": [{"element": "O", "occu": 1}], "abc": [0.138498, 0.846366, 0.588196], "xyz": [1.326848095962, 8.132512531571999, 5.681052245064], "label": "O", "properties": {"magmom": -0.039}}, {"species": [{"element": "O", "occu": 1}], "abc": [0.638498, 0.653634, 0.411804], "xyz": [6.116982595962, 6.280600468428, 3.9773817549359998], "label": "O", "properties": {"magmom": -0.038}}, {"species": [{"element": "O", "occu": 1}], "abc": [0.361502, 0.153634, 0.088196], "xyz": [3.4632864040379996, 1.4762294684279997, 0.851835245064], "label": "O", "properties": {"magmom": -0.039}}]}, "formation_enthalpy": -162.26615142968558, "temp": 900, "gibbs_model": "SISSO", "interpolated": false}, {"@module": "rxn_network.entries", "@class": "GibbsComputedStructureEntry", "energy": -18.2368091306, "composition": {"Na": 4.0, "C": 2.0, "O": 6.0}, "energy_adjustments": [], "parameters": {}, "data": {"oxide_type": "oxide", "icsd_ids": [81008, 81007, 81009, 81010, 81004, 81011, 81012, 81006, 81013, 81005]}, "entry_id": "mp-20495", "correction": 0.0, "structure": {"@module": "pymatgen.core.structure", "@class": "Structure", "charge": null, "lattice": {"matrix": [[2.636601, -4.566727, 0.0], [2.636601, 4.566727, 0.0], [0.0, 0.0, 6.401566]], "a": 5.273202094148298, "b": 5.273202094148298, "c": 6.401566, "alpha": 90.0, "beta": 90.0, "gamma": 120.00000118121802, "volume": 154.15786455407107}, "sites": [{"species": [{"element": "Na", "occu": 1}], "abc": [0.333333, 0.666667, 0.25], "xyz": [2.636601, 1.522245377818, 1.6003915], "label": "Na", "properties": {"magmom": 0.0}}, {"species": [{"element": "Na", "occu": 1}], "abc": [0.666667, 0.333333, 0.75], "xyz": [2.636601, -1.522245377818, 4.8011745], "label": "Na", "properties": {"magmom": 0.0}}, {"species": [{"element": "Na", "occu": 1}], "abc": [0.0, 0.0, 0.5], "xyz": [0.0, 0.0, 3.200783], "label": "Na", "properties": {"magmom": -0.0}}, {"species": [{"element": "Na", "occu": 1}], "abc": [0.0, 0.0, 0.0], "xyz": [0.0, 0.0, 0.0], "label": "Na", "properties": {"magmom": -0.0}}, {"species": [{"element": "C", "occu": 1}], "abc": [0.666667, 0.333333, 0.25], "xyz": [2.636601, -1.522245377818, 1.6003915], "label": "C", "properties": {"magmom": -0.0}}, {"species": [{"element": "C", "occu": 1}], "abc": [0.333333, 0.666667, 0.75], "xyz": [2.636601, 1.522245377818, 4.8011745], "label": "C", "properties": {"magmom": -0.0}}, {"species": [{"element": "O", "occu": 1}], "abc": [0.809016, 0.618032, 0.25], "xyz": [3.762556183848, -0.8721717893679997, 1.6003915], "label": "O", "properties": {"magmom": 0.0}}, {"species": [{"element": "O", "occu": 1}], "abc": [0.190984, 0.381968, 0.75], "xyz": [1.510645816152, 0.872171789368, 4.8011745], "label": "O", "properties": {"magmom": 0.0}}, {"species": [{"element": "O", "occu": 1}], "abc": [0.190984, 0.809016, 0.75], "xyz": [2.636601, 2.822383421264, 4.8011745], "label": "O", "properties": {"magmom": 0.0}}, {"species": [{"element": "O", "occu": 1}], "abc": [0.381968, 0.190984, 0.25], "xyz": [1.510645816152, -0.872171789368, 1.6003915], "label": "O", "properties": {"magmom": 0.0}}, {"species": [{"element": "O", "occu": 1}], "abc": [0.809016, 0.190984, 0.25], "xyz": [2.636601, -2.822383421264, 1.6003915], "label": "O", "properties": {"magmom": 0.0}}, {"species": [{"element": "O", "occu": 1}], "abc": [0.618032, 0.809016, 0.75], "xyz": [3.762556183848, 0.8721717893679997, 4.8011745], "label": "O", "properties": {"magmom": 0.0}}]}, "formation_enthalpy": -24.84616964749999, "temp": 900, "gibbs_model": "SISSO", "interpolated": false}], "products": [{"@module": "rxn_network.entries", "@class": "GibbsComputedStructureEntry", "energy": -16.406560223724014, "composition": {"C": 4.0, "O": 8.0}, "energy_adjustments": [], "parameters": {}, "data": {"oxide_type": "oxide", "icsd_ids": []}, "entry_id": "mp-995198", "correction": 0.0, "structure": {"@module": "pymatgen.core.structure", "@class": "Structure", "charge": null, "lattice": {"matrix": [[4.097631, 0.0, 0.0], [0.0, 3.702413, 0.0], [0.0, 1.330186, 9.947058]], "a": 4.097631, "b": 3.702413, "c": 10.03560449848239, "alpha": 82.38322022798138, "beta": 90.0, "gamma": 90.0, "volume": 150.90803328009147}, "sites": [{"species": [{"element": "C", "occu": 1}], "abc": [0.143077, 0.093125, 0.18416], "xyz": [0.586276750587, 0.589754264385, 1.83185020128], "label": "C", "properties": {"magmom": -0.0}}, {"species": [{"element": "C", "occu": 1}], "abc": [0.643077, 0.906875, 0.31584], "xyz": [2.635092250587, 3.7777517356150003, 3.14167879872], "label": "C", "properties": {"magmom": -0.0}}, {"species": [{"element": "C", "occu": 1}], "abc": [0.856923, 0.906875, 0.81584], "xyz": [3.511354249413, 4.442844735615, 8.11520779872], "label": "C", "properties": {"magmom": -0.0}}, {"species": [{"element": "C", "occu": 1}], "abc": [0.356923, 0.093125, 0.68416], "xyz": [1.462538749413, 1.2548472643850002, 6.80537920128], "label": "C", "properties": {"magmom": -0.0}}, {"species": [{"element": "O", "occu": 1}], "abc": [0.242449, 0.243691, 0.07987], "xyz": [0.9934665383189999, 1.0084866822029999, 0.79447152246], "label": "O", "properties": {"magmom": -0.0}}, {"species": [{"element": "O", "occu": 1}], "abc": [0.742449, 0.756309, 0.42013], "xyz": [3.042282038319, 3.3590193177970002, 4.17905747754], "label": "O", "properties": {"magmom": -0.0}}, {"species": [{"element": "O", "occu": 1}], "abc": [0.757551, 0.756309, 0.92013], "xyz": [3.1041644616809996, 4.024112317797, 9.15258647754], "label": "O", "properties": {"magmom": -0.0}}, {"species": [{"element": "O", "occu": 1}], "abc": [0.257551, 0.243691, 0.57987], "xyz": [1.055348961681, 1.673579682203, 5.76800052246], "label": "O", "properties": {"magmom": -0.0}}, {"species": [{"element": "O", "occu": 1}], "abc": [0.304222, 0.929789, 0.29532], "xyz": [1.2465894980819998, 3.835293410377, 2.9375651685600004], "label": "O", "properties": {"magmom": -0.0}}, {"species": [{"element": "O", "occu": 1}], "abc": [0.804222, 0.070211, 0.20468], "xyz": [3.2954049980819997, 0.532212589623, 2.03596383144], "label": "O", "properties": {"magmom": -0.0}}, {"species": [{"element": "O", "occu": 1}], "abc": [0.695778, 0.070211, 0.70468], "xyz": [2.851041501918, 1.197305589623, 7.00949283144], "label": "O", "properties": {"magmom": -0.0}}, {"species": [{"element": "O", "occu": 1}], "abc": [0.195778, 0.929789, 0.79532], "xyz": [0.802226001918, 4.500386410377, 7.91109416856], "label": "O", "properties": {"magmom": -0.0}}]}, "formation_enthalpy": -17.540653609999993, "temp": 900, "gibbs_model": "SISSO", "interpolated": false}, {"@module": "rxn_network.entries", "@class": "GibbsComputedStructureEntry", "energy": -49.08026677034249, "composition": {"Na": 20.0, "Mn": 4.0, "O": 16.0}, "energy_adjustments": [], "parameters": {}, "data": {"oxide_type": "oxide", "icsd_ids": [47101]}, "entry_id": "mp-28262", "correction": 0.0, "structure": {"@module": "pymatgen.core.structure", "@class": "Structure", "charge": null, "lattice": {"matrix": [[5.886002, 0.0, 0.0], [0.0, 12.145041, 0.0], [0.0, 0.0, 7.882268]], "a": 5.886002, "b": 12.145041, "c": 7.882268, "alpha": 90.0, "beta": 90.0, "gamma": 90.0, "volume": 563.4697263031035}, "sites": [{"species": [{"element": "Na", "occu": 1}], "abc": [0.238618, 0.338809, 0.5], "xyz": [1.404506025236, 4.114849196169001, 3.941134], "label": "Na", "properties": {"magmom": 0.003}}, {"species": [{"element": "Na", "occu": 1}], "abc": [0.238618, 0.838809, 0.5], "xyz": [1.404506025236, 10.187369696169002, 3.941134], "label": "Na", "properties": {"magmom": -0.003}}, {"species": [{"element": "Na", "occu": 1}], "abc": [0.738618, 0.161191, 0.0], "xyz": [4.347507025236, 1.957671303831, 0.0], "label": "Na", "properties": {"magmom": 0.003}}, {"species": [{"element": "Na", "occu": 1}], "abc": [0.738618, 0.661191, 0.0], "xyz": [4.347507025236, 8.030191803831, 0.0], "label": "Na", "properties": {"magmom": -0.003}}, {"species": [{"element": "Na", "occu": 1}], "abc": [0.747193, 0.303535, 0.30117], "xyz": [4.397979492386, 3.6864450199350003, 2.37390265356], "label": "Na", "properties": {"magmom": -0.0}}, {"species": [{"element": "Na", "occu": 1}], "abc": [0.747193, 0.803535, 0.30117], "xyz": [4.397979492386, 9.758965519935, 2.37390265356], "label": "Na", "properties": {"magmom": 0.0}}, {"species": [{"element": "Na", "occu": 1}], "abc": [0.247193, 0.196465, 0.80117], "xyz": [1.454978492386, 2.386075480065, 6.31503665356], "label": "Na", "properties": {"magmom": -0.0}}, {"species": [{"element": "Na", "occu": 1}], "abc": [0.247193, 0.696465, 0.80117], "xyz": [1.454978492386, 8.458595980065, 6.31503665356], "label": "Na", "properties": {"magmom": 0.0}}, {"species": [{"element": "Na", "occu": 1}], "abc": [0.747193, 0.303535, 0.69883], "xyz": [4.397979492386, 3.6864450199350003, 5.50836534644], "label": "Na", "properties": {"magmom": -0.0}}, {"species": [{"element": "Na", "occu": 1}], "abc": [0.747193, 0.803535, 0.69883], "xyz": [4.397979492386, 9.758965519935, 5.50836534644], "label": "Na", "properties": {"magmom": 0.0}}, {"species": [{"element": "Na", "occu": 1}], "abc": [0.247193, 0.196465, 0.19883], "xyz": [1.454978492386, 2.386075480065, 1.56723134644], "label": "Na", "properties": {"magmom": -0.0}}, {"species": [{"element": "Na", "occu": 1}], "abc": [0.247193, 0.696465, 0.19883], "xyz": [1.454978492386, 8.458595980065, 1.56723134644], "label": "Na", "properties": {"magmom": 0.0}}, {"species": [{"element": "Na", "occu": 1}], "abc": [0.435681, 0.46429, 0.821134], "xyz": [2.5644192373620003, 5.63882108589, 6.472398251912], "label": "Na", "properties": {"magmom": -0.001}}, {"species": [{"element": "Na", "occu": 1}], "abc": [0.435681, 0.96429, 0.821134], "xyz": [2.5644192373620003, 11.71134158589, 6.472398251912], "label": "Na", "properties": {"magmom": 0.001}}, {"species": [{"element": "Na", "occu": 1}], "abc": [0.435681, 0.46429, 0.178866], "xyz": [2.5644192373620003, 5.63882108589, 1.409869748088], "label": "Na", "properties": {"magmom": -0.001}}, {"species": [{"element": "Na", "occu": 1}], "abc": [0.435681, 0.96429, 0.178866], "xyz": [2.5644192373620003, 11.71134158589, 1.409869748088], "label": "Na", "properties": {"magmom": 0.001}}, {"species": [{"element": "Na", "occu": 1}], "abc": [0.935681, 0.03571, 0.321134], "xyz": [5.507420237362, 0.43369941411, 2.531264251912], "label": "Na", "properties": {"magmom": -0.001}}, {"species": [{"element": "Na", "occu": 1}], "abc": [0.935681, 0.53571, 0.321134], "xyz": [5.507420237362, 6.506219914110001, 2.531264251912], "label": "Na", "properties": {"magmom": 0.001}}, {"species": [{"element": "Na", "occu": 1}], "abc": [0.935681, 0.03571, 0.678866], "xyz": [5.507420237362, 0.43369941411, 5.351003748088], "label": "Na", "properties": {"magmom": -0.001}}, {"species": [{"element": "Na", "occu": 1}], "abc": [0.935681, 0.53571, 0.678866], "xyz": [5.507420237362, 6.506219914110001, 5.351003748088], "label": "Na", "properties": {"magmom": 0.001}}, {"species": [{"element": "Mn", "occu": 1}], "abc": [0.495136, 0.586541, 0.5], "xyz": [2.9143714862720005, 7.123564493181, 3.941134], "label": "Mn", "properties": {"magmom": -3.764}}, {"species": [{"element": "Mn", "occu": 1}], "abc": [0.995136, 0.913459, 0.0], "xyz": [5.857372486272, 11.093997006819, 0.0], "label": "Mn", "properties": {"magmom": -3.764}}, {"species": [{"element": "Mn", "occu": 1}], "abc": [0.495136, 0.086541, 0.5], "xyz": [2.9143714862720005, 1.051043993181, 3.941134], "label": "Mn", "properties": {"magmom": 3.764}}, {"species": [{"element": "Mn", "occu": 1}], "abc": [0.995136, 0.413459, 0.0], "xyz": [5.857372486272, 5.021476506819001, 0.0], "label": "Mn", "properties": {"magmom": 3.764}}, {"species": [{"element": "O", "occu": 1}], "abc": [0.614985, 0.436596, 0.5], "xyz": [3.6198029399700005, 5.302476320436, 3.941134], "label": "O", "properties": {"magmom": -0.005}}, {"species": [{"element": "O", "occu": 1}], "abc": [0.614985, 0.936596, 0.5], "xyz": [3.6198029399700005, 11.374996820436001, 3.941134], "label": "O", "properties": {"magmom": 0.005}}, {"species": [{"element": "O", "occu": 1}], "abc": [0.114985, 0.063404, 0.0], "xyz": [0.67680193997, 0.7700441795640001, 0.0], "label": "O", "properties": {"magmom": -0.005}}, {"species": [{"element": "O", "occu": 1}], "abc": [0.114985, 0.563404, 0.0], "xyz": [0.67680193997, 6.842564679564001, 0.0], "label": "O", "properties": {"magmom": 0.005}}, {"species": [{"element": "O", "occu": 1}], "abc": [0.188601, 0.142341, 0.5], "xyz": [1.110105863202, 1.728737280981, 3.941134], "label": "O", "properties": {"magmom": 0.004}}, {"species": [{"element": "O", "occu": 1}], "abc": [0.188601, 0.642341, 0.5], "xyz": [1.110105863202, 7.801257780981001, 3.941134], "label": "O", "properties": {"magmom": -0.004}}, {"species": [{"element": "O", "occu": 1}], "abc": [0.688601, 0.357659, 0.0], "xyz": [4.053106863202, 4.343783219019, 0.0], "label": "O", "properties": {"magmom": 0.004}}, {"species": [{"element": "O", "occu": 1}], "abc": [0.688601, 0.857659, 0.0], "xyz": [4.053106863202, 10.416303719019, 0.0], "label": "O", "properties": {"magmom": -0.004}}, {"species": [{"element": "O", "occu": 1}], "abc": [0.594756, 0.12904, 0.274897], "xyz": [3.500735005512, 1.56719609064, 2.166811826396], "label": "O", "properties": {"magmom": 0.005}}, {"species": [{"element": "O", "occu": 1}], "abc": [0.594756, 0.62904, 0.274897], "xyz": [3.500735005512, 7.639716590640001, 2.166811826396], "label": "O", "properties": {"magmom": -0.005}}, {"species": [{"element": "O", "occu": 1}], "abc": [0.094756, 0.37096, 0.225103], "xyz": [0.557734005512, 4.505324409360001, 1.774322173604], "label": "O", "properties": {"magmom": 0.005}}, {"species": [{"element": "O", "occu": 1}], "abc": [0.094756, 0.87096, 0.225103], "xyz": [0.557734005512, 10.57784490936, 1.774322173604], "label": "O", "properties": {"magmom": -0.005}}, {"species": [{"element": "O", "occu": 1}], "abc": [0.094756, 0.37096, 0.774897], "xyz": [0.557734005512, 4.505324409360001, 6.107945826396], "label": "O", "properties": {"magmom": 0.005}}, {"species": [{"element": "O", "occu": 1}], "abc": [0.094756, 0.87096, 0.774897], "xyz": [0.557734005512, 10.57784490936, 6.107945826396], "label": "O", "properties": {"magmom": -0.005}}, {"species": [{"element": "O", "occu": 1}], "abc": [0.594756, 0.12904, 0.725103], "xyz": [3.500735005512, 1.56719609064, 5.715456173604], "label": "O", "properties": {"magmom": 0.005}}, {"species": [{"element": "O", "occu": 1}], "abc": [0.594756, 0.62904, 0.725103], "xyz": [3.500735005512, 7.639716590640001, 5.715456173604], "label": "O", "properties": {"magmom": -0.005}}]}, "formation_enthalpy": -67.44039167246069, "temp": 900, "gibbs_model": "SISSO", "interpolated": false}]}, {"@module": "rxn_network.reaction", "@class": "ComputedReaction", "reactants": [{"@module": "rxn_network.entries", "@class": "GibbsComputedStructureEntry", "energy": -122.21166045469023, "composition": {"Mn": 32.0, "O": 48.0}, "energy_adjustments": [], "parameters": {}, "data": {"oxide_type": "oxide", "icsd_ids": [290639, 290640, 290638, 290641]}, "entry_id": "mp-1172875", "correction": 0.0, "structure": {"@module": "pymatgen.core.structure", "@class": "Structure", "charge": null, "lattice": {"matrix": [[9.580269, 0.0, 0.0], [0.0, 9.608742, 0.0], [0.0, 0.0, 9.658434]], "a": 9.580269, "b": 9.608742, "c": 9.658434, "alpha": 90.0, "beta": 90.0, "gamma": 90.0, "volume": 889.1007007723838}, "sites": [{"species": [{"element": "Mn", "occu": 1}], "abc": [0.5, 0.5, 0.0], "xyz": [4.7901345, 4.804371, 0.0], "label": "Mn", "properties": {"magmom": 3.954}}, {"species": [{"element": "Mn", "occu": 1}], "abc": [0.5, 0.0, 0.5], "xyz": [4.7901345, 0.0, 4.829217], "label": "Mn", "properties": {"magmom": 3.947}}, {"species": [{"element": "Mn", "occu": 1}], "abc": [0.0, 0.5, 0.5], "xyz": [0.0, 4.804371, 4.829217], "label": "Mn", "properties": {"magmom": 3.95}}, {"species": [{"element": "Mn", "occu": 1}], "abc": [0.0, 0.0, 0.0], "xyz": [0.0, 0.0, 0.0], "label": "Mn", "properties": {"magmom": 3.95}}, {"species": [{"element": "Mn", "occu": 1}], "abc": [0.0, 0.0, 0.5], "xyz": [0.0, 0.0, 4.829217], "label": "Mn", "properties": {"magmom": 3.958}}, {"species": [{"element": "Mn", "occu": 1}], "abc": [0.0, 0.5, 0.0], "xyz": [0.0, 4.804371, 0.0], "label": "Mn", "properties": {"magmom": 3.961}}, {"species": [{"element": "Mn", "occu": 1}], "abc": [0.5, 0.0, 0.0], "xyz": [4.7901345, 0.0, 0.0], "label": "Mn", "properties": {"magmom": 3.958}}, {"species": [{"element": "Mn", "occu": 1}], "abc": [0.5, 0.5, 0.5], "xyz": [4.7901345, 4.804371, 4.829217], "label": "Mn", "properties": {"magmom": 3.96}}, {"species": [{"element": "Mn", "occu": 1}], "abc": [0.509136, 0.758839, 0.285941], "xyz": [4.877659837584, 7.291488170538, 2.761742276394], "label": "Mn", "properties": {"magmom": 3.994}}, {"species": [{"element": "Mn", "occu": 1}], "abc": [0.490864, 0.258839, 0.214059], "xyz": [4.702609162416, 2.4871171705379997, 2.067474723606], "label": "Mn", "properties": {"magmom": 3.994}}, {"species": [{"element": "Mn", "occu": 1}], "abc": [0.990864, 0.241161, 0.785941], "xyz": [9.492743662415998, 2.3172538294619995, 7.590959276394], "label": "Mn", "properties": {"magmom": 3.994}}, {"species": [{"element": "Mn", "occu": 1}], "abc": [0.009136, 0.741161, 0.714059], "xyz": [0.087525337584, 7.121624829461999, 6.896691723606], "label": "Mn", "properties": {"magmom": 3.995}}, {"species": [{"element": "Mn", "occu": 1}], "abc": [0.490864, 0.241161, 0.714059], "xyz": [4.702609162416, 2.3172538294619995, 6.896691723606], "label": "Mn", "properties": {"magmom": 3.994}}, {"species": [{"element": "Mn", "occu": 1}], "abc": [0.509136, 0.741161, 0.785941], "xyz": [4.877659837584, 7.121624829461999, 7.590959276394], "label": "Mn", "properties": {"magmom": 3.994}}, {"species": [{"element": "Mn", "occu": 1}], "abc": [0.009136, 0.758839, 0.214059], "xyz": [0.087525337584, 7.291488170538, 2.067474723606], "label": "Mn", "properties": {"magmom": 3.994}}, {"species": [{"element": "Mn", "occu": 1}], "abc": [0.990864, 0.258839, 0.285941], "xyz": [9.492743662415998, 2.4871171705379997, 2.761742276394], "label": "Mn", "properties": {"magmom": 3.995}}, {"species": [{"element": "Mn", "occu": 1}], "abc": [0.256414, 0.787943, 0.999876], "xyz": [2.4565150953659995, 7.571140997705999, 9.657236354184], "label": "Mn", "properties": {"magmom": 3.983}}, {"species": [{"element": "Mn", "occu": 1}], "abc": [0.743586, 0.287943, 0.500124], "xyz": [7.1237539046339995, 2.766769997706, 4.830414645816], "label": "Mn", "properties": {"magmom": 3.983}}, {"species": [{"element": "Mn", "occu": 1}], "abc": [0.243586, 0.212057, 0.499876], "xyz": [2.3336194046339997, 2.0376010022939997, 4.828019354184], "label": "Mn", "properties": {"magmom": 3.983}}, {"species": [{"element": "Mn", "occu": 1}], "abc": [0.756414, 0.712057, 0.000124], "xyz": [7.246649595366, 6.841972002294, 0.001197645816], "label": "Mn", "properties": {"magmom": 3.983}}, {"species": [{"element": "Mn", "occu": 1}], "abc": [0.743586, 0.212057, 0.000124], "xyz": [7.1237539046339995, 2.0376010022939997, 0.001197645816], "label": "Mn", "properties": {"magmom": 3.983}}, {"species": [{"element": "Mn", "occu": 1}], "abc": [0.256414, 0.712057, 0.499876], "xyz": [2.4565150953659995, 6.841972002294, 4.828019354184], "label": "Mn", "properties": {"magmom": 3.983}}, {"species": [{"element": "Mn", "occu": 1}], "abc": [0.756414, 0.787943, 0.500124], "xyz": [7.246649595366, 7.571140997705999, 4.830414645816], "label": "Mn", "properties": {"magmom": 3.983}}, {"species": [{"element": "Mn", "occu": 1}], "abc": [0.243586, 0.287943, 0.999876], "xyz": [2.3336194046339997, 2.766769997706, 9.657236354184], "label": "Mn", "properties": {"magmom": 3.983}}, {"species": [{"element": "Mn", "occu": 1}], "abc": [0.215751, 0.511796, 0.246639], "xyz": [2.066952617019, 4.917715720632, 2.382146503326], "label": "Mn", "properties": {"magmom": 3.993}}, {"species": [{"element": "Mn", "occu": 1}], "abc": [0.784249, 0.011796, 0.253361], "xyz": [7.5133163829809995, 0.11334472063199999, 2.447070496674], "label": "Mn", "properties": {"magmom": 3.993}}, {"species": [{"element": "Mn", "occu": 1}], "abc": [0.284249, 0.488204, 0.746639], "xyz": [2.7231818829809997, 4.691026279368, 7.211363503326], "label": "Mn", "properties": {"magmom": 3.993}}, {"species": [{"element": "Mn", "occu": 1}], "abc": [0.715751, 0.988204, 0.753361], "xyz": [6.857087117019, 9.495397279368, 7.276287496674], "label": "Mn", "properties": {"magmom": 3.993}}, {"species": [{"element": "Mn", "occu": 1}], "abc": [0.784249, 0.488204, 0.753361], "xyz": [7.5133163829809995, 4.691026279368, 7.276287496674], "label": "Mn", "properties": {"magmom": 3.993}}, {"species": [{"element": "Mn", "occu": 1}], "abc": [0.215751, 0.988204, 0.746639], "xyz": [2.066952617019, 9.495397279368, 7.211363503326], "label": "Mn", "properties": {"magmom": 3.993}}, {"species": [{"element": "Mn", "occu": 1}], "abc": [0.715751, 0.511796, 0.253361], "xyz": [6.857087117019, 4.917715720632, 2.447070496674], "label": "Mn", "properties": {"magmom": 3.993}}, {"species": [{"element": "Mn", "occu": 1}], "abc": [0.284249, 0.011796, 0.246639], "xyz": [2.7231818829809997, 0.11334472063199999, 2.382146503326], "label": "Mn", "properties": {"magmom": 3.993}}, {"species": [{"element": "O", "occu": 1}], "abc": [0.148653, 0.92325, 0.125336], "xyz": [1.424135727657, 8.871271051499999, 1.210549483824], "label": "O", "properties": {"magmom": -0.066}}, {"species": [{"element": "O", "occu": 1}], "abc": [0.851347, 0.42325, 0.374664], "xyz": [8.156133272342998, 4.0669000515, 3.618667516176], "label": "O", "properties": {"magmom": -0.066}}, {"species": [{"element": "O", "occu": 1}], "abc": [0.351347, 0.07675, 0.625336], "xyz": [3.365998772343, 0.7374709485, 6.039766483824], "label": "O", "properties": {"magmom": -0.066}}, {"species": [{"element": "O", "occu": 1}], "abc": [0.648653, 0.57675, 0.874664], "xyz": [6.214270227657, 5.541841948499999, 8.447884516176], "label": "O", "properties": {"magmom": -0.067}}, {"species": [{"element": "O", "occu": 1}], "abc": [0.851347, 0.07675, 0.874664], "xyz": [8.156133272342998, 0.7374709485, 8.447884516176], "label": "O", "properties": {"magmom": -0.066}}, {"species": [{"element": "O", "occu": 1}], "abc": [0.148653, 0.57675, 0.625336], "xyz": [1.424135727657, 5.541841948499999, 6.039766483824], "label": "O", "properties": {"magmom": -0.066}}, {"species": [{"element": "O", "occu": 1}], "abc": [0.648653, 0.92325, 0.374664], "xyz": [6.214270227657, 8.871271051499999, 3.618667516176], "label": "O", "properties": {"magmom": -0.066}}, {"species": [{"element": "O", "occu": 1}], "abc": [0.351347, 0.42325, 0.125336], "xyz": [3.365998772343, 4.0669000515, 1.210549483824], "label": "O", "properties": {"magmom": -0.067}}, {"species": [{"element": "O", "occu": 1}], "abc": [0.093362, 0.639767, 0.352725], "xyz": [0.8944330743779999, 6.147356043114, 3.40677113265], "label": "O", "properties": {"magmom": -0.046}}, {"species": [{"element": "O", "occu": 1}], "abc": [0.906638, 0.139767, 0.147275], "xyz": [8.685835925622, 1.342985043114, 1.4224458673499998], "label": "O", "properties": {"magmom": -0.046}}, {"species": [{"element": "O", "occu": 1}], "abc": [0.406638, 0.360233, 0.852725], "xyz": [3.8957014256219997, 3.461385956886, 8.23598813265], "label": "O", "properties": {"magmom": -0.046}}, {"species": [{"element": "O", "occu": 1}], "abc": [0.593362, 0.860233, 0.647275], "xyz": [5.684567574377999, 8.265756956886, 6.25166286735], "label": "O", "properties": {"magmom": -0.047}}, {"species": [{"element": "O", "occu": 1}], "abc": [0.906638, 0.360233, 0.647275], "xyz": [8.685835925622, 3.461385956886, 6.25166286735], "label": "O", "properties": {"magmom": -0.046}}, {"species": [{"element": "O", "occu": 1}], "abc": [0.093362, 0.860233, 0.852725], "xyz": [0.8944330743779999, 8.265756956886, 8.23598813265], "label": "O", "properties": {"magmom": -0.046}}, {"species": [{"element": "O", "occu": 1}], "abc": [0.593362, 0.639767, 0.147275], "xyz": [5.684567574377999, 6.147356043114, 1.4224458673499998], "label": "O", "properties": {"magmom": -0.046}}, {"species": [{"element": "O", "occu": 1}], "abc": [0.406638, 0.139767, 0.352725], "xyz": [3.8957014256219997, 1.342985043114, 3.40677113265], "label": "O", "properties": {"magmom": -0.047}}, {"species": [{"element": "O", "occu": 1}], "abc": [0.377278, 0.8579, 0.416654], "xyz": [3.6144247277819996, 8.2433397618, 4.024225159836], "label": "O", "properties": {"magmom": -0.083}}, {"species": [{"element": "O", "occu": 1}], "abc": [0.622722, 0.3579, 0.083346], "xyz": [5.965844272218, 3.4389687617999996, 0.804991840164], "label": "O", "properties": {"magmom": -0.082}}, {"species": [{"element": "O", "occu": 1}], "abc": [0.122722, 0.1421, 0.916654], "xyz": [1.1757097722179999, 1.3654022382, 8.853442159836], "label": "O", "properties": {"magmom": -0.082}}, {"species": [{"element": "O", "occu": 1}], "abc": [0.877278, 0.6421, 0.583346], "xyz": [8.404559227782, 6.1697732381999995, 5.634208840164], "label": "O", "properties": {"magmom": -0.082}}, {"species": [{"element": "O", "occu": 1}], "abc": [0.622722, 0.1421, 0.583346], "xyz": [5.965844272218, 1.3654022382, 5.634208840164], "label": "O", "properties": {"magmom": -0.083}}, {"species": [{"element": "O", "occu": 1}], "abc": [0.377278, 0.6421, 0.916654], "xyz": [3.6144247277819996, 6.1697732381999995, 8.853442159836], "label": "O", "properties": {"magmom": -0.082}}, {"species": [{"element": "O", "occu": 1}], "abc": [0.877278, 0.8579, 0.083346], "xyz": [8.404559227782, 8.2433397618, 0.804991840164], "label": "O", "properties": {"magmom": -0.082}}, {"species": [{"element": "O", "occu": 1}], "abc": [0.122722, 0.3579, 0.416654], "xyz": [1.1757097722179999, 3.4389687617999996, 4.024225159836], "label": "O", "properties": {"magmom": -0.082}}, {"species": [{"element": "O", "occu": 1}], "abc": [0.361212, 0.58585, 0.372296], "xyz": [3.4605081260279995, 5.629281500699999, 3.595796344464], "label": "O", "properties": {"magmom": -0.074}}, {"species": [{"element": "O", "occu": 1}], "abc": [0.638788, 0.08585, 0.127704], "xyz": [6.119760873972, 0.8249105006999999, 1.233420655536], "label": "O", "properties": {"magmom": -0.075}}, {"species": [{"element": "O", "occu": 1}], "abc": [0.138788, 0.41415, 0.872296], "xyz": [1.3296263739719998, 3.9794604993, 8.425013344463999], "label": "O", "properties": {"magmom": -0.074}}, {"species": [{"element": "O", "occu": 1}], "abc": [0.861212, 0.91415, 0.627704], "xyz": [8.250642626028, 8.7838314993, 6.062637655536], "label": "O", "properties": {"magmom": -0.074}}, {"species": [{"element": "O", "occu": 1}], "abc": [0.638788, 0.41415, 0.627704], "xyz": [6.119760873972, 3.9794604993, 6.062637655536], "label": "O", "properties": {"magmom": -0.074}}, {"species": [{"element": "O", "occu": 1}], "abc": [0.361212, 0.91415, 0.872296], "xyz": [3.4605081260279995, 8.7838314993, 8.425013344463999], "label": "O", "properties": {"magmom": -0.075}}, {"species": [{"element": "O", "occu": 1}], "abc": [0.861212, 0.58585, 0.127704], "xyz": [8.250642626028, 5.629281500699999, 1.233420655536], "label": "O", "properties": {"magmom": -0.074}}, {"species": [{"element": "O", "occu": 1}], "abc": [0.138788, 0.08585, 0.372296], "xyz": [1.3296263739719998, 0.8249105006999999, 3.595796344464], "label": "O", "properties": {"magmom": -0.074}}, {"species": [{"element": "O", "occu": 1}], "abc": [0.41963, 0.878812, 0.146192], "xyz": [4.02016828047, 8.444277774504, 1.4119857833279998], "label": "O", "properties": {"magmom": -0.068}}, {"species": [{"element": "O", "occu": 1}], "abc": [0.58037, 0.378812, 0.353808], "xyz": [5.56010071953, 3.6399067745039995, 3.417231216672], "label": "O", "properties": {"magmom": -0.068}}, {"species": [{"element": "O", "occu": 1}], "abc": [0.08037, 0.121188, 0.646192], "xyz": [0.7699662195299999, 1.164464225496, 6.241202783328], "label": "O", "properties": {"magmom": -0.069}}, {"species": [{"element": "O", "occu": 1}], "abc": [0.91963, 0.621188, 0.853808], "xyz": [8.81030278047, 5.968835225495999, 8.246448216672], "label": "O", "properties": {"magmom": -0.068}}, {"species": [{"element": "O", "occu": 1}], "abc": [0.58037, 0.121188, 0.853808], "xyz": [5.56010071953, 1.164464225496, 8.246448216672], "label": "O", "properties": {"magmom": -0.068}}, {"species": [{"element": "O", "occu": 1}], "abc": [0.41963, 0.621188, 0.646192], "xyz": [4.02016828047, 5.968835225495999, 6.241202783328], "label": "O", "properties": {"magmom": -0.068}}, {"species": [{"element": "O", "occu": 1}], "abc": [0.91963, 0.878812, 0.353808], "xyz": [8.81030278047, 8.444277774504, 3.417231216672], "label": "O", "properties": {"magmom": -0.069}}, {"species": [{"element": "O", "occu": 1}], "abc": [0.08037, 0.378812, 0.146192], "xyz": [0.7699662195299999, 3.6399067745039995, 1.4119857833279998], "label": "O", "properties": {"magmom": -0.068}}, {"species": [{"element": "O", "occu": 1}], "abc": [0.138498, 0.653634, 0.088196], "xyz": [1.326848095962, 6.280600468428, 0.851835245064], "label": "O", "properties": {"magmom": -0.039}}, {"species": [{"element": "O", "occu": 1}], "abc": [0.861502, 0.153634, 0.411804], "xyz": [8.253420904038, 1.4762294684279997, 3.9773817549359998], "label": "O", "properties": {"magmom": -0.039}}, {"species": [{"element": "O", "occu": 1}], "abc": [0.361502, 0.346366, 0.588196], "xyz": [3.4632864040379996, 3.3281415315719998, 5.681052245064], "label": "O", "properties": {"magmom": -0.038}}, {"species": [{"element": "O", "occu": 1}], "abc": [0.638498, 0.846366, 0.911804], "xyz": [6.116982595962, 8.132512531571999, 8.806598754936], "label": "O", "properties": {"magmom": -0.039}}, {"species": [{"element": "O", "occu": 1}], "abc": [0.861502, 0.346366, 0.911804], "xyz": [8.253420904038, 3.3281415315719998, 8.806598754936], "label": "O", "properties": {"magmom": -0.039}}, {"species": [{"element": "O", "occu": 1}], "abc": [0.138498, 0.846366, 0.588196], "xyz": [1.326848095962, 8.132512531571999, 5.681052245064], "label": "O", "properties": {"magmom": -0.039}}, {"species": [{"element": "O", "occu": 1}], "abc": [0.638498, 0.653634, 0.411804], "xyz": [6.116982595962, 6.280600468428, 3.9773817549359998], "label": "O", "properties": {"magmom": -0.038}}, {"species": [{"element": "O", "occu": 1}], "abc": [0.361502, 0.153634, 0.088196], "xyz": [3.4632864040379996, 1.4762294684279997, 0.851835245064], "label": "O", "properties": {"magmom": -0.039}}]}, "formation_enthalpy": -162.26615142968558, "temp": 900, "gibbs_model": "SISSO", "interpolated": false}, {"@module": "rxn_network.entries", "@class": "GibbsComputedStructureEntry", "energy": -139.58056005736006, "composition": {"Y": 16.0, "O": 24.0}, "energy_adjustments": [], "parameters": {}, "data": {"oxide_type": "oxide", "icsd_ids": [193377, 237970, 193375, 193376, 193374, 187274, 41936, 160890, 290965, 86814, 81861, 66242, 85355, 82420, 290963, 16394, 86817, 78581, 186675, 153500, 193042, 181871, 155173, 184530, 185295, 23811, 290961, 26190, 27772, 647653, 181825, 80033, 86815, 77081, 86813, 151761, 66730, 33648, 66243, 41267, 151760, 290960, 192862, 290964]}, "entry_id": "mp-2652", "correction": 0.0, "structure": {"@module": "pymatgen.core.structure", "@class": "Structure", "charge": null, "lattice": {"matrix": [[-5.351945, 5.351945, 5.351945], [5.351945, -5.351945, 5.351945], [5.351945, 5.351945, -5.351945]], "a": 9.269840659314214, "b": 9.269840659314214, "c": 9.269840659314214, "alpha": 109.47122063449069, "beta": 109.47122063449069, "gamma": 109.47122063449069, "volume": 613.1897920496368}, "sites": [{"species": [{"element": "Y", "occu": 1}], "abc": [0.717318, 0.75, 0.467318], "xyz": [2.6759725, 2.3261479670200003, 5.351944999999999], "label": "Y", "properties": {"magmom": 0.0}}, {"species": [{"element": "Y", "occu": 1}], "abc": [0.25, 0.032682, 0.782682], "xyz": [3.0257970329799995, 5.351944999999999, -2.6759724999999994], "label": "Y", "properties": {"magmom": 0.0}}, {"species": [{"element": "Y", "occu": 1}], "abc": [0.467318, 0.717318, 0.75], "xyz": [5.351944999999999, 2.6759725, 2.32614796702], "label": "Y", "properties": {"magmom": 0.0}}, {"species": [{"element": "Y", "occu": 1}], "abc": [0.75, 0.467318, 0.717318], "xyz": [2.3261479670200003, 5.351944999999999, 2.6759725000000003], "label": "Y", "properties": {"magmom": 0.0}}, {"species": [{"element": "Y", "occu": 1}], "abc": [0.032682, 0.782682, 0.25], "xyz": [5.351945, -2.6759724999999994, 3.025797032979999], "label": "Y", "properties": {"magmom": 0.0}}, {"species": [{"element": "Y", "occu": 1}], "abc": [0.782682, 0.25, 0.032682], "xyz": [-2.6759724999999994, 3.025797032979999, 5.351945], "label": "Y", "properties": {"magmom": 0.0}}, {"species": [{"element": "Y", "occu": 1}], "abc": [0.282682, 0.25, 0.532682], "xyz": [2.6759724999999994, 3.02579703298, 4.440892098500626e-16], "label": "Y", "properties": {"magmom": 0.0}}, {"species": [{"element": "Y", "occu": 1}], "abc": [0.75, 0.967318, 0.217318], "xyz": [2.3261479670200003, -4.440892098500626e-16, 8.027917500000001], "label": "Y", "properties": {"magmom": 0.0}}, {"species": [{"element": "Y", "occu": 1}], "abc": [0.532682, 0.282682, 0.25], "xyz": [2.220446049250313e-16, 2.6759724999999994, 3.02579703298], "label": "Y", "properties": {"magmom": 0.0}}, {"species": [{"element": "Y", "occu": 1}], "abc": [0.25, 0.532682, 0.282682], "xyz": [3.02579703298, 2.220446049250313e-16, 2.6759724999999994], "label": "Y", "properties": {"magmom": 0.0}}, {"species": [{"element": "Y", "occu": 1}], "abc": [0.967318, 0.217318, 0.75], "xyz": [-8.881784197001252e-16, 8.027917500000001, 2.32614796702], "label": "Y", "properties": {"magmom": 0.0}}, {"species": [{"element": "Y", "occu": 1}], "abc": [0.217318, 0.75, 0.967318], "xyz": [8.0279175, 2.3261479670200003, 0.0], "label": "Y", "properties": {"magmom": 0.0}}, {"species": [{"element": "Y", "occu": 1}], "abc": [0.5, 0.5, 0.0], "xyz": [0.0, 0.0, 5.351945], "label": "Y", "properties": {"magmom": 0.0}}, {"species": [{"element": "Y", "occu": 1}], "abc": [0.0, 0.0, 0.0], "xyz": [0.0, 0.0, 0.0], "label": "Y", "properties": {"magmom": 0.0}}, {"species": [{"element": "Y", "occu": 1}], "abc": [0.0, 0.5, 0.5], "xyz": [5.351945, 0.0, 0.0], "label": "Y", "properties": {"magmom": 0.0}}, {"species": [{"element": "Y", "occu": 1}], "abc": [0.5, 0.0, 0.5], "xyz": [0.0, 5.351945, 0.0], "label": "Y", "properties": {"magmom": 0.0}}, {"species": [{"element": "O", "occu": 1}], "abc": [0.229254, 0.271877, 0.760719], "xyz": [4.29944220019, 3.8432102967199997, -1.3893006986599996], "label": "O", "properties": {"magmom": -0.0}}, {"species": [{"element": "O", "occu": 1}], "abc": [0.011158, 0.468535, 0.739281], "xyz": [6.404447799809999, 1.50873470328, -1.3893006986599996], "label": "O", "properties": {"magmom": -0.0}}, {"species": [{"element": "O", "occu": 1}], "abc": [0.270746, 0.031465, 0.042623], "xyz": [-1.0525027998099998, 1.5087347032799998, 1.3893006986599998], "label": "O", "properties": {"magmom": -0.0}}, {"species": [{"element": "O", "occu": 1}], "abc": [0.739281, 0.011158, 0.468535], "xyz": [-1.3893006986599996, 6.404447799809999, 1.50873470328], "label": "O", "properties": {"magmom": -0.0}}, {"species": [{"element": "O", "occu": 1}], "abc": [0.271877, 0.760719, 0.229254], "xyz": [3.84321029672, -1.38930069866, 4.299442200189999], "label": "O", "properties": {"magmom": -0.0}}, {"species": [{"element": "O", "occu": 1}], "abc": [0.228123, 0.457377, 0.488842], "xyz": [3.8432102967199997, 1.3893006986599996, 1.05250279981], "label": "O", "properties": {"magmom": -0.0}}, {"species": [{"element": "O", "occu": 1}], "abc": [0.457377, 0.488842, 0.228123], "xyz": [1.3893006986599996, 1.05250279981, 3.8432102967199997], "label": "O", "properties": {"magmom": -0.0}}, {"species": [{"element": "O", "occu": 1}], "abc": [0.468535, 0.739281, 0.011158], "xyz": [1.5087347032799998, -1.3893006986599998, 6.404447799809999], "label": "O", "properties": {"magmom": -0.0}}, {"species": [{"element": "O", "occu": 1}], "abc": [0.042623, 0.270746, 0.031465], "xyz": [1.3893006986599998, -1.0525027998099998, 1.5087347032799998], "label": "O", "properties": {"magmom": -0.0}}, {"species": [{"element": "O", "occu": 1}], "abc": [0.031465, 0.042623, 0.270746], "xyz": [1.5087347032799998, 1.3893006986599998, -1.0525027998099998], "label": "O", "properties": {"magmom": -0.0}}, {"species": [{"element": "O", "occu": 1}], "abc": [0.760719, 0.229254, 0.271877], "xyz": [-1.3893006986599998, 4.29944220019, 3.8432102967200006], "label": "O", "properties": {"magmom": -0.0}}, {"species": [{"element": "O", "occu": 1}], "abc": [0.488842, 0.228123, 0.457377], "xyz": [1.05250279981, 3.8432102967199997, 1.3893006986599996], "label": "O", "properties": {"magmom": -0.0}}, {"species": [{"element": "O", "occu": 1}], "abc": [0.770746, 0.728123, 0.239281], "xyz": [1.0525027998099994, 1.5087347032800003, 6.741245698659999], "label": "O", "properties": {"magmom": -0.0}}, {"species": [{"element": "O", "occu": 1}], "abc": [0.988842, 0.531465, 0.260719], "xyz": [-1.05250279981, 3.8432102967199997, 6.74124569866], "label": "O", "properties": {"magmom": -0.0}}, {"species": [{"element": "O", "occu": 1}], "abc": [0.729254, 0.968535, 0.957377], "xyz": [6.404447799810001, 3.8432102967199993, 3.9626443013399992], "label": "O", "properties": {"magmom": -0.0}}, {"species": [{"element": "O", "occu": 1}], "abc": [0.260719, 0.988842, 0.531465], "xyz": [6.741245698659999, -1.05250279981, 3.84321029672], "label": "O", "properties": {"magmom": -0.0}}, {"species": [{"element": "O", "occu": 1}], "abc": [0.511158, 0.771877, 0.542623], "xyz": [4.29944220019, 1.50873470328, 3.9626443013400006], "label": "O", "properties": {"magmom": -0.0}}, {"species": [{"element": "O", "occu": 1}], "abc": [0.239281, 0.770746, 0.728123], "xyz": [6.74124569866, 1.0525027998099996, 1.5087347032800005], "label": "O", "properties": {"magmom": -0.0}}, {"species": [{"element": "O", "occu": 1}], "abc": [0.968535, 0.957377, 0.729254], "xyz": [3.8432102967199993, 3.9626443013399997, 6.404447799810001], "label": "O", "properties": {"magmom": -0.0}}, {"species": [{"element": "O", "occu": 1}], "abc": [0.957377, 0.729254, 0.968535], "xyz": [3.9626443013399997, 6.404447799810001, 3.843210296719999], "label": "O", "properties": {"magmom": -0.0}}, {"species": [{"element": "O", "occu": 1}], "abc": [0.531465, 0.260719, 0.988842], "xyz": [3.8432102967199997, 6.741245698659999, -1.05250279981], "label": "O", "properties": {"magmom": -0.0}}, {"species": [{"element": "O", "occu": 1}], "abc": [0.542623, 0.511158, 0.771877], "xyz": [3.96264430134, 4.29944220019, 1.50873470328], "label": "O", "properties": {"magmom": -0.0}}, {"species": [{"element": "O", "occu": 1}], "abc": [0.771877, 0.542623, 0.511158], "xyz": [1.50873470328, 3.96264430134, 4.299442200189999], "label": "O", "properties": {"magmom": -0.0}}, {"species": [{"element": "O", "occu": 1}], "abc": [0.728123, 0.239281, 0.770746], "xyz": [1.50873470328, 6.74124569866, 1.0525027998099992], "label": "O", "properties": {"magmom": -0.0}}]}, "formation_enthalpy": -159.21023927333334, "temp": 900, "gibbs_model": "SISSO", "interpolated": false}], "products": [{"@module": "rxn_network.entries", "@class": "GibbsComputedStructureEntry", "energy": -52.405470119648015, "composition": {"Y": 4.0, "Mn": 4.0, "O": 14.0}, "energy_adjustments": [], "parameters": {}, "data": {"oxide_type": "oxide", "icsd_ids": [56516, 202516]}, "entry_id": "mp-18831", "correction": 0.0, "structure": {"@module": "pymatgen.core.structure", "@class": "Structure", "charge": null, "lattice": {"matrix": [[0.0, 5.028728, 5.028728], [5.028728, 0.0, 5.028728], [5.028728, 5.028728, 0.0]], "a": 7.11169533908533, "b": 7.11169533908533, "c": 7.11169533908533, "alpha": 59.99999999999999, "beta": 59.99999999999999, "gamma": 59.99999999999999, "volume": 254.33400635784096}, "sites": [{"species": [{"element": "Y", "occu": 1}], "abc": [0.125, 0.125, 0.125], "xyz": [1.257182, 1.257182, 1.257182], "label": "Y", "properties": {"magmom": 0.023}}, {"species": [{"element": "Y", "occu": 1}], "abc": [0.625, 0.125, 0.125], "xyz": [1.257182, 3.7715460000000003, 3.7715460000000003], "label": "Y", "properties": {"magmom": 0.022}}, {"species": [{"element": "Y", "occu": 1}], "abc": [0.125, 0.125, 0.625], "xyz": [3.7715460000000003, 3.7715460000000003, 1.257182], "label": "Y", "properties": {"magmom": 0.023}}, {"species": [{"element": "Y", "occu": 1}], "abc": [0.125, 0.625, 0.125], "xyz": [3.7715460000000003, 1.257182, 3.7715460000000003], "label": "Y", "properties": {"magmom": 0.022}}, {"species": [{"element": "Mn", "occu": 1}], "abc": [0.625, 0.625, 0.625], "xyz": [6.28591, 6.28591, 6.28591], "label": "Mn", "properties": {"magmom": 3.187}}, {"species": [{"element": "Mn", "occu": 1}], "abc": [0.125, 0.625, 0.625], "xyz": [6.28591, 3.7715460000000003, 3.7715460000000003], "label": "Mn", "properties": {"magmom": 3.192}}, {"species": [{"element": "Mn", "occu": 1}], "abc": [0.625, 0.625, 0.125], "xyz": [3.7715460000000003, 3.7715460000000003, 6.28591], "label": "Mn", "properties": {"magmom": 3.187}}, {"species": [{"element": "Mn", "occu": 1}], "abc": [0.625, 0.125, 0.625], "xyz": [3.7715460000000003, 6.28591, 3.7715460000000003], "label": "Mn", "properties": {"magmom": 3.187}}, {"species": [{"element": "O", "occu": 1}], "abc": [0.0, 0.0, 0.0], "xyz": [0.0, 0.0, 0.0], "label": "O", "properties": {"magmom": -0.005}}, {"species": [{"element": "O", "occu": 1}], "abc": [0.25, 0.25, 0.25], "xyz": [2.514364, 2.514364, 2.514364], "label": "O", "properties": {"magmom": -0.005}}, {"species": [{"element": "O", "occu": 1}], "abc": [0.295066, 0.295066, 0.704934], "xyz": [5.028728, 5.028728, 2.967613312096], "label": "O", "properties": {"magmom": -0.085}}, {"species": [{"element": "O", "occu": 1}], "abc": [0.545066, 0.545066, 0.954934], "xyz": [7.543092, 7.543092, 5.481977312096], "label": "O", "properties": {"magmom": -0.092}}, {"species": [{"element": "O", "occu": 1}], "abc": [0.704934, 0.295066, 0.704934], "xyz": [5.028728, 7.0898426879039995, 5.028728], "label": "O", "properties": {"magmom": -0.081}}, {"species": [{"element": "O", "occu": 1}], "abc": [0.704934, 0.295066, 0.295066], "xyz": [2.967613312096, 5.028728, 5.028728], "label": "O", "properties": {"magmom": -0.083}}, {"species": [{"element": "O", "occu": 1}], "abc": [0.295066, 0.704934, 0.704934], "xyz": [7.0898426879039995, 5.028728, 5.028728], "label": "O", "properties": {"magmom": -0.078}}, {"species": [{"element": "O", "occu": 1}], "abc": [0.295066, 0.704934, 0.295066], "xyz": [5.028728, 2.967613312096, 5.028728], "label": "O", "properties": {"magmom": -0.077}}, {"species": [{"element": "O", "occu": 1}], "abc": [0.704934, 0.704934, 0.295066], "xyz": [5.028728, 5.028728, 7.0898426879039995], "label": "O", "properties": {"magmom": -0.092}}, {"species": [{"element": "O", "occu": 1}], "abc": [0.954934, 0.545066, 0.545066], "xyz": [5.481977312096, 7.543092, 7.543092], "label": "O", "properties": {"magmom": -0.078}}, {"species": [{"element": "O", "occu": 1}], "abc": [0.545066, 0.954934, 0.954934], "xyz": [9.604206687904, 7.543092, 7.543092], "label": "O", "properties": {"magmom": -0.083}}, {"species": [{"element": "O", "occu": 1}], "abc": [0.954934, 0.954934, 0.545066], "xyz": [7.543092, 7.543092, 9.604206687904], "label": "O", "properties": {"magmom": -0.085}}, {"species": [{"element": "O", "occu": 1}], "abc": [0.954934, 0.545066, 0.954934], "xyz": [7.543092, 9.604206687904, 7.543092], "label": "O", "properties": {"magmom": -0.077}}, {"species": [{"element": "O", "occu": 1}], "abc": [0.545066, 0.954934, 0.545066], "xyz": [7.543092, 5.481977312096, 7.543092], "label": "O", "properties": {"magmom": -0.081}}]}, "formation_enthalpy": -63.542959923294035, "temp": 900, "gibbs_model": "SISSO", "interpolated": false}, {"@module": "rxn_network.entries", "@class": "GibbsComputedStructureEntry", "energy": -0.10695900263782754, "composition": {"Y": 1.0, "Mn": 12.0}, "energy_adjustments": [], "parameters": {}, "data": {"oxide_type": "None", "icsd_ids": [26821, 643911, 150927, 105003, 643914]}, "entry_id": "mp-22508", "correction": 0.0, "structure": {"@module": "pymatgen.core.structure", "@class": "Structure", "charge": null, "lattice": {"matrix": [[4.382405, 0.0, 1.727985], [2.191203, 5.853475, 0.863992], [0.044058, 0.0, 6.309443]], "a": 4.710775492872697, "b": 6.309597636846426, "c": 6.309596823697453, "alpha": 81.9894986543991, "beta": 68.08056936146993, "gamma": 68.08056955360587, "volume": 161.40607852599808}, "sites": [{"species": [{"element": "Y", "occu": 1}], "abc": [0.0, 0.0, 0.0], "xyz": [0.0, 0.0, 0.0], "label": "Y", "properties": {"magmom": 0.006}}, {"species": [{"element": "Mn", "occu": 1}], "abc": [0.0, 0.0, 0.5], "xyz": [0.022029, 0.0, 3.1547215], "label": "Mn", "properties": {"magmom": -1.288}}, {"species": [{"element": "Mn", "occu": 1}], "abc": [0.365377, 0.634623, 0.634623], "xyz": [3.0197780332880004, 3.7147498649250004, 5.1837928153499995], "label": "Mn", "properties": {"magmom": 0.035}}, {"species": [{"element": "Mn", "occu": 1}], "abc": [0.0, 0.365377, 0.634623], "xyz": [0.828575398665, 2.138725135075, 4.319800449973], "label": "Mn", "properties": {"magmom": 0.318}}, {"species": [{"element": "Mn", "occu": 1}], "abc": [0.0, 0.634623, 0.365377], "xyz": [1.406685601335, 3.7147498649250004, 2.853634550027], "label": "Mn", "properties": {"magmom": 0.28}}, {"species": [{"element": "Mn", "occu": 1}], "abc": [0.634623, 0.365377, 0.365377], "xyz": [3.5978879667120003, 2.138725135075, 3.71762718465], "label": "Mn", "properties": {"magmom": 0.574}}, {"species": [{"element": "Mn", "occu": 1}], "abc": [0.270443, 0.229557, 0.229557], "xyz": [1.698310564792, 1.3437061605750003, 2.11403366565], "label": "Mn", "properties": {"magmom": 1.584}}, {"species": [{"element": "Mn", "occu": 1}], "abc": [0.5, 0.770443, 0.229557], "xyz": [3.889513335235, 4.509768839425, 2.978025895207], "label": "Mn", "properties": {"magmom": 1.54}}, {"species": [{"element": "Mn", "occu": 1}], "abc": [0.5, 0.229557, 0.770443], "xyz": [2.728152664765, 1.3437061605750003, 5.923394104793], "label": "Mn", "properties": {"magmom": 1.539}}, {"species": [{"element": "Mn", "occu": 1}], "abc": [0.729557, 0.770443, 0.770443], "xyz": [4.919355435208001, 4.509768839425, 6.78738633435], "label": "Mn", "properties": {"magmom": 1.55}}, {"species": [{"element": "Mn", "occu": 1}], "abc": [0.5, 0.0, 0.5], "xyz": [2.2132315, 0.0, 4.018714], "label": "Mn", "properties": {"magmom": -1.29}}, {"species": [{"element": "Mn", "occu": 1}], "abc": [0.0, 0.5, 0.0], "xyz": [1.0956015, 2.9267375, 0.431996], "label": "Mn", "properties": {"magmom": -1.296}}, {"species": [{"element": "Mn", "occu": 1}], "abc": [0.5, 0.5, 0.0], "xyz": [3.286804, 2.9267375, 1.2959885], "label": "Mn", "properties": {"magmom": -1.296}}]}, "formation_enthalpy": -0.02553012919540265, "temp": 900, "gibbs_model": "SISSO", "interpolated": false}]}, {"@module": "rxn_network.reaction", "@class": "ComputedReaction", "reactants": [{"@module": "rxn_network.entries", "@class": "GibbsComputedStructureEntry", "energy": 0.0, "composition": {"O": 8.0}, "energy_adjustments": [], "parameters": {}, "data": {"oxide_type": "None", "icsd_ids": [236855, 236857, 156481, 236856, 236858]}, "entry_id": "mp-12957", "correction": 0.0, "structure": {"@module": "pymatgen.core.structure", "@class": "Structure", "charge": null, "lattice": {"matrix": [[3.110107, 4.377428, 0.0], [-3.110107, 4.377428, 0.0], [0.0, 1.908312, 3.953345]], "a": 5.369789702272613, "b": 5.369789702272613, "c": 4.389828171850124, "alpha": 69.2448296788145, "beta": 69.2448296788145, "gamma": 70.78662063844565, "volume": 107.6438082346079}, "sites": [{"species": [{"element": "O", "occu": 1}], "abc": [0.726541, 0.213911, 0.155391], "xyz": [1.59433415141, 4.413295427448, 0.614314232895], "label": "O", "properties": {"magmom": 0.0}}, {"species": [{"element": "O", "occu": 1}], "abc": [0.786089, 0.273459, 0.844609], "xyz": [1.59433415141, 6.249872572552, 3.339030767105], "label": "O", "properties": {"magmom": 0.0}}, {"species": [{"element": "O", "occu": 1}], "abc": [0.273459, 0.786089, 0.844609], "xyz": [-1.59433415141, 6.249872572552, 3.339030767105], "label": "O", "properties": {"magmom": 0.0}}, {"species": [{"element": "O", "occu": 1}], "abc": [0.213911, 0.726541, 0.155391], "xyz": [-1.59433415141, 4.413295427448, 0.614314232895], "label": "O", "properties": {"magmom": 0.0}}, {"species": [{"element": "O", "occu": 1}], "abc": [0.792252, 0.792252, 0.17832], "xyz": [0.0, 7.2763423715519995, 0.7049604804], "label": "O", "properties": {"magmom": -0.0}}, {"species": [{"element": "O", "occu": 1}], "abc": [0.207748, 0.207748, 0.82168], "xyz": [0.0, 3.3868256284480003, 3.2483845196], "label": "O", "properties": {"magmom": -0.0}}, {"species": [{"element": "O", "occu": 1}], "abc": [0.851778, 0.851778, 0.867359], "xyz": [0.0, 9.112385321976, 3.428969365855], "label": "O", "properties": {"magmom": -0.0}}, {"species": [{"element": "O", "occu": 1}], "abc": [0.148222, 0.148222, 0.132641], "xyz": [0.0, 1.550782678024, 0.5243756341450001], "label": "O", "properties": {"magmom": -0.0}}]}, "formation_enthalpy": 0.0, "temp": 900, "gibbs_model": "SISSO", "interpolated": false}, {"@module": "rxn_network.entries", "@class": "GibbsComputedStructureEntry", "energy": -49.08026677034249, "composition": {"Na": 20.0, "Mn": 4.0, "O": 16.0}, "energy_adjustments": [], "parameters": {}, "data": {"oxide_type": "oxide", "icsd_ids": [47101]}, "entry_id": "mp-28262", "correction": 0.0, "structure": {"@module": "pymatgen.core.structure", "@class": "Structure", "charge": null, "lattice": {"matrix": [[5.886002, 0.0, 0.0], [0.0, 12.145041, 0.0], [0.0, 0.0, 7.882268]], "a": 5.886002, "b": 12.145041, "c": 7.882268, "alpha": 90.0, "beta": 90.0, "gamma": 90.0, "volume": 563.4697263031035}, "sites": [{"species": [{"element": "Na", "occu": 1}], "abc": [0.238618, 0.338809, 0.5], "xyz": [1.404506025236, 4.114849196169001, 3.941134], "label": "Na", "properties": {"magmom": 0.003}}, {"species": [{"element": "Na", "occu": 1}], "abc": [0.238618, 0.838809, 0.5], "xyz": [1.404506025236, 10.187369696169002, 3.941134], "label": "Na", "properties": {"magmom": -0.003}}, {"species": [{"element": "Na", "occu": 1}], "abc": [0.738618, 0.161191, 0.0], "xyz": [4.347507025236, 1.957671303831, 0.0], "label": "Na", "properties": {"magmom": 0.003}}, {"species": [{"element": "Na", "occu": 1}], "abc": [0.738618, 0.661191, 0.0], "xyz": [4.347507025236, 8.030191803831, 0.0], "label": "Na", "properties": {"magmom": -0.003}}, {"species": [{"element": "Na", "occu": 1}], "abc": [0.747193, 0.303535, 0.30117], "xyz": [4.397979492386, 3.6864450199350003, 2.37390265356], "label": "Na", "properties": {"magmom": -0.0}}, {"species": [{"element": "Na", "occu": 1}], "abc": [0.747193, 0.803535, 0.30117], "xyz": [4.397979492386, 9.758965519935, 2.37390265356], "label": "Na", "properties": {"magmom": 0.0}}, {"species": [{"element": "Na", "occu": 1}], "abc": [0.247193, 0.196465, 0.80117], "xyz": [1.454978492386, 2.386075480065, 6.31503665356], "label": "Na", "properties": {"magmom": -0.0}}, {"species": [{"element": "Na", "occu": 1}], "abc": [0.247193, 0.696465, 0.80117], "xyz": [1.454978492386, 8.458595980065, 6.31503665356], "label": "Na", "properties": {"magmom": 0.0}}, {"species": [{"element": "Na", "occu": 1}], "abc": [0.747193, 0.303535, 0.69883], "xyz": [4.397979492386, 3.6864450199350003, 5.50836534644], "label": "Na", "properties": {"magmom": -0.0}}, {"species": [{"element": "Na", "occu": 1}], "abc": [0.747193, 0.803535, 0.69883], "xyz": [4.397979492386, 9.758965519935, 5.50836534644], "label": "Na", "properties": {"magmom": 0.0}}, {"species": [{"element": "Na", "occu": 1}], "abc": [0.247193, 0.196465, 0.19883], "xyz": [1.454978492386, 2.386075480065, 1.56723134644], "label": "Na", "properties": {"magmom": -0.0}}, {"species": [{"element": "Na", "occu": 1}], "abc": [0.247193, 0.696465, 0.19883], "xyz": [1.454978492386, 8.458595980065, 1.56723134644], "label": "Na", "properties": {"magmom": 0.0}}, {"species": [{"element": "Na", "occu": 1}], "abc": [0.435681, 0.46429, 0.821134], "xyz": [2.5644192373620003, 5.63882108589, 6.472398251912], "label": "Na", "properties": {"magmom": -0.001}}, {"species": [{"element": "Na", "occu": 1}], "abc": [0.435681, 0.96429, 0.821134], "xyz": [2.5644192373620003, 11.71134158589, 6.472398251912], "label": "Na", "properties": {"magmom": 0.001}}, {"species": [{"element": "Na", "occu": 1}], "abc": [0.435681, 0.46429, 0.178866], "xyz": [2.5644192373620003, 5.63882108589, 1.409869748088], "label": "Na", "properties": {"magmom": -0.001}}, {"species": [{"element": "Na", "occu": 1}], "abc": [0.435681, 0.96429, 0.178866], "xyz": [2.5644192373620003, 11.71134158589, 1.409869748088], "label": "Na", "properties": {"magmom": 0.001}}, {"species": [{"element": "Na", "occu": 1}], "abc": [0.935681, 0.03571, 0.321134], "xyz": [5.507420237362, 0.43369941411, 2.531264251912], "label": "Na", "properties": {"magmom": -0.001}}, {"species": [{"element": "Na", "occu": 1}], "abc": [0.935681, 0.53571, 0.321134], "xyz": [5.507420237362, 6.506219914110001, 2.531264251912], "label": "Na", "properties": {"magmom": 0.001}}, {"species": [{"element": "Na", "occu": 1}], "abc": [0.935681, 0.03571, 0.678866], "xyz": [5.507420237362, 0.43369941411, 5.351003748088], "label": "Na", "properties": {"magmom": -0.001}}, {"species": [{"element": "Na", "occu": 1}], "abc": [0.935681, 0.53571, 0.678866], "xyz": [5.507420237362, 6.506219914110001, 5.351003748088], "label": "Na", "properties": {"magmom": 0.001}}, {"species": [{"element": "Mn", "occu": 1}], "abc": [0.495136, 0.586541, 0.5], "xyz": [2.9143714862720005, 7.123564493181, 3.941134], "label": "Mn", "properties": {"magmom": -3.764}}, {"species": [{"element": "Mn", "occu": 1}], "abc": [0.995136, 0.913459, 0.0], "xyz": [5.857372486272, 11.093997006819, 0.0], "label": "Mn", "properties": {"magmom": -3.764}}, {"species": [{"element": "Mn", "occu": 1}], "abc": [0.495136, 0.086541, 0.5], "xyz": [2.9143714862720005, 1.051043993181, 3.941134], "label": "Mn", "properties": {"magmom": 3.764}}, {"species": [{"element": "Mn", "occu": 1}], "abc": [0.995136, 0.413459, 0.0], "xyz": [5.857372486272, 5.021476506819001, 0.0], "label": "Mn", "properties": {"magmom": 3.764}}, {"species": [{"element": "O", "occu": 1}], "abc": [0.614985, 0.436596, 0.5], "xyz": [3.6198029399700005, 5.302476320436, 3.941134], "label": "O", "properties": {"magmom": -0.005}}, {"species": [{"element": "O", "occu": 1}], "abc": [0.614985, 0.936596, 0.5], "xyz": [3.6198029399700005, 11.374996820436001, 3.941134], "label": "O", "properties": {"magmom": 0.005}}, {"species": [{"element": "O", "occu": 1}], "abc": [0.114985, 0.063404, 0.0], "xyz": [0.67680193997, 0.7700441795640001, 0.0], "label": "O", "properties": {"magmom": -0.005}}, {"species": [{"element": "O", "occu": 1}], "abc": [0.114985, 0.563404, 0.0], "xyz": [0.67680193997, 6.842564679564001, 0.0], "label": "O", "properties": {"magmom": 0.005}}, {"species": [{"element": "O", "occu": 1}], "abc": [0.188601, 0.142341, 0.5], "xyz": [1.110105863202, 1.728737280981, 3.941134], "label": "O", "properties": {"magmom": 0.004}}, {"species": [{"element": "O", "occu": 1}], "abc": [0.188601, 0.642341, 0.5], "xyz": [1.110105863202, 7.801257780981001, 3.941134], "label": "O", "properties": {"magmom": -0.004}}, {"species": [{"element": "O", "occu": 1}], "abc": [0.688601, 0.357659, 0.0], "xyz": [4.053106863202, 4.343783219019, 0.0], "label": "O", "properties": {"magmom": 0.004}}, {"species": [{"element": "O", "occu": 1}], "abc": [0.688601, 0.857659, 0.0], "xyz": [4.053106863202, 10.416303719019, 0.0], "label": "O", "properties": {"magmom": -0.004}}, {"species": [{"element": "O", "occu": 1}], "abc": [0.594756, 0.12904, 0.274897], "xyz": [3.500735005512, 1.56719609064, 2.166811826396], "label": "O", "properties": {"magmom": 0.005}}, {"species": [{"element": "O", "occu": 1}], "abc": [0.594756, 0.62904, 0.274897], "xyz": [3.500735005512, 7.639716590640001, 2.166811826396], "label": "O", "properties": {"magmom": -0.005}}, {"species": [{"element": "O", "occu": 1}], "abc": [0.094756, 0.37096, 0.225103], "xyz": [0.557734005512, 4.505324409360001, 1.774322173604], "label": "O", "properties": {"magmom": 0.005}}, {"species": [{"element": "O", "occu": 1}], "abc": [0.094756, 0.87096, 0.225103], "xyz": [0.557734005512, 10.57784490936, 1.774322173604], "label": "O", "properties": {"magmom": -0.005}}, {"species": [{"element": "O", "occu": 1}], "abc": [0.094756, 0.37096, 0.774897], "xyz": [0.557734005512, 4.505324409360001, 6.107945826396], "label": "O", "properties": {"magmom": 0.005}}, {"species": [{"element": "O", "occu": 1}], "abc": [0.094756, 0.87096, 0.774897], "xyz": [0.557734005512, 10.57784490936, 6.107945826396], "label": "O", "properties": {"magmom": -0.005}}, {"species": [{"element": "O", "occu": 1}], "abc": [0.594756, 0.12904, 0.725103], "xyz": [3.500735005512, 1.56719609064, 5.715456173604], "label": "O", "properties": {"magmom": 0.005}}, {"species": [{"element": "O", "occu": 1}], "abc": [0.594756, 0.62904, 0.725103], "xyz": [3.500735005512, 7.639716590640001, 5.715456173604], "label": "O", "properties": {"magmom": -0.005}}]}, "formation_enthalpy": -67.44039167246069, "temp": 900, "gibbs_model": "SISSO", "interpolated": false}, {"@module": "rxn_network.entries", "@class": "GibbsComputedStructureEntry", "energy": -18.140731002760162, "composition": {"Y": 2.0, "Cl": 6.0}, "energy_adjustments": [], "parameters": {}, "data": {"oxide_type": "None", "icsd_ids": [15684]}, "entry_id": "mp-27455", "correction": 0.0, "structure": {"@module": "pymatgen.core.structure", "@class": "Structure", "charge": null, "lattice": {"matrix": [[6.051635, 3.504288, 0.0], [-6.051635, 3.504288, 0.0], [0.0, 2.391735, 6.649119]], "a": 6.993019416544545, "b": 6.993019416544545, "c": 7.06619981223189, "alpha": 80.23461153988119, "beta": 80.23461153988119, "gamma": 119.8527678276477, "volume": 282.01137025879706}, "sites": [{"species": [{"element": "Y", "occu": 1}], "abc": [0.166513, 0.833487, 0.0], "xyz": [-4.03628320249, 3.504288, 0.0], "label": "Y", "properties": {"magmom": 0.0}}, {"species": [{"element": "Y", "occu": 1}], "abc": [0.833487, 0.166513, 0.0], "xyz": [4.03628320249, 3.504288, 0.0], "label": "Y", "properties": {"magmom": 0.0}}, {"species": [{"element": "Cl", "occu": 1}], "abc": [0.949738, 0.576527, 0.775885], "xyz": [2.2585367499849993, 7.2041834347950005, 5.158951695315], "label": "Cl", "properties": {"magmom": -0.0}}, {"species": [{"element": "Cl", "occu": 1}], "abc": [0.423473, 0.050262, 0.224115], "xyz": [2.2585367499849998, 2.196127565205, 1.490167304685], "label": "Cl", "properties": {"magmom": -0.0}}, {"species": [{"element": "Cl", "occu": 1}], "abc": [0.801418, 0.801418, 0.229103], "xyz": [0.0, 6.1647526244729995, 1.523333110257], "label": "Cl", "properties": {"magmom": -0.0}}, {"species": [{"element": "Cl", "occu": 1}], "abc": [0.198582, 0.198582, 0.770897], "xyz": [0.0, 3.235558375527, 5.125785889743], "label": "Cl", "properties": {"magmom": -0.0}}, {"species": [{"element": "Cl", "occu": 1}], "abc": [0.576527, 0.949738, 0.775885], "xyz": [-2.2585367499849993, 7.2041834347950005, 5.158951695315], "label": "Cl", "properties": {"magmom": -0.0}}, {"species": [{"element": "Cl", "occu": 1}], "abc": [0.050262, 0.423473, 0.224115], "xyz": [-2.2585367499849998, 2.196127565205, 1.490167304685], "label": "Cl", "properties": {"magmom": -0.0}}]}, "formation_enthalpy": -21.83721526622667, "temp": 900, "gibbs_model": "SISSO", "interpolated": false}], "products": [{"@module": "rxn_network.entries", "@class": "GibbsComputedStructureEntry", "energy": -52.405470119648015, "composition": {"Y": 4.0, "Mn": 4.0, "O": 14.0}, "energy_adjustments": [], "parameters": {}, "data": {"oxide_type": "oxide", "icsd_ids": [56516, 202516]}, "entry_id": "mp-18831", "correction": 0.0, "structure": {"@module": "pymatgen.core.structure", "@class": "Structure", "charge": null, "lattice": {"matrix": [[0.0, 5.028728, 5.028728], [5.028728, 0.0, 5.028728], [5.028728, 5.028728, 0.0]], "a": 7.11169533908533, "b": 7.11169533908533, "c": 7.11169533908533, "alpha": 59.99999999999999, "beta": 59.99999999999999, "gamma": 59.99999999999999, "volume": 254.33400635784096}, "sites": [{"species": [{"element": "Y", "occu": 1}], "abc": [0.125, 0.125, 0.125], "xyz": [1.257182, 1.257182, 1.257182], "label": "Y", "properties": {"magmom": 0.023}}, {"species": [{"element": "Y", "occu": 1}], "abc": [0.625, 0.125, 0.125], "xyz": [1.257182, 3.7715460000000003, 3.7715460000000003], "label": "Y", "properties": {"magmom": 0.022}}, {"species": [{"element": "Y", "occu": 1}], "abc": [0.125, 0.125, 0.625], "xyz": [3.7715460000000003, 3.7715460000000003, 1.257182], "label": "Y", "properties": {"magmom": 0.023}}, {"species": [{"element": "Y", "occu": 1}], "abc": [0.125, 0.625, 0.125], "xyz": [3.7715460000000003, 1.257182, 3.7715460000000003], "label": "Y", "properties": {"magmom": 0.022}}, {"species": [{"element": "Mn", "occu": 1}], "abc": [0.625, 0.625, 0.625], "xyz": [6.28591, 6.28591, 6.28591], "label": "Mn", "properties": {"magmom": 3.187}}, {"species": [{"element": "Mn", "occu": 1}], "abc": [0.125, 0.625, 0.625], "xyz": [6.28591, 3.7715460000000003, 3.7715460000000003], "label": "Mn", "properties": {"magmom": 3.192}}, {"species": [{"element": "Mn", "occu": 1}], "abc": [0.625, 0.625, 0.125], "xyz": [3.7715460000000003, 3.7715460000000003, 6.28591], "label": "Mn", "properties": {"magmom": 3.187}}, {"species": [{"element": "Mn", "occu": 1}], "abc": [0.625, 0.125, 0.625], "xyz": [3.7715460000000003, 6.28591, 3.7715460000000003], "label": "Mn", "properties": {"magmom": 3.187}}, {"species": [{"element": "O", "occu": 1}], "abc": [0.0, 0.0, 0.0], "xyz": [0.0, 0.0, 0.0], "label": "O", "properties": {"magmom": -0.005}}, {"species": [{"element": "O", "occu": 1}], "abc": [0.25, 0.25, 0.25], "xyz": [2.514364, 2.514364, 2.514364], "label": "O", "properties": {"magmom": -0.005}}, {"species": [{"element": "O", "occu": 1}], "abc": [0.295066, 0.295066, 0.704934], "xyz": [5.028728, 5.028728, 2.967613312096], "label": "O", "properties": {"magmom": -0.085}}, {"species": [{"element": "O", "occu": 1}], "abc": [0.545066, 0.545066, 0.954934], "xyz": [7.543092, 7.543092, 5.481977312096], "label": "O", "properties": {"magmom": -0.092}}, {"species": [{"element": "O", "occu": 1}], "abc": [0.704934, 0.295066, 0.704934], "xyz": [5.028728, 7.0898426879039995, 5.028728], "label": "O", "properties": {"magmom": -0.081}}, {"species": [{"element": "O", "occu": 1}], "abc": [0.704934, 0.295066, 0.295066], "xyz": [2.967613312096, 5.028728, 5.028728], "label": "O", "properties": {"magmom": -0.083}}, {"species": [{"element": "O", "occu": 1}], "abc": [0.295066, 0.704934, 0.704934], "xyz": [7.0898426879039995, 5.028728, 5.028728], "label": "O", "properties": {"magmom": -0.078}}, {"species": [{"element": "O", "occu": 1}], "abc": [0.295066, 0.704934, 0.295066], "xyz": [5.028728, 2.967613312096, 5.028728], "label": "O", "properties": {"magmom": -0.077}}, {"species": [{"element": "O", "occu": 1}], "abc": [0.704934, 0.704934, 0.295066], "xyz": [5.028728, 5.028728, 7.0898426879039995], "label": "O", "properties": {"magmom": -0.092}}, {"species": [{"element": "O", "occu": 1}], "abc": [0.954934, 0.545066, 0.545066], "xyz": [5.481977312096, 7.543092, 7.543092], "label": "O", "properties": {"magmom": -0.078}}, {"species": [{"element": "O", "occu": 1}], "abc": [0.545066, 0.954934, 0.954934], "xyz": [9.604206687904, 7.543092, 7.543092], "label": "O", "properties": {"magmom": -0.083}}, {"species": [{"element": "O", "occu": 1}], "abc": [0.954934, 0.954934, 0.545066], "xyz": [7.543092, 7.543092, 9.604206687904], "label": "O", "properties": {"magmom": -0.085}}, {"species": [{"element": "O", "occu": 1}], "abc": [0.954934, 0.545066, 0.954934], "xyz": [7.543092, 9.604206687904, 7.543092], "label": "O", "properties": {"magmom": -0.077}}, {"species": [{"element": "O", "occu": 1}], "abc": [0.545066, 0.954934, 0.545066], "xyz": [7.543092, 5.481977312096, 7.543092], "label": "O", "properties": {"magmom": -0.081}}]}, "formation_enthalpy": -63.542959923294035, "temp": 900, "gibbs_model": "SISSO", "interpolated": false}, {"@module": "rxn_network.entries", "@class": "GibbsComputedStructureEntry", "energy": -139.58056005736006, "composition": {"Y": 16.0, "O": 24.0}, "energy_adjustments": [], "parameters": {}, "data": {"oxide_type": "oxide", "icsd_ids": [193377, 237970, 193375, 193376, 193374, 187274, 41936, 160890, 290965, 86814, 81861, 66242, 85355, 82420, 290963, 16394, 86817, 78581, 186675, 153500, 193042, 181871, 155173, 184530, 185295, 23811, 290961, 26190, 27772, 647653, 181825, 80033, 86815, 77081, 86813, 151761, 66730, 33648, 66243, 41267, 151760, 290960, 192862, 290964]}, "entry_id": "mp-2652", "correction": 0.0, "structure": {"@module": "pymatgen.core.structure", "@class": "Structure", "charge": null, "lattice": {"matrix": [[-5.351945, 5.351945, 5.351945], [5.351945, -5.351945, 5.351945], [5.351945, 5.351945, -5.351945]], "a": 9.269840659314214, "b": 9.269840659314214, "c": 9.269840659314214, "alpha": 109.47122063449069, "beta": 109.47122063449069, "gamma": 109.47122063449069, "volume": 613.1897920496368}, "sites": [{"species": [{"element": "Y", "occu": 1}], "abc": [0.717318, 0.75, 0.467318], "xyz": [2.6759725, 2.3261479670200003, 5.351944999999999], "label": "Y", "properties": {"magmom": 0.0}}, {"species": [{"element": "Y", "occu": 1}], "abc": [0.25, 0.032682, 0.782682], "xyz": [3.0257970329799995, 5.351944999999999, -2.6759724999999994], "label": "Y", "properties": {"magmom": 0.0}}, {"species": [{"element": "Y", "occu": 1}], "abc": [0.467318, 0.717318, 0.75], "xyz": [5.351944999999999, 2.6759725, 2.32614796702], "label": "Y", "properties": {"magmom": 0.0}}, {"species": [{"element": "Y", "occu": 1}], "abc": [0.75, 0.467318, 0.717318], "xyz": [2.3261479670200003, 5.351944999999999, 2.6759725000000003], "label": "Y", "properties": {"magmom": 0.0}}, {"species": [{"element": "Y", "occu": 1}], "abc": [0.032682, 0.782682, 0.25], "xyz": [5.351945, -2.6759724999999994, 3.025797032979999], "label": "Y", "properties": {"magmom": 0.0}}, {"species": [{"element": "Y", "occu": 1}], "abc": [0.782682, 0.25, 0.032682], "xyz": [-2.6759724999999994, 3.025797032979999, 5.351945], "label": "Y", "properties": {"magmom": 0.0}}, {"species": [{"element": "Y", "occu": 1}], "abc": [0.282682, 0.25, 0.532682], "xyz": [2.6759724999999994, 3.02579703298, 4.440892098500626e-16], "label": "Y", "properties": {"magmom": 0.0}}, {"species": [{"element": "Y", "occu": 1}], "abc": [0.75, 0.967318, 0.217318], "xyz": [2.3261479670200003, -4.440892098500626e-16, 8.027917500000001], "label": "Y", "properties": {"magmom": 0.0}}, {"species": [{"element": "Y", "occu": 1}], "abc": [0.532682, 0.282682, 0.25], "xyz": [2.220446049250313e-16, 2.6759724999999994, 3.02579703298], "label": "Y", "properties": {"magmom": 0.0}}, {"species": [{"element": "Y", "occu": 1}], "abc": [0.25, 0.532682, 0.282682], "xyz": [3.02579703298, 2.220446049250313e-16, 2.6759724999999994], "label": "Y", "properties": {"magmom": 0.0}}, {"species": [{"element": "Y", "occu": 1}], "abc": [0.967318, 0.217318, 0.75], "xyz": [-8.881784197001252e-16, 8.027917500000001, 2.32614796702], "label": "Y", "properties": {"magmom": 0.0}}, {"species": [{"element": "Y", "occu": 1}], "abc": [0.217318, 0.75, 0.967318], "xyz": [8.0279175, 2.3261479670200003, 0.0], "label": "Y", "properties": {"magmom": 0.0}}, {"species": [{"element": "Y", "occu": 1}], "abc": [0.5, 0.5, 0.0], "xyz": [0.0, 0.0, 5.351945], "label": "Y", "properties": {"magmom": 0.0}}, {"species": [{"element": "Y", "occu": 1}], "abc": [0.0, 0.0, 0.0], "xyz": [0.0, 0.0, 0.0], "label": "Y", "properties": {"magmom": 0.0}}, {"species": [{"element": "Y", "occu": 1}], "abc": [0.0, 0.5, 0.5], "xyz": [5.351945, 0.0, 0.0], "label": "Y", "properties": {"magmom": 0.0}}, {"species": [{"element": "Y", "occu": 1}], "abc": [0.5, 0.0, 0.5], "xyz": [0.0, 5.351945, 0.0], "label": "Y", "properties": {"magmom": 0.0}}, {"species": [{"element": "O", "occu": 1}], "abc": [0.229254, 0.271877, 0.760719], "xyz": [4.29944220019, 3.8432102967199997, -1.3893006986599996], "label": "O", "properties": {"magmom": -0.0}}, {"species": [{"element": "O", "occu": 1}], "abc": [0.011158, 0.468535, 0.739281], "xyz": [6.404447799809999, 1.50873470328, -1.3893006986599996], "label": "O", "properties": {"magmom": -0.0}}, {"species": [{"element": "O", "occu": 1}], "abc": [0.270746, 0.031465, 0.042623], "xyz": [-1.0525027998099998, 1.5087347032799998, 1.3893006986599998], "label": "O", "properties": {"magmom": -0.0}}, {"species": [{"element": "O", "occu": 1}], "abc": [0.739281, 0.011158, 0.468535], "xyz": [-1.3893006986599996, 6.404447799809999, 1.50873470328], "label": "O", "properties": {"magmom": -0.0}}, {"species": [{"element": "O", "occu": 1}], "abc": [0.271877, 0.760719, 0.229254], "xyz": [3.84321029672, -1.38930069866, 4.299442200189999], "label": "O", "properties": {"magmom": -0.0}}, {"species": [{"element": "O", "occu": 1}], "abc": [0.228123, 0.457377, 0.488842], "xyz": [3.8432102967199997, 1.3893006986599996, 1.05250279981], "label": "O", "properties": {"magmom": -0.0}}, {"species": [{"element": "O", "occu": 1}], "abc": [0.457377, 0.488842, 0.228123], "xyz": [1.3893006986599996, 1.05250279981, 3.8432102967199997], "label": "O", "properties": {"magmom": -0.0}}, {"species": [{"element": "O", "occu": 1}], "abc": [0.468535, 0.739281, 0.011158], "xyz": [1.5087347032799998, -1.3893006986599998, 6.404447799809999], "label": "O", "properties": {"magmom": -0.0}}, {"species": [{"element": "O", "occu": 1}], "abc": [0.042623, 0.270746, 0.031465], "xyz": [1.3893006986599998, -1.0525027998099998, 1.5087347032799998], "label": "O", "properties": {"magmom": -0.0}}, {"species": [{"element": "O", "occu": 1}], "abc": [0.031465, 0.042623, 0.270746], "xyz": [1.5087347032799998, 1.3893006986599998, -1.0525027998099998], "label": "O", "properties": {"magmom": -0.0}}, {"species": [{"element": "O", "occu": 1}], "abc": [0.760719, 0.229254, 0.271877], "xyz": [-1.3893006986599998, 4.29944220019, 3.8432102967200006], "label": "O", "properties": {"magmom": -0.0}}, {"species": [{"element": "O", "occu": 1}], "abc": [0.488842, 0.228123, 0.457377], "xyz": [1.05250279981, 3.8432102967199997, 1.3893006986599996], "label": "O", "properties": {"magmom": -0.0}}, {"species": [{"element": "O", "occu": 1}], "abc": [0.770746, 0.728123, 0.239281], "xyz": [1.0525027998099994, 1.5087347032800003, 6.741245698659999], "label": "O", "properties": {"magmom": -0.0}}, {"species": [{"element": "O", "occu": 1}], "abc": [0.988842, 0.531465, 0.260719], "xyz": [-1.05250279981, 3.8432102967199997, 6.74124569866], "label": "O", "properties": {"magmom": -0.0}}, {"species": [{"element": "O", "occu": 1}], "abc": [0.729254, 0.968535, 0.957377], "xyz": [6.404447799810001, 3.8432102967199993, 3.9626443013399992], "label": "O", "properties": {"magmom": -0.0}}, {"species": [{"element": "O", "occu": 1}], "abc": [0.260719, 0.988842, 0.531465], "xyz": [6.741245698659999, -1.05250279981, 3.84321029672], "label": "O", "properties": {"magmom": -0.0}}, {"species": [{"element": "O", "occu": 1}], "abc": [0.511158, 0.771877, 0.542623], "xyz": [4.29944220019, 1.50873470328, 3.9626443013400006], "label": "O", "properties": {"magmom": -0.0}}, {"species": [{"element": "O", "occu": 1}], "abc": [0.239281, 0.770746, 0.728123], "xyz": [6.74124569866, 1.0525027998099996, 1.5087347032800005], "label": "O", "properties": {"magmom": -0.0}}, {"species": [{"element": "O", "occu": 1}], "abc": [0.968535, 0.957377, 0.729254], "xyz": [3.8432102967199993, 3.9626443013399997, 6.404447799810001], "label": "O", "properties": {"magmom": -0.0}}, {"species": [{"element": "O", "occu": 1}], "abc": [0.957377, 0.729254, 0.968535], "xyz": [3.9626443013399997, 6.404447799810001, 3.843210296719999], "label": "O", "properties": {"magmom": -0.0}}, {"species": [{"element": "O", "occu": 1}], "abc": [0.531465, 0.260719, 0.988842], "xyz": [3.8432102967199997, 6.741245698659999, -1.05250279981], "label": "O", "properties": {"magmom": -0.0}}, {"species": [{"element": "O", "occu": 1}], "abc": [0.542623, 0.511158, 0.771877], "xyz": [3.96264430134, 4.29944220019, 1.50873470328], "label": "O", "properties": {"magmom": -0.0}}, {"species": [{"element": "O", "occu": 1}], "abc": [0.771877, 0.542623, 0.511158], "xyz": [1.50873470328, 3.96264430134, 4.299442200189999], "label": "O", "properties": {"magmom": -0.0}}, {"species": [{"element": "O", "occu": 1}], "abc": [0.728123, 0.239281, 0.770746], "xyz": [1.50873470328, 6.74124569866, 1.0525027998099992], "label": "O", "properties": {"magmom": -0.0}}]}, "formation_enthalpy": -159.21023927333334, "temp": 900, "gibbs_model": "SISSO", "interpolated": false}, {"@module": "rxn_network.entries", "@class": "GibbsComputedStructureEntry", "energy": -3.3966003111, "composition": {"Na": 1.0, "Cl": 1.0}, "energy_adjustments": [], "parameters": {}, "data": {"oxide_type": "None", "icsd_ids": [190542, 622368, 43434]}, "entry_id": "mp-22851", "correction": 0.0, "structure": {"@module": "pymatgen.core.structure", "@class": "Structure", "charge": null, "lattice": {"matrix": [[3.50219, 0.0, 0.0], [0.0, 3.50219, 0.0], [0.0, 0.0, 3.50219]], "a": 3.50219, "b": 3.50219, "c": 3.50219, "alpha": 90.0, "beta": 90.0, "gamma": 90.0, "volume": 42.955532869553466}, "sites": [{"species": [{"element": "Na", "occu": 1}], "abc": [0.0, 0.0, 0.0], "xyz": [0.0, 0.0, 0.0], "label": "Na", "properties": {"magmom": -0.0}}, {"species": [{"element": "Cl", "occu": 1}], "abc": [0.5, 0.5, 0.5], "xyz": [1.751095, 1.751095, 1.751095], "label": "Cl", "properties": {"magmom": -0.0}}]}, "formation_enthalpy": -3.90139248826, "temp": 900, "gibbs_model": "SISSO", "interpolated": false}]}, {"@module": "rxn_network.reaction", "@class": "ComputedReaction", "reactants": [{"@module": "rxn_network.entries", "@class": "GibbsComputedStructureEntry", "energy": 0.0, "composition": {"O": 8.0}, "energy_adjustments": [], "parameters": {}, "data": {"oxide_type": "None", "icsd_ids": [236855, 236857, 156481, 236856, 236858]}, "entry_id": "mp-12957", "correction": 0.0, "structure": {"@module": "pymatgen.core.structure", "@class": "Structure", "charge": null, "lattice": {"matrix": [[3.110107, 4.377428, 0.0], [-3.110107, 4.377428, 0.0], [0.0, 1.908312, 3.953345]], "a": 5.369789702272613, "b": 5.369789702272613, "c": 4.389828171850124, "alpha": 69.2448296788145, "beta": 69.2448296788145, "gamma": 70.78662063844565, "volume": 107.6438082346079}, "sites": [{"species": [{"element": "O", "occu": 1}], "abc": [0.726541, 0.213911, 0.155391], "xyz": [1.59433415141, 4.413295427448, 0.614314232895], "label": "O", "properties": {"magmom": 0.0}}, {"species": [{"element": "O", "occu": 1}], "abc": [0.786089, 0.273459, 0.844609], "xyz": [1.59433415141, 6.249872572552, 3.339030767105], "label": "O", "properties": {"magmom": 0.0}}, {"species": [{"element": "O", "occu": 1}], "abc": [0.273459, 0.786089, 0.844609], "xyz": [-1.59433415141, 6.249872572552, 3.339030767105], "label": "O", "properties": {"magmom": 0.0}}, {"species": [{"element": "O", "occu": 1}], "abc": [0.213911, 0.726541, 0.155391], "xyz": [-1.59433415141, 4.413295427448, 0.614314232895], "label": "O", "properties": {"magmom": 0.0}}, {"species": [{"element": "O", "occu": 1}], "abc": [0.792252, 0.792252, 0.17832], "xyz": [0.0, 7.2763423715519995, 0.7049604804], "label": "O", "properties": {"magmom": -0.0}}, {"species": [{"element": "O", "occu": 1}], "abc": [0.207748, 0.207748, 0.82168], "xyz": [0.0, 3.3868256284480003, 3.2483845196], "label": "O", "properties": {"magmom": -0.0}}, {"species": [{"element": "O", "occu": 1}], "abc": [0.851778, 0.851778, 0.867359], "xyz": [0.0, 9.112385321976, 3.428969365855], "label": "O", "properties": {"magmom": -0.0}}, {"species": [{"element": "O", "occu": 1}], "abc": [0.148222, 0.148222, 0.132641], "xyz": [0.0, 1.550782678024, 0.5243756341450001], "label": "O", "properties": {"magmom": -0.0}}]}, "formation_enthalpy": 0.0, "temp": 900, "gibbs_model": "SISSO", "interpolated": false}, {"@module": "rxn_network.entries", "@class": "GibbsComputedStructureEntry", "energy": -0.10695900263782754, "composition": {"Y": 1.0, "Mn": 12.0}, "energy_adjustments": [], "parameters": {}, "data": {"oxide_type": "None", "icsd_ids": [26821, 643911, 150927, 105003, 643914]}, "entry_id": "mp-22508", "correction": 0.0, "structure": {"@module": "pymatgen.core.structure", "@class": "Structure", "charge": null, "lattice": {"matrix": [[4.382405, 0.0, 1.727985], [2.191203, 5.853475, 0.863992], [0.044058, 0.0, 6.309443]], "a": 4.710775492872697, "b": 6.309597636846426, "c": 6.309596823697453, "alpha": 81.9894986543991, "beta": 68.08056936146993, "gamma": 68.08056955360587, "volume": 161.40607852599808}, "sites": [{"species": [{"element": "Y", "occu": 1}], "abc": [0.0, 0.0, 0.0], "xyz": [0.0, 0.0, 0.0], "label": "Y", "properties": {"magmom": 0.006}}, {"species": [{"element": "Mn", "occu": 1}], "abc": [0.0, 0.0, 0.5], "xyz": [0.022029, 0.0, 3.1547215], "label": "Mn", "properties": {"magmom": -1.288}}, {"species": [{"element": "Mn", "occu": 1}], "abc": [0.365377, 0.634623, 0.634623], "xyz": [3.0197780332880004, 3.7147498649250004, 5.1837928153499995], "label": "Mn", "properties": {"magmom": 0.035}}, {"species": [{"element": "Mn", "occu": 1}], "abc": [0.0, 0.365377, 0.634623], "xyz": [0.828575398665, 2.138725135075, 4.319800449973], "label": "Mn", "properties": {"magmom": 0.318}}, {"species": [{"element": "Mn", "occu": 1}], "abc": [0.0, 0.634623, 0.365377], "xyz": [1.406685601335, 3.7147498649250004, 2.853634550027], "label": "Mn", "properties": {"magmom": 0.28}}, {"species": [{"element": "Mn", "occu": 1}], "abc": [0.634623, 0.365377, 0.365377], "xyz": [3.5978879667120003, 2.138725135075, 3.71762718465], "label": "Mn", "properties": {"magmom": 0.574}}, {"species": [{"element": "Mn", "occu": 1}], "abc": [0.270443, 0.229557, 0.229557], "xyz": [1.698310564792, 1.3437061605750003, 2.11403366565], "label": "Mn", "properties": {"magmom": 1.584}}, {"species": [{"element": "Mn", "occu": 1}], "abc": [0.5, 0.770443, 0.229557], "xyz": [3.889513335235, 4.509768839425, 2.978025895207], "label": "Mn", "properties": {"magmom": 1.54}}, {"species": [{"element": "Mn", "occu": 1}], "abc": [0.5, 0.229557, 0.770443], "xyz": [2.728152664765, 1.3437061605750003, 5.923394104793], "label": "Mn", "properties": {"magmom": 1.539}}, {"species": [{"element": "Mn", "occu": 1}], "abc": [0.729557, 0.770443, 0.770443], "xyz": [4.919355435208001, 4.509768839425, 6.78738633435], "label": "Mn", "properties": {"magmom": 1.55}}, {"species": [{"element": "Mn", "occu": 1}], "abc": [0.5, 0.0, 0.5], "xyz": [2.2132315, 0.0, 4.018714], "label": "Mn", "properties": {"magmom": -1.29}}, {"species": [{"element": "Mn", "occu": 1}], "abc": [0.0, 0.5, 0.0], "xyz": [1.0956015, 2.9267375, 0.431996], "label": "Mn", "properties": {"magmom": -1.296}}, {"species": [{"element": "Mn", "occu": 1}], "abc": [0.5, 0.5, 0.0], "xyz": [3.286804, 2.9267375, 1.2959885], "label": "Mn", "properties": {"magmom": -1.296}}]}, "formation_enthalpy": -0.02553012919540265, "temp": 900, "gibbs_model": "SISSO", "interpolated": false}, {"@module": "rxn_network.entries", "@class": "GibbsComputedStructureEntry", "energy": -139.58056005736006, "composition": {"Y": 16.0, "O": 24.0}, "energy_adjustments": [], "parameters": {}, "data": {"oxide_type": "oxide", "icsd_ids": [193377, 237970, 193375, 193376, 193374, 187274, 41936, 160890, 290965, 86814, 81861, 66242, 85355, 82420, 290963, 16394, 86817, 78581, 186675, 153500, 193042, 181871, 155173, 184530, 185295, 23811, 290961, 26190, 27772, 647653, 181825, 80033, 86815, 77081, 86813, 151761, 66730, 33648, 66243, 41267, 151760, 290960, 192862, 290964]}, "entry_id": "mp-2652", "correction": 0.0, "structure": {"@module": "pymatgen.core.structure", "@class": "Structure", "charge": null, "lattice": {"matrix": [[-5.351945, 5.351945, 5.351945], [5.351945, -5.351945, 5.351945], [5.351945, 5.351945, -5.351945]], "a": 9.269840659314214, "b": 9.269840659314214, "c": 9.269840659314214, "alpha": 109.47122063449069, "beta": 109.47122063449069, "gamma": 109.47122063449069, "volume": 613.1897920496368}, "sites": [{"species": [{"element": "Y", "occu": 1}], "abc": [0.717318, 0.75, 0.467318], "xyz": [2.6759725, 2.3261479670200003, 5.351944999999999], "label": "Y", "properties": {"magmom": 0.0}}, {"species": [{"element": "Y", "occu": 1}], "abc": [0.25, 0.032682, 0.782682], "xyz": [3.0257970329799995, 5.351944999999999, -2.6759724999999994], "label": "Y", "properties": {"magmom": 0.0}}, {"species": [{"element": "Y", "occu": 1}], "abc": [0.467318, 0.717318, 0.75], "xyz": [5.351944999999999, 2.6759725, 2.32614796702], "label": "Y", "properties": {"magmom": 0.0}}, {"species": [{"element": "Y", "occu": 1}], "abc": [0.75, 0.467318, 0.717318], "xyz": [2.3261479670200003, 5.351944999999999, 2.6759725000000003], "label": "Y", "properties": {"magmom": 0.0}}, {"species": [{"element": "Y", "occu": 1}], "abc": [0.032682, 0.782682, 0.25], "xyz": [5.351945, -2.6759724999999994, 3.025797032979999], "label": "Y", "properties": {"magmom": 0.0}}, {"species": [{"element": "Y", "occu": 1}], "abc": [0.782682, 0.25, 0.032682], "xyz": [-2.6759724999999994, 3.025797032979999, 5.351945], "label": "Y", "properties": {"magmom": 0.0}}, {"species": [{"element": "Y", "occu": 1}], "abc": [0.282682, 0.25, 0.532682], "xyz": [2.6759724999999994, 3.02579703298, 4.440892098500626e-16], "label": "Y", "properties": {"magmom": 0.0}}, {"species": [{"element": "Y", "occu": 1}], "abc": [0.75, 0.967318, 0.217318], "xyz": [2.3261479670200003, -4.440892098500626e-16, 8.027917500000001], "label": "Y", "properties": {"magmom": 0.0}}, {"species": [{"element": "Y", "occu": 1}], "abc": [0.532682, 0.282682, 0.25], "xyz": [2.220446049250313e-16, 2.6759724999999994, 3.02579703298], "label": "Y", "properties": {"magmom": 0.0}}, {"species": [{"element": "Y", "occu": 1}], "abc": [0.25, 0.532682, 0.282682], "xyz": [3.02579703298, 2.220446049250313e-16, 2.6759724999999994], "label": "Y", "properties": {"magmom": 0.0}}, {"species": [{"element": "Y", "occu": 1}], "abc": [0.967318, 0.217318, 0.75], "xyz": [-8.881784197001252e-16, 8.027917500000001, 2.32614796702], "label": "Y", "properties": {"magmom": 0.0}}, {"species": [{"element": "Y", "occu": 1}], "abc": [0.217318, 0.75, 0.967318], "xyz": [8.0279175, 2.3261479670200003, 0.0], "label": "Y", "properties": {"magmom": 0.0}}, {"species": [{"element": "Y", "occu": 1}], "abc": [0.5, 0.5, 0.0], "xyz": [0.0, 0.0, 5.351945], "label": "Y", "properties": {"magmom": 0.0}}, {"species": [{"element": "Y", "occu": 1}], "abc": [0.0, 0.0, 0.0], "xyz": [0.0, 0.0, 0.0], "label": "Y", "properties": {"magmom": 0.0}}, {"species": [{"element": "Y", "occu": 1}], "abc": [0.0, 0.5, 0.5], "xyz": [5.351945, 0.0, 0.0], "label": "Y", "properties": {"magmom": 0.0}}, {"species": [{"element": "Y", "occu": 1}], "abc": [0.5, 0.0, 0.5], "xyz": [0.0, 5.351945, 0.0], "label": "Y", "properties": {"magmom": 0.0}}, {"species": [{"element": "O", "occu": 1}], "abc": [0.229254, 0.271877, 0.760719], "xyz": [4.29944220019, 3.8432102967199997, -1.3893006986599996], "label": "O", "properties": {"magmom": -0.0}}, {"species": [{"element": "O", "occu": 1}], "abc": [0.011158, 0.468535, 0.739281], "xyz": [6.404447799809999, 1.50873470328, -1.3893006986599996], "label": "O", "properties": {"magmom": -0.0}}, {"species": [{"element": "O", "occu": 1}], "abc": [0.270746, 0.031465, 0.042623], "xyz": [-1.0525027998099998, 1.5087347032799998, 1.3893006986599998], "label": "O", "properties": {"magmom": -0.0}}, {"species": [{"element": "O", "occu": 1}], "abc": [0.739281, 0.011158, 0.468535], "xyz": [-1.3893006986599996, 6.404447799809999, 1.50873470328], "label": "O", "properties": {"magmom": -0.0}}, {"species": [{"element": "O", "occu": 1}], "abc": [0.271877, 0.760719, 0.229254], "xyz": [3.84321029672, -1.38930069866, 4.299442200189999], "label": "O", "properties": {"magmom": -0.0}}, {"species": [{"element": "O", "occu": 1}], "abc": [0.228123, 0.457377, 0.488842], "xyz": [3.8432102967199997, 1.3893006986599996, 1.05250279981], "label": "O", "properties": {"magmom": -0.0}}, {"species": [{"element": "O", "occu": 1}], "abc": [0.457377, 0.488842, 0.228123], "xyz": [1.3893006986599996, 1.05250279981, 3.8432102967199997], "label": "O", "properties": {"magmom": -0.0}}, {"species": [{"element": "O", "occu": 1}], "abc": [0.468535, 0.739281, 0.011158], "xyz": [1.5087347032799998, -1.3893006986599998, 6.404447799809999], "label": "O", "properties": {"magmom": -0.0}}, {"species": [{"element": "O", "occu": 1}], "abc": [0.042623, 0.270746, 0.031465], "xyz": [1.3893006986599998, -1.0525027998099998, 1.5087347032799998], "label": "O", "properties": {"magmom": -0.0}}, {"species": [{"element": "O", "occu": 1}], "abc": [0.031465, 0.042623, 0.270746], "xyz": [1.5087347032799998, 1.3893006986599998, -1.0525027998099998], "label": "O", "properties": {"magmom": -0.0}}, {"species": [{"element": "O", "occu": 1}], "abc": [0.760719, 0.229254, 0.271877], "xyz": [-1.3893006986599998, 4.29944220019, 3.8432102967200006], "label": "O", "properties": {"magmom": -0.0}}, {"species": [{"element": "O", "occu": 1}], "abc": [0.488842, 0.228123, 0.457377], "xyz": [1.05250279981, 3.8432102967199997, 1.3893006986599996], "label": "O", "properties": {"magmom": -0.0}}, {"species": [{"element": "O", "occu": 1}], "abc": [0.770746, 0.728123, 0.239281], "xyz": [1.0525027998099994, 1.5087347032800003, 6.741245698659999], "label": "O", "properties": {"magmom": -0.0}}, {"species": [{"element": "O", "occu": 1}], "abc": [0.988842, 0.531465, 0.260719], "xyz": [-1.05250279981, 3.8432102967199997, 6.74124569866], "label": "O", "properties": {"magmom": -0.0}}, {"species": [{"element": "O", "occu": 1}], "abc": [0.729254, 0.968535, 0.957377], "xyz": [6.404447799810001, 3.8432102967199993, 3.9626443013399992], "label": "O", "properties": {"magmom": -0.0}}, {"species": [{"element": "O", "occu": 1}], "abc": [0.260719, 0.988842, 0.531465], "xyz": [6.741245698659999, -1.05250279981, 3.84321029672], "label": "O", "properties": {"magmom": -0.0}}, {"species": [{"element": "O", "occu": 1}], "abc": [0.511158, 0.771877, 0.542623], "xyz": [4.29944220019, 1.50873470328, 3.9626443013400006], "label": "O", "properties": {"magmom": -0.0}}, {"species": [{"element": "O", "occu": 1}], "abc": [0.239281, 0.770746, 0.728123], "xyz": [6.74124569866, 1.0525027998099996, 1.5087347032800005], "label": "O", "properties": {"magmom": -0.0}}, {"species": [{"element": "O", "occu": 1}], "abc": [0.968535, 0.957377, 0.729254], "xyz": [3.8432102967199993, 3.9626443013399997, 6.404447799810001], "label": "O", "properties": {"magmom": -0.0}}, {"species": [{"element": "O", "occu": 1}], "abc": [0.957377, 0.729254, 0.968535], "xyz": [3.9626443013399997, 6.404447799810001, 3.843210296719999], "label": "O", "properties": {"magmom": -0.0}}, {"species": [{"element": "O", "occu": 1}], "abc": [0.531465, 0.260719, 0.988842], "xyz": [3.8432102967199997, 6.741245698659999, -1.05250279981], "label": "O", "properties": {"magmom": -0.0}}, {"species": [{"element": "O", "occu": 1}], "abc": [0.542623, 0.511158, 0.771877], "xyz": [3.96264430134, 4.29944220019, 1.50873470328], "label": "O", "properties": {"magmom": -0.0}}, {"species": [{"element": "O", "occu": 1}], "abc": [0.771877, 0.542623, 0.511158], "xyz": [1.50873470328, 3.96264430134, 4.299442200189999], "label": "O", "properties": {"magmom": -0.0}}, {"species": [{"element": "O", "occu": 1}], "abc": [0.728123, 0.239281, 0.770746], "xyz": [1.50873470328, 6.74124569866, 1.0525027998099992], "label": "O", "properties": {"magmom": -0.0}}]}, "formation_enthalpy": -159.21023927333334, "temp": 900, "gibbs_model": "SISSO", "interpolated": false}], "products": [{"@module": "rxn_network.entries", "@class": "GibbsComputedStructureEntry", "energy": -52.405470119648015, "composition": {"Y": 4.0, "Mn": 4.0, "O": 14.0}, "energy_adjustments": [], "parameters": {}, "data": {"oxide_type": "oxide", "icsd_ids": [56516, 202516]}, "entry_id": "mp-18831", "correction": 0.0, "structure": {"@module": "pymatgen.core.structure", "@class": "Structure", "charge": null, "lattice": {"matrix": [[0.0, 5.028728, 5.028728], [5.028728, 0.0, 5.028728], [5.028728, 5.028728, 0.0]], "a": 7.11169533908533, "b": 7.11169533908533, "c": 7.11169533908533, "alpha": 59.99999999999999, "beta": 59.99999999999999, "gamma": 59.99999999999999, "volume": 254.33400635784096}, "sites": [{"species": [{"element": "Y", "occu": 1}], "abc": [0.125, 0.125, 0.125], "xyz": [1.257182, 1.257182, 1.257182], "label": "Y", "properties": {"magmom": 0.023}}, {"species": [{"element": "Y", "occu": 1}], "abc": [0.625, 0.125, 0.125], "xyz": [1.257182, 3.7715460000000003, 3.7715460000000003], "label": "Y", "properties": {"magmom": 0.022}}, {"species": [{"element": "Y", "occu": 1}], "abc": [0.125, 0.125, 0.625], "xyz": [3.7715460000000003, 3.7715460000000003, 1.257182], "label": "Y", "properties": {"magmom": 0.023}}, {"species": [{"element": "Y", "occu": 1}], "abc": [0.125, 0.625, 0.125], "xyz": [3.7715460000000003, 1.257182, 3.7715460000000003], "label": "Y", "properties": {"magmom": 0.022}}, {"species": [{"element": "Mn", "occu": 1}], "abc": [0.625, 0.625, 0.625], "xyz": [6.28591, 6.28591, 6.28591], "label": "Mn", "properties": {"magmom": 3.187}}, {"species": [{"element": "Mn", "occu": 1}], "abc": [0.125, 0.625, 0.625], "xyz": [6.28591, 3.7715460000000003, 3.7715460000000003], "label": "Mn", "properties": {"magmom": 3.192}}, {"species": [{"element": "Mn", "occu": 1}], "abc": [0.625, 0.625, 0.125], "xyz": [3.7715460000000003, 3.7715460000000003, 6.28591], "label": "Mn", "properties": {"magmom": 3.187}}, {"species": [{"element": "Mn", "occu": 1}], "abc": [0.625, 0.125, 0.625], "xyz": [3.7715460000000003, 6.28591, 3.7715460000000003], "label": "Mn", "properties": {"magmom": 3.187}}, {"species": [{"element": "O", "occu": 1}], "abc": [0.0, 0.0, 0.0], "xyz": [0.0, 0.0, 0.0], "label": "O", "properties": {"magmom": -0.005}}, {"species": [{"element": "O", "occu": 1}], "abc": [0.25, 0.25, 0.25], "xyz": [2.514364, 2.514364, 2.514364], "label": "O", "properties": {"magmom": -0.005}}, {"species": [{"element": "O", "occu": 1}], "abc": [0.295066, 0.295066, 0.704934], "xyz": [5.028728, 5.028728, 2.967613312096], "label": "O", "properties": {"magmom": -0.085}}, {"species": [{"element": "O", "occu": 1}], "abc": [0.545066, 0.545066, 0.954934], "xyz": [7.543092, 7.543092, 5.481977312096], "label": "O", "properties": {"magmom": -0.092}}, {"species": [{"element": "O", "occu": 1}], "abc": [0.704934, 0.295066, 0.704934], "xyz": [5.028728, 7.0898426879039995, 5.028728], "label": "O", "properties": {"magmom": -0.081}}, {"species": [{"element": "O", "occu": 1}], "abc": [0.704934, 0.295066, 0.295066], "xyz": [2.967613312096, 5.028728, 5.028728], "label": "O", "properties": {"magmom": -0.083}}, {"species": [{"element": "O", "occu": 1}], "abc": [0.295066, 0.704934, 0.704934], "xyz": [7.0898426879039995, 5.028728, 5.028728], "label": "O", "properties": {"magmom": -0.078}}, {"species": [{"element": "O", "occu": 1}], "abc": [0.295066, 0.704934, 0.295066], "xyz": [5.028728, 2.967613312096, 5.028728], "label": "O", "properties": {"magmom": -0.077}}, {"species": [{"element": "O", "occu": 1}], "abc": [0.704934, 0.704934, 0.295066], "xyz": [5.028728, 5.028728, 7.0898426879039995], "label": "O", "properties": {"magmom": -0.092}}, {"species": [{"element": "O", "occu": 1}], "abc": [0.954934, 0.545066, 0.545066], "xyz": [5.481977312096, 7.543092, 7.543092], "label": "O", "properties": {"magmom": -0.078}}, {"species": [{"element": "O", "occu": 1}], "abc": [0.545066, 0.954934, 0.954934], "xyz": [9.604206687904, 7.543092, 7.543092], "label": "O", "properties": {"magmom": -0.083}}, {"species": [{"element": "O", "occu": 1}], "abc": [0.954934, 0.954934, 0.545066], "xyz": [7.543092, 7.543092, 9.604206687904], "label": "O", "properties": {"magmom": -0.085}}, {"species": [{"element": "O", "occu": 1}], "abc": [0.954934, 0.545066, 0.954934], "xyz": [7.543092, 9.604206687904, 7.543092], "label": "O", "properties": {"magmom": -0.077}}, {"species": [{"element": "O", "occu": 1}], "abc": [0.545066, 0.954934, 0.545066], "xyz": [7.543092, 5.481977312096, 7.543092], "label": "O", "properties": {"magmom": -0.081}}]}, "formation_enthalpy": -63.542959923294035, "temp": 900, "gibbs_model": "SISSO", "interpolated": false}]}], "costs": [0.3244119419058472, 0.3002305403423548, 0.16952127815749435, 0.11342070299529776], "net_rxn": {"@module": "rxn_network.reaction", "@class": "ComputedReaction", "reactants": [{"@module": "rxn_network.entries", "@class": "GibbsComputedStructureEntry", "energy": 0.0, "composition": {"O": 8.0}, "energy_adjustments": [], "parameters": {}, "data": {"oxide_type": "None", "icsd_ids": [236855, 236857, 156481, 236856, 236858]}, "entry_id": "mp-12957", "correction": 0.0, "structure": {"@module": "pymatgen.core.structure", "@class": "Structure", "charge": null, "lattice": {"matrix": [[3.110107, 4.377428, 0.0], [-3.110107, 4.377428, 0.0], [0.0, 1.908312, 3.953345]], "a": 5.369789702272613, "b": 5.369789702272613, "c": 4.389828171850124, "alpha": 69.2448296788145, "beta": 69.2448296788145, "gamma": 70.78662063844565, "volume": 107.6438082346079}, "sites": [{"species": [{"element": "O", "occu": 1}], "abc": [0.726541, 0.213911, 0.155391], "xyz": [1.59433415141, 4.413295427448, 0.614314232895], "label": "O", "properties": {"magmom": 0.0}}, {"species": [{"element": "O", "occu": 1}], "abc": [0.786089, 0.273459, 0.844609], "xyz": [1.59433415141, 6.249872572552, 3.339030767105], "label": "O", "properties": {"magmom": 0.0}}, {"species": [{"element": "O", "occu": 1}], "abc": [0.273459, 0.786089, 0.844609], "xyz": [-1.59433415141, 6.249872572552, 3.339030767105], "label": "O", "properties": {"magmom": 0.0}}, {"species": [{"element": "O", "occu": 1}], "abc": [0.213911, 0.726541, 0.155391], "xyz": [-1.59433415141, 4.413295427448, 0.614314232895], "label": "O", "properties": {"magmom": 0.0}}, {"species": [{"element": "O", "occu": 1}], "abc": [0.792252, 0.792252, 0.17832], "xyz": [0.0, 7.2763423715519995, 0.7049604804], "label": "O", "properties": {"magmom": -0.0}}, {"species": [{"element": "O", "occu": 1}], "abc": [0.207748, 0.207748, 0.82168], "xyz": [0.0, 3.3868256284480003, 3.2483845196], "label": "O", "properties": {"magmom": -0.0}}, {"species": [{"element": "O", "occu": 1}], "abc": [0.851778, 0.851778, 0.867359], "xyz": [0.0, 9.112385321976, 3.428969365855], "label": "O", "properties": {"magmom": -0.0}}, {"species": [{"element": "O", "occu": 1}], "abc": [0.148222, 0.148222, 0.132641], "xyz": [0.0, 1.550782678024, 0.5243756341450001], "label": "O", "properties": {"magmom": -0.0}}]}, "formation_enthalpy": 0.0, "temp": 900, "gibbs_model": "SISSO", "interpolated": false}, {"@module": "rxn_network.entries", "@class": "GibbsComputedStructureEntry", "energy": -122.21166045469023, "composition": {"Mn": 32.0, "O": 48.0}, "energy_adjustments": [], "parameters": {}, "data": {"oxide_type": "oxide", "icsd_ids": [290639, 290640, 290638, 290641]}, "entry_id": "mp-1172875", "correction": 0.0, "structure": {"@module": "pymatgen.core.structure", "@class": "Structure", "charge": null, "lattice": {"matrix": [[9.580269, 0.0, 0.0], [0.0, 9.608742, 0.0], [0.0, 0.0, 9.658434]], "a": 9.580269, "b": 9.608742, "c": 9.658434, "alpha": 90.0, "beta": 90.0, "gamma": 90.0, "volume": 889.1007007723838}, "sites": [{"species": [{"element": "Mn", "occu": 1}], "abc": [0.5, 0.5, 0.0], "xyz": [4.7901345, 4.804371, 0.0], "label": "Mn", "properties": {"magmom": 3.954}}, {"species": [{"element": "Mn", "occu": 1}], "abc": [0.5, 0.0, 0.5], "xyz": [4.7901345, 0.0, 4.829217], "label": "Mn", "properties": {"magmom": 3.947}}, {"species": [{"element": "Mn", "occu": 1}], "abc": [0.0, 0.5, 0.5], "xyz": [0.0, 4.804371, 4.829217], "label": "Mn", "properties": {"magmom": 3.95}}, {"species": [{"element": "Mn", "occu": 1}], "abc": [0.0, 0.0, 0.0], "xyz": [0.0, 0.0, 0.0], "label": "Mn", "properties": {"magmom": 3.95}}, {"species": [{"element": "Mn", "occu": 1}], "abc": [0.0, 0.0, 0.5], "xyz": [0.0, 0.0, 4.829217], "label": "Mn", "properties": {"magmom": 3.958}}, {"species": [{"element": "Mn", "occu": 1}], "abc": [0.0, 0.5, 0.0], "xyz": [0.0, 4.804371, 0.0], "label": "Mn", "properties": {"magmom": 3.961}}, {"species": [{"element": "Mn", "occu": 1}], "abc": [0.5, 0.0, 0.0], "xyz": [4.7901345, 0.0, 0.0], "label": "Mn", "properties": {"magmom": 3.958}}, {"species": [{"element": "Mn", "occu": 1}], "abc": [0.5, 0.5, 0.5], "xyz": [4.7901345, 4.804371, 4.829217], "label": "Mn", "properties": {"magmom": 3.96}}, {"species": [{"element": "Mn", "occu": 1}], "abc": [0.509136, 0.758839, 0.285941], "xyz": [4.877659837584, 7.291488170538, 2.761742276394], "label": "Mn", "properties": {"magmom": 3.994}}, {"species": [{"element": "Mn", "occu": 1}], "abc": [0.490864, 0.258839, 0.214059], "xyz": [4.702609162416, 2.4871171705379997, 2.067474723606], "label": "Mn", "properties": {"magmom": 3.994}}, {"species": [{"element": "Mn", "occu": 1}], "abc": [0.990864, 0.241161, 0.785941], "xyz": [9.492743662415998, 2.3172538294619995, 7.590959276394], "label": "Mn", "properties": {"magmom": 3.994}}, {"species": [{"element": "Mn", "occu": 1}], "abc": [0.009136, 0.741161, 0.714059], "xyz": [0.087525337584, 7.121624829461999, 6.896691723606], "label": "Mn", "properties": {"magmom": 3.995}}, {"species": [{"element": "Mn", "occu": 1}], "abc": [0.490864, 0.241161, 0.714059], "xyz": [4.702609162416, 2.3172538294619995, 6.896691723606], "label": "Mn", "properties": {"magmom": 3.994}}, {"species": [{"element": "Mn", "occu": 1}], "abc": [0.509136, 0.741161, 0.785941], "xyz": [4.877659837584, 7.121624829461999, 7.590959276394], "label": "Mn", "properties": {"magmom": 3.994}}, {"species": [{"element": "Mn", "occu": 1}], "abc": [0.009136, 0.758839, 0.214059], "xyz": [0.087525337584, 7.291488170538, 2.067474723606], "label": "Mn", "properties": {"magmom": 3.994}}, {"species": [{"element": "Mn", "occu": 1}], "abc": [0.990864, 0.258839, 0.285941], "xyz": [9.492743662415998, 2.4871171705379997, 2.761742276394], "label": "Mn", "properties": {"magmom": 3.995}}, {"species": [{"element": "Mn", "occu": 1}], "abc": [0.256414, 0.787943, 0.999876], "xyz": [2.4565150953659995, 7.571140997705999, 9.657236354184], "label": "Mn", "properties": {"magmom": 3.983}}, {"species": [{"element": "Mn", "occu": 1}], "abc": [0.743586, 0.287943, 0.500124], "xyz": [7.1237539046339995, 2.766769997706, 4.830414645816], "label": "Mn", "properties": {"magmom": 3.983}}, {"species": [{"element": "Mn", "occu": 1}], "abc": [0.243586, 0.212057, 0.499876], "xyz": [2.3336194046339997, 2.0376010022939997, 4.828019354184], "label": "Mn", "properties": {"magmom": 3.983}}, {"species": [{"element": "Mn", "occu": 1}], "abc": [0.756414, 0.712057, 0.000124], "xyz": [7.246649595366, 6.841972002294, 0.001197645816], "label": "Mn", "properties": {"magmom": 3.983}}, {"species": [{"element": "Mn", "occu": 1}], "abc": [0.743586, 0.212057, 0.000124], "xyz": [7.1237539046339995, 2.0376010022939997, 0.001197645816], "label": "Mn", "properties": {"magmom": 3.983}}, {"species": [{"element": "Mn", "occu": 1}], "abc": [0.256414, 0.712057, 0.499876], "xyz": [2.4565150953659995, 6.841972002294, 4.828019354184], "label": "Mn", "properties": {"magmom": 3.983}}, {"species": [{"element": "Mn", "occu": 1}], "abc": [0.756414, 0.787943, 0.500124], "xyz": [7.246649595366, 7.571140997705999, 4.830414645816], "label": "Mn", "properties": {"magmom": 3.983}}, {"species": [{"element": "Mn", "occu": 1}], "abc": [0.243586, 0.287943, 0.999876], "xyz": [2.3336194046339997, 2.766769997706, 9.657236354184], "label": "Mn", "properties": {"magmom": 3.983}}, {"species": [{"element": "Mn", "occu": 1}], "abc": [0.215751, 0.511796, 0.246639], "xyz": [2.066952617019, 4.917715720632, 2.382146503326], "label": "Mn", "properties": {"magmom": 3.993}}, {"species": [{"element": "Mn", "occu": 1}], "abc": [0.784249, 0.011796, 0.253361], "xyz": [7.5133163829809995, 0.11334472063199999, 2.447070496674], "label": "Mn", "properties": {"magmom": 3.993}}, {"species": [{"element": "Mn", "occu": 1}], "abc": [0.284249, 0.488204, 0.746639], "xyz": [2.7231818829809997, 4.691026279368, 7.211363503326], "label": "Mn", "properties": {"magmom": 3.993}}, {"species": [{"element": "Mn", "occu": 1}], "abc": [0.715751, 0.988204, 0.753361], "xyz": [6.857087117019, 9.495397279368, 7.276287496674], "label": "Mn", "properties": {"magmom": 3.993}}, {"species": [{"element": "Mn", "occu": 1}], "abc": [0.784249, 0.488204, 0.753361], "xyz": [7.5133163829809995, 4.691026279368, 7.276287496674], "label": "Mn", "properties": {"magmom": 3.993}}, {"species": [{"element": "Mn", "occu": 1}], "abc": [0.215751, 0.988204, 0.746639], "xyz": [2.066952617019, 9.495397279368, 7.211363503326], "label": "Mn", "properties": {"magmom": 3.993}}, {"species": [{"element": "Mn", "occu": 1}], "abc": [0.715751, 0.511796, 0.253361], "xyz": [6.857087117019, 4.917715720632, 2.447070496674], "label": "Mn", "properties": {"magmom": 3.993}}, {"species": [{"element": "Mn", "occu": 1}], "abc": [0.284249, 0.011796, 0.246639], "xyz": [2.7231818829809997, 0.11334472063199999, 2.382146503326], "label": "Mn", "properties": {"magmom": 3.993}}, {"species": [{"element": "O", "occu": 1}], "abc": [0.148653, 0.92325, 0.125336], "xyz": [1.424135727657, 8.871271051499999, 1.210549483824], "label": "O", "properties": {"magmom": -0.066}}, {"species": [{"element": "O", "occu": 1}], "abc": [0.851347, 0.42325, 0.374664], "xyz": [8.156133272342998, 4.0669000515, 3.618667516176], "label": "O", "properties": {"magmom": -0.066}}, {"species": [{"element": "O", "occu": 1}], "abc": [0.351347, 0.07675, 0.625336], "xyz": [3.365998772343, 0.7374709485, 6.039766483824], "label": "O", "properties": {"magmom": -0.066}}, {"species": [{"element": "O", "occu": 1}], "abc": [0.648653, 0.57675, 0.874664], "xyz": [6.214270227657, 5.541841948499999, 8.447884516176], "label": "O", "properties": {"magmom": -0.067}}, {"species": [{"element": "O", "occu": 1}], "abc": [0.851347, 0.07675, 0.874664], "xyz": [8.156133272342998, 0.7374709485, 8.447884516176], "label": "O", "properties": {"magmom": -0.066}}, {"species": [{"element": "O", "occu": 1}], "abc": [0.148653, 0.57675, 0.625336], "xyz": [1.424135727657, 5.541841948499999, 6.039766483824], "label": "O", "properties": {"magmom": -0.066}}, {"species": [{"element": "O", "occu": 1}], "abc": [0.648653, 0.92325, 0.374664], "xyz": [6.214270227657, 8.871271051499999, 3.618667516176], "label": "O", "properties": {"magmom": -0.066}}, {"species": [{"element": "O", "occu": 1}], "abc": [0.351347, 0.42325, 0.125336], "xyz": [3.365998772343, 4.0669000515, 1.210549483824], "label": "O", "properties": {"magmom": -0.067}}, {"species": [{"element": "O", "occu": 1}], "abc": [0.093362, 0.639767, 0.352725], "xyz": [0.8944330743779999, 6.147356043114, 3.40677113265], "label": "O", "properties": {"magmom": -0.046}}, {"species": [{"element": "O", "occu": 1}], "abc": [0.906638, 0.139767, 0.147275], "xyz": [8.685835925622, 1.342985043114, 1.4224458673499998], "label": "O", "properties": {"magmom": -0.046}}, {"species": [{"element": "O", "occu": 1}], "abc": [0.406638, 0.360233, 0.852725], "xyz": [3.8957014256219997, 3.461385956886, 8.23598813265], "label": "O", "properties": {"magmom": -0.046}}, {"species": [{"element": "O", "occu": 1}], "abc": [0.593362, 0.860233, 0.647275], "xyz": [5.684567574377999, 8.265756956886, 6.25166286735], "label": "O", "properties": {"magmom": -0.047}}, {"species": [{"element": "O", "occu": 1}], "abc": [0.906638, 0.360233, 0.647275], "xyz": [8.685835925622, 3.461385956886, 6.25166286735], "label": "O", "properties": {"magmom": -0.046}}, {"species": [{"element": "O", "occu": 1}], "abc": [0.093362, 0.860233, 0.852725], "xyz": [0.8944330743779999, 8.265756956886, 8.23598813265], "label": "O", "properties": {"magmom": -0.046}}, {"species": [{"element": "O", "occu": 1}], "abc": [0.593362, 0.639767, 0.147275], "xyz": [5.684567574377999, 6.147356043114, 1.4224458673499998], "label": "O", "properties": {"magmom": -0.046}}, {"species": [{"element": "O", "occu": 1}], "abc": [0.406638, 0.139767, 0.352725], "xyz": [3.8957014256219997, 1.342985043114, 3.40677113265], "label": "O", "properties": {"magmom": -0.047}}, {"species": [{"element": "O", "occu": 1}], "abc": [0.377278, 0.8579, 0.416654], "xyz": [3.6144247277819996, 8.2433397618, 4.024225159836], "label": "O", "properties": {"magmom": -0.083}}, {"species": [{"element": "O", "occu": 1}], "abc": [0.622722, 0.3579, 0.083346], "xyz": [5.965844272218, 3.4389687617999996, 0.804991840164], "label": "O", "properties": {"magmom": -0.082}}, {"species": [{"element": "O", "occu": 1}], "abc": [0.122722, 0.1421, 0.916654], "xyz": [1.1757097722179999, 1.3654022382, 8.853442159836], "label": "O", "properties": {"magmom": -0.082}}, {"species": [{"element": "O", "occu": 1}], "abc": [0.877278, 0.6421, 0.583346], "xyz": [8.404559227782, 6.1697732381999995, 5.634208840164], "label": "O", "properties": {"magmom": -0.082}}, {"species": [{"element": "O", "occu": 1}], "abc": [0.622722, 0.1421, 0.583346], "xyz": [5.965844272218, 1.3654022382, 5.634208840164], "label": "O", "properties": {"magmom": -0.083}}, {"species": [{"element": "O", "occu": 1}], "abc": [0.377278, 0.6421, 0.916654], "xyz": [3.6144247277819996, 6.1697732381999995, 8.853442159836], "label": "O", "properties": {"magmom": -0.082}}, {"species": [{"element": "O", "occu": 1}], "abc": [0.877278, 0.8579, 0.083346], "xyz": [8.404559227782, 8.2433397618, 0.804991840164], "label": "O", "properties": {"magmom": -0.082}}, {"species": [{"element": "O", "occu": 1}], "abc": [0.122722, 0.3579, 0.416654], "xyz": [1.1757097722179999, 3.4389687617999996, 4.024225159836], "label": "O", "properties": {"magmom": -0.082}}, {"species": [{"element": "O", "occu": 1}], "abc": [0.361212, 0.58585, 0.372296], "xyz": [3.4605081260279995, 5.629281500699999, 3.595796344464], "label": "O", "properties": {"magmom": -0.074}}, {"species": [{"element": "O", "occu": 1}], "abc": [0.638788, 0.08585, 0.127704], "xyz": [6.119760873972, 0.8249105006999999, 1.233420655536], "label": "O", "properties": {"magmom": -0.075}}, {"species": [{"element": "O", "occu": 1}], "abc": [0.138788, 0.41415, 0.872296], "xyz": [1.3296263739719998, 3.9794604993, 8.425013344463999], "label": "O", "properties": {"magmom": -0.074}}, {"species": [{"element": "O", "occu": 1}], "abc": [0.861212, 0.91415, 0.627704], "xyz": [8.250642626028, 8.7838314993, 6.062637655536], "label": "O", "properties": {"magmom": -0.074}}, {"species": [{"element": "O", "occu": 1}], "abc": [0.638788, 0.41415, 0.627704], "xyz": [6.119760873972, 3.9794604993, 6.062637655536], "label": "O", "properties": {"magmom": -0.074}}, {"species": [{"element": "O", "occu": 1}], "abc": [0.361212, 0.91415, 0.872296], "xyz": [3.4605081260279995, 8.7838314993, 8.425013344463999], "label": "O", "properties": {"magmom": -0.075}}, {"species": [{"element": "O", "occu": 1}], "abc": [0.861212, 0.58585, 0.127704], "xyz": [8.250642626028, 5.629281500699999, 1.233420655536], "label": "O", "properties": {"magmom": -0.074}}, {"species": [{"element": "O", "occu": 1}], "abc": [0.138788, 0.08585, 0.372296], "xyz": [1.3296263739719998, 0.8249105006999999, 3.595796344464], "label": "O", "properties": {"magmom": -0.074}}, {"species": [{"element": "O", "occu": 1}], "abc": [0.41963, 0.878812, 0.146192], "xyz": [4.02016828047, 8.444277774504, 1.4119857833279998], "label": "O", "properties": {"magmom": -0.068}}, {"species": [{"element": "O", "occu": 1}], "abc": [0.58037, 0.378812, 0.353808], "xyz": [5.56010071953, 3.6399067745039995, 3.417231216672], "label": "O", "properties": {"magmom": -0.068}}, {"species": [{"element": "O", "occu": 1}], "abc": [0.08037, 0.121188, 0.646192], "xyz": [0.7699662195299999, 1.164464225496, 6.241202783328], "label": "O", "properties": {"magmom": -0.069}}, {"species": [{"element": "O", "occu": 1}], "abc": [0.91963, 0.621188, 0.853808], "xyz": [8.81030278047, 5.968835225495999, 8.246448216672], "label": "O", "properties": {"magmom": -0.068}}, {"species": [{"element": "O", "occu": 1}], "abc": [0.58037, 0.121188, 0.853808], "xyz": [5.56010071953, 1.164464225496, 8.246448216672], "label": "O", "properties": {"magmom": -0.068}}, {"species": [{"element": "O", "occu": 1}], "abc": [0.41963, 0.621188, 0.646192], "xyz": [4.02016828047, 5.968835225495999, 6.241202783328], "label": "O", "properties": {"magmom": -0.068}}, {"species": [{"element": "O", "occu": 1}], "abc": [0.91963, 0.878812, 0.353808], "xyz": [8.81030278047, 8.444277774504, 3.417231216672], "label": "O", "properties": {"magmom": -0.069}}, {"species": [{"element": "O", "occu": 1}], "abc": [0.08037, 0.378812, 0.146192], "xyz": [0.7699662195299999, 3.6399067745039995, 1.4119857833279998], "label": "O", "properties": {"magmom": -0.068}}, {"species": [{"element": "O", "occu": 1}], "abc": [0.138498, 0.653634, 0.088196], "xyz": [1.326848095962, 6.280600468428, 0.851835245064], "label": "O", "properties": {"magmom": -0.039}}, {"species": [{"element": "O", "occu": 1}], "abc": [0.861502, 0.153634, 0.411804], "xyz": [8.253420904038, 1.4762294684279997, 3.9773817549359998], "label": "O", "properties": {"magmom": -0.039}}, {"species": [{"element": "O", "occu": 1}], "abc": [0.361502, 0.346366, 0.588196], "xyz": [3.4632864040379996, 3.3281415315719998, 5.681052245064], "label": "O", "properties": {"magmom": -0.038}}, {"species": [{"element": "O", "occu": 1}], "abc": [0.638498, 0.846366, 0.911804], "xyz": [6.116982595962, 8.132512531571999, 8.806598754936], "label": "O", "properties": {"magmom": -0.039}}, {"species": [{"element": "O", "occu": 1}], "abc": [0.861502, 0.346366, 0.911804], "xyz": [8.253420904038, 3.3281415315719998, 8.806598754936], "label": "O", "properties": {"magmom": -0.039}}, {"species": [{"element": "O", "occu": 1}], "abc": [0.138498, 0.846366, 0.588196], "xyz": [1.326848095962, 8.132512531571999, 5.681052245064], "label": "O", "properties": {"magmom": -0.039}}, {"species": [{"element": "O", "occu": 1}], "abc": [0.638498, 0.653634, 0.411804], "xyz": [6.116982595962, 6.280600468428, 3.9773817549359998], "label": "O", "properties": {"magmom": -0.038}}, {"species": [{"element": "O", "occu": 1}], "abc": [0.361502, 0.153634, 0.088196], "xyz": [3.4632864040379996, 1.4762294684279997, 0.851835245064], "label": "O", "properties": {"magmom": -0.039}}]}, "formation_enthalpy": -162.26615142968558, "temp": 900, "gibbs_model": "SISSO", "interpolated": false}, {"@module": "rxn_network.entries", "@class": "GibbsComputedStructureEntry", "energy": -18.140731002760162, "composition": {"Y": 2.0, "Cl": 6.0}, "energy_adjustments": [], "parameters": {}, "data": {"oxide_type": "None", "icsd_ids": [15684]}, "entry_id": "mp-27455", "correction": 0.0, "structure": {"@module": "pymatgen.core.structure", "@class": "Structure", "charge": null, "lattice": {"matrix": [[6.051635, 3.504288, 0.0], [-6.051635, 3.504288, 0.0], [0.0, 2.391735, 6.649119]], "a": 6.993019416544545, "b": 6.993019416544545, "c": 7.06619981223189, "alpha": 80.23461153988119, "beta": 80.23461153988119, "gamma": 119.8527678276477, "volume": 282.01137025879706}, "sites": [{"species": [{"element": "Y", "occu": 1}], "abc": [0.166513, 0.833487, 0.0], "xyz": [-4.03628320249, 3.504288, 0.0], "label": "Y", "properties": {"magmom": 0.0}}, {"species": [{"element": "Y", "occu": 1}], "abc": [0.833487, 0.166513, 0.0], "xyz": [4.03628320249, 3.504288, 0.0], "label": "Y", "properties": {"magmom": 0.0}}, {"species": [{"element": "Cl", "occu": 1}], "abc": [0.949738, 0.576527, 0.775885], "xyz": [2.2585367499849993, 7.2041834347950005, 5.158951695315], "label": "Cl", "properties": {"magmom": -0.0}}, {"species": [{"element": "Cl", "occu": 1}], "abc": [0.423473, 0.050262, 0.224115], "xyz": [2.2585367499849998, 2.196127565205, 1.490167304685], "label": "Cl", "properties": {"magmom": -0.0}}, {"species": [{"element": "Cl", "occu": 1}], "abc": [0.801418, 0.801418, 0.229103], "xyz": [0.0, 6.1647526244729995, 1.523333110257], "label": "Cl", "properties": {"magmom": -0.0}}, {"species": [{"element": "Cl", "occu": 1}], "abc": [0.198582, 0.198582, 0.770897], "xyz": [0.0, 3.235558375527, 5.125785889743], "label": "Cl", "properties": {"magmom": -0.0}}, {"species": [{"element": "Cl", "occu": 1}], "abc": [0.576527, 0.949738, 0.775885], "xyz": [-2.2585367499849993, 7.2041834347950005, 5.158951695315], "label": "Cl", "properties": {"magmom": -0.0}}, {"species": [{"element": "Cl", "occu": 1}], "abc": [0.050262, 0.423473, 0.224115], "xyz": [-2.2585367499849998, 2.196127565205, 1.490167304685], "label": "Cl", "properties": {"magmom": -0.0}}]}, "formation_enthalpy": -21.83721526622667, "temp": 900, "gibbs_model": "SISSO", "interpolated": false}, {"@module": "rxn_network.entries", "@class": "GibbsComputedStructureEntry", "energy": -18.2368091306, "composition": {"Na": 4.0, "C": 2.0, "O": 6.0}, "energy_adjustments": [], "parameters": {}, "data": {"oxide_type": "oxide", "icsd_ids": [81008, 81007, 81009, 81010, 81004, 81011, 81012, 81006, 81013, 81005]}, "entry_id": "mp-20495", "correction": 0.0, "structure": {"@module": "pymatgen.core.structure", "@class": "Structure", "charge": null, "lattice": {"matrix": [[2.636601, -4.566727, 0.0], [2.636601, 4.566727, 0.0], [0.0, 0.0, 6.401566]], "a": 5.273202094148298, "b": 5.273202094148298, "c": 6.401566, "alpha": 90.0, "beta": 90.0, "gamma": 120.00000118121802, "volume": 154.15786455407107}, "sites": [{"species": [{"element": "Na", "occu": 1}], "abc": [0.333333, 0.666667, 0.25], "xyz": [2.636601, 1.522245377818, 1.6003915], "label": "Na", "properties": {"magmom": 0.0}}, {"species": [{"element": "Na", "occu": 1}], "abc": [0.666667, 0.333333, 0.75], "xyz": [2.636601, -1.522245377818, 4.8011745], "label": "Na", "properties": {"magmom": 0.0}}, {"species": [{"element": "Na", "occu": 1}], "abc": [0.0, 0.0, 0.5], "xyz": [0.0, 0.0, 3.200783], "label": "Na", "properties": {"magmom": -0.0}}, {"species": [{"element": "Na", "occu": 1}], "abc": [0.0, 0.0, 0.0], "xyz": [0.0, 0.0, 0.0], "label": "Na", "properties": {"magmom": -0.0}}, {"species": [{"element": "C", "occu": 1}], "abc": [0.666667, 0.333333, 0.25], "xyz": [2.636601, -1.522245377818, 1.6003915], "label": "C", "properties": {"magmom": -0.0}}, {"species": [{"element": "C", "occu": 1}], "abc": [0.333333, 0.666667, 0.75], "xyz": [2.636601, 1.522245377818, 4.8011745], "label": "C", "properties": {"magmom": -0.0}}, {"species": [{"element": "O", "occu": 1}], "abc": [0.809016, 0.618032, 0.25], "xyz": [3.762556183848, -0.8721717893679997, 1.6003915], "label": "O", "properties": {"magmom": 0.0}}, {"species": [{"element": "O", "occu": 1}], "abc": [0.190984, 0.381968, 0.75], "xyz": [1.510645816152, 0.872171789368, 4.8011745], "label": "O", "properties": {"magmom": 0.0}}, {"species": [{"element": "O", "occu": 1}], "abc": [0.190984, 0.809016, 0.75], "xyz": [2.636601, 2.822383421264, 4.8011745], "label": "O", "properties": {"magmom": 0.0}}, {"species": [{"element": "O", "occu": 1}], "abc": [0.381968, 0.190984, 0.25], "xyz": [1.510645816152, -0.872171789368, 1.6003915], "label": "O", "properties": {"magmom": 0.0}}, {"species": [{"element": "O", "occu": 1}], "abc": [0.809016, 0.190984, 0.25], "xyz": [2.636601, -2.822383421264, 1.6003915], "label": "O", "properties": {"magmom": 0.0}}, {"species": [{"element": "O", "occu": 1}], "abc": [0.618032, 0.809016, 0.75], "xyz": [3.762556183848, 0.8721717893679997, 4.8011745], "label": "O", "properties": {"magmom": 0.0}}]}, "formation_enthalpy": -24.84616964749999, "temp": 900, "gibbs_model": "SISSO", "interpolated": false}], "products": [{"@module": "rxn_network.entries", "@class": "GibbsComputedStructureEntry", "energy": -16.406560223724014, "composition": {"C": 4.0, "O": 8.0}, "energy_adjustments": [], "parameters": {}, "data": {"oxide_type": "oxide", "icsd_ids": []}, "entry_id": "mp-995198", "correction": 0.0, "structure": {"@module": "pymatgen.core.structure", "@class": "Structure", "charge": null, "lattice": {"matrix": [[4.097631, 0.0, 0.0], [0.0, 3.702413, 0.0], [0.0, 1.330186, 9.947058]], "a": 4.097631, "b": 3.702413, "c": 10.03560449848239, "alpha": 82.38322022798138, "beta": 90.0, "gamma": 90.0, "volume": 150.90803328009147}, "sites": [{"species": [{"element": "C", "occu": 1}], "abc": [0.143077, 0.093125, 0.18416], "xyz": [0.586276750587, 0.589754264385, 1.83185020128], "label": "C", "properties": {"magmom": -0.0}}, {"species": [{"element": "C", "occu": 1}], "abc": [0.643077, 0.906875, 0.31584], "xyz": [2.635092250587, 3.7777517356150003, 3.14167879872], "label": "C", "properties": {"magmom": -0.0}}, {"species": [{"element": "C", "occu": 1}], "abc": [0.856923, 0.906875, 0.81584], "xyz": [3.511354249413, 4.442844735615, 8.11520779872], "label": "C", "properties": {"magmom": -0.0}}, {"species": [{"element": "C", "occu": 1}], "abc": [0.356923, 0.093125, 0.68416], "xyz": [1.462538749413, 1.2548472643850002, 6.80537920128], "label": "C", "properties": {"magmom": -0.0}}, {"species": [{"element": "O", "occu": 1}], "abc": [0.242449, 0.243691, 0.07987], "xyz": [0.9934665383189999, 1.0084866822029999, 0.79447152246], "label": "O", "properties": {"magmom": -0.0}}, {"species": [{"element": "O", "occu": 1}], "abc": [0.742449, 0.756309, 0.42013], "xyz": [3.042282038319, 3.3590193177970002, 4.17905747754], "label": "O", "properties": {"magmom": -0.0}}, {"species": [{"element": "O", "occu": 1}], "abc": [0.757551, 0.756309, 0.92013], "xyz": [3.1041644616809996, 4.024112317797, 9.15258647754], "label": "O", "properties": {"magmom": -0.0}}, {"species": [{"element": "O", "occu": 1}], "abc": [0.257551, 0.243691, 0.57987], "xyz": [1.055348961681, 1.673579682203, 5.76800052246], "label": "O", "properties": {"magmom": -0.0}}, {"species": [{"element": "O", "occu": 1}], "abc": [0.304222, 0.929789, 0.29532], "xyz": [1.2465894980819998, 3.835293410377, 2.9375651685600004], "label": "O", "properties": {"magmom": -0.0}}, {"species": [{"element": "O", "occu": 1}], "abc": [0.804222, 0.070211, 0.20468], "xyz": [3.2954049980819997, 0.532212589623, 2.03596383144], "label": "O", "properties": {"magmom": -0.0}}, {"species": [{"element": "O", "occu": 1}], "abc": [0.695778, 0.070211, 0.70468], "xyz": [2.851041501918, 1.197305589623, 7.00949283144], "label": "O", "properties": {"magmom": -0.0}}, {"species": [{"element": "O", "occu": 1}], "abc": [0.195778, 0.929789, 0.79532], "xyz": [0.802226001918, 4.500386410377, 7.91109416856], "label": "O", "properties": {"magmom": -0.0}}]}, "formation_enthalpy": -17.540653609999993, "temp": 900, "gibbs_model": "SISSO", "interpolated": false}, {"@module": "rxn_network.entries", "@class": "GibbsComputedStructureEntry", "energy": -52.405470119648015, "composition": {"Y": 4.0, "Mn": 4.0, "O": 14.0}, "energy_adjustments": [], "parameters": {}, "data": {"oxide_type": "oxide", "icsd_ids": [56516, 202516]}, "entry_id": "mp-18831", "correction": 0.0, "structure": {"@module": "pymatgen.core.structure", "@class": "Structure", "charge": null, "lattice": {"matrix": [[0.0, 5.028728, 5.028728], [5.028728, 0.0, 5.028728], [5.028728, 5.028728, 0.0]], "a": 7.11169533908533, "b": 7.11169533908533, "c": 7.11169533908533, "alpha": 59.99999999999999, "beta": 59.99999999999999, "gamma": 59.99999999999999, "volume": 254.33400635784096}, "sites": [{"species": [{"element": "Y", "occu": 1}], "abc": [0.125, 0.125, 0.125], "xyz": [1.257182, 1.257182, 1.257182], "label": "Y", "properties": {"magmom": 0.023}}, {"species": [{"element": "Y", "occu": 1}], "abc": [0.625, 0.125, 0.125], "xyz": [1.257182, 3.7715460000000003, 3.7715460000000003], "label": "Y", "properties": {"magmom": 0.022}}, {"species": [{"element": "Y", "occu": 1}], "abc": [0.125, 0.125, 0.625], "xyz": [3.7715460000000003, 3.7715460000000003, 1.257182], "label": "Y", "properties": {"magmom": 0.023}}, {"species": [{"element": "Y", "occu": 1}], "abc": [0.125, 0.625, 0.125], "xyz": [3.7715460000000003, 1.257182, 3.7715460000000003], "label": "Y", "properties": {"magmom": 0.022}}, {"species": [{"element": "Mn", "occu": 1}], "abc": [0.625, 0.625, 0.625], "xyz": [6.28591, 6.28591, 6.28591], "label": "Mn", "properties": {"magmom": 3.187}}, {"species": [{"element": "Mn", "occu": 1}], "abc": [0.125, 0.625, 0.625], "xyz": [6.28591, 3.7715460000000003, 3.7715460000000003], "label": "Mn", "properties": {"magmom": 3.192}}, {"species": [{"element": "Mn", "occu": 1}], "abc": [0.625, 0.625, 0.125], "xyz": [3.7715460000000003, 3.7715460000000003, 6.28591], "label": "Mn", "properties": {"magmom": 3.187}}, {"species": [{"element": "Mn", "occu": 1}], "abc": [0.625, 0.125, 0.625], "xyz": [3.7715460000000003, 6.28591, 3.7715460000000003], "label": "Mn", "properties": {"magmom": 3.187}}, {"species": [{"element": "O", "occu": 1}], "abc": [0.0, 0.0, 0.0], "xyz": [0.0, 0.0, 0.0], "label": "O", "properties": {"magmom": -0.005}}, {"species": [{"element": "O", "occu": 1}], "abc": [0.25, 0.25, 0.25], "xyz": [2.514364, 2.514364, 2.514364], "label": "O", "properties": {"magmom": -0.005}}, {"species": [{"element": "O", "occu": 1}], "abc": [0.295066, 0.295066, 0.704934], "xyz": [5.028728, 5.028728, 2.967613312096], "label": "O", "properties": {"magmom": -0.085}}, {"species": [{"element": "O", "occu": 1}], "abc": [0.545066, 0.545066, 0.954934], "xyz": [7.543092, 7.543092, 5.481977312096], "label": "O", "properties": {"magmom": -0.092}}, {"species": [{"element": "O", "occu": 1}], "abc": [0.704934, 0.295066, 0.704934], "xyz": [5.028728, 7.0898426879039995, 5.028728], "label": "O", "properties": {"magmom": -0.081}}, {"species": [{"element": "O", "occu": 1}], "abc": [0.704934, 0.295066, 0.295066], "xyz": [2.967613312096, 5.028728, 5.028728], "label": "O", "properties": {"magmom": -0.083}}, {"species": [{"element": "O", "occu": 1}], "abc": [0.295066, 0.704934, 0.704934], "xyz": [7.0898426879039995, 5.028728, 5.028728], "label": "O", "properties": {"magmom": -0.078}}, {"species": [{"element": "O", "occu": 1}], "abc": [0.295066, 0.704934, 0.295066], "xyz": [5.028728, 2.967613312096, 5.028728], "label": "O", "properties": {"magmom": -0.077}}, {"species": [{"element": "O", "occu": 1}], "abc": [0.704934, 0.704934, 0.295066], "xyz": [5.028728, 5.028728, 7.0898426879039995], "label": "O", "properties": {"magmom": -0.092}}, {"species": [{"element": "O", "occu": 1}], "abc": [0.954934, 0.545066, 0.545066], "xyz": [5.481977312096, 7.543092, 7.543092], "label": "O", "properties": {"magmom": -0.078}}, {"species": [{"element": "O", "occu": 1}], "abc": [0.545066, 0.954934, 0.954934], "xyz": [9.604206687904, 7.543092, 7.543092], "label": "O", "properties": {"magmom": -0.083}}, {"species": [{"element": "O", "occu": 1}], "abc": [0.954934, 0.954934, 0.545066], "xyz": [7.543092, 7.543092, 9.604206687904], "label": "O", "properties": {"magmom": -0.085}}, {"species": [{"element": "O", "occu": 1}], "abc": [0.954934, 0.545066, 0.954934], "xyz": [7.543092, 9.604206687904, 7.543092], "label": "O", "properties": {"magmom": -0.077}}, {"species": [{"element": "O", "occu": 1}], "abc": [0.545066, 0.954934, 0.545066], "xyz": [7.543092, 5.481977312096, 7.543092], "label": "O", "properties": {"magmom": -0.081}}]}, "formation_enthalpy": -63.542959923294035, "temp": 900, "gibbs_model": "SISSO", "interpolated": false}, {"@module": "rxn_network.entries", "@class": "GibbsComputedStructureEntry", "energy": -3.3966003111, "composition": {"Na": 1.0, "Cl": 1.0}, "energy_adjustments": [], "parameters": {}, "data": {"oxide_type": "None", "icsd_ids": [190542, 622368, 43434]}, "entry_id": "mp-22851", "correction": 0.0, "structure": {"@module": "pymatgen.core.structure", "@class": "Structure", "charge": null, "lattice": {"matrix": [[3.50219, 0.0, 0.0], [0.0, 3.50219, 0.0], [0.0, 0.0, 3.50219]], "a": 3.50219, "b": 3.50219, "c": 3.50219, "alpha": 90.0, "beta": 90.0, "gamma": 90.0, "volume": 42.955532869553466}, "sites": [{"species": [{"element": "Na", "occu": 1}], "abc": [0.0, 0.0, 0.0], "xyz": [0.0, 0.0, 0.0], "label": "Na", "properties": {"magmom": -0.0}}, {"species": [{"element": "Cl", "occu": 1}], "abc": [0.5, 0.5, 0.5], "xyz": [1.751095, 1.751095, 1.751095], "label": "Cl", "properties": {"magmom": -0.0}}]}, "formation_enthalpy": -3.90139248826, "temp": 900, "gibbs_model": "SISSO", "interpolated": false}]}, "balance": true, "@version": null}, {"@module": "rxn_network.helpers", "@class": "BalancedPathway", "rxns": [{"@module": "rxn_network.reaction", "@class": "ComputedReaction", "reactants": [{"@module": "rxn_network.entries", "@class": "GibbsComputedStructureEntry", "energy": -122.21166045469023, "composition": {"Mn": 32.0, "O": 48.0}, "energy_adjustments": [], "parameters": {}, "data": {"oxide_type": "oxide", "icsd_ids": [290639, 290640, 290638, 290641]}, "entry_id": "mp-1172875", "correction": 0.0, "structure": {"@module": "pymatgen.core.structure", "@class": "Structure", "charge": null, "lattice": {"matrix": [[9.580269, 0.0, 0.0], [0.0, 9.608742, 0.0], [0.0, 0.0, 9.658434]], "a": 9.580269, "b": 9.608742, "c": 9.658434, "alpha": 90.0, "beta": 90.0, "gamma": 90.0, "volume": 889.1007007723838}, "sites": [{"species": [{"element": "Mn", "occu": 1}], "abc": [0.5, 0.5, 0.0], "xyz": [4.7901345, 4.804371, 0.0], "label": "Mn", "properties": {"magmom": 3.954}}, {"species": [{"element": "Mn", "occu": 1}], "abc": [0.5, 0.0, 0.5], "xyz": [4.7901345, 0.0, 4.829217], "label": "Mn", "properties": {"magmom": 3.947}}, {"species": [{"element": "Mn", "occu": 1}], "abc": [0.0, 0.5, 0.5], "xyz": [0.0, 4.804371, 4.829217], "label": "Mn", "properties": {"magmom": 3.95}}, {"species": [{"element": "Mn", "occu": 1}], "abc": [0.0, 0.0, 0.0], "xyz": [0.0, 0.0, 0.0], "label": "Mn", "properties": {"magmom": 3.95}}, {"species": [{"element": "Mn", "occu": 1}], "abc": [0.0, 0.0, 0.5], "xyz": [0.0, 0.0, 4.829217], "label": "Mn", "properties": {"magmom": 3.958}}, {"species": [{"element": "Mn", "occu": 1}], "abc": [0.0, 0.5, 0.0], "xyz": [0.0, 4.804371, 0.0], "label": "Mn", "properties": {"magmom": 3.961}}, {"species": [{"element": "Mn", "occu": 1}], "abc": [0.5, 0.0, 0.0], "xyz": [4.7901345, 0.0, 0.0], "label": "Mn", "properties": {"magmom": 3.958}}, {"species": [{"element": "Mn", "occu": 1}], "abc": [0.5, 0.5, 0.5], "xyz": [4.7901345, 4.804371, 4.829217], "label": "Mn", "properties": {"magmom": 3.96}}, {"species": [{"element": "Mn", "occu": 1}], "abc": [0.509136, 0.758839, 0.285941], "xyz": [4.877659837584, 7.291488170538, 2.761742276394], "label": "Mn", "properties": {"magmom": 3.994}}, {"species": [{"element": "Mn", "occu": 1}], "abc": [0.490864, 0.258839, 0.214059], "xyz": [4.702609162416, 2.4871171705379997, 2.067474723606], "label": "Mn", "properties": {"magmom": 3.994}}, {"species": [{"element": "Mn", "occu": 1}], "abc": [0.990864, 0.241161, 0.785941], "xyz": [9.492743662415998, 2.3172538294619995, 7.590959276394], "label": "Mn", "properties": {"magmom": 3.994}}, {"species": [{"element": "Mn", "occu": 1}], "abc": [0.009136, 0.741161, 0.714059], "xyz": [0.087525337584, 7.121624829461999, 6.896691723606], "label": "Mn", "properties": {"magmom": 3.995}}, {"species": [{"element": "Mn", "occu": 1}], "abc": [0.490864, 0.241161, 0.714059], "xyz": [4.702609162416, 2.3172538294619995, 6.896691723606], "label": "Mn", "properties": {"magmom": 3.994}}, {"species": [{"element": "Mn", "occu": 1}], "abc": [0.509136, 0.741161, 0.785941], "xyz": [4.877659837584, 7.121624829461999, 7.590959276394], "label": "Mn", "properties": {"magmom": 3.994}}, {"species": [{"element": "Mn", "occu": 1}], "abc": [0.009136, 0.758839, 0.214059], "xyz": [0.087525337584, 7.291488170538, 2.067474723606], "label": "Mn", "properties": {"magmom": 3.994}}, {"species": [{"element": "Mn", "occu": 1}], "abc": [0.990864, 0.258839, 0.285941], "xyz": [9.492743662415998, 2.4871171705379997, 2.761742276394], "label": "Mn", "properties": {"magmom": 3.995}}, {"species": [{"element": "Mn", "occu": 1}], "abc": [0.256414, 0.787943, 0.999876], "xyz": [2.4565150953659995, 7.571140997705999, 9.657236354184], "label": "Mn", "properties": {"magmom": 3.983}}, {"species": [{"element": "Mn", "occu": 1}], "abc": [0.743586, 0.287943, 0.500124], "xyz": [7.1237539046339995, 2.766769997706, 4.830414645816], "label": "Mn", "properties": {"magmom": 3.983}}, {"species": [{"element": "Mn", "occu": 1}], "abc": [0.243586, 0.212057, 0.499876], "xyz": [2.3336194046339997, 2.0376010022939997, 4.828019354184], "label": "Mn", "properties": {"magmom": 3.983}}, {"species": [{"element": "Mn", "occu": 1}], "abc": [0.756414, 0.712057, 0.000124], "xyz": [7.246649595366, 6.841972002294, 0.001197645816], "label": "Mn", "properties": {"magmom": 3.983}}, {"species": [{"element": "Mn", "occu": 1}], "abc": [0.743586, 0.212057, 0.000124], "xyz": [7.1237539046339995, 2.0376010022939997, 0.001197645816], "label": "Mn", "properties": {"magmom": 3.983}}, {"species": [{"element": "Mn", "occu": 1}], "abc": [0.256414, 0.712057, 0.499876], "xyz": [2.4565150953659995, 6.841972002294, 4.828019354184], "label": "Mn", "properties": {"magmom": 3.983}}, {"species": [{"element": "Mn", "occu": 1}], "abc": [0.756414, 0.787943, 0.500124], "xyz": [7.246649595366, 7.571140997705999, 4.830414645816], "label": "Mn", "properties": {"magmom": 3.983}}, {"species": [{"element": "Mn", "occu": 1}], "abc": [0.243586, 0.287943, 0.999876], "xyz": [2.3336194046339997, 2.766769997706, 9.657236354184], "label": "Mn", "properties": {"magmom": 3.983}}, {"species": [{"element": "Mn", "occu": 1}], "abc": [0.215751, 0.511796, 0.246639], "xyz": [2.066952617019, 4.917715720632, 2.382146503326], "label": "Mn", "properties": {"magmom": 3.993}}, {"species": [{"element": "Mn", "occu": 1}], "abc": [0.784249, 0.011796, 0.253361], "xyz": [7.5133163829809995, 0.11334472063199999, 2.447070496674], "label": "Mn", "properties": {"magmom": 3.993}}, {"species": [{"element": "Mn", "occu": 1}], "abc": [0.284249, 0.488204, 0.746639], "xyz": [2.7231818829809997, 4.691026279368, 7.211363503326], "label": "Mn", "properties": {"magmom": 3.993}}, {"species": [{"element": "Mn", "occu": 1}], "abc": [0.715751, 0.988204, 0.753361], "xyz": [6.857087117019, 9.495397279368, 7.276287496674], "label": "Mn", "properties": {"magmom": 3.993}}, {"species": [{"element": "Mn", "occu": 1}], "abc": [0.784249, 0.488204, 0.753361], "xyz": [7.5133163829809995, 4.691026279368, 7.276287496674], "label": "Mn", "properties": {"magmom": 3.993}}, {"species": [{"element": "Mn", "occu": 1}], "abc": [0.215751, 0.988204, 0.746639], "xyz": [2.066952617019, 9.495397279368, 7.211363503326], "label": "Mn", "properties": {"magmom": 3.993}}, {"species": [{"element": "Mn", "occu": 1}], "abc": [0.715751, 0.511796, 0.253361], "xyz": [6.857087117019, 4.917715720632, 2.447070496674], "label": "Mn", "properties": {"magmom": 3.993}}, {"species": [{"element": "Mn", "occu": 1}], "abc": [0.284249, 0.011796, 0.246639], "xyz": [2.7231818829809997, 0.11334472063199999, 2.382146503326], "label": "Mn", "properties": {"magmom": 3.993}}, {"species": [{"element": "O", "occu": 1}], "abc": [0.148653, 0.92325, 0.125336], "xyz": [1.424135727657, 8.871271051499999, 1.210549483824], "label": "O", "properties": {"magmom": -0.066}}, {"species": [{"element": "O", "occu": 1}], "abc": [0.851347, 0.42325, 0.374664], "xyz": [8.156133272342998, 4.0669000515, 3.618667516176], "label": "O", "properties": {"magmom": -0.066}}, {"species": [{"element": "O", "occu": 1}], "abc": [0.351347, 0.07675, 0.625336], "xyz": [3.365998772343, 0.7374709485, 6.039766483824], "label": "O", "properties": {"magmom": -0.066}}, {"species": [{"element": "O", "occu": 1}], "abc": [0.648653, 0.57675, 0.874664], "xyz": [6.214270227657, 5.541841948499999, 8.447884516176], "label": "O", "properties": {"magmom": -0.067}}, {"species": [{"element": "O", "occu": 1}], "abc": [0.851347, 0.07675, 0.874664], "xyz": [8.156133272342998, 0.7374709485, 8.447884516176], "label": "O", "properties": {"magmom": -0.066}}, {"species": [{"element": "O", "occu": 1}], "abc": [0.148653, 0.57675, 0.625336], "xyz": [1.424135727657, 5.541841948499999, 6.039766483824], "label": "O", "properties": {"magmom": -0.066}}, {"species": [{"element": "O", "occu": 1}], "abc": [0.648653, 0.92325, 0.374664], "xyz": [6.214270227657, 8.871271051499999, 3.618667516176], "label": "O", "properties": {"magmom": -0.066}}, {"species": [{"element": "O", "occu": 1}], "abc": [0.351347, 0.42325, 0.125336], "xyz": [3.365998772343, 4.0669000515, 1.210549483824], "label": "O", "properties": {"magmom": -0.067}}, {"species": [{"element": "O", "occu": 1}], "abc": [0.093362, 0.639767, 0.352725], "xyz": [0.8944330743779999, 6.147356043114, 3.40677113265], "label": "O", "properties": {"magmom": -0.046}}, {"species": [{"element": "O", "occu": 1}], "abc": [0.906638, 0.139767, 0.147275], "xyz": [8.685835925622, 1.342985043114, 1.4224458673499998], "label": "O", "properties": {"magmom": -0.046}}, {"species": [{"element": "O", "occu": 1}], "abc": [0.406638, 0.360233, 0.852725], "xyz": [3.8957014256219997, 3.461385956886, 8.23598813265], "label": "O", "properties": {"magmom": -0.046}}, {"species": [{"element": "O", "occu": 1}], "abc": [0.593362, 0.860233, 0.647275], "xyz": [5.684567574377999, 8.265756956886, 6.25166286735], "label": "O", "properties": {"magmom": -0.047}}, {"species": [{"element": "O", "occu": 1}], "abc": [0.906638, 0.360233, 0.647275], "xyz": [8.685835925622, 3.461385956886, 6.25166286735], "label": "O", "properties": {"magmom": -0.046}}, {"species": [{"element": "O", "occu": 1}], "abc": [0.093362, 0.860233, 0.852725], "xyz": [0.8944330743779999, 8.265756956886, 8.23598813265], "label": "O", "properties": {"magmom": -0.046}}, {"species": [{"element": "O", "occu": 1}], "abc": [0.593362, 0.639767, 0.147275], "xyz": [5.684567574377999, 6.147356043114, 1.4224458673499998], "label": "O", "properties": {"magmom": -0.046}}, {"species": [{"element": "O", "occu": 1}], "abc": [0.406638, 0.139767, 0.352725], "xyz": [3.8957014256219997, 1.342985043114, 3.40677113265], "label": "O", "properties": {"magmom": -0.047}}, {"species": [{"element": "O", "occu": 1}], "abc": [0.377278, 0.8579, 0.416654], "xyz": [3.6144247277819996, 8.2433397618, 4.024225159836], "label": "O", "properties": {"magmom": -0.083}}, {"species": [{"element": "O", "occu": 1}], "abc": [0.622722, 0.3579, 0.083346], "xyz": [5.965844272218, 3.4389687617999996, 0.804991840164], "label": "O", "properties": {"magmom": -0.082}}, {"species": [{"element": "O", "occu": 1}], "abc": [0.122722, 0.1421, 0.916654], "xyz": [1.1757097722179999, 1.3654022382, 8.853442159836], "label": "O", "properties": {"magmom": -0.082}}, {"species": [{"element": "O", "occu": 1}], "abc": [0.877278, 0.6421, 0.583346], "xyz": [8.404559227782, 6.1697732381999995, 5.634208840164], "label": "O", "properties": {"magmom": -0.082}}, {"species": [{"element": "O", "occu": 1}], "abc": [0.622722, 0.1421, 0.583346], "xyz": [5.965844272218, 1.3654022382, 5.634208840164], "label": "O", "properties": {"magmom": -0.083}}, {"species": [{"element": "O", "occu": 1}], "abc": [0.377278, 0.6421, 0.916654], "xyz": [3.6144247277819996, 6.1697732381999995, 8.853442159836], "label": "O", "properties": {"magmom": -0.082}}, {"species": [{"element": "O", "occu": 1}], "abc": [0.877278, 0.8579, 0.083346], "xyz": [8.404559227782, 8.2433397618, 0.804991840164], "label": "O", "properties": {"magmom": -0.082}}, {"species": [{"element": "O", "occu": 1}], "abc": [0.122722, 0.3579, 0.416654], "xyz": [1.1757097722179999, 3.4389687617999996, 4.024225159836], "label": "O", "properties": {"magmom": -0.082}}, {"species": [{"element": "O", "occu": 1}], "abc": [0.361212, 0.58585, 0.372296], "xyz": [3.4605081260279995, 5.629281500699999, 3.595796344464], "label": "O", "properties": {"magmom": -0.074}}, {"species": [{"element": "O", "occu": 1}], "abc": [0.638788, 0.08585, 0.127704], "xyz": [6.119760873972, 0.8249105006999999, 1.233420655536], "label": "O", "properties": {"magmom": -0.075}}, {"species": [{"element": "O", "occu": 1}], "abc": [0.138788, 0.41415, 0.872296], "xyz": [1.3296263739719998, 3.9794604993, 8.425013344463999], "label": "O", "properties": {"magmom": -0.074}}, {"species": [{"element": "O", "occu": 1}], "abc": [0.861212, 0.91415, 0.627704], "xyz": [8.250642626028, 8.7838314993, 6.062637655536], "label": "O", "properties": {"magmom": -0.074}}, {"species": [{"element": "O", "occu": 1}], "abc": [0.638788, 0.41415, 0.627704], "xyz": [6.119760873972, 3.9794604993, 6.062637655536], "label": "O", "properties": {"magmom": -0.074}}, {"species": [{"element": "O", "occu": 1}], "abc": [0.361212, 0.91415, 0.872296], "xyz": [3.4605081260279995, 8.7838314993, 8.425013344463999], "label": "O", "properties": {"magmom": -0.075}}, {"species": [{"element": "O", "occu": 1}], "abc": [0.861212, 0.58585, 0.127704], "xyz": [8.250642626028, 5.629281500699999, 1.233420655536], "label": "O", "properties": {"magmom": -0.074}}, {"species": [{"element": "O", "occu": 1}], "abc": [0.138788, 0.08585, 0.372296], "xyz": [1.3296263739719998, 0.8249105006999999, 3.595796344464], "label": "O", "properties": {"magmom": -0.074}}, {"species": [{"element": "O", "occu": 1}], "abc": [0.41963, 0.878812, 0.146192], "xyz": [4.02016828047, 8.444277774504, 1.4119857833279998], "label": "O", "properties": {"magmom": -0.068}}, {"species": [{"element": "O", "occu": 1}], "abc": [0.58037, 0.378812, 0.353808], "xyz": [5.56010071953, 3.6399067745039995, 3.417231216672], "label": "O", "properties": {"magmom": -0.068}}, {"species": [{"element": "O", "occu": 1}], "abc": [0.08037, 0.121188, 0.646192], "xyz": [0.7699662195299999, 1.164464225496, 6.241202783328], "label": "O", "properties": {"magmom": -0.069}}, {"species": [{"element": "O", "occu": 1}], "abc": [0.91963, 0.621188, 0.853808], "xyz": [8.81030278047, 5.968835225495999, 8.246448216672], "label": "O", "properties": {"magmom": -0.068}}, {"species": [{"element": "O", "occu": 1}], "abc": [0.58037, 0.121188, 0.853808], "xyz": [5.56010071953, 1.164464225496, 8.246448216672], "label": "O", "properties": {"magmom": -0.068}}, {"species": [{"element": "O", "occu": 1}], "abc": [0.41963, 0.621188, 0.646192], "xyz": [4.02016828047, 5.968835225495999, 6.241202783328], "label": "O", "properties": {"magmom": -0.068}}, {"species": [{"element": "O", "occu": 1}], "abc": [0.91963, 0.878812, 0.353808], "xyz": [8.81030278047, 8.444277774504, 3.417231216672], "label": "O", "properties": {"magmom": -0.069}}, {"species": [{"element": "O", "occu": 1}], "abc": [0.08037, 0.378812, 0.146192], "xyz": [0.7699662195299999, 3.6399067745039995, 1.4119857833279998], "label": "O", "properties": {"magmom": -0.068}}, {"species": [{"element": "O", "occu": 1}], "abc": [0.138498, 0.653634, 0.088196], "xyz": [1.326848095962, 6.280600468428, 0.851835245064], "label": "O", "properties": {"magmom": -0.039}}, {"species": [{"element": "O", "occu": 1}], "abc": [0.861502, 0.153634, 0.411804], "xyz": [8.253420904038, 1.4762294684279997, 3.9773817549359998], "label": "O", "properties": {"magmom": -0.039}}, {"species": [{"element": "O", "occu": 1}], "abc": [0.361502, 0.346366, 0.588196], "xyz": [3.4632864040379996, 3.3281415315719998, 5.681052245064], "label": "O", "properties": {"magmom": -0.038}}, {"species": [{"element": "O", "occu": 1}], "abc": [0.638498, 0.846366, 0.911804], "xyz": [6.116982595962, 8.132512531571999, 8.806598754936], "label": "O", "properties": {"magmom": -0.039}}, {"species": [{"element": "O", "occu": 1}], "abc": [0.861502, 0.346366, 0.911804], "xyz": [8.253420904038, 3.3281415315719998, 8.806598754936], "label": "O", "properties": {"magmom": -0.039}}, {"species": [{"element": "O", "occu": 1}], "abc": [0.138498, 0.846366, 0.588196], "xyz": [1.326848095962, 8.132512531571999, 5.681052245064], "label": "O", "properties": {"magmom": -0.039}}, {"species": [{"element": "O", "occu": 1}], "abc": [0.638498, 0.653634, 0.411804], "xyz": [6.116982595962, 6.280600468428, 3.9773817549359998], "label": "O", "properties": {"magmom": -0.038}}, {"species": [{"element": "O", "occu": 1}], "abc": [0.361502, 0.153634, 0.088196], "xyz": [3.4632864040379996, 1.4762294684279997, 0.851835245064], "label": "O", "properties": {"magmom": -0.039}}]}, "formation_enthalpy": -162.26615142968558, "temp": 900, "gibbs_model": "SISSO", "interpolated": false}, {"@module": "rxn_network.entries", "@class": "GibbsComputedStructureEntry", "energy": -18.2368091306, "composition": {"Na": 4.0, "C": 2.0, "O": 6.0}, "energy_adjustments": [], "parameters": {}, "data": {"oxide_type": "oxide", "icsd_ids": [81008, 81007, 81009, 81010, 81004, 81011, 81012, 81006, 81013, 81005]}, "entry_id": "mp-20495", "correction": 0.0, "structure": {"@module": "pymatgen.core.structure", "@class": "Structure", "charge": null, "lattice": {"matrix": [[2.636601, -4.566727, 0.0], [2.636601, 4.566727, 0.0], [0.0, 0.0, 6.401566]], "a": 5.273202094148298, "b": 5.273202094148298, "c": 6.401566, "alpha": 90.0, "beta": 90.0, "gamma": 120.00000118121802, "volume": 154.15786455407107}, "sites": [{"species": [{"element": "Na", "occu": 1}], "abc": [0.333333, 0.666667, 0.25], "xyz": [2.636601, 1.522245377818, 1.6003915], "label": "Na", "properties": {"magmom": 0.0}}, {"species": [{"element": "Na", "occu": 1}], "abc": [0.666667, 0.333333, 0.75], "xyz": [2.636601, -1.522245377818, 4.8011745], "label": "Na", "properties": {"magmom": 0.0}}, {"species": [{"element": "Na", "occu": 1}], "abc": [0.0, 0.0, 0.5], "xyz": [0.0, 0.0, 3.200783], "label": "Na", "properties": {"magmom": -0.0}}, {"species": [{"element": "Na", "occu": 1}], "abc": [0.0, 0.0, 0.0], "xyz": [0.0, 0.0, 0.0], "label": "Na", "properties": {"magmom": -0.0}}, {"species": [{"element": "C", "occu": 1}], "abc": [0.666667, 0.333333, 0.25], "xyz": [2.636601, -1.522245377818, 1.6003915], "label": "C", "properties": {"magmom": -0.0}}, {"species": [{"element": "C", "occu": 1}], "abc": [0.333333, 0.666667, 0.75], "xyz": [2.636601, 1.522245377818, 4.8011745], "label": "C", "properties": {"magmom": -0.0}}, {"species": [{"element": "O", "occu": 1}], "abc": [0.809016, 0.618032, 0.25], "xyz": [3.762556183848, -0.8721717893679997, 1.6003915], "label": "O", "properties": {"magmom": 0.0}}, {"species": [{"element": "O", "occu": 1}], "abc": [0.190984, 0.381968, 0.75], "xyz": [1.510645816152, 0.872171789368, 4.8011745], "label": "O", "properties": {"magmom": 0.0}}, {"species": [{"element": "O", "occu": 1}], "abc": [0.190984, 0.809016, 0.75], "xyz": [2.636601, 2.822383421264, 4.8011745], "label": "O", "properties": {"magmom": 0.0}}, {"species": [{"element": "O", "occu": 1}], "abc": [0.381968, 0.190984, 0.25], "xyz": [1.510645816152, -0.872171789368, 1.6003915], "label": "O", "properties": {"magmom": 0.0}}, {"species": [{"element": "O", "occu": 1}], "abc": [0.809016, 0.190984, 0.25], "xyz": [2.636601, -2.822383421264, 1.6003915], "label": "O", "properties": {"magmom": 0.0}}, {"species": [{"element": "O", "occu": 1}], "abc": [0.618032, 0.809016, 0.75], "xyz": [3.762556183848, 0.8721717893679997, 4.8011745], "label": "O", "properties": {"magmom": 0.0}}]}, "formation_enthalpy": -24.84616964749999, "temp": 900, "gibbs_model": "SISSO", "interpolated": false}], "products": [{"@module": "rxn_network.entries", "@class": "GibbsComputedStructureEntry", "energy": -16.406560223724014, "composition": {"C": 4.0, "O": 8.0}, "energy_adjustments": [], "parameters": {}, "data": {"oxide_type": "oxide", "icsd_ids": []}, "entry_id": "mp-995198", "correction": 0.0, "structure": {"@module": "pymatgen.core.structure", "@class": "Structure", "charge": null, "lattice": {"matrix": [[4.097631, 0.0, 0.0], [0.0, 3.702413, 0.0], [0.0, 1.330186, 9.947058]], "a": 4.097631, "b": 3.702413, "c": 10.03560449848239, "alpha": 82.38322022798138, "beta": 90.0, "gamma": 90.0, "volume": 150.90803328009147}, "sites": [{"species": [{"element": "C", "occu": 1}], "abc": [0.143077, 0.093125, 0.18416], "xyz": [0.586276750587, 0.589754264385, 1.83185020128], "label": "C", "properties": {"magmom": -0.0}}, {"species": [{"element": "C", "occu": 1}], "abc": [0.643077, 0.906875, 0.31584], "xyz": [2.635092250587, 3.7777517356150003, 3.14167879872], "label": "C", "properties": {"magmom": -0.0}}, {"species": [{"element": "C", "occu": 1}], "abc": [0.856923, 0.906875, 0.81584], "xyz": [3.511354249413, 4.442844735615, 8.11520779872], "label": "C", "properties": {"magmom": -0.0}}, {"species": [{"element": "C", "occu": 1}], "abc": [0.356923, 0.093125, 0.68416], "xyz": [1.462538749413, 1.2548472643850002, 6.80537920128], "label": "C", "properties": {"magmom": -0.0}}, {"species": [{"element": "O", "occu": 1}], "abc": [0.242449, 0.243691, 0.07987], "xyz": [0.9934665383189999, 1.0084866822029999, 0.79447152246], "label": "O", "properties": {"magmom": -0.0}}, {"species": [{"element": "O", "occu": 1}], "abc": [0.742449, 0.756309, 0.42013], "xyz": [3.042282038319, 3.3590193177970002, 4.17905747754], "label": "O", "properties": {"magmom": -0.0}}, {"species": [{"element": "O", "occu": 1}], "abc": [0.757551, 0.756309, 0.92013], "xyz": [3.1041644616809996, 4.024112317797, 9.15258647754], "label": "O", "properties": {"magmom": -0.0}}, {"species": [{"element": "O", "occu": 1}], "abc": [0.257551, 0.243691, 0.57987], "xyz": [1.055348961681, 1.673579682203, 5.76800052246], "label": "O", "properties": {"magmom": -0.0}}, {"species": [{"element": "O", "occu": 1}], "abc": [0.304222, 0.929789, 0.29532], "xyz": [1.2465894980819998, 3.835293410377, 2.9375651685600004], "label": "O", "properties": {"magmom": -0.0}}, {"species": [{"element": "O", "occu": 1}], "abc": [0.804222, 0.070211, 0.20468], "xyz": [3.2954049980819997, 0.532212589623, 2.03596383144], "label": "O", "properties": {"magmom": -0.0}}, {"species": [{"element": "O", "occu": 1}], "abc": [0.695778, 0.070211, 0.70468], "xyz": [2.851041501918, 1.197305589623, 7.00949283144], "label": "O", "properties": {"magmom": -0.0}}, {"species": [{"element": "O", "occu": 1}], "abc": [0.195778, 0.929789, 0.79532], "xyz": [0.802226001918, 4.500386410377, 7.91109416856], "label": "O", "properties": {"magmom": -0.0}}]}, "formation_enthalpy": -17.540653609999993, "temp": 900, "gibbs_model": "SISSO", "interpolated": false}, {"@module": "rxn_network.entries", "@class": "GibbsComputedStructureEntry", "energy": -36.99391445940127, "composition": {"Na": 12.0, "Mn": 4.0, "O": 12.0}, "energy_adjustments": [], "parameters": {}, "data": {"oxide_type": "oxide", "icsd_ids": []}, "entry_id": "mp-755984", "correction": 0.0, "structure": {"@module": "pymatgen.core.structure", "@class": "Structure", "charge": null, "lattice": {"matrix": [[-4.38434, 4.166432, -1.5e-05], [3.3e-05, -5e-06, 10.882992], [4.318919, 4.276572, 1.1e-05]], "a": 6.048271889262998, "b": 10.88299200005118, "c": 6.078003734769007, "alpha": 89.99979137425213, "beta": 91.74208465947723, "gamma": 90.0002861688326, "volume": 399.88931606812173}, "sites": [{"species": [{"element": "Na", "occu": 1}], "abc": [0.907931, 0.775869, 0.045739], "xyz": [-3.7831095607220004, 3.9784350195550005, 8.443763004212], "label": "Na", "properties": {"magmom": -0.001}}, {"species": [{"element": "Na", "occu": 1}], "abc": [0.407922, 0.724126, 0.04574], "xyz": [-1.5908974902620001, 1.895186056954, 7.880651849302001], "label": "Na", "properties": {"magmom": -0.001}}, {"species": [{"element": "Na", "occu": 1}], "abc": [0.592078, 0.275868, 0.954259], "xyz": [1.5255051711449998, 6.547808666503999, 3.0022708527349997], "label": "Na", "properties": {"magmom": 0.001}}, {"species": [{"element": "Na", "occu": 1}], "abc": [0.092077, 0.224135, 0.954256], "xyz": [3.717664891539, 4.464575929021, 2.439268527581], "label": "Na", "properties": {"magmom": 0.001}}, {"species": [{"element": "Na", "occu": 1}], "abc": [0.857544, 0.00271, 0.353688], "xyz": [-2.232214548258, 5.0854709469940005, 0.029483935728], "label": "Na", "properties": {"magmom": 0.0}}, {"species": [{"element": "Na", "occu": 1}], "abc": [0.357536, 0.49729, 0.353681], "xyz": [-0.040023384830999875, 3.002189206634, 5.412001619131], "label": "Na", "properties": {"magmom": 0.0}}, {"species": [{"element": "Na", "occu": 1}], "abc": [0.642482, 0.502718, 0.646314], "xyz": [-0.025465127619999972, 5.440863406242, 5.47107344448], "label": "Na", "properties": {"magmom": -0.0}}, {"species": [{"element": "Na", "occu": 1}], "abc": [0.142461, 0.997294, 0.646307], "xyz": [2.166783032095, 3.3575275022859996, 10.85354759611], "label": "Na", "properties": {"magmom": -0.0}}, {"species": [{"element": "Na", "occu": 1}], "abc": [0.983139, 0.278134, 0.506104], "xyz": [-2.1245842832619997, 6.260570594866, 3.026920916987], "label": "Na", "properties": {"magmom": -0.001}}, {"species": [{"element": "Na", "occu": 1}], "abc": [0.516857, 0.778137, 0.493895], "xyz": [-0.1329586413539996, 4.265623181479, 8.468456425894], "label": "Na", "properties": {"magmom": 0.001}}, {"species": [{"element": "Na", "occu": 1}], "abc": [0.483153, 0.221859, 0.506099], "xyz": [0.06750088430800005, 4.177391823429, 2.414488041922], "label": "Na", "properties": {"magmom": -0.001}}, {"species": [{"element": "Na", "occu": 1}], "abc": [0.016854, 0.72187, 0.493899], "xyz": [2.059239930531, 2.182412069806, 7.856110615119], "label": "Na", "properties": {"magmom": 0.001}}, {"species": [{"element": "Mn", "occu": 1}], "abc": [0.667522, 0.997249, 0.835497], "xyz": [0.6818333714800007, 6.354243111543, 10.853052066645], "label": "Mn", "properties": {"magmom": -3.739}}, {"species": [{"element": "Mn", "occu": 1}], "abc": [0.167519, 0.50275, 0.835511], "xyz": [2.8740606708990004, 4.27107695675, 5.471430905836001], "label": "Mn", "properties": {"magmom": -3.739}}, {"species": [{"element": "Mn", "occu": 1}], "abc": [0.832462, 0.497248, 0.164508], "xyz": [-2.9392833090440003, 4.17192413592, 5.411535328674001], "label": "Mn", "properties": {"magmom": 3.739}}, {"species": [{"element": "Mn", "occu": 1}], "abc": [0.332455, 0.002746, 0.164496], "xyz": [-0.747150764258, 2.088630124542, 0.029881518663], "label": "Mn", "properties": {"magmom": 3.739}}, {"species": [{"element": "O", "occu": 1}], "abc": [0.60621, 0.912275, 0.111297], "xyz": [-2.177117918382, 3.0016978152290004, 9.928273657917], "label": "O", "properties": {"magmom": -0.003}}, {"species": [{"element": "O", "occu": 1}], "abc": [0.893799, 0.41228, 0.888699], "xyz": [-0.08048610603899986, 7.524535953596001, 4.486836310463999], "label": "O", "properties": {"magmom": 0.003}}, {"species": [{"element": "O", "occu": 1}], "abc": [0.106214, 0.587722, 0.111308], "xyz": [0.015071342118000042, 0.918547146014, 6.396173455401999], "label": "O", "properties": {"magmom": -0.003}}, {"species": [{"element": "O", "occu": 1}], "abc": [0.393788, 0.087721, 0.888696], "xyz": [2.111708454497, 5.441262915923, 0.9546708100679999], "label": "O", "properties": {"magmom": 0.003}}, {"species": [{"element": "O", "occu": 1}], "abc": [0.68099, 0.368388, 0.300038], "xyz": [-1.689839720874, 4.120430795476, 4.0091567424640004], "label": "O", "properties": {"magmom": 0.002}}, {"species": [{"element": "O", "occu": 1}], "abc": [0.819014, 0.868393, 0.69996], "xyz": [-0.5677366405509998, 6.405791133203, 9.450709486206], "label": "O", "properties": {"magmom": -0.002}}, {"species": [{"element": "O", "occu": 1}], "abc": [0.180985, 0.131608, 0.300038], "xyz": [0.5023443870860002, 2.037195147216, 1.432289396779], "label": "O", "properties": {"magmom": 0.002}}, {"species": [{"element": "O", "occu": 1}], "abc": [0.319018, 0.631613, 0.699959], "xyz": [1.62440368943, 4.322588706259, 6.873842140375], "label": "O", "properties": {"magmom": -0.002}}, {"species": [{"element": "O", "occu": 1}], "abc": [0.691503, 0.627301, 0.305273], "xyz": [-1.7133142021999996, 4.186619054947, 6.82690475005], "label": "O", "properties": {"magmom": 0.0}}, {"species": [{"element": "O", "occu": 1}], "abc": [0.80849, 0.1273, 0.694735], "xyz": [-0.5441866542350002, 6.339602219600001, 1.385400396335], "label": "O", "properties": {"magmom": -0.0}}, {"species": [{"element": "O", "occu": 1}], "abc": [0.191502, 0.872693, 0.305266], "xyz": [0.478838047643, 2.103367725551, 9.497511422852], "label": "O", "properties": {"magmom": 0.0}}, {"species": [{"element": "O", "occu": 1}], "abc": [0.308494, 0.372701, 0.694737], "xyz": [1.6479825444760003, 4.256410211467, 4.056105016089], "label": "O", "properties": {"magmom": -0.0}}]}, "formation_enthalpy": -49.82037866746067, "temp": 900, "gibbs_model": "SISSO", "interpolated": false}]}, {"@module": "rxn_network.reaction", "@class": "ComputedReaction", "reactants": [{"@module": "rxn_network.entries", "@class": "GibbsComputedStructureEntry", "energy": 0.0, "composition": {"O": 8.0}, "energy_adjustments": [], "parameters": {}, "data": {"oxide_type": "None", "icsd_ids": [236855, 236857, 156481, 236856, 236858]}, "entry_id": "mp-12957", "correction": 0.0, "structure": {"@module": "pymatgen.core.structure", "@class": "Structure", "charge": null, "lattice": {"matrix": [[3.110107, 4.377428, 0.0], [-3.110107, 4.377428, 0.0], [0.0, 1.908312, 3.953345]], "a": 5.369789702272613, "b": 5.369789702272613, "c": 4.389828171850124, "alpha": 69.2448296788145, "beta": 69.2448296788145, "gamma": 70.78662063844565, "volume": 107.6438082346079}, "sites": [{"species": [{"element": "O", "occu": 1}], "abc": [0.726541, 0.213911, 0.155391], "xyz": [1.59433415141, 4.413295427448, 0.614314232895], "label": "O", "properties": {"magmom": 0.0}}, {"species": [{"element": "O", "occu": 1}], "abc": [0.786089, 0.273459, 0.844609], "xyz": [1.59433415141, 6.249872572552, 3.339030767105], "label": "O", "properties": {"magmom": 0.0}}, {"species": [{"element": "O", "occu": 1}], "abc": [0.273459, 0.786089, 0.844609], "xyz": [-1.59433415141, 6.249872572552, 3.339030767105], "label": "O", "properties": {"magmom": 0.0}}, {"species": [{"element": "O", "occu": 1}], "abc": [0.213911, 0.726541, 0.155391], "xyz": [-1.59433415141, 4.413295427448, 0.614314232895], "label": "O", "properties": {"magmom": 0.0}}, {"species": [{"element": "O", "occu": 1}], "abc": [0.792252, 0.792252, 0.17832], "xyz": [0.0, 7.2763423715519995, 0.7049604804], "label": "O", "properties": {"magmom": -0.0}}, {"species": [{"element": "O", "occu": 1}], "abc": [0.207748, 0.207748, 0.82168], "xyz": [0.0, 3.3868256284480003, 3.2483845196], "label": "O", "properties": {"magmom": -0.0}}, {"species": [{"element": "O", "occu": 1}], "abc": [0.851778, 0.851778, 0.867359], "xyz": [0.0, 9.112385321976, 3.428969365855], "label": "O", "properties": {"magmom": -0.0}}, {"species": [{"element": "O", "occu": 1}], "abc": [0.148222, 0.148222, 0.132641], "xyz": [0.0, 1.550782678024, 0.5243756341450001], "label": "O", "properties": {"magmom": -0.0}}]}, "formation_enthalpy": 0.0, "temp": 900, "gibbs_model": "SISSO", "interpolated": false}, {"@module": "rxn_network.entries", "@class": "GibbsComputedStructureEntry", "energy": -36.99391445940127, "composition": {"Na": 12.0, "Mn": 4.0, "O": 12.0}, "energy_adjustments": [], "parameters": {}, "data": {"oxide_type": "oxide", "icsd_ids": []}, "entry_id": "mp-755984", "correction": 0.0, "structure": {"@module": "pymatgen.core.structure", "@class": "Structure", "charge": null, "lattice": {"matrix": [[-4.38434, 4.166432, -1.5e-05], [3.3e-05, -5e-06, 10.882992], [4.318919, 4.276572, 1.1e-05]], "a": 6.048271889262998, "b": 10.88299200005118, "c": 6.078003734769007, "alpha": 89.99979137425213, "beta": 91.74208465947723, "gamma": 90.0002861688326, "volume": 399.88931606812173}, "sites": [{"species": [{"element": "Na", "occu": 1}], "abc": [0.907931, 0.775869, 0.045739], "xyz": [-3.7831095607220004, 3.9784350195550005, 8.443763004212], "label": "Na", "properties": {"magmom": -0.001}}, {"species": [{"element": "Na", "occu": 1}], "abc": [0.407922, 0.724126, 0.04574], "xyz": [-1.5908974902620001, 1.895186056954, 7.880651849302001], "label": "Na", "properties": {"magmom": -0.001}}, {"species": [{"element": "Na", "occu": 1}], "abc": [0.592078, 0.275868, 0.954259], "xyz": [1.5255051711449998, 6.547808666503999, 3.0022708527349997], "label": "Na", "properties": {"magmom": 0.001}}, {"species": [{"element": "Na", "occu": 1}], "abc": [0.092077, 0.224135, 0.954256], "xyz": [3.717664891539, 4.464575929021, 2.439268527581], "label": "Na", "properties": {"magmom": 0.001}}, {"species": [{"element": "Na", "occu": 1}], "abc": [0.857544, 0.00271, 0.353688], "xyz": [-2.232214548258, 5.0854709469940005, 0.029483935728], "label": "Na", "properties": {"magmom": 0.0}}, {"species": [{"element": "Na", "occu": 1}], "abc": [0.357536, 0.49729, 0.353681], "xyz": [-0.040023384830999875, 3.002189206634, 5.412001619131], "label": "Na", "properties": {"magmom": 0.0}}, {"species": [{"element": "Na", "occu": 1}], "abc": [0.642482, 0.502718, 0.646314], "xyz": [-0.025465127619999972, 5.440863406242, 5.47107344448], "label": "Na", "properties": {"magmom": -0.0}}, {"species": [{"element": "Na", "occu": 1}], "abc": [0.142461, 0.997294, 0.646307], "xyz": [2.166783032095, 3.3575275022859996, 10.85354759611], "label": "Na", "properties": {"magmom": -0.0}}, {"species": [{"element": "Na", "occu": 1}], "abc": [0.983139, 0.278134, 0.506104], "xyz": [-2.1245842832619997, 6.260570594866, 3.026920916987], "label": "Na", "properties": {"magmom": -0.001}}, {"species": [{"element": "Na", "occu": 1}], "abc": [0.516857, 0.778137, 0.493895], "xyz": [-0.1329586413539996, 4.265623181479, 8.468456425894], "label": "Na", "properties": {"magmom": 0.001}}, {"species": [{"element": "Na", "occu": 1}], "abc": [0.483153, 0.221859, 0.506099], "xyz": [0.06750088430800005, 4.177391823429, 2.414488041922], "label": "Na", "properties": {"magmom": -0.001}}, {"species": [{"element": "Na", "occu": 1}], "abc": [0.016854, 0.72187, 0.493899], "xyz": [2.059239930531, 2.182412069806, 7.856110615119], "label": "Na", "properties": {"magmom": 0.001}}, {"species": [{"element": "Mn", "occu": 1}], "abc": [0.667522, 0.997249, 0.835497], "xyz": [0.6818333714800007, 6.354243111543, 10.853052066645], "label": "Mn", "properties": {"magmom": -3.739}}, {"species": [{"element": "Mn", "occu": 1}], "abc": [0.167519, 0.50275, 0.835511], "xyz": [2.8740606708990004, 4.27107695675, 5.471430905836001], "label": "Mn", "properties": {"magmom": -3.739}}, {"species": [{"element": "Mn", "occu": 1}], "abc": [0.832462, 0.497248, 0.164508], "xyz": [-2.9392833090440003, 4.17192413592, 5.411535328674001], "label": "Mn", "properties": {"magmom": 3.739}}, {"species": [{"element": "Mn", "occu": 1}], "abc": [0.332455, 0.002746, 0.164496], "xyz": [-0.747150764258, 2.088630124542, 0.029881518663], "label": "Mn", "properties": {"magmom": 3.739}}, {"species": [{"element": "O", "occu": 1}], "abc": [0.60621, 0.912275, 0.111297], "xyz": [-2.177117918382, 3.0016978152290004, 9.928273657917], "label": "O", "properties": {"magmom": -0.003}}, {"species": [{"element": "O", "occu": 1}], "abc": [0.893799, 0.41228, 0.888699], "xyz": [-0.08048610603899986, 7.524535953596001, 4.486836310463999], "label": "O", "properties": {"magmom": 0.003}}, {"species": [{"element": "O", "occu": 1}], "abc": [0.106214, 0.587722, 0.111308], "xyz": [0.015071342118000042, 0.918547146014, 6.396173455401999], "label": "O", "properties": {"magmom": -0.003}}, {"species": [{"element": "O", "occu": 1}], "abc": [0.393788, 0.087721, 0.888696], "xyz": [2.111708454497, 5.441262915923, 0.9546708100679999], "label": "O", "properties": {"magmom": 0.003}}, {"species": [{"element": "O", "occu": 1}], "abc": [0.68099, 0.368388, 0.300038], "xyz": [-1.689839720874, 4.120430795476, 4.0091567424640004], "label": "O", "properties": {"magmom": 0.002}}, {"species": [{"element": "O", "occu": 1}], "abc": [0.819014, 0.868393, 0.69996], "xyz": [-0.5677366405509998, 6.405791133203, 9.450709486206], "label": "O", "properties": {"magmom": -0.002}}, {"species": [{"element": "O", "occu": 1}], "abc": [0.180985, 0.131608, 0.300038], "xyz": [0.5023443870860002, 2.037195147216, 1.432289396779], "label": "O", "properties": {"magmom": 0.002}}, {"species": [{"element": "O", "occu": 1}], "abc": [0.319018, 0.631613, 0.699959], "xyz": [1.62440368943, 4.322588706259, 6.873842140375], "label": "O", "properties": {"magmom": -0.002}}, {"species": [{"element": "O", "occu": 1}], "abc": [0.691503, 0.627301, 0.305273], "xyz": [-1.7133142021999996, 4.186619054947, 6.82690475005], "label": "O", "properties": {"magmom": 0.0}}, {"species": [{"element": "O", "occu": 1}], "abc": [0.80849, 0.1273, 0.694735], "xyz": [-0.5441866542350002, 6.339602219600001, 1.385400396335], "label": "O", "properties": {"magmom": -0.0}}, {"species": [{"element": "O", "occu": 1}], "abc": [0.191502, 0.872693, 0.305266], "xyz": [0.478838047643, 2.103367725551, 9.497511422852], "label": "O", "properties": {"magmom": 0.0}}, {"species": [{"element": "O", "occu": 1}], "abc": [0.308494, 0.372701, 0.694737], "xyz": [1.6479825444760003, 4.256410211467, 4.056105016089], "label": "O", "properties": {"magmom": -0.0}}]}, "formation_enthalpy": -49.82037866746067, "temp": 900, "gibbs_model": "SISSO", "interpolated": false}, {"@module": "rxn_network.entries", "@class": "GibbsComputedStructureEntry", "energy": -18.140731002760162, "composition": {"Y": 2.0, "Cl": 6.0}, "energy_adjustments": [], "parameters": {}, "data": {"oxide_type": "None", "icsd_ids": [15684]}, "entry_id": "mp-27455", "correction": 0.0, "structure": {"@module": "pymatgen.core.structure", "@class": "Structure", "charge": null, "lattice": {"matrix": [[6.051635, 3.504288, 0.0], [-6.051635, 3.504288, 0.0], [0.0, 2.391735, 6.649119]], "a": 6.993019416544545, "b": 6.993019416544545, "c": 7.06619981223189, "alpha": 80.23461153988119, "beta": 80.23461153988119, "gamma": 119.8527678276477, "volume": 282.01137025879706}, "sites": [{"species": [{"element": "Y", "occu": 1}], "abc": [0.166513, 0.833487, 0.0], "xyz": [-4.03628320249, 3.504288, 0.0], "label": "Y", "properties": {"magmom": 0.0}}, {"species": [{"element": "Y", "occu": 1}], "abc": [0.833487, 0.166513, 0.0], "xyz": [4.03628320249, 3.504288, 0.0], "label": "Y", "properties": {"magmom": 0.0}}, {"species": [{"element": "Cl", "occu": 1}], "abc": [0.949738, 0.576527, 0.775885], "xyz": [2.2585367499849993, 7.2041834347950005, 5.158951695315], "label": "Cl", "properties": {"magmom": -0.0}}, {"species": [{"element": "Cl", "occu": 1}], "abc": [0.423473, 0.050262, 0.224115], "xyz": [2.2585367499849998, 2.196127565205, 1.490167304685], "label": "Cl", "properties": {"magmom": -0.0}}, {"species": [{"element": "Cl", "occu": 1}], "abc": [0.801418, 0.801418, 0.229103], "xyz": [0.0, 6.1647526244729995, 1.523333110257], "label": "Cl", "properties": {"magmom": -0.0}}, {"species": [{"element": "Cl", "occu": 1}], "abc": [0.198582, 0.198582, 0.770897], "xyz": [0.0, 3.235558375527, 5.125785889743], "label": "Cl", "properties": {"magmom": -0.0}}, {"species": [{"element": "Cl", "occu": 1}], "abc": [0.576527, 0.949738, 0.775885], "xyz": [-2.2585367499849993, 7.2041834347950005, 5.158951695315], "label": "Cl", "properties": {"magmom": -0.0}}, {"species": [{"element": "Cl", "occu": 1}], "abc": [0.050262, 0.423473, 0.224115], "xyz": [-2.2585367499849998, 2.196127565205, 1.490167304685], "label": "Cl", "properties": {"magmom": -0.0}}]}, "formation_enthalpy": -21.83721526622667, "temp": 900, "gibbs_model": "SISSO", "interpolated": false}], "products": [{"@module": "rxn_network.entries", "@class": "GibbsComputedStructureEntry", "energy": -52.405470119648015, "composition": {"Y": 4.0, "Mn": 4.0, "O": 14.0}, "energy_adjustments": [], "parameters": {}, "data": {"oxide_type": "oxide", "icsd_ids": [56516, 202516]}, "entry_id": "mp-18831", "correction": 0.0, "structure": {"@module": "pymatgen.core.structure", "@class": "Structure", "charge": null, "lattice": {"matrix": [[0.0, 5.028728, 5.028728], [5.028728, 0.0, 5.028728], [5.028728, 5.028728, 0.0]], "a": 7.11169533908533, "b": 7.11169533908533, "c": 7.11169533908533, "alpha": 59.99999999999999, "beta": 59.99999999999999, "gamma": 59.99999999999999, "volume": 254.33400635784096}, "sites": [{"species": [{"element": "Y", "occu": 1}], "abc": [0.125, 0.125, 0.125], "xyz": [1.257182, 1.257182, 1.257182], "label": "Y", "properties": {"magmom": 0.023}}, {"species": [{"element": "Y", "occu": 1}], "abc": [0.625, 0.125, 0.125], "xyz": [1.257182, 3.7715460000000003, 3.7715460000000003], "label": "Y", "properties": {"magmom": 0.022}}, {"species": [{"element": "Y", "occu": 1}], "abc": [0.125, 0.125, 0.625], "xyz": [3.7715460000000003, 3.7715460000000003, 1.257182], "label": "Y", "properties": {"magmom": 0.023}}, {"species": [{"element": "Y", "occu": 1}], "abc": [0.125, 0.625, 0.125], "xyz": [3.7715460000000003, 1.257182, 3.7715460000000003], "label": "Y", "properties": {"magmom": 0.022}}, {"species": [{"element": "Mn", "occu": 1}], "abc": [0.625, 0.625, 0.625], "xyz": [6.28591, 6.28591, 6.28591], "label": "Mn", "properties": {"magmom": 3.187}}, {"species": [{"element": "Mn", "occu": 1}], "abc": [0.125, 0.625, 0.625], "xyz": [6.28591, 3.7715460000000003, 3.7715460000000003], "label": "Mn", "properties": {"magmom": 3.192}}, {"species": [{"element": "Mn", "occu": 1}], "abc": [0.625, 0.625, 0.125], "xyz": [3.7715460000000003, 3.7715460000000003, 6.28591], "label": "Mn", "properties": {"magmom": 3.187}}, {"species": [{"element": "Mn", "occu": 1}], "abc": [0.625, 0.125, 0.625], "xyz": [3.7715460000000003, 6.28591, 3.7715460000000003], "label": "Mn", "properties": {"magmom": 3.187}}, {"species": [{"element": "O", "occu": 1}], "abc": [0.0, 0.0, 0.0], "xyz": [0.0, 0.0, 0.0], "label": "O", "properties": {"magmom": -0.005}}, {"species": [{"element": "O", "occu": 1}], "abc": [0.25, 0.25, 0.25], "xyz": [2.514364, 2.514364, 2.514364], "label": "O", "properties": {"magmom": -0.005}}, {"species": [{"element": "O", "occu": 1}], "abc": [0.295066, 0.295066, 0.704934], "xyz": [5.028728, 5.028728, 2.967613312096], "label": "O", "properties": {"magmom": -0.085}}, {"species": [{"element": "O", "occu": 1}], "abc": [0.545066, 0.545066, 0.954934], "xyz": [7.543092, 7.543092, 5.481977312096], "label": "O", "properties": {"magmom": -0.092}}, {"species": [{"element": "O", "occu": 1}], "abc": [0.704934, 0.295066, 0.704934], "xyz": [5.028728, 7.0898426879039995, 5.028728], "label": "O", "properties": {"magmom": -0.081}}, {"species": [{"element": "O", "occu": 1}], "abc": [0.704934, 0.295066, 0.295066], "xyz": [2.967613312096, 5.028728, 5.028728], "label": "O", "properties": {"magmom": -0.083}}, {"species": [{"element": "O", "occu": 1}], "abc": [0.295066, 0.704934, 0.704934], "xyz": [7.0898426879039995, 5.028728, 5.028728], "label": "O", "properties": {"magmom": -0.078}}, {"species": [{"element": "O", "occu": 1}], "abc": [0.295066, 0.704934, 0.295066], "xyz": [5.028728, 2.967613312096, 5.028728], "label": "O", "properties": {"magmom": -0.077}}, {"species": [{"element": "O", "occu": 1}], "abc": [0.704934, 0.704934, 0.295066], "xyz": [5.028728, 5.028728, 7.0898426879039995], "label": "O", "properties": {"magmom": -0.092}}, {"species": [{"element": "O", "occu": 1}], "abc": [0.954934, 0.545066, 0.545066], "xyz": [5.481977312096, 7.543092, 7.543092], "label": "O", "properties": {"magmom": -0.078}}, {"species": [{"element": "O", "occu": 1}], "abc": [0.545066, 0.954934, 0.954934], "xyz": [9.604206687904, 7.543092, 7.543092], "label": "O", "properties": {"magmom": -0.083}}, {"species": [{"element": "O", "occu": 1}], "abc": [0.954934, 0.954934, 0.545066], "xyz": [7.543092, 7.543092, 9.604206687904], "label": "O", "properties": {"magmom": -0.085}}, {"species": [{"element": "O", "occu": 1}], "abc": [0.954934, 0.545066, 0.954934], "xyz": [7.543092, 9.604206687904, 7.543092], "label": "O", "properties": {"magmom": -0.077}}, {"species": [{"element": "O", "occu": 1}], "abc": [0.545066, 0.954934, 0.545066], "xyz": [7.543092, 5.481977312096, 7.543092], "label": "O", "properties": {"magmom": -0.081}}]}, "formation_enthalpy": -63.542959923294035, "temp": 900, "gibbs_model": "SISSO", "interpolated": false}, {"@module": "rxn_network.entries", "@class": "GibbsComputedStructureEntry", "energy": -3.3966003111, "composition": {"Na": 1.0, "Cl": 1.0}, "energy_adjustments": [], "parameters": {}, "data": {"oxide_type": "None", "icsd_ids": [190542, 622368, 43434]}, "entry_id": "mp-22851", "correction": 0.0, "structure": {"@module": "pymatgen.core.structure", "@class": "Structure", "charge": null, "lattice": {"matrix": [[3.50219, 0.0, 0.0], [0.0, 3.50219, 0.0], [0.0, 0.0, 3.50219]], "a": 3.50219, "b": 3.50219, "c": 3.50219, "alpha": 90.0, "beta": 90.0, "gamma": 90.0, "volume": 42.955532869553466}, "sites": [{"species": [{"element": "Na", "occu": 1}], "abc": [0.0, 0.0, 0.0], "xyz": [0.0, 0.0, 0.0], "label": "Na", "properties": {"magmom": -0.0}}, {"species": [{"element": "Cl", "occu": 1}], "abc": [0.5, 0.5, 0.5], "xyz": [1.751095, 1.751095, 1.751095], "label": "Cl", "properties": {"magmom": -0.0}}]}, "formation_enthalpy": -3.90139248826, "temp": 900, "gibbs_model": "SISSO", "interpolated": false}]}], "costs": [0.31040031863102824, 0.17969545138465126], "net_rxn": {"@module": "rxn_network.reaction", "@class": "ComputedReaction", "reactants": [{"@module": "rxn_network.entries", "@class": "GibbsComputedStructureEntry", "energy": 0.0, "composition": {"O": 8.0}, "energy_adjustments": [], "parameters": {}, "data": {"oxide_type": "None", "icsd_ids": [236855, 236857, 156481, 236856, 236858]}, "entry_id": "mp-12957", "correction": 0.0, "structure": {"@module": "pymatgen.core.structure", "@class": "Structure", "charge": null, "lattice": {"matrix": [[3.110107, 4.377428, 0.0], [-3.110107, 4.377428, 0.0], [0.0, 1.908312, 3.953345]], "a": 5.369789702272613, "b": 5.369789702272613, "c": 4.389828171850124, "alpha": 69.2448296788145, "beta": 69.2448296788145, "gamma": 70.78662063844565, "volume": 107.6438082346079}, "sites": [{"species": [{"element": "O", "occu": 1}], "abc": [0.726541, 0.213911, 0.155391], "xyz": [1.59433415141, 4.413295427448, 0.614314232895], "label": "O", "properties": {"magmom": 0.0}}, {"species": [{"element": "O", "occu": 1}], "abc": [0.786089, 0.273459, 0.844609], "xyz": [1.59433415141, 6.249872572552, 3.339030767105], "label": "O", "properties": {"magmom": 0.0}}, {"species": [{"element": "O", "occu": 1}], "abc": [0.273459, 0.786089, 0.844609], "xyz": [-1.59433415141, 6.249872572552, 3.339030767105], "label": "O", "properties": {"magmom": 0.0}}, {"species": [{"element": "O", "occu": 1}], "abc": [0.213911, 0.726541, 0.155391], "xyz": [-1.59433415141, 4.413295427448, 0.614314232895], "label": "O", "properties": {"magmom": 0.0}}, {"species": [{"element": "O", "occu": 1}], "abc": [0.792252, 0.792252, 0.17832], "xyz": [0.0, 7.2763423715519995, 0.7049604804], "label": "O", "properties": {"magmom": -0.0}}, {"species": [{"element": "O", "occu": 1}], "abc": [0.207748, 0.207748, 0.82168], "xyz": [0.0, 3.3868256284480003, 3.2483845196], "label": "O", "properties": {"magmom": -0.0}}, {"species": [{"element": "O", "occu": 1}], "abc": [0.851778, 0.851778, 0.867359], "xyz": [0.0, 9.112385321976, 3.428969365855], "label": "O", "properties": {"magmom": -0.0}}, {"species": [{"element": "O", "occu": 1}], "abc": [0.148222, 0.148222, 0.132641], "xyz": [0.0, 1.550782678024, 0.5243756341450001], "label": "O", "properties": {"magmom": -0.0}}]}, "formation_enthalpy": 0.0, "temp": 900, "gibbs_model": "SISSO", "interpolated": false}, {"@module": "rxn_network.entries", "@class": "GibbsComputedStructureEntry", "energy": -122.21166045469023, "composition": {"Mn": 32.0, "O": 48.0}, "energy_adjustments": [], "parameters": {}, "data": {"oxide_type": "oxide", "icsd_ids": [290639, 290640, 290638, 290641]}, "entry_id": "mp-1172875", "correction": 0.0, "structure": {"@module": "pymatgen.core.structure", "@class": "Structure", "charge": null, "lattice": {"matrix": [[9.580269, 0.0, 0.0], [0.0, 9.608742, 0.0], [0.0, 0.0, 9.658434]], "a": 9.580269, "b": 9.608742, "c": 9.658434, "alpha": 90.0, "beta": 90.0, "gamma": 90.0, "volume": 889.1007007723838}, "sites": [{"species": [{"element": "Mn", "occu": 1}], "abc": [0.5, 0.5, 0.0], "xyz": [4.7901345, 4.804371, 0.0], "label": "Mn", "properties": {"magmom": 3.954}}, {"species": [{"element": "Mn", "occu": 1}], "abc": [0.5, 0.0, 0.5], "xyz": [4.7901345, 0.0, 4.829217], "label": "Mn", "properties": {"magmom": 3.947}}, {"species": [{"element": "Mn", "occu": 1}], "abc": [0.0, 0.5, 0.5], "xyz": [0.0, 4.804371, 4.829217], "label": "Mn", "properties": {"magmom": 3.95}}, {"species": [{"element": "Mn", "occu": 1}], "abc": [0.0, 0.0, 0.0], "xyz": [0.0, 0.0, 0.0], "label": "Mn", "properties": {"magmom": 3.95}}, {"species": [{"element": "Mn", "occu": 1}], "abc": [0.0, 0.0, 0.5], "xyz": [0.0, 0.0, 4.829217], "label": "Mn", "properties": {"magmom": 3.958}}, {"species": [{"element": "Mn", "occu": 1}], "abc": [0.0, 0.5, 0.0], "xyz": [0.0, 4.804371, 0.0], "label": "Mn", "properties": {"magmom": 3.961}}, {"species": [{"element": "Mn", "occu": 1}], "abc": [0.5, 0.0, 0.0], "xyz": [4.7901345, 0.0, 0.0], "label": "Mn", "properties": {"magmom": 3.958}}, {"species": [{"element": "Mn", "occu": 1}], "abc": [0.5, 0.5, 0.5], "xyz": [4.7901345, 4.804371, 4.829217], "label": "Mn", "properties": {"magmom": 3.96}}, {"species": [{"element": "Mn", "occu": 1}], "abc": [0.509136, 0.758839, 0.285941], "xyz": [4.877659837584, 7.291488170538, 2.761742276394], "label": "Mn", "properties": {"magmom": 3.994}}, {"species": [{"element": "Mn", "occu": 1}], "abc": [0.490864, 0.258839, 0.214059], "xyz": [4.702609162416, 2.4871171705379997, 2.067474723606], "label": "Mn", "properties": {"magmom": 3.994}}, {"species": [{"element": "Mn", "occu": 1}], "abc": [0.990864, 0.241161, 0.785941], "xyz": [9.492743662415998, 2.3172538294619995, 7.590959276394], "label": "Mn", "properties": {"magmom": 3.994}}, {"species": [{"element": "Mn", "occu": 1}], "abc": [0.009136, 0.741161, 0.714059], "xyz": [0.087525337584, 7.121624829461999, 6.896691723606], "label": "Mn", "properties": {"magmom": 3.995}}, {"species": [{"element": "Mn", "occu": 1}], "abc": [0.490864, 0.241161, 0.714059], "xyz": [4.702609162416, 2.3172538294619995, 6.896691723606], "label": "Mn", "properties": {"magmom": 3.994}}, {"species": [{"element": "Mn", "occu": 1}], "abc": [0.509136, 0.741161, 0.785941], "xyz": [4.877659837584, 7.121624829461999, 7.590959276394], "label": "Mn", "properties": {"magmom": 3.994}}, {"species": [{"element": "Mn", "occu": 1}], "abc": [0.009136, 0.758839, 0.214059], "xyz": [0.087525337584, 7.291488170538, 2.067474723606], "label": "Mn", "properties": {"magmom": 3.994}}, {"species": [{"element": "Mn", "occu": 1}], "abc": [0.990864, 0.258839, 0.285941], "xyz": [9.492743662415998, 2.4871171705379997, 2.761742276394], "label": "Mn", "properties": {"magmom": 3.995}}, {"species": [{"element": "Mn", "occu": 1}], "abc": [0.256414, 0.787943, 0.999876], "xyz": [2.4565150953659995, 7.571140997705999, 9.657236354184], "label": "Mn", "properties": {"magmom": 3.983}}, {"species": [{"element": "Mn", "occu": 1}], "abc": [0.743586, 0.287943, 0.500124], "xyz": [7.1237539046339995, 2.766769997706, 4.830414645816], "label": "Mn", "properties": {"magmom": 3.983}}, {"species": [{"element": "Mn", "occu": 1}], "abc": [0.243586, 0.212057, 0.499876], "xyz": [2.3336194046339997, 2.0376010022939997, 4.828019354184], "label": "Mn", "properties": {"magmom": 3.983}}, {"species": [{"element": "Mn", "occu": 1}], "abc": [0.756414, 0.712057, 0.000124], "xyz": [7.246649595366, 6.841972002294, 0.001197645816], "label": "Mn", "properties": {"magmom": 3.983}}, {"species": [{"element": "Mn", "occu": 1}], "abc": [0.743586, 0.212057, 0.000124], "xyz": [7.1237539046339995, 2.0376010022939997, 0.001197645816], "label": "Mn", "properties": {"magmom": 3.983}}, {"species": [{"element": "Mn", "occu": 1}], "abc": [0.256414, 0.712057, 0.499876], "xyz": [2.4565150953659995, 6.841972002294, 4.828019354184], "label": "Mn", "properties": {"magmom": 3.983}}, {"species": [{"element": "Mn", "occu": 1}], "abc": [0.756414, 0.787943, 0.500124], "xyz": [7.246649595366, 7.571140997705999, 4.830414645816], "label": "Mn", "properties": {"magmom": 3.983}}, {"species": [{"element": "Mn", "occu": 1}], "abc": [0.243586, 0.287943, 0.999876], "xyz": [2.3336194046339997, 2.766769997706, 9.657236354184], "label": "Mn", "properties": {"magmom": 3.983}}, {"species": [{"element": "Mn", "occu": 1}], "abc": [0.215751, 0.511796, 0.246639], "xyz": [2.066952617019, 4.917715720632, 2.382146503326], "label": "Mn", "properties": {"magmom": 3.993}}, {"species": [{"element": "Mn", "occu": 1}], "abc": [0.784249, 0.011796, 0.253361], "xyz": [7.5133163829809995, 0.11334472063199999, 2.447070496674], "label": "Mn", "properties": {"magmom": 3.993}}, {"species": [{"element": "Mn", "occu": 1}], "abc": [0.284249, 0.488204, 0.746639], "xyz": [2.7231818829809997, 4.691026279368, 7.211363503326], "label": "Mn", "properties": {"magmom": 3.993}}, {"species": [{"element": "Mn", "occu": 1}], "abc": [0.715751, 0.988204, 0.753361], "xyz": [6.857087117019, 9.495397279368, 7.276287496674], "label": "Mn", "properties": {"magmom": 3.993}}, {"species": [{"element": "Mn", "occu": 1}], "abc": [0.784249, 0.488204, 0.753361], "xyz": [7.5133163829809995, 4.691026279368, 7.276287496674], "label": "Mn", "properties": {"magmom": 3.993}}, {"species": [{"element": "Mn", "occu": 1}], "abc": [0.215751, 0.988204, 0.746639], "xyz": [2.066952617019, 9.495397279368, 7.211363503326], "label": "Mn", "properties": {"magmom": 3.993}}, {"species": [{"element": "Mn", "occu": 1}], "abc": [0.715751, 0.511796, 0.253361], "xyz": [6.857087117019, 4.917715720632, 2.447070496674], "label": "Mn", "properties": {"magmom": 3.993}}, {"species": [{"element": "Mn", "occu": 1}], "abc": [0.284249, 0.011796, 0.246639], "xyz": [2.7231818829809997, 0.11334472063199999, 2.382146503326], "label": "Mn", "properties": {"magmom": 3.993}}, {"species": [{"element": "O", "occu": 1}], "abc": [0.148653, 0.92325, 0.125336], "xyz": [1.424135727657, 8.871271051499999, 1.210549483824], "label": "O", "properties": {"magmom": -0.066}}, {"species": [{"element": "O", "occu": 1}], "abc": [0.851347, 0.42325, 0.374664], "xyz": [8.156133272342998, 4.0669000515, 3.618667516176], "label": "O", "properties": {"magmom": -0.066}}, {"species": [{"element": "O", "occu": 1}], "abc": [0.351347, 0.07675, 0.625336], "xyz": [3.365998772343, 0.7374709485, 6.039766483824], "label": "O", "properties": {"magmom": -0.066}}, {"species": [{"element": "O", "occu": 1}], "abc": [0.648653, 0.57675, 0.874664], "xyz": [6.214270227657, 5.541841948499999, 8.447884516176], "label": "O", "properties": {"magmom": -0.067}}, {"species": [{"element": "O", "occu": 1}], "abc": [0.851347, 0.07675, 0.874664], "xyz": [8.156133272342998, 0.7374709485, 8.447884516176], "label": "O", "properties": {"magmom": -0.066}}, {"species": [{"element": "O", "occu": 1}], "abc": [0.148653, 0.57675, 0.625336], "xyz": [1.424135727657, 5.541841948499999, 6.039766483824], "label": "O", "properties": {"magmom": -0.066}}, {"species": [{"element": "O", "occu": 1}], "abc": [0.648653, 0.92325, 0.374664], "xyz": [6.214270227657, 8.871271051499999, 3.618667516176], "label": "O", "properties": {"magmom": -0.066}}, {"species": [{"element": "O", "occu": 1}], "abc": [0.351347, 0.42325, 0.125336], "xyz": [3.365998772343, 4.0669000515, 1.210549483824], "label": "O", "properties": {"magmom": -0.067}}, {"species": [{"element": "O", "occu": 1}], "abc": [0.093362, 0.639767, 0.352725], "xyz": [0.8944330743779999, 6.147356043114, 3.40677113265], "label": "O", "properties": {"magmom": -0.046}}, {"species": [{"element": "O", "occu": 1}], "abc": [0.906638, 0.139767, 0.147275], "xyz": [8.685835925622, 1.342985043114, 1.4224458673499998], "label": "O", "properties": {"magmom": -0.046}}, {"species": [{"element": "O", "occu": 1}], "abc": [0.406638, 0.360233, 0.852725], "xyz": [3.8957014256219997, 3.461385956886, 8.23598813265], "label": "O", "properties": {"magmom": -0.046}}, {"species": [{"element": "O", "occu": 1}], "abc": [0.593362, 0.860233, 0.647275], "xyz": [5.684567574377999, 8.265756956886, 6.25166286735], "label": "O", "properties": {"magmom": -0.047}}, {"species": [{"element": "O", "occu": 1}], "abc": [0.906638, 0.360233, 0.647275], "xyz": [8.685835925622, 3.461385956886, 6.25166286735], "label": "O", "properties": {"magmom": -0.046}}, {"species": [{"element": "O", "occu": 1}], "abc": [0.093362, 0.860233, 0.852725], "xyz": [0.8944330743779999, 8.265756956886, 8.23598813265], "label": "O", "properties": {"magmom": -0.046}}, {"species": [{"element": "O", "occu": 1}], "abc": [0.593362, 0.639767, 0.147275], "xyz": [5.684567574377999, 6.147356043114, 1.4224458673499998], "label": "O", "properties": {"magmom": -0.046}}, {"species": [{"element": "O", "occu": 1}], "abc": [0.406638, 0.139767, 0.352725], "xyz": [3.8957014256219997, 1.342985043114, 3.40677113265], "label": "O", "properties": {"magmom": -0.047}}, {"species": [{"element": "O", "occu": 1}], "abc": [0.377278, 0.8579, 0.416654], "xyz": [3.6144247277819996, 8.2433397618, 4.024225159836], "label": "O", "properties": {"magmom": -0.083}}, {"species": [{"element": "O", "occu": 1}], "abc": [0.622722, 0.3579, 0.083346], "xyz": [5.965844272218, 3.4389687617999996, 0.804991840164], "label": "O", "properties": {"magmom": -0.082}}, {"species": [{"element": "O", "occu": 1}], "abc": [0.122722, 0.1421, 0.916654], "xyz": [1.1757097722179999, 1.3654022382, 8.853442159836], "label": "O", "properties": {"magmom": -0.082}}, {"species": [{"element": "O", "occu": 1}], "abc": [0.877278, 0.6421, 0.583346], "xyz": [8.404559227782, 6.1697732381999995, 5.634208840164], "label": "O", "properties": {"magmom": -0.082}}, {"species": [{"element": "O", "occu": 1}], "abc": [0.622722, 0.1421, 0.583346], "xyz": [5.965844272218, 1.3654022382, 5.634208840164], "label": "O", "properties": {"magmom": -0.083}}, {"species": [{"element": "O", "occu": 1}], "abc": [0.377278, 0.6421, 0.916654], "xyz": [3.6144247277819996, 6.1697732381999995, 8.853442159836], "label": "O", "properties": {"magmom": -0.082}}, {"species": [{"element": "O", "occu": 1}], "abc": [0.877278, 0.8579, 0.083346], "xyz": [8.404559227782, 8.2433397618, 0.804991840164], "label": "O", "properties": {"magmom": -0.082}}, {"species": [{"element": "O", "occu": 1}], "abc": [0.122722, 0.3579, 0.416654], "xyz": [1.1757097722179999, 3.4389687617999996, 4.024225159836], "label": "O", "properties": {"magmom": -0.082}}, {"species": [{"element": "O", "occu": 1}], "abc": [0.361212, 0.58585, 0.372296], "xyz": [3.4605081260279995, 5.629281500699999, 3.595796344464], "label": "O", "properties": {"magmom": -0.074}}, {"species": [{"element": "O", "occu": 1}], "abc": [0.638788, 0.08585, 0.127704], "xyz": [6.119760873972, 0.8249105006999999, 1.233420655536], "label": "O", "properties": {"magmom": -0.075}}, {"species": [{"element": "O", "occu": 1}], "abc": [0.138788, 0.41415, 0.872296], "xyz": [1.3296263739719998, 3.9794604993, 8.425013344463999], "label": "O", "properties": {"magmom": -0.074}}, {"species": [{"element": "O", "occu": 1}], "abc": [0.861212, 0.91415, 0.627704], "xyz": [8.250642626028, 8.7838314993, 6.062637655536], "label": "O", "properties": {"magmom": -0.074}}, {"species": [{"element": "O", "occu": 1}], "abc": [0.638788, 0.41415, 0.627704], "xyz": [6.119760873972, 3.9794604993, 6.062637655536], "label": "O", "properties": {"magmom": -0.074}}, {"species": [{"element": "O", "occu": 1}], "abc": [0.361212, 0.91415, 0.872296], "xyz": [3.4605081260279995, 8.7838314993, 8.425013344463999], "label": "O", "properties": {"magmom": -0.075}}, {"species": [{"element": "O", "occu": 1}], "abc": [0.861212, 0.58585, 0.127704], "xyz": [8.250642626028, 5.629281500699999, 1.233420655536], "label": "O", "properties": {"magmom": -0.074}}, {"species": [{"element": "O", "occu": 1}], "abc": [0.138788, 0.08585, 0.372296], "xyz": [1.3296263739719998, 0.8249105006999999, 3.595796344464], "label": "O", "properties": {"magmom": -0.074}}, {"species": [{"element": "O", "occu": 1}], "abc": [0.41963, 0.878812, 0.146192], "xyz": [4.02016828047, 8.444277774504, 1.4119857833279998], "label": "O", "properties": {"magmom": -0.068}}, {"species": [{"element": "O", "occu": 1}], "abc": [0.58037, 0.378812, 0.353808], "xyz": [5.56010071953, 3.6399067745039995, 3.417231216672], "label": "O", "properties": {"magmom": -0.068}}, {"species": [{"element": "O", "occu": 1}], "abc": [0.08037, 0.121188, 0.646192], "xyz": [0.7699662195299999, 1.164464225496, 6.241202783328], "label": "O", "properties": {"magmom": -0.069}}, {"species": [{"element": "O", "occu": 1}], "abc": [0.91963, 0.621188, 0.853808], "xyz": [8.81030278047, 5.968835225495999, 8.246448216672], "label": "O", "properties": {"magmom": -0.068}}, {"species": [{"element": "O", "occu": 1}], "abc": [0.58037, 0.121188, 0.853808], "xyz": [5.56010071953, 1.164464225496, 8.246448216672], "label": "O", "properties": {"magmom": -0.068}}, {"species": [{"element": "O", "occu": 1}], "abc": [0.41963, 0.621188, 0.646192], "xyz": [4.02016828047, 5.968835225495999, 6.241202783328], "label": "O", "properties": {"magmom": -0.068}}, {"species": [{"element": "O", "occu": 1}], "abc": [0.91963, 0.878812, 0.353808], "xyz": [8.81030278047, 8.444277774504, 3.417231216672], "label": "O", "properties": {"magmom": -0.069}}, {"species": [{"element": "O", "occu": 1}], "abc": [0.08037, 0.378812, 0.146192], "xyz": [0.7699662195299999, 3.6399067745039995, 1.4119857833279998], "label": "O", "properties": {"magmom": -0.068}}, {"species": [{"element": "O", "occu": 1}], "abc": [0.138498, 0.653634, 0.088196], "xyz": [1.326848095962, 6.280600468428, 0.851835245064], "label": "O", "properties": {"magmom": -0.039}}, {"species": [{"element": "O", "occu": 1}], "abc": [0.861502, 0.153634, 0.411804], "xyz": [8.253420904038, 1.4762294684279997, 3.9773817549359998], "label": "O", "properties": {"magmom": -0.039}}, {"species": [{"element": "O", "occu": 1}], "abc": [0.361502, 0.346366, 0.588196], "xyz": [3.4632864040379996, 3.3281415315719998, 5.681052245064], "label": "O", "properties": {"magmom": -0.038}}, {"species": [{"element": "O", "occu": 1}], "abc": [0.638498, 0.846366, 0.911804], "xyz": [6.116982595962, 8.132512531571999, 8.806598754936], "label": "O", "properties": {"magmom": -0.039}}, {"species": [{"element": "O", "occu": 1}], "abc": [0.861502, 0.346366, 0.911804], "xyz": [8.253420904038, 3.3281415315719998, 8.806598754936], "label": "O", "properties": {"magmom": -0.039}}, {"species": [{"element": "O", "occu": 1}], "abc": [0.138498, 0.846366, 0.588196], "xyz": [1.326848095962, 8.132512531571999, 5.681052245064], "label": "O", "properties": {"magmom": -0.039}}, {"species": [{"element": "O", "occu": 1}], "abc": [0.638498, 0.653634, 0.411804], "xyz": [6.116982595962, 6.280600468428, 3.9773817549359998], "label": "O", "properties": {"magmom": -0.038}}, {"species": [{"element": "O", "occu": 1}], "abc": [0.361502, 0.153634, 0.088196], "xyz": [3.4632864040379996, 1.4762294684279997, 0.851835245064], "label": "O", "properties": {"magmom": -0.039}}]}, "formation_enthalpy": -162.26615142968558, "temp": 900, "gibbs_model": "SISSO", "interpolated": false}, {"@module": "rxn_network.entries", "@class": "GibbsComputedStructureEntry", "energy": -18.140731002760162, "composition": {"Y": 2.0, "Cl": 6.0}, "energy_adjustments": [], "parameters": {}, "data": {"oxide_type": "None", "icsd_ids": [15684]}, "entry_id": "mp-27455", "correction": 0.0, "structure": {"@module": "pymatgen.core.structure", "@class": "Structure", "charge": null, "lattice": {"matrix": [[6.051635, 3.504288, 0.0], [-6.051635, 3.504288, 0.0], [0.0, 2.391735, 6.649119]], "a": 6.993019416544545, "b": 6.993019416544545, "c": 7.06619981223189, "alpha": 80.23461153988119, "beta": 80.23461153988119, "gamma": 119.8527678276477, "volume": 282.01137025879706}, "sites": [{"species": [{"element": "Y", "occu": 1}], "abc": [0.166513, 0.833487, 0.0], "xyz": [-4.03628320249, 3.504288, 0.0], "label": "Y", "properties": {"magmom": 0.0}}, {"species": [{"element": "Y", "occu": 1}], "abc": [0.833487, 0.166513, 0.0], "xyz": [4.03628320249, 3.504288, 0.0], "label": "Y", "properties": {"magmom": 0.0}}, {"species": [{"element": "Cl", "occu": 1}], "abc": [0.949738, 0.576527, 0.775885], "xyz": [2.2585367499849993, 7.2041834347950005, 5.158951695315], "label": "Cl", "properties": {"magmom": -0.0}}, {"species": [{"element": "Cl", "occu": 1}], "abc": [0.423473, 0.050262, 0.224115], "xyz": [2.2585367499849998, 2.196127565205, 1.490167304685], "label": "Cl", "properties": {"magmom": -0.0}}, {"species": [{"element": "Cl", "occu": 1}], "abc": [0.801418, 0.801418, 0.229103], "xyz": [0.0, 6.1647526244729995, 1.523333110257], "label": "Cl", "properties": {"magmom": -0.0}}, {"species": [{"element": "Cl", "occu": 1}], "abc": [0.198582, 0.198582, 0.770897], "xyz": [0.0, 3.235558375527, 5.125785889743], "label": "Cl", "properties": {"magmom": -0.0}}, {"species": [{"element": "Cl", "occu": 1}], "abc": [0.576527, 0.949738, 0.775885], "xyz": [-2.2585367499849993, 7.2041834347950005, 5.158951695315], "label": "Cl", "properties": {"magmom": -0.0}}, {"species": [{"element": "Cl", "occu": 1}], "abc": [0.050262, 0.423473, 0.224115], "xyz": [-2.2585367499849998, 2.196127565205, 1.490167304685], "label": "Cl", "properties": {"magmom": -0.0}}]}, "formation_enthalpy": -21.83721526622667, "temp": 900, "gibbs_model": "SISSO", "interpolated": false}, {"@module": "rxn_network.entries", "@class": "GibbsComputedStructureEntry", "energy": -18.2368091306, "composition": {"Na": 4.0, "C": 2.0, "O": 6.0}, "energy_adjustments": [], "parameters": {}, "data": {"oxide_type": "oxide", "icsd_ids": [81008, 81007, 81009, 81010, 81004, 81011, 81012, 81006, 81013, 81005]}, "entry_id": "mp-20495", "correction": 0.0, "structure": {"@module": "pymatgen.core.structure", "@class": "Structure", "charge": null, "lattice": {"matrix": [[2.636601, -4.566727, 0.0], [2.636601, 4.566727, 0.0], [0.0, 0.0, 6.401566]], "a": 5.273202094148298, "b": 5.273202094148298, "c": 6.401566, "alpha": 90.0, "beta": 90.0, "gamma": 120.00000118121802, "volume": 154.15786455407107}, "sites": [{"species": [{"element": "Na", "occu": 1}], "abc": [0.333333, 0.666667, 0.25], "xyz": [2.636601, 1.522245377818, 1.6003915], "label": "Na", "properties": {"magmom": 0.0}}, {"species": [{"element": "Na", "occu": 1}], "abc": [0.666667, 0.333333, 0.75], "xyz": [2.636601, -1.522245377818, 4.8011745], "label": "Na", "properties": {"magmom": 0.0}}, {"species": [{"element": "Na", "occu": 1}], "abc": [0.0, 0.0, 0.5], "xyz": [0.0, 0.0, 3.200783], "label": "Na", "properties": {"magmom": -0.0}}, {"species": [{"element": "Na", "occu": 1}], "abc": [0.0, 0.0, 0.0], "xyz": [0.0, 0.0, 0.0], "label": "Na", "properties": {"magmom": -0.0}}, {"species": [{"element": "C", "occu": 1}], "abc": [0.666667, 0.333333, 0.25], "xyz": [2.636601, -1.522245377818, 1.6003915], "label": "C", "properties": {"magmom": -0.0}}, {"species": [{"element": "C", "occu": 1}], "abc": [0.333333, 0.666667, 0.75], "xyz": [2.636601, 1.522245377818, 4.8011745], "label": "C", "properties": {"magmom": -0.0}}, {"species": [{"element": "O", "occu": 1}], "abc": [0.809016, 0.618032, 0.25], "xyz": [3.762556183848, -0.8721717893679997, 1.6003915], "label": "O", "properties": {"magmom": 0.0}}, {"species": [{"element": "O", "occu": 1}], "abc": [0.190984, 0.381968, 0.75], "xyz": [1.510645816152, 0.872171789368, 4.8011745], "label": "O", "properties": {"magmom": 0.0}}, {"species": [{"element": "O", "occu": 1}], "abc": [0.190984, 0.809016, 0.75], "xyz": [2.636601, 2.822383421264, 4.8011745], "label": "O", "properties": {"magmom": 0.0}}, {"species": [{"element": "O", "occu": 1}], "abc": [0.381968, 0.190984, 0.25], "xyz": [1.510645816152, -0.872171789368, 1.6003915], "label": "O", "properties": {"magmom": 0.0}}, {"species": [{"element": "O", "occu": 1}], "abc": [0.809016, 0.190984, 0.25], "xyz": [2.636601, -2.822383421264, 1.6003915], "label": "O", "properties": {"magmom": 0.0}}, {"species": [{"element": "O", "occu": 1}], "abc": [0.618032, 0.809016, 0.75], "xyz": [3.762556183848, 0.8721717893679997, 4.8011745], "label": "O", "properties": {"magmom": 0.0}}]}, "formation_enthalpy": -24.84616964749999, "temp": 900, "gibbs_model": "SISSO", "interpolated": false}], "products": [{"@module": "rxn_network.entries", "@class": "GibbsComputedStructureEntry", "energy": -16.406560223724014, "composition": {"C": 4.0, "O": 8.0}, "energy_adjustments": [], "parameters": {}, "data": {"oxide_type": "oxide", "icsd_ids": []}, "entry_id": "mp-995198", "correction": 0.0, "structure": {"@module": "pymatgen.core.structure", "@class": "Structure", "charge": null, "lattice": {"matrix": [[4.097631, 0.0, 0.0], [0.0, 3.702413, 0.0], [0.0, 1.330186, 9.947058]], "a": 4.097631, "b": 3.702413, "c": 10.03560449848239, "alpha": 82.38322022798138, "beta": 90.0, "gamma": 90.0, "volume": 150.90803328009147}, "sites": [{"species": [{"element": "C", "occu": 1}], "abc": [0.143077, 0.093125, 0.18416], "xyz": [0.586276750587, 0.589754264385, 1.83185020128], "label": "C", "properties": {"magmom": -0.0}}, {"species": [{"element": "C", "occu": 1}], "abc": [0.643077, 0.906875, 0.31584], "xyz": [2.635092250587, 3.7777517356150003, 3.14167879872], "label": "C", "properties": {"magmom": -0.0}}, {"species": [{"element": "C", "occu": 1}], "abc": [0.856923, 0.906875, 0.81584], "xyz": [3.511354249413, 4.442844735615, 8.11520779872], "label": "C", "properties": {"magmom": -0.0}}, {"species": [{"element": "C", "occu": 1}], "abc": [0.356923, 0.093125, 0.68416], "xyz": [1.462538749413, 1.2548472643850002, 6.80537920128], "label": "C", "properties": {"magmom": -0.0}}, {"species": [{"element": "O", "occu": 1}], "abc": [0.242449, 0.243691, 0.07987], "xyz": [0.9934665383189999, 1.0084866822029999, 0.79447152246], "label": "O", "properties": {"magmom": -0.0}}, {"species": [{"element": "O", "occu": 1}], "abc": [0.742449, 0.756309, 0.42013], "xyz": [3.042282038319, 3.3590193177970002, 4.17905747754], "label": "O", "properties": {"magmom": -0.0}}, {"species": [{"element": "O", "occu": 1}], "abc": [0.757551, 0.756309, 0.92013], "xyz": [3.1041644616809996, 4.024112317797, 9.15258647754], "label": "O", "properties": {"magmom": -0.0}}, {"species": [{"element": "O", "occu": 1}], "abc": [0.257551, 0.243691, 0.57987], "xyz": [1.055348961681, 1.673579682203, 5.76800052246], "label": "O", "properties": {"magmom": -0.0}}, {"species": [{"element": "O", "occu": 1}], "abc": [0.304222, 0.929789, 0.29532], "xyz": [1.2465894980819998, 3.835293410377, 2.9375651685600004], "label": "O", "properties": {"magmom": -0.0}}, {"species": [{"element": "O", "occu": 1}], "abc": [0.804222, 0.070211, 0.20468], "xyz": [3.2954049980819997, 0.532212589623, 2.03596383144], "label": "O", "properties": {"magmom": -0.0}}, {"species": [{"element": "O", "occu": 1}], "abc": [0.695778, 0.070211, 0.70468], "xyz": [2.851041501918, 1.197305589623, 7.00949283144], "label": "O", "properties": {"magmom": -0.0}}, {"species": [{"element": "O", "occu": 1}], "abc": [0.195778, 0.929789, 0.79532], "xyz": [0.802226001918, 4.500386410377, 7.91109416856], "label": "O", "properties": {"magmom": -0.0}}]}, "formation_enthalpy": -17.540653609999993, "temp": 900, "gibbs_model": "SISSO", "interpolated": false}, {"@module": "rxn_network.entries", "@class": "GibbsComputedStructureEntry", "energy": -52.405470119648015, "composition": {"Y": 4.0, "Mn": 4.0, "O": 14.0}, "energy_adjustments": [], "parameters": {}, "data": {"oxide_type": "oxide", "icsd_ids": [56516, 202516]}, "entry_id": "mp-18831", "correction": 0.0, "structure": {"@module": "pymatgen.core.structure", "@class": "Structure", "charge": null, "lattice": {"matrix": [[0.0, 5.028728, 5.028728], [5.028728, 0.0, 5.028728], [5.028728, 5.028728, 0.0]], "a": 7.11169533908533, "b": 7.11169533908533, "c": 7.11169533908533, "alpha": 59.99999999999999, "beta": 59.99999999999999, "gamma": 59.99999999999999, "volume": 254.33400635784096}, "sites": [{"species": [{"element": "Y", "occu": 1}], "abc": [0.125, 0.125, 0.125], "xyz": [1.257182, 1.257182, 1.257182], "label": "Y", "properties": {"magmom": 0.023}}, {"species": [{"element": "Y", "occu": 1}], "abc": [0.625, 0.125, 0.125], "xyz": [1.257182, 3.7715460000000003, 3.7715460000000003], "label": "Y", "properties": {"magmom": 0.022}}, {"species": [{"element": "Y", "occu": 1}], "abc": [0.125, 0.125, 0.625], "xyz": [3.7715460000000003, 3.7715460000000003, 1.257182], "label": "Y", "properties": {"magmom": 0.023}}, {"species": [{"element": "Y", "occu": 1}], "abc": [0.125, 0.625, 0.125], "xyz": [3.7715460000000003, 1.257182, 3.7715460000000003], "label": "Y", "properties": {"magmom": 0.022}}, {"species": [{"element": "Mn", "occu": 1}], "abc": [0.625, 0.625, 0.625], "xyz": [6.28591, 6.28591, 6.28591], "label": "Mn", "properties": {"magmom": 3.187}}, {"species": [{"element": "Mn", "occu": 1}], "abc": [0.125, 0.625, 0.625], "xyz": [6.28591, 3.7715460000000003, 3.7715460000000003], "label": "Mn", "properties": {"magmom": 3.192}}, {"species": [{"element": "Mn", "occu": 1}], "abc": [0.625, 0.625, 0.125], "xyz": [3.7715460000000003, 3.7715460000000003, 6.28591], "label": "Mn", "properties": {"magmom": 3.187}}, {"species": [{"element": "Mn", "occu": 1}], "abc": [0.625, 0.125, 0.625], "xyz": [3.7715460000000003, 6.28591, 3.7715460000000003], "label": "Mn", "properties": {"magmom": 3.187}}, {"species": [{"element": "O", "occu": 1}], "abc": [0.0, 0.0, 0.0], "xyz": [0.0, 0.0, 0.0], "label": "O", "properties": {"magmom": -0.005}}, {"species": [{"element": "O", "occu": 1}], "abc": [0.25, 0.25, 0.25], "xyz": [2.514364, 2.514364, 2.514364], "label": "O", "properties": {"magmom": -0.005}}, {"species": [{"element": "O", "occu": 1}], "abc": [0.295066, 0.295066, 0.704934], "xyz": [5.028728, 5.028728, 2.967613312096], "label": "O", "properties": {"magmom": -0.085}}, {"species": [{"element": "O", "occu": 1}], "abc": [0.545066, 0.545066, 0.954934], "xyz": [7.543092, 7.543092, 5.481977312096], "label": "O", "properties": {"magmom": -0.092}}, {"species": [{"element": "O", "occu": 1}], "abc": [0.704934, 0.295066, 0.704934], "xyz": [5.028728, 7.0898426879039995, 5.028728], "label": "O", "properties": {"magmom": -0.081}}, {"species": [{"element": "O", "occu": 1}], "abc": [0.704934, 0.295066, 0.295066], "xyz": [2.967613312096, 5.028728, 5.028728], "label": "O", "properties": {"magmom": -0.083}}, {"species": [{"element": "O", "occu": 1}], "abc": [0.295066, 0.704934, 0.704934], "xyz": [7.0898426879039995, 5.028728, 5.028728], "label": "O", "properties": {"magmom": -0.078}}, {"species": [{"element": "O", "occu": 1}], "abc": [0.295066, 0.704934, 0.295066], "xyz": [5.028728, 2.967613312096, 5.028728], "label": "O", "properties": {"magmom": -0.077}}, {"species": [{"element": "O", "occu": 1}], "abc": [0.704934, 0.704934, 0.295066], "xyz": [5.028728, 5.028728, 7.0898426879039995], "label": "O", "properties": {"magmom": -0.092}}, {"species": [{"element": "O", "occu": 1}], "abc": [0.954934, 0.545066, 0.545066], "xyz": [5.481977312096, 7.543092, 7.543092], "label": "O", "properties": {"magmom": -0.078}}, {"species": [{"element": "O", "occu": 1}], "abc": [0.545066, 0.954934, 0.954934], "xyz": [9.604206687904, 7.543092, 7.543092], "label": "O", "properties": {"magmom": -0.083}}, {"species": [{"element": "O", "occu": 1}], "abc": [0.954934, 0.954934, 0.545066], "xyz": [7.543092, 7.543092, 9.604206687904], "label": "O", "properties": {"magmom": -0.085}}, {"species": [{"element": "O", "occu": 1}], "abc": [0.954934, 0.545066, 0.954934], "xyz": [7.543092, 9.604206687904, 7.543092], "label": "O", "properties": {"magmom": -0.077}}, {"species": [{"element": "O", "occu": 1}], "abc": [0.545066, 0.954934, 0.545066], "xyz": [7.543092, 5.481977312096, 7.543092], "label": "O", "properties": {"magmom": -0.081}}]}, "formation_enthalpy": -63.542959923294035, "temp": 900, "gibbs_model": "SISSO", "interpolated": false}, {"@module": "rxn_network.entries", "@class": "GibbsComputedStructureEntry", "energy": -3.3966003111, "composition": {"Na": 1.0, "Cl": 1.0}, "energy_adjustments": [], "parameters": {}, "data": {"oxide_type": "None", "icsd_ids": [190542, 622368, 43434]}, "entry_id": "mp-22851", "correction": 0.0, "structure": {"@module": "pymatgen.core.structure", "@class": "Structure", "charge": null, "lattice": {"matrix": [[3.50219, 0.0, 0.0], [0.0, 3.50219, 0.0], [0.0, 0.0, 3.50219]], "a": 3.50219, "b": 3.50219, "c": 3.50219, "alpha": 90.0, "beta": 90.0, "gamma": 90.0, "volume": 42.955532869553466}, "sites": [{"species": [{"element": "Na", "occu": 1}], "abc": [0.0, 0.0, 0.0], "xyz": [0.0, 0.0, 0.0], "label": "Na", "properties": {"magmom": -0.0}}, {"species": [{"element": "Cl", "occu": 1}], "abc": [0.5, 0.5, 0.5], "xyz": [1.751095, 1.751095, 1.751095], "label": "Cl", "properties": {"magmom": -0.0}}]}, "formation_enthalpy": -3.90139248826, "temp": 900, "gibbs_model": "SISSO", "interpolated": false}]}, "balance": true, "@version": null}, {"@module": "rxn_network.helpers", "@class": "BalancedPathway", "rxns": [{"@module": "rxn_network.reaction", "@class": "ComputedReaction", "reactants": [{"@module": "rxn_network.entries", "@class": "GibbsComputedStructureEntry", "energy": -122.21166045469023, "composition": {"Mn": 32.0, "O": 48.0}, "energy_adjustments": [], "parameters": {}, "data": {"oxide_type": "oxide", "icsd_ids": [290639, 290640, 290638, 290641]}, "entry_id": "mp-1172875", "correction": 0.0, "structure": {"@module": "pymatgen.core.structure", "@class": "Structure", "charge": null, "lattice": {"matrix": [[9.580269, 0.0, 0.0], [0.0, 9.608742, 0.0], [0.0, 0.0, 9.658434]], "a": 9.580269, "b": 9.608742, "c": 9.658434, "alpha": 90.0, "beta": 90.0, "gamma": 90.0, "volume": 889.1007007723838}, "sites": [{"species": [{"element": "Mn", "occu": 1}], "abc": [0.5, 0.5, 0.0], "xyz": [4.7901345, 4.804371, 0.0], "label": "Mn", "properties": {"magmom": 3.954}}, {"species": [{"element": "Mn", "occu": 1}], "abc": [0.5, 0.0, 0.5], "xyz": [4.7901345, 0.0, 4.829217], "label": "Mn", "properties": {"magmom": 3.947}}, {"species": [{"element": "Mn", "occu": 1}], "abc": [0.0, 0.5, 0.5], "xyz": [0.0, 4.804371, 4.829217], "label": "Mn", "properties": {"magmom": 3.95}}, {"species": [{"element": "Mn", "occu": 1}], "abc": [0.0, 0.0, 0.0], "xyz": [0.0, 0.0, 0.0], "label": "Mn", "properties": {"magmom": 3.95}}, {"species": [{"element": "Mn", "occu": 1}], "abc": [0.0, 0.0, 0.5], "xyz": [0.0, 0.0, 4.829217], "label": "Mn", "properties": {"magmom": 3.958}}, {"species": [{"element": "Mn", "occu": 1}], "abc": [0.0, 0.5, 0.0], "xyz": [0.0, 4.804371, 0.0], "label": "Mn", "properties": {"magmom": 3.961}}, {"species": [{"element": "Mn", "occu": 1}], "abc": [0.5, 0.0, 0.0], "xyz": [4.7901345, 0.0, 0.0], "label": "Mn", "properties": {"magmom": 3.958}}, {"species": [{"element": "Mn", "occu": 1}], "abc": [0.5, 0.5, 0.5], "xyz": [4.7901345, 4.804371, 4.829217], "label": "Mn", "properties": {"magmom": 3.96}}, {"species": [{"element": "Mn", "occu": 1}], "abc": [0.509136, 0.758839, 0.285941], "xyz": [4.877659837584, 7.291488170538, 2.761742276394], "label": "Mn", "properties": {"magmom": 3.994}}, {"species": [{"element": "Mn", "occu": 1}], "abc": [0.490864, 0.258839, 0.214059], "xyz": [4.702609162416, 2.4871171705379997, 2.067474723606], "label": "Mn", "properties": {"magmom": 3.994}}, {"species": [{"element": "Mn", "occu": 1}], "abc": [0.990864, 0.241161, 0.785941], "xyz": [9.492743662415998, 2.3172538294619995, 7.590959276394], "label": "Mn", "properties": {"magmom": 3.994}}, {"species": [{"element": "Mn", "occu": 1}], "abc": [0.009136, 0.741161, 0.714059], "xyz": [0.087525337584, 7.121624829461999, 6.896691723606], "label": "Mn", "properties": {"magmom": 3.995}}, {"species": [{"element": "Mn", "occu": 1}], "abc": [0.490864, 0.241161, 0.714059], "xyz": [4.702609162416, 2.3172538294619995, 6.896691723606], "label": "Mn", "properties": {"magmom": 3.994}}, {"species": [{"element": "Mn", "occu": 1}], "abc": [0.509136, 0.741161, 0.785941], "xyz": [4.877659837584, 7.121624829461999, 7.590959276394], "label": "Mn", "properties": {"magmom": 3.994}}, {"species": [{"element": "Mn", "occu": 1}], "abc": [0.009136, 0.758839, 0.214059], "xyz": [0.087525337584, 7.291488170538, 2.067474723606], "label": "Mn", "properties": {"magmom": 3.994}}, {"species": [{"element": "Mn", "occu": 1}], "abc": [0.990864, 0.258839, 0.285941], "xyz": [9.492743662415998, 2.4871171705379997, 2.761742276394], "label": "Mn", "properties": {"magmom": 3.995}}, {"species": [{"element": "Mn", "occu": 1}], "abc": [0.256414, 0.787943, 0.999876], "xyz": [2.4565150953659995, 7.571140997705999, 9.657236354184], "label": "Mn", "properties": {"magmom": 3.983}}, {"species": [{"element": "Mn", "occu": 1}], "abc": [0.743586, 0.287943, 0.500124], "xyz": [7.1237539046339995, 2.766769997706, 4.830414645816], "label": "Mn", "properties": {"magmom": 3.983}}, {"species": [{"element": "Mn", "occu": 1}], "abc": [0.243586, 0.212057, 0.499876], "xyz": [2.3336194046339997, 2.0376010022939997, 4.828019354184], "label": "Mn", "properties": {"magmom": 3.983}}, {"species": [{"element": "Mn", "occu": 1}], "abc": [0.756414, 0.712057, 0.000124], "xyz": [7.246649595366, 6.841972002294, 0.001197645816], "label": "Mn", "properties": {"magmom": 3.983}}, {"species": [{"element": "Mn", "occu": 1}], "abc": [0.743586, 0.212057, 0.000124], "xyz": [7.1237539046339995, 2.0376010022939997, 0.001197645816], "label": "Mn", "properties": {"magmom": 3.983}}, {"species": [{"element": "Mn", "occu": 1}], "abc": [0.256414, 0.712057, 0.499876], "xyz": [2.4565150953659995, 6.841972002294, 4.828019354184], "label": "Mn", "properties": {"magmom": 3.983}}, {"species": [{"element": "Mn", "occu": 1}], "abc": [0.756414, 0.787943, 0.500124], "xyz": [7.246649595366, 7.571140997705999, 4.830414645816], "label": "Mn", "properties": {"magmom": 3.983}}, {"species": [{"element": "Mn", "occu": 1}], "abc": [0.243586, 0.287943, 0.999876], "xyz": [2.3336194046339997, 2.766769997706, 9.657236354184], "label": "Mn", "properties": {"magmom": 3.983}}, {"species": [{"element": "Mn", "occu": 1}], "abc": [0.215751, 0.511796, 0.246639], "xyz": [2.066952617019, 4.917715720632, 2.382146503326], "label": "Mn", "properties": {"magmom": 3.993}}, {"species": [{"element": "Mn", "occu": 1}], "abc": [0.784249, 0.011796, 0.253361], "xyz": [7.5133163829809995, 0.11334472063199999, 2.447070496674], "label": "Mn", "properties": {"magmom": 3.993}}, {"species": [{"element": "Mn", "occu": 1}], "abc": [0.284249, 0.488204, 0.746639], "xyz": [2.7231818829809997, 4.691026279368, 7.211363503326], "label": "Mn", "properties": {"magmom": 3.993}}, {"species": [{"element": "Mn", "occu": 1}], "abc": [0.715751, 0.988204, 0.753361], "xyz": [6.857087117019, 9.495397279368, 7.276287496674], "label": "Mn", "properties": {"magmom": 3.993}}, {"species": [{"element": "Mn", "occu": 1}], "abc": [0.784249, 0.488204, 0.753361], "xyz": [7.5133163829809995, 4.691026279368, 7.276287496674], "label": "Mn", "properties": {"magmom": 3.993}}, {"species": [{"element": "Mn", "occu": 1}], "abc": [0.215751, 0.988204, 0.746639], "xyz": [2.066952617019, 9.495397279368, 7.211363503326], "label": "Mn", "properties": {"magmom": 3.993}}, {"species": [{"element": "Mn", "occu": 1}], "abc": [0.715751, 0.511796, 0.253361], "xyz": [6.857087117019, 4.917715720632, 2.447070496674], "label": "Mn", "properties": {"magmom": 3.993}}, {"species": [{"element": "Mn", "occu": 1}], "abc": [0.284249, 0.011796, 0.246639], "xyz": [2.7231818829809997, 0.11334472063199999, 2.382146503326], "label": "Mn", "properties": {"magmom": 3.993}}, {"species": [{"element": "O", "occu": 1}], "abc": [0.148653, 0.92325, 0.125336], "xyz": [1.424135727657, 8.871271051499999, 1.210549483824], "label": "O", "properties": {"magmom": -0.066}}, {"species": [{"element": "O", "occu": 1}], "abc": [0.851347, 0.42325, 0.374664], "xyz": [8.156133272342998, 4.0669000515, 3.618667516176], "label": "O", "properties": {"magmom": -0.066}}, {"species": [{"element": "O", "occu": 1}], "abc": [0.351347, 0.07675, 0.625336], "xyz": [3.365998772343, 0.7374709485, 6.039766483824], "label": "O", "properties": {"magmom": -0.066}}, {"species": [{"element": "O", "occu": 1}], "abc": [0.648653, 0.57675, 0.874664], "xyz": [6.214270227657, 5.541841948499999, 8.447884516176], "label": "O", "properties": {"magmom": -0.067}}, {"species": [{"element": "O", "occu": 1}], "abc": [0.851347, 0.07675, 0.874664], "xyz": [8.156133272342998, 0.7374709485, 8.447884516176], "label": "O", "properties": {"magmom": -0.066}}, {"species": [{"element": "O", "occu": 1}], "abc": [0.148653, 0.57675, 0.625336], "xyz": [1.424135727657, 5.541841948499999, 6.039766483824], "label": "O", "properties": {"magmom": -0.066}}, {"species": [{"element": "O", "occu": 1}], "abc": [0.648653, 0.92325, 0.374664], "xyz": [6.214270227657, 8.871271051499999, 3.618667516176], "label": "O", "properties": {"magmom": -0.066}}, {"species": [{"element": "O", "occu": 1}], "abc": [0.351347, 0.42325, 0.125336], "xyz": [3.365998772343, 4.0669000515, 1.210549483824], "label": "O", "properties": {"magmom": -0.067}}, {"species": [{"element": "O", "occu": 1}], "abc": [0.093362, 0.639767, 0.352725], "xyz": [0.8944330743779999, 6.147356043114, 3.40677113265], "label": "O", "properties": {"magmom": -0.046}}, {"species": [{"element": "O", "occu": 1}], "abc": [0.906638, 0.139767, 0.147275], "xyz": [8.685835925622, 1.342985043114, 1.4224458673499998], "label": "O", "properties": {"magmom": -0.046}}, {"species": [{"element": "O", "occu": 1}], "abc": [0.406638, 0.360233, 0.852725], "xyz": [3.8957014256219997, 3.461385956886, 8.23598813265], "label": "O", "properties": {"magmom": -0.046}}, {"species": [{"element": "O", "occu": 1}], "abc": [0.593362, 0.860233, 0.647275], "xyz": [5.684567574377999, 8.265756956886, 6.25166286735], "label": "O", "properties": {"magmom": -0.047}}, {"species": [{"element": "O", "occu": 1}], "abc": [0.906638, 0.360233, 0.647275], "xyz": [8.685835925622, 3.461385956886, 6.25166286735], "label": "O", "properties": {"magmom": -0.046}}, {"species": [{"element": "O", "occu": 1}], "abc": [0.093362, 0.860233, 0.852725], "xyz": [0.8944330743779999, 8.265756956886, 8.23598813265], "label": "O", "properties": {"magmom": -0.046}}, {"species": [{"element": "O", "occu": 1}], "abc": [0.593362, 0.639767, 0.147275], "xyz": [5.684567574377999, 6.147356043114, 1.4224458673499998], "label": "O", "properties": {"magmom": -0.046}}, {"species": [{"element": "O", "occu": 1}], "abc": [0.406638, 0.139767, 0.352725], "xyz": [3.8957014256219997, 1.342985043114, 3.40677113265], "label": "O", "properties": {"magmom": -0.047}}, {"species": [{"element": "O", "occu": 1}], "abc": [0.377278, 0.8579, 0.416654], "xyz": [3.6144247277819996, 8.2433397618, 4.024225159836], "label": "O", "properties": {"magmom": -0.083}}, {"species": [{"element": "O", "occu": 1}], "abc": [0.622722, 0.3579, 0.083346], "xyz": [5.965844272218, 3.4389687617999996, 0.804991840164], "label": "O", "properties": {"magmom": -0.082}}, {"species": [{"element": "O", "occu": 1}], "abc": [0.122722, 0.1421, 0.916654], "xyz": [1.1757097722179999, 1.3654022382, 8.853442159836], "label": "O", "properties": {"magmom": -0.082}}, {"species": [{"element": "O", "occu": 1}], "abc": [0.877278, 0.6421, 0.583346], "xyz": [8.404559227782, 6.1697732381999995, 5.634208840164], "label": "O", "properties": {"magmom": -0.082}}, {"species": [{"element": "O", "occu": 1}], "abc": [0.622722, 0.1421, 0.583346], "xyz": [5.965844272218, 1.3654022382, 5.634208840164], "label": "O", "properties": {"magmom": -0.083}}, {"species": [{"element": "O", "occu": 1}], "abc": [0.377278, 0.6421, 0.916654], "xyz": [3.6144247277819996, 6.1697732381999995, 8.853442159836], "label": "O", "properties": {"magmom": -0.082}}, {"species": [{"element": "O", "occu": 1}], "abc": [0.877278, 0.8579, 0.083346], "xyz": [8.404559227782, 8.2433397618, 0.804991840164], "label": "O", "properties": {"magmom": -0.082}}, {"species": [{"element": "O", "occu": 1}], "abc": [0.122722, 0.3579, 0.416654], "xyz": [1.1757097722179999, 3.4389687617999996, 4.024225159836], "label": "O", "properties": {"magmom": -0.082}}, {"species": [{"element": "O", "occu": 1}], "abc": [0.361212, 0.58585, 0.372296], "xyz": [3.4605081260279995, 5.629281500699999, 3.595796344464], "label": "O", "properties": {"magmom": -0.074}}, {"species": [{"element": "O", "occu": 1}], "abc": [0.638788, 0.08585, 0.127704], "xyz": [6.119760873972, 0.8249105006999999, 1.233420655536], "label": "O", "properties": {"magmom": -0.075}}, {"species": [{"element": "O", "occu": 1}], "abc": [0.138788, 0.41415, 0.872296], "xyz": [1.3296263739719998, 3.9794604993, 8.425013344463999], "label": "O", "properties": {"magmom": -0.074}}, {"species": [{"element": "O", "occu": 1}], "abc": [0.861212, 0.91415, 0.627704], "xyz": [8.250642626028, 8.7838314993, 6.062637655536], "label": "O", "properties": {"magmom": -0.074}}, {"species": [{"element": "O", "occu": 1}], "abc": [0.638788, 0.41415, 0.627704], "xyz": [6.119760873972, 3.9794604993, 6.062637655536], "label": "O", "properties": {"magmom": -0.074}}, {"species": [{"element": "O", "occu": 1}], "abc": [0.361212, 0.91415, 0.872296], "xyz": [3.4605081260279995, 8.7838314993, 8.425013344463999], "label": "O", "properties": {"magmom": -0.075}}, {"species": [{"element": "O", "occu": 1}], "abc": [0.861212, 0.58585, 0.127704], "xyz": [8.250642626028, 5.629281500699999, 1.233420655536], "label": "O", "properties": {"magmom": -0.074}}, {"species": [{"element": "O", "occu": 1}], "abc": [0.138788, 0.08585, 0.372296], "xyz": [1.3296263739719998, 0.8249105006999999, 3.595796344464], "label": "O", "properties": {"magmom": -0.074}}, {"species": [{"element": "O", "occu": 1}], "abc": [0.41963, 0.878812, 0.146192], "xyz": [4.02016828047, 8.444277774504, 1.4119857833279998], "label": "O", "properties": {"magmom": -0.068}}, {"species": [{"element": "O", "occu": 1}], "abc": [0.58037, 0.378812, 0.353808], "xyz": [5.56010071953, 3.6399067745039995, 3.417231216672], "label": "O", "properties": {"magmom": -0.068}}, {"species": [{"element": "O", "occu": 1}], "abc": [0.08037, 0.121188, 0.646192], "xyz": [0.7699662195299999, 1.164464225496, 6.241202783328], "label": "O", "properties": {"magmom": -0.069}}, {"species": [{"element": "O", "occu": 1}], "abc": [0.91963, 0.621188, 0.853808], "xyz": [8.81030278047, 5.968835225495999, 8.246448216672], "label": "O", "properties": {"magmom": -0.068}}, {"species": [{"element": "O", "occu": 1}], "abc": [0.58037, 0.121188, 0.853808], "xyz": [5.56010071953, 1.164464225496, 8.246448216672], "label": "O", "properties": {"magmom": -0.068}}, {"species": [{"element": "O", "occu": 1}], "abc": [0.41963, 0.621188, 0.646192], "xyz": [4.02016828047, 5.968835225495999, 6.241202783328], "label": "O", "properties": {"magmom": -0.068}}, {"species": [{"element": "O", "occu": 1}], "abc": [0.91963, 0.878812, 0.353808], "xyz": [8.81030278047, 8.444277774504, 3.417231216672], "label": "O", "properties": {"magmom": -0.069}}, {"species": [{"element": "O", "occu": 1}], "abc": [0.08037, 0.378812, 0.146192], "xyz": [0.7699662195299999, 3.6399067745039995, 1.4119857833279998], "label": "O", "properties": {"magmom": -0.068}}, {"species": [{"element": "O", "occu": 1}], "abc": [0.138498, 0.653634, 0.088196], "xyz": [1.326848095962, 6.280600468428, 0.851835245064], "label": "O", "properties": {"magmom": -0.039}}, {"species": [{"element": "O", "occu": 1}], "abc": [0.861502, 0.153634, 0.411804], "xyz": [8.253420904038, 1.4762294684279997, 3.9773817549359998], "label": "O", "properties": {"magmom": -0.039}}, {"species": [{"element": "O", "occu": 1}], "abc": [0.361502, 0.346366, 0.588196], "xyz": [3.4632864040379996, 3.3281415315719998, 5.681052245064], "label": "O", "properties": {"magmom": -0.038}}, {"species": [{"element": "O", "occu": 1}], "abc": [0.638498, 0.846366, 0.911804], "xyz": [6.116982595962, 8.132512531571999, 8.806598754936], "label": "O", "properties": {"magmom": -0.039}}, {"species": [{"element": "O", "occu": 1}], "abc": [0.861502, 0.346366, 0.911804], "xyz": [8.253420904038, 3.3281415315719998, 8.806598754936], "label": "O", "properties": {"magmom": -0.039}}, {"species": [{"element": "O", "occu": 1}], "abc": [0.138498, 0.846366, 0.588196], "xyz": [1.326848095962, 8.132512531571999, 5.681052245064], "label": "O", "properties": {"magmom": -0.039}}, {"species": [{"element": "O", "occu": 1}], "abc": [0.638498, 0.653634, 0.411804], "xyz": [6.116982595962, 6.280600468428, 3.9773817549359998], "label": "O", "properties": {"magmom": -0.038}}, {"species": [{"element": "O", "occu": 1}], "abc": [0.361502, 0.153634, 0.088196], "xyz": [3.4632864040379996, 1.4762294684279997, 0.851835245064], "label": "O", "properties": {"magmom": -0.039}}]}, "formation_enthalpy": -162.26615142968558, "temp": 900, "gibbs_model": "SISSO", "interpolated": false}, {"@module": "rxn_network.entries", "@class": "GibbsComputedStructureEntry", "energy": -18.2368091306, "composition": {"Na": 4.0, "C": 2.0, "O": 6.0}, "energy_adjustments": [], "parameters": {}, "data": {"oxide_type": "oxide", "icsd_ids": [81008, 81007, 81009, 81010, 81004, 81011, 81012, 81006, 81013, 81005]}, "entry_id": "mp-20495", "correction": 0.0, "structure": {"@module": "pymatgen.core.structure", "@class": "Structure", "charge": null, "lattice": {"matrix": [[2.636601, -4.566727, 0.0], [2.636601, 4.566727, 0.0], [0.0, 0.0, 6.401566]], "a": 5.273202094148298, "b": 5.273202094148298, "c": 6.401566, "alpha": 90.0, "beta": 90.0, "gamma": 120.00000118121802, "volume": 154.15786455407107}, "sites": [{"species": [{"element": "Na", "occu": 1}], "abc": [0.333333, 0.666667, 0.25], "xyz": [2.636601, 1.522245377818, 1.6003915], "label": "Na", "properties": {"magmom": 0.0}}, {"species": [{"element": "Na", "occu": 1}], "abc": [0.666667, 0.333333, 0.75], "xyz": [2.636601, -1.522245377818, 4.8011745], "label": "Na", "properties": {"magmom": 0.0}}, {"species": [{"element": "Na", "occu": 1}], "abc": [0.0, 0.0, 0.5], "xyz": [0.0, 0.0, 3.200783], "label": "Na", "properties": {"magmom": -0.0}}, {"species": [{"element": "Na", "occu": 1}], "abc": [0.0, 0.0, 0.0], "xyz": [0.0, 0.0, 0.0], "label": "Na", "properties": {"magmom": -0.0}}, {"species": [{"element": "C", "occu": 1}], "abc": [0.666667, 0.333333, 0.25], "xyz": [2.636601, -1.522245377818, 1.6003915], "label": "C", "properties": {"magmom": -0.0}}, {"species": [{"element": "C", "occu": 1}], "abc": [0.333333, 0.666667, 0.75], "xyz": [2.636601, 1.522245377818, 4.8011745], "label": "C", "properties": {"magmom": -0.0}}, {"species": [{"element": "O", "occu": 1}], "abc": [0.809016, 0.618032, 0.25], "xyz": [3.762556183848, -0.8721717893679997, 1.6003915], "label": "O", "properties": {"magmom": 0.0}}, {"species": [{"element": "O", "occu": 1}], "abc": [0.190984, 0.381968, 0.75], "xyz": [1.510645816152, 0.872171789368, 4.8011745], "label": "O", "properties": {"magmom": 0.0}}, {"species": [{"element": "O", "occu": 1}], "abc": [0.190984, 0.809016, 0.75], "xyz": [2.636601, 2.822383421264, 4.8011745], "label": "O", "properties": {"magmom": 0.0}}, {"species": [{"element": "O", "occu": 1}], "abc": [0.381968, 0.190984, 0.25], "xyz": [1.510645816152, -0.872171789368, 1.6003915], "label": "O", "properties": {"magmom": 0.0}}, {"species": [{"element": "O", "occu": 1}], "abc": [0.809016, 0.190984, 0.25], "xyz": [2.636601, -2.822383421264, 1.6003915], "label": "O", "properties": {"magmom": 0.0}}, {"species": [{"element": "O", "occu": 1}], "abc": [0.618032, 0.809016, 0.75], "xyz": [3.762556183848, 0.8721717893679997, 4.8011745], "label": "O", "properties": {"magmom": 0.0}}]}, "formation_enthalpy": -24.84616964749999, "temp": 900, "gibbs_model": "SISSO", "interpolated": false}], "products": [{"@module": "rxn_network.entries", "@class": "GibbsComputedStructureEntry", "energy": -16.406560223724014, "composition": {"C": 4.0, "O": 8.0}, "energy_adjustments": [], "parameters": {}, "data": {"oxide_type": "oxide", "icsd_ids": []}, "entry_id": "mp-995198", "correction": 0.0, "structure": {"@module": "pymatgen.core.structure", "@class": "Structure", "charge": null, "lattice": {"matrix": [[4.097631, 0.0, 0.0], [0.0, 3.702413, 0.0], [0.0, 1.330186, 9.947058]], "a": 4.097631, "b": 3.702413, "c": 10.03560449848239, "alpha": 82.38322022798138, "beta": 90.0, "gamma": 90.0, "volume": 150.90803328009147}, "sites": [{"species": [{"element": "C", "occu": 1}], "abc": [0.143077, 0.093125, 0.18416], "xyz": [0.586276750587, 0.589754264385, 1.83185020128], "label": "C", "properties": {"magmom": -0.0}}, {"species": [{"element": "C", "occu": 1}], "abc": [0.643077, 0.906875, 0.31584], "xyz": [2.635092250587, 3.7777517356150003, 3.14167879872], "label": "C", "properties": {"magmom": -0.0}}, {"species": [{"element": "C", "occu": 1}], "abc": [0.856923, 0.906875, 0.81584], "xyz": [3.511354249413, 4.442844735615, 8.11520779872], "label": "C", "properties": {"magmom": -0.0}}, {"species": [{"element": "C", "occu": 1}], "abc": [0.356923, 0.093125, 0.68416], "xyz": [1.462538749413, 1.2548472643850002, 6.80537920128], "label": "C", "properties": {"magmom": -0.0}}, {"species": [{"element": "O", "occu": 1}], "abc": [0.242449, 0.243691, 0.07987], "xyz": [0.9934665383189999, 1.0084866822029999, 0.79447152246], "label": "O", "properties": {"magmom": -0.0}}, {"species": [{"element": "O", "occu": 1}], "abc": [0.742449, 0.756309, 0.42013], "xyz": [3.042282038319, 3.3590193177970002, 4.17905747754], "label": "O", "properties": {"magmom": -0.0}}, {"species": [{"element": "O", "occu": 1}], "abc": [0.757551, 0.756309, 0.92013], "xyz": [3.1041644616809996, 4.024112317797, 9.15258647754], "label": "O", "properties": {"magmom": -0.0}}, {"species": [{"element": "O", "occu": 1}], "abc": [0.257551, 0.243691, 0.57987], "xyz": [1.055348961681, 1.673579682203, 5.76800052246], "label": "O", "properties": {"magmom": -0.0}}, {"species": [{"element": "O", "occu": 1}], "abc": [0.304222, 0.929789, 0.29532], "xyz": [1.2465894980819998, 3.835293410377, 2.9375651685600004], "label": "O", "properties": {"magmom": -0.0}}, {"species": [{"element": "O", "occu": 1}], "abc": [0.804222, 0.070211, 0.20468], "xyz": [3.2954049980819997, 0.532212589623, 2.03596383144], "label": "O", "properties": {"magmom": -0.0}}, {"species": [{"element": "O", "occu": 1}], "abc": [0.695778, 0.070211, 0.70468], "xyz": [2.851041501918, 1.197305589623, 7.00949283144], "label": "O", "properties": {"magmom": -0.0}}, {"species": [{"element": "O", "occu": 1}], "abc": [0.195778, 0.929789, 0.79532], "xyz": [0.802226001918, 4.500386410377, 7.91109416856], "label": "O", "properties": {"magmom": -0.0}}]}, "formation_enthalpy": -17.540653609999993, "temp": 900, "gibbs_model": "SISSO", "interpolated": false}, {"@module": "rxn_network.entries", "@class": "GibbsComputedStructureEntry", "energy": -36.99391445940127, "composition": {"Na": 12.0, "Mn": 4.0, "O": 12.0}, "energy_adjustments": [], "parameters": {}, "data": {"oxide_type": "oxide", "icsd_ids": []}, "entry_id": "mp-755984", "correction": 0.0, "structure": {"@module": "pymatgen.core.structure", "@class": "Structure", "charge": null, "lattice": {"matrix": [[-4.38434, 4.166432, -1.5e-05], [3.3e-05, -5e-06, 10.882992], [4.318919, 4.276572, 1.1e-05]], "a": 6.048271889262998, "b": 10.88299200005118, "c": 6.078003734769007, "alpha": 89.99979137425213, "beta": 91.74208465947723, "gamma": 90.0002861688326, "volume": 399.88931606812173}, "sites": [{"species": [{"element": "Na", "occu": 1}], "abc": [0.907931, 0.775869, 0.045739], "xyz": [-3.7831095607220004, 3.9784350195550005, 8.443763004212], "label": "Na", "properties": {"magmom": -0.001}}, {"species": [{"element": "Na", "occu": 1}], "abc": [0.407922, 0.724126, 0.04574], "xyz": [-1.5908974902620001, 1.895186056954, 7.880651849302001], "label": "Na", "properties": {"magmom": -0.001}}, {"species": [{"element": "Na", "occu": 1}], "abc": [0.592078, 0.275868, 0.954259], "xyz": [1.5255051711449998, 6.547808666503999, 3.0022708527349997], "label": "Na", "properties": {"magmom": 0.001}}, {"species": [{"element": "Na", "occu": 1}], "abc": [0.092077, 0.224135, 0.954256], "xyz": [3.717664891539, 4.464575929021, 2.439268527581], "label": "Na", "properties": {"magmom": 0.001}}, {"species": [{"element": "Na", "occu": 1}], "abc": [0.857544, 0.00271, 0.353688], "xyz": [-2.232214548258, 5.0854709469940005, 0.029483935728], "label": "Na", "properties": {"magmom": 0.0}}, {"species": [{"element": "Na", "occu": 1}], "abc": [0.357536, 0.49729, 0.353681], "xyz": [-0.040023384830999875, 3.002189206634, 5.412001619131], "label": "Na", "properties": {"magmom": 0.0}}, {"species": [{"element": "Na", "occu": 1}], "abc": [0.642482, 0.502718, 0.646314], "xyz": [-0.025465127619999972, 5.440863406242, 5.47107344448], "label": "Na", "properties": {"magmom": -0.0}}, {"species": [{"element": "Na", "occu": 1}], "abc": [0.142461, 0.997294, 0.646307], "xyz": [2.166783032095, 3.3575275022859996, 10.85354759611], "label": "Na", "properties": {"magmom": -0.0}}, {"species": [{"element": "Na", "occu": 1}], "abc": [0.983139, 0.278134, 0.506104], "xyz": [-2.1245842832619997, 6.260570594866, 3.026920916987], "label": "Na", "properties": {"magmom": -0.001}}, {"species": [{"element": "Na", "occu": 1}], "abc": [0.516857, 0.778137, 0.493895], "xyz": [-0.1329586413539996, 4.265623181479, 8.468456425894], "label": "Na", "properties": {"magmom": 0.001}}, {"species": [{"element": "Na", "occu": 1}], "abc": [0.483153, 0.221859, 0.506099], "xyz": [0.06750088430800005, 4.177391823429, 2.414488041922], "label": "Na", "properties": {"magmom": -0.001}}, {"species": [{"element": "Na", "occu": 1}], "abc": [0.016854, 0.72187, 0.493899], "xyz": [2.059239930531, 2.182412069806, 7.856110615119], "label": "Na", "properties": {"magmom": 0.001}}, {"species": [{"element": "Mn", "occu": 1}], "abc": [0.667522, 0.997249, 0.835497], "xyz": [0.6818333714800007, 6.354243111543, 10.853052066645], "label": "Mn", "properties": {"magmom": -3.739}}, {"species": [{"element": "Mn", "occu": 1}], "abc": [0.167519, 0.50275, 0.835511], "xyz": [2.8740606708990004, 4.27107695675, 5.471430905836001], "label": "Mn", "properties": {"magmom": -3.739}}, {"species": [{"element": "Mn", "occu": 1}], "abc": [0.832462, 0.497248, 0.164508], "xyz": [-2.9392833090440003, 4.17192413592, 5.411535328674001], "label": "Mn", "properties": {"magmom": 3.739}}, {"species": [{"element": "Mn", "occu": 1}], "abc": [0.332455, 0.002746, 0.164496], "xyz": [-0.747150764258, 2.088630124542, 0.029881518663], "label": "Mn", "properties": {"magmom": 3.739}}, {"species": [{"element": "O", "occu": 1}], "abc": [0.60621, 0.912275, 0.111297], "xyz": [-2.177117918382, 3.0016978152290004, 9.928273657917], "label": "O", "properties": {"magmom": -0.003}}, {"species": [{"element": "O", "occu": 1}], "abc": [0.893799, 0.41228, 0.888699], "xyz": [-0.08048610603899986, 7.524535953596001, 4.486836310463999], "label": "O", "properties": {"magmom": 0.003}}, {"species": [{"element": "O", "occu": 1}], "abc": [0.106214, 0.587722, 0.111308], "xyz": [0.015071342118000042, 0.918547146014, 6.396173455401999], "label": "O", "properties": {"magmom": -0.003}}, {"species": [{"element": "O", "occu": 1}], "abc": [0.393788, 0.087721, 0.888696], "xyz": [2.111708454497, 5.441262915923, 0.9546708100679999], "label": "O", "properties": {"magmom": 0.003}}, {"species": [{"element": "O", "occu": 1}], "abc": [0.68099, 0.368388, 0.300038], "xyz": [-1.689839720874, 4.120430795476, 4.0091567424640004], "label": "O", "properties": {"magmom": 0.002}}, {"species": [{"element": "O", "occu": 1}], "abc": [0.819014, 0.868393, 0.69996], "xyz": [-0.5677366405509998, 6.405791133203, 9.450709486206], "label": "O", "properties": {"magmom": -0.002}}, {"species": [{"element": "O", "occu": 1}], "abc": [0.180985, 0.131608, 0.300038], "xyz": [0.5023443870860002, 2.037195147216, 1.432289396779], "label": "O", "properties": {"magmom": 0.002}}, {"species": [{"element": "O", "occu": 1}], "abc": [0.319018, 0.631613, 0.699959], "xyz": [1.62440368943, 4.322588706259, 6.873842140375], "label": "O", "properties": {"magmom": -0.002}}, {"species": [{"element": "O", "occu": 1}], "abc": [0.691503, 0.627301, 0.305273], "xyz": [-1.7133142021999996, 4.186619054947, 6.82690475005], "label": "O", "properties": {"magmom": 0.0}}, {"species": [{"element": "O", "occu": 1}], "abc": [0.80849, 0.1273, 0.694735], "xyz": [-0.5441866542350002, 6.339602219600001, 1.385400396335], "label": "O", "properties": {"magmom": -0.0}}, {"species": [{"element": "O", "occu": 1}], "abc": [0.191502, 0.872693, 0.305266], "xyz": [0.478838047643, 2.103367725551, 9.497511422852], "label": "O", "properties": {"magmom": 0.0}}, {"species": [{"element": "O", "occu": 1}], "abc": [0.308494, 0.372701, 0.694737], "xyz": [1.6479825444760003, 4.256410211467, 4.056105016089], "label": "O", "properties": {"magmom": -0.0}}]}, "formation_enthalpy": -49.82037866746067, "temp": 900, "gibbs_model": "SISSO", "interpolated": false}]}, {"@module": "rxn_network.reaction", "@class": "ComputedReaction", "reactants": [{"@module": "rxn_network.entries", "@class": "GibbsComputedStructureEntry", "energy": -36.99391445940127, "composition": {"Na": 12.0, "Mn": 4.0, "O": 12.0}, "energy_adjustments": [], "parameters": {}, "data": {"oxide_type": "oxide", "icsd_ids": []}, "entry_id": "mp-755984", "correction": 0.0, "structure": {"@module": "pymatgen.core.structure", "@class": "Structure", "charge": null, "lattice": {"matrix": [[-4.38434, 4.166432, -1.5e-05], [3.3e-05, -5e-06, 10.882992], [4.318919, 4.276572, 1.1e-05]], "a": 6.048271889262998, "b": 10.88299200005118, "c": 6.078003734769007, "alpha": 89.99979137425213, "beta": 91.74208465947723, "gamma": 90.0002861688326, "volume": 399.88931606812173}, "sites": [{"species": [{"element": "Na", "occu": 1}], "abc": [0.907931, 0.775869, 0.045739], "xyz": [-3.7831095607220004, 3.9784350195550005, 8.443763004212], "label": "Na", "properties": {"magmom": -0.001}}, {"species": [{"element": "Na", "occu": 1}], "abc": [0.407922, 0.724126, 0.04574], "xyz": [-1.5908974902620001, 1.895186056954, 7.880651849302001], "label": "Na", "properties": {"magmom": -0.001}}, {"species": [{"element": "Na", "occu": 1}], "abc": [0.592078, 0.275868, 0.954259], "xyz": [1.5255051711449998, 6.547808666503999, 3.0022708527349997], "label": "Na", "properties": {"magmom": 0.001}}, {"species": [{"element": "Na", "occu": 1}], "abc": [0.092077, 0.224135, 0.954256], "xyz": [3.717664891539, 4.464575929021, 2.439268527581], "label": "Na", "properties": {"magmom": 0.001}}, {"species": [{"element": "Na", "occu": 1}], "abc": [0.857544, 0.00271, 0.353688], "xyz": [-2.232214548258, 5.0854709469940005, 0.029483935728], "label": "Na", "properties": {"magmom": 0.0}}, {"species": [{"element": "Na", "occu": 1}], "abc": [0.357536, 0.49729, 0.353681], "xyz": [-0.040023384830999875, 3.002189206634, 5.412001619131], "label": "Na", "properties": {"magmom": 0.0}}, {"species": [{"element": "Na", "occu": 1}], "abc": [0.642482, 0.502718, 0.646314], "xyz": [-0.025465127619999972, 5.440863406242, 5.47107344448], "label": "Na", "properties": {"magmom": -0.0}}, {"species": [{"element": "Na", "occu": 1}], "abc": [0.142461, 0.997294, 0.646307], "xyz": [2.166783032095, 3.3575275022859996, 10.85354759611], "label": "Na", "properties": {"magmom": -0.0}}, {"species": [{"element": "Na", "occu": 1}], "abc": [0.983139, 0.278134, 0.506104], "xyz": [-2.1245842832619997, 6.260570594866, 3.026920916987], "label": "Na", "properties": {"magmom": -0.001}}, {"species": [{"element": "Na", "occu": 1}], "abc": [0.516857, 0.778137, 0.493895], "xyz": [-0.1329586413539996, 4.265623181479, 8.468456425894], "label": "Na", "properties": {"magmom": 0.001}}, {"species": [{"element": "Na", "occu": 1}], "abc": [0.483153, 0.221859, 0.506099], "xyz": [0.06750088430800005, 4.177391823429, 2.414488041922], "label": "Na", "properties": {"magmom": -0.001}}, {"species": [{"element": "Na", "occu": 1}], "abc": [0.016854, 0.72187, 0.493899], "xyz": [2.059239930531, 2.182412069806, 7.856110615119], "label": "Na", "properties": {"magmom": 0.001}}, {"species": [{"element": "Mn", "occu": 1}], "abc": [0.667522, 0.997249, 0.835497], "xyz": [0.6818333714800007, 6.354243111543, 10.853052066645], "label": "Mn", "properties": {"magmom": -3.739}}, {"species": [{"element": "Mn", "occu": 1}], "abc": [0.167519, 0.50275, 0.835511], "xyz": [2.8740606708990004, 4.27107695675, 5.471430905836001], "label": "Mn", "properties": {"magmom": -3.739}}, {"species": [{"element": "Mn", "occu": 1}], "abc": [0.832462, 0.497248, 0.164508], "xyz": [-2.9392833090440003, 4.17192413592, 5.411535328674001], "label": "Mn", "properties": {"magmom": 3.739}}, {"species": [{"element": "Mn", "occu": 1}], "abc": [0.332455, 0.002746, 0.164496], "xyz": [-0.747150764258, 2.088630124542, 0.029881518663], "label": "Mn", "properties": {"magmom": 3.739}}, {"species": [{"element": "O", "occu": 1}], "abc": [0.60621, 0.912275, 0.111297], "xyz": [-2.177117918382, 3.0016978152290004, 9.928273657917], "label": "O", "properties": {"magmom": -0.003}}, {"species": [{"element": "O", "occu": 1}], "abc": [0.893799, 0.41228, 0.888699], "xyz": [-0.08048610603899986, 7.524535953596001, 4.486836310463999], "label": "O", "properties": {"magmom": 0.003}}, {"species": [{"element": "O", "occu": 1}], "abc": [0.106214, 0.587722, 0.111308], "xyz": [0.015071342118000042, 0.918547146014, 6.396173455401999], "label": "O", "properties": {"magmom": -0.003}}, {"species": [{"element": "O", "occu": 1}], "abc": [0.393788, 0.087721, 0.888696], "xyz": [2.111708454497, 5.441262915923, 0.9546708100679999], "label": "O", "properties": {"magmom": 0.003}}, {"species": [{"element": "O", "occu": 1}], "abc": [0.68099, 0.368388, 0.300038], "xyz": [-1.689839720874, 4.120430795476, 4.0091567424640004], "label": "O", "properties": {"magmom": 0.002}}, {"species": [{"element": "O", "occu": 1}], "abc": [0.819014, 0.868393, 0.69996], "xyz": [-0.5677366405509998, 6.405791133203, 9.450709486206], "label": "O", "properties": {"magmom": -0.002}}, {"species": [{"element": "O", "occu": 1}], "abc": [0.180985, 0.131608, 0.300038], "xyz": [0.5023443870860002, 2.037195147216, 1.432289396779], "label": "O", "properties": {"magmom": 0.002}}, {"species": [{"element": "O", "occu": 1}], "abc": [0.319018, 0.631613, 0.699959], "xyz": [1.62440368943, 4.322588706259, 6.873842140375], "label": "O", "properties": {"magmom": -0.002}}, {"species": [{"element": "O", "occu": 1}], "abc": [0.691503, 0.627301, 0.305273], "xyz": [-1.7133142021999996, 4.186619054947, 6.82690475005], "label": "O", "properties": {"magmom": 0.0}}, {"species": [{"element": "O", "occu": 1}], "abc": [0.80849, 0.1273, 0.694735], "xyz": [-0.5441866542350002, 6.339602219600001, 1.385400396335], "label": "O", "properties": {"magmom": -0.0}}, {"species": [{"element": "O", "occu": 1}], "abc": [0.191502, 0.872693, 0.305266], "xyz": [0.478838047643, 2.103367725551, 9.497511422852], "label": "O", "properties": {"magmom": 0.0}}, {"species": [{"element": "O", "occu": 1}], "abc": [0.308494, 0.372701, 0.694737], "xyz": [1.6479825444760003, 4.256410211467, 4.056105016089], "label": "O", "properties": {"magmom": -0.0}}]}, "formation_enthalpy": -49.82037866746067, "temp": 900, "gibbs_model": "SISSO", "interpolated": false}, {"@module": "rxn_network.entries", "@class": "GibbsComputedStructureEntry", "energy": -18.140731002760162, "composition": {"Y": 2.0, "Cl": 6.0}, "energy_adjustments": [], "parameters": {}, "data": {"oxide_type": "None", "icsd_ids": [15684]}, "entry_id": "mp-27455", "correction": 0.0, "structure": {"@module": "pymatgen.core.structure", "@class": "Structure", "charge": null, "lattice": {"matrix": [[6.051635, 3.504288, 0.0], [-6.051635, 3.504288, 0.0], [0.0, 2.391735, 6.649119]], "a": 6.993019416544545, "b": 6.993019416544545, "c": 7.06619981223189, "alpha": 80.23461153988119, "beta": 80.23461153988119, "gamma": 119.8527678276477, "volume": 282.01137025879706}, "sites": [{"species": [{"element": "Y", "occu": 1}], "abc": [0.166513, 0.833487, 0.0], "xyz": [-4.03628320249, 3.504288, 0.0], "label": "Y", "properties": {"magmom": 0.0}}, {"species": [{"element": "Y", "occu": 1}], "abc": [0.833487, 0.166513, 0.0], "xyz": [4.03628320249, 3.504288, 0.0], "label": "Y", "properties": {"magmom": 0.0}}, {"species": [{"element": "Cl", "occu": 1}], "abc": [0.949738, 0.576527, 0.775885], "xyz": [2.2585367499849993, 7.2041834347950005, 5.158951695315], "label": "Cl", "properties": {"magmom": -0.0}}, {"species": [{"element": "Cl", "occu": 1}], "abc": [0.423473, 0.050262, 0.224115], "xyz": [2.2585367499849998, 2.196127565205, 1.490167304685], "label": "Cl", "properties": {"magmom": -0.0}}, {"species": [{"element": "Cl", "occu": 1}], "abc": [0.801418, 0.801418, 0.229103], "xyz": [0.0, 6.1647526244729995, 1.523333110257], "label": "Cl", "properties": {"magmom": -0.0}}, {"species": [{"element": "Cl", "occu": 1}], "abc": [0.198582, 0.198582, 0.770897], "xyz": [0.0, 3.235558375527, 5.125785889743], "label": "Cl", "properties": {"magmom": -0.0}}, {"species": [{"element": "Cl", "occu": 1}], "abc": [0.576527, 0.949738, 0.775885], "xyz": [-2.2585367499849993, 7.2041834347950005, 5.158951695315], "label": "Cl", "properties": {"magmom": -0.0}}, {"species": [{"element": "Cl", "occu": 1}], "abc": [0.050262, 0.423473, 0.224115], "xyz": [-2.2585367499849998, 2.196127565205, 1.490167304685], "label": "Cl", "properties": {"magmom": -0.0}}]}, "formation_enthalpy": -21.83721526622667, "temp": 900, "gibbs_model": "SISSO", "interpolated": false}], "products": [{"@module": "rxn_network.entries", "@class": "GibbsComputedStructureEntry", "energy": -25.565825354933907, "composition": {"Y": 2.0, "Mn": 2.0, "O": 6.0}, "energy_adjustments": [], "parameters": {}, "data": {"oxide_type": "oxide", "icsd_ids": [422989, 422982, 422990, 73361, 181182, 182284]}, "entry_id": "mp-19227", "correction": 0.0, "structure": {"@module": "pymatgen.core.structure", "@class": "Structure", "charge": null, "lattice": {"matrix": [[1.811967, -3.138419, 0.0], [1.811967, 3.138419, 0.0], [0.0, 0.0, 11.440313]], "a": 3.6239340817197543, "b": 3.6239340817197543, "c": 11.440313, "alpha": 90.0, "beta": 90.0, "gamma": 120.00000149189675, "volume": 130.1155226662575}, "sites": [{"species": [{"element": "Y", "occu": 1}], "abc": [0.0, 0.0, 0.5], "xyz": [0.0, 0.0, 5.7201565], "label": "Y", "properties": {"magmom": -0.019}}, {"species": [{"element": "Y", "occu": 1}], "abc": [0.0, 0.0, 0.0], "xyz": [0.0, 0.0, 0.0], "label": "Y", "properties": {"magmom": -0.019}}, {"species": [{"element": "Mn", "occu": 1}], "abc": [0.666667, 0.333333, 0.75], "xyz": [1.811967, -1.0461417589459998, 8.580234749999999], "label": "Mn", "properties": {"magmom": -3.937}}, {"species": [{"element": "Mn", "occu": 1}], "abc": [0.333333, 0.666667, 0.25], "xyz": [1.811967, 1.0461417589459998, 2.86007825], "label": "Mn", "properties": {"magmom": -3.936}}, {"species": [{"element": "O", "occu": 1}], "abc": [0.333333, 0.666667, 0.416134], "xyz": [1.811967, 1.0461417589459998, 4.760703209942], "label": "O", "properties": {"magmom": 0.027}}, {"species": [{"element": "O", "occu": 1}], "abc": [0.666667, 0.333333, 0.916134], "xyz": [1.811967, -1.0461417589459998, 10.480859709942], "label": "O", "properties": {"magmom": 0.027}}, {"species": [{"element": "O", "occu": 1}], "abc": [0.666667, 0.333333, 0.583866], "xyz": [1.811967, -1.0461417589459998, 6.679609790058], "label": "O", "properties": {"magmom": 0.027}}, {"species": [{"element": "O", "occu": 1}], "abc": [0.333333, 0.666667, 0.083866], "xyz": [1.811967, 1.0461417589459998, 0.959453290058], "label": "O", "properties": {"magmom": 0.027}}, {"species": [{"element": "O", "occu": 1}], "abc": [0.0, 0.0, 0.25], "xyz": [0.0, 0.0, 2.86007825], "label": "O", "properties": {"magmom": 0.033}}, {"species": [{"element": "O", "occu": 1}], "abc": [0.0, 0.0, 0.75], "xyz": [0.0, 0.0, 8.580234749999999], "label": "O", "properties": {"magmom": 0.033}}]}, "formation_enthalpy": -30.272521565397, "temp": 900, "gibbs_model": "SISSO", "interpolated": false}, {"@module": "rxn_network.entries", "@class": "GibbsComputedStructureEntry", "energy": -3.3966003111, "composition": {"Na": 1.0, "Cl": 1.0}, "energy_adjustments": [], "parameters": {}, "data": {"oxide_type": "None", "icsd_ids": [190542, 622368, 43434]}, "entry_id": "mp-22851", "correction": 0.0, "structure": {"@module": "pymatgen.core.structure", "@class": "Structure", "charge": null, "lattice": {"matrix": [[3.50219, 0.0, 0.0], [0.0, 3.50219, 0.0], [0.0, 0.0, 3.50219]], "a": 3.50219, "b": 3.50219, "c": 3.50219, "alpha": 90.0, "beta": 90.0, "gamma": 90.0, "volume": 42.955532869553466}, "sites": [{"species": [{"element": "Na", "occu": 1}], "abc": [0.0, 0.0, 0.0], "xyz": [0.0, 0.0, 0.0], "label": "Na", "properties": {"magmom": -0.0}}, {"species": [{"element": "Cl", "occu": 1}], "abc": [0.5, 0.5, 0.5], "xyz": [1.751095, 1.751095, 1.751095], "label": "Cl", "properties": {"magmom": -0.0}}]}, "formation_enthalpy": -3.90139248826, "temp": 900, "gibbs_model": "SISSO", "interpolated": false}]}, {"@module": "rxn_network.reaction", "@class": "ComputedReaction", "reactants": [{"@module": "rxn_network.entries", "@class": "GibbsComputedStructureEntry", "energy": 0.0, "composition": {"O": 8.0}, "energy_adjustments": [], "parameters": {}, "data": {"oxide_type": "None", "icsd_ids": [236855, 236857, 156481, 236856, 236858]}, "entry_id": "mp-12957", "correction": 0.0, "structure": {"@module": "pymatgen.core.structure", "@class": "Structure", "charge": null, "lattice": {"matrix": [[3.110107, 4.377428, 0.0], [-3.110107, 4.377428, 0.0], [0.0, 1.908312, 3.953345]], "a": 5.369789702272613, "b": 5.369789702272613, "c": 4.389828171850124, "alpha": 69.2448296788145, "beta": 69.2448296788145, "gamma": 70.78662063844565, "volume": 107.6438082346079}, "sites": [{"species": [{"element": "O", "occu": 1}], "abc": [0.726541, 0.213911, 0.155391], "xyz": [1.59433415141, 4.413295427448, 0.614314232895], "label": "O", "properties": {"magmom": 0.0}}, {"species": [{"element": "O", "occu": 1}], "abc": [0.786089, 0.273459, 0.844609], "xyz": [1.59433415141, 6.249872572552, 3.339030767105], "label": "O", "properties": {"magmom": 0.0}}, {"species": [{"element": "O", "occu": 1}], "abc": [0.273459, 0.786089, 0.844609], "xyz": [-1.59433415141, 6.249872572552, 3.339030767105], "label": "O", "properties": {"magmom": 0.0}}, {"species": [{"element": "O", "occu": 1}], "abc": [0.213911, 0.726541, 0.155391], "xyz": [-1.59433415141, 4.413295427448, 0.614314232895], "label": "O", "properties": {"magmom": 0.0}}, {"species": [{"element": "O", "occu": 1}], "abc": [0.792252, 0.792252, 0.17832], "xyz": [0.0, 7.2763423715519995, 0.7049604804], "label": "O", "properties": {"magmom": -0.0}}, {"species": [{"element": "O", "occu": 1}], "abc": [0.207748, 0.207748, 0.82168], "xyz": [0.0, 3.3868256284480003, 3.2483845196], "label": "O", "properties": {"magmom": -0.0}}, {"species": [{"element": "O", "occu": 1}], "abc": [0.851778, 0.851778, 0.867359], "xyz": [0.0, 9.112385321976, 3.428969365855], "label": "O", "properties": {"magmom": -0.0}}, {"species": [{"element": "O", "occu": 1}], "abc": [0.148222, 0.148222, 0.132641], "xyz": [0.0, 1.550782678024, 0.5243756341450001], "label": "O", "properties": {"magmom": -0.0}}]}, "formation_enthalpy": 0.0, "temp": 900, "gibbs_model": "SISSO", "interpolated": false}, {"@module": "rxn_network.entries", "@class": "GibbsComputedStructureEntry", "energy": -25.565825354933907, "composition": {"Y": 2.0, "Mn": 2.0, "O": 6.0}, "energy_adjustments": [], "parameters": {}, "data": {"oxide_type": "oxide", "icsd_ids": [422989, 422982, 422990, 73361, 181182, 182284]}, "entry_id": "mp-19227", "correction": 0.0, "structure": {"@module": "pymatgen.core.structure", "@class": "Structure", "charge": null, "lattice": {"matrix": [[1.811967, -3.138419, 0.0], [1.811967, 3.138419, 0.0], [0.0, 0.0, 11.440313]], "a": 3.6239340817197543, "b": 3.6239340817197543, "c": 11.440313, "alpha": 90.0, "beta": 90.0, "gamma": 120.00000149189675, "volume": 130.1155226662575}, "sites": [{"species": [{"element": "Y", "occu": 1}], "abc": [0.0, 0.0, 0.5], "xyz": [0.0, 0.0, 5.7201565], "label": "Y", "properties": {"magmom": -0.019}}, {"species": [{"element": "Y", "occu": 1}], "abc": [0.0, 0.0, 0.0], "xyz": [0.0, 0.0, 0.0], "label": "Y", "properties": {"magmom": -0.019}}, {"species": [{"element": "Mn", "occu": 1}], "abc": [0.666667, 0.333333, 0.75], "xyz": [1.811967, -1.0461417589459998, 8.580234749999999], "label": "Mn", "properties": {"magmom": -3.937}}, {"species": [{"element": "Mn", "occu": 1}], "abc": [0.333333, 0.666667, 0.25], "xyz": [1.811967, 1.0461417589459998, 2.86007825], "label": "Mn", "properties": {"magmom": -3.936}}, {"species": [{"element": "O", "occu": 1}], "abc": [0.333333, 0.666667, 0.416134], "xyz": [1.811967, 1.0461417589459998, 4.760703209942], "label": "O", "properties": {"magmom": 0.027}}, {"species": [{"element": "O", "occu": 1}], "abc": [0.666667, 0.333333, 0.916134], "xyz": [1.811967, -1.0461417589459998, 10.480859709942], "label": "O", "properties": {"magmom": 0.027}}, {"species": [{"element": "O", "occu": 1}], "abc": [0.666667, 0.333333, 0.583866], "xyz": [1.811967, -1.0461417589459998, 6.679609790058], "label": "O", "properties": {"magmom": 0.027}}, {"species": [{"element": "O", "occu": 1}], "abc": [0.333333, 0.666667, 0.083866], "xyz": [1.811967, 1.0461417589459998, 0.959453290058], "label": "O", "properties": {"magmom": 0.027}}, {"species": [{"element": "O", "occu": 1}], "abc": [0.0, 0.0, 0.25], "xyz": [0.0, 0.0, 2.86007825], "label": "O", "properties": {"magmom": 0.033}}, {"species": [{"element": "O", "occu": 1}], "abc": [0.0, 0.0, 0.75], "xyz": [0.0, 0.0, 8.580234749999999], "label": "O", "properties": {"magmom": 0.033}}]}, "formation_enthalpy": -30.272521565397, "temp": 900, "gibbs_model": "SISSO", "interpolated": false}], "products": [{"@module": "rxn_network.entries", "@class": "GibbsComputedStructureEntry", "energy": -52.405470119648015, "composition": {"Y": 4.0, "Mn": 4.0, "O": 14.0}, "energy_adjustments": [], "parameters": {}, "data": {"oxide_type": "oxide", "icsd_ids": [56516, 202516]}, "entry_id": "mp-18831", "correction": 0.0, "structure": {"@module": "pymatgen.core.structure", "@class": "Structure", "charge": null, "lattice": {"matrix": [[0.0, 5.028728, 5.028728], [5.028728, 0.0, 5.028728], [5.028728, 5.028728, 0.0]], "a": 7.11169533908533, "b": 7.11169533908533, "c": 7.11169533908533, "alpha": 59.99999999999999, "beta": 59.99999999999999, "gamma": 59.99999999999999, "volume": 254.33400635784096}, "sites": [{"species": [{"element": "Y", "occu": 1}], "abc": [0.125, 0.125, 0.125], "xyz": [1.257182, 1.257182, 1.257182], "label": "Y", "properties": {"magmom": 0.023}}, {"species": [{"element": "Y", "occu": 1}], "abc": [0.625, 0.125, 0.125], "xyz": [1.257182, 3.7715460000000003, 3.7715460000000003], "label": "Y", "properties": {"magmom": 0.022}}, {"species": [{"element": "Y", "occu": 1}], "abc": [0.125, 0.125, 0.625], "xyz": [3.7715460000000003, 3.7715460000000003, 1.257182], "label": "Y", "properties": {"magmom": 0.023}}, {"species": [{"element": "Y", "occu": 1}], "abc": [0.125, 0.625, 0.125], "xyz": [3.7715460000000003, 1.257182, 3.7715460000000003], "label": "Y", "properties": {"magmom": 0.022}}, {"species": [{"element": "Mn", "occu": 1}], "abc": [0.625, 0.625, 0.625], "xyz": [6.28591, 6.28591, 6.28591], "label": "Mn", "properties": {"magmom": 3.187}}, {"species": [{"element": "Mn", "occu": 1}], "abc": [0.125, 0.625, 0.625], "xyz": [6.28591, 3.7715460000000003, 3.7715460000000003], "label": "Mn", "properties": {"magmom": 3.192}}, {"species": [{"element": "Mn", "occu": 1}], "abc": [0.625, 0.625, 0.125], "xyz": [3.7715460000000003, 3.7715460000000003, 6.28591], "label": "Mn", "properties": {"magmom": 3.187}}, {"species": [{"element": "Mn", "occu": 1}], "abc": [0.625, 0.125, 0.625], "xyz": [3.7715460000000003, 6.28591, 3.7715460000000003], "label": "Mn", "properties": {"magmom": 3.187}}, {"species": [{"element": "O", "occu": 1}], "abc": [0.0, 0.0, 0.0], "xyz": [0.0, 0.0, 0.0], "label": "O", "properties": {"magmom": -0.005}}, {"species": [{"element": "O", "occu": 1}], "abc": [0.25, 0.25, 0.25], "xyz": [2.514364, 2.514364, 2.514364], "label": "O", "properties": {"magmom": -0.005}}, {"species": [{"element": "O", "occu": 1}], "abc": [0.295066, 0.295066, 0.704934], "xyz": [5.028728, 5.028728, 2.967613312096], "label": "O", "properties": {"magmom": -0.085}}, {"species": [{"element": "O", "occu": 1}], "abc": [0.545066, 0.545066, 0.954934], "xyz": [7.543092, 7.543092, 5.481977312096], "label": "O", "properties": {"magmom": -0.092}}, {"species": [{"element": "O", "occu": 1}], "abc": [0.704934, 0.295066, 0.704934], "xyz": [5.028728, 7.0898426879039995, 5.028728], "label": "O", "properties": {"magmom": -0.081}}, {"species": [{"element": "O", "occu": 1}], "abc": [0.704934, 0.295066, 0.295066], "xyz": [2.967613312096, 5.028728, 5.028728], "label": "O", "properties": {"magmom": -0.083}}, {"species": [{"element": "O", "occu": 1}], "abc": [0.295066, 0.704934, 0.704934], "xyz": [7.0898426879039995, 5.028728, 5.028728], "label": "O", "properties": {"magmom": -0.078}}, {"species": [{"element": "O", "occu": 1}], "abc": [0.295066, 0.704934, 0.295066], "xyz": [5.028728, 2.967613312096, 5.028728], "label": "O", "properties": {"magmom": -0.077}}, {"species": [{"element": "O", "occu": 1}], "abc": [0.704934, 0.704934, 0.295066], "xyz": [5.028728, 5.028728, 7.0898426879039995], "label": "O", "properties": {"magmom": -0.092}}, {"species": [{"element": "O", "occu": 1}], "abc": [0.954934, 0.545066, 0.545066], "xyz": [5.481977312096, 7.543092, 7.543092], "label": "O", "properties": {"magmom": -0.078}}, {"species": [{"element": "O", "occu": 1}], "abc": [0.545066, 0.954934, 0.954934], "xyz": [9.604206687904, 7.543092, 7.543092], "label": "O", "properties": {"magmom": -0.083}}, {"species": [{"element": "O", "occu": 1}], "abc": [0.954934, 0.954934, 0.545066], "xyz": [7.543092, 7.543092, 9.604206687904], "label": "O", "properties": {"magmom": -0.085}}, {"species": [{"element": "O", "occu": 1}], "abc": [0.954934, 0.545066, 0.954934], "xyz": [7.543092, 9.604206687904, 7.543092], "label": "O", "properties": {"magmom": -0.077}}, {"species": [{"element": "O", "occu": 1}], "abc": [0.545066, 0.954934, 0.545066], "xyz": [7.543092, 5.481977312096, 7.543092], "label": "O", "properties": {"magmom": -0.081}}]}, "formation_enthalpy": -63.542959923294035, "temp": 900, "gibbs_model": "SISSO", "interpolated": false}]}, {"@module": "rxn_network.reaction", "@class": "ComputedReaction", "reactants": [{"@module": "rxn_network.entries", "@class": "GibbsComputedStructureEntry", "energy": 0.0, "composition": {"O": 8.0}, "energy_adjustments": [], "parameters": {}, "data": {"oxide_type": "None", "icsd_ids": [236855, 236857, 156481, 236856, 236858]}, "entry_id": "mp-12957", "correction": 0.0, "structure": {"@module": "pymatgen.core.structure", "@class": "Structure", "charge": null, "lattice": {"matrix": [[3.110107, 4.377428, 0.0], [-3.110107, 4.377428, 0.0], [0.0, 1.908312, 3.953345]], "a": 5.369789702272613, "b": 5.369789702272613, "c": 4.389828171850124, "alpha": 69.2448296788145, "beta": 69.2448296788145, "gamma": 70.78662063844565, "volume": 107.6438082346079}, "sites": [{"species": [{"element": "O", "occu": 1}], "abc": [0.726541, 0.213911, 0.155391], "xyz": [1.59433415141, 4.413295427448, 0.614314232895], "label": "O", "properties": {"magmom": 0.0}}, {"species": [{"element": "O", "occu": 1}], "abc": [0.786089, 0.273459, 0.844609], "xyz": [1.59433415141, 6.249872572552, 3.339030767105], "label": "O", "properties": {"magmom": 0.0}}, {"species": [{"element": "O", "occu": 1}], "abc": [0.273459, 0.786089, 0.844609], "xyz": [-1.59433415141, 6.249872572552, 3.339030767105], "label": "O", "properties": {"magmom": 0.0}}, {"species": [{"element": "O", "occu": 1}], "abc": [0.213911, 0.726541, 0.155391], "xyz": [-1.59433415141, 4.413295427448, 0.614314232895], "label": "O", "properties": {"magmom": 0.0}}, {"species": [{"element": "O", "occu": 1}], "abc": [0.792252, 0.792252, 0.17832], "xyz": [0.0, 7.2763423715519995, 0.7049604804], "label": "O", "properties": {"magmom": -0.0}}, {"species": [{"element": "O", "occu": 1}], "abc": [0.207748, 0.207748, 0.82168], "xyz": [0.0, 3.3868256284480003, 3.2483845196], "label": "O", "properties": {"magmom": -0.0}}, {"species": [{"element": "O", "occu": 1}], "abc": [0.851778, 0.851778, 0.867359], "xyz": [0.0, 9.112385321976, 3.428969365855], "label": "O", "properties": {"magmom": -0.0}}, {"species": [{"element": "O", "occu": 1}], "abc": [0.148222, 0.148222, 0.132641], "xyz": [0.0, 1.550782678024, 0.5243756341450001], "label": "O", "properties": {"magmom": -0.0}}]}, "formation_enthalpy": 0.0, "temp": 900, "gibbs_model": "SISSO", "interpolated": false}, {"@module": "rxn_network.entries", "@class": "GibbsComputedStructureEntry", "energy": -36.99391445940127, "composition": {"Na": 12.0, "Mn": 4.0, "O": 12.0}, "energy_adjustments": [], "parameters": {}, "data": {"oxide_type": "oxide", "icsd_ids": []}, "entry_id": "mp-755984", "correction": 0.0, "structure": {"@module": "pymatgen.core.structure", "@class": "Structure", "charge": null, "lattice": {"matrix": [[-4.38434, 4.166432, -1.5e-05], [3.3e-05, -5e-06, 10.882992], [4.318919, 4.276572, 1.1e-05]], "a": 6.048271889262998, "b": 10.88299200005118, "c": 6.078003734769007, "alpha": 89.99979137425213, "beta": 91.74208465947723, "gamma": 90.0002861688326, "volume": 399.88931606812173}, "sites": [{"species": [{"element": "Na", "occu": 1}], "abc": [0.907931, 0.775869, 0.045739], "xyz": [-3.7831095607220004, 3.9784350195550005, 8.443763004212], "label": "Na", "properties": {"magmom": -0.001}}, {"species": [{"element": "Na", "occu": 1}], "abc": [0.407922, 0.724126, 0.04574], "xyz": [-1.5908974902620001, 1.895186056954, 7.880651849302001], "label": "Na", "properties": {"magmom": -0.001}}, {"species": [{"element": "Na", "occu": 1}], "abc": [0.592078, 0.275868, 0.954259], "xyz": [1.5255051711449998, 6.547808666503999, 3.0022708527349997], "label": "Na", "properties": {"magmom": 0.001}}, {"species": [{"element": "Na", "occu": 1}], "abc": [0.092077, 0.224135, 0.954256], "xyz": [3.717664891539, 4.464575929021, 2.439268527581], "label": "Na", "properties": {"magmom": 0.001}}, {"species": [{"element": "Na", "occu": 1}], "abc": [0.857544, 0.00271, 0.353688], "xyz": [-2.232214548258, 5.0854709469940005, 0.029483935728], "label": "Na", "properties": {"magmom": 0.0}}, {"species": [{"element": "Na", "occu": 1}], "abc": [0.357536, 0.49729, 0.353681], "xyz": [-0.040023384830999875, 3.002189206634, 5.412001619131], "label": "Na", "properties": {"magmom": 0.0}}, {"species": [{"element": "Na", "occu": 1}], "abc": [0.642482, 0.502718, 0.646314], "xyz": [-0.025465127619999972, 5.440863406242, 5.47107344448], "label": "Na", "properties": {"magmom": -0.0}}, {"species": [{"element": "Na", "occu": 1}], "abc": [0.142461, 0.997294, 0.646307], "xyz": [2.166783032095, 3.3575275022859996, 10.85354759611], "label": "Na", "properties": {"magmom": -0.0}}, {"species": [{"element": "Na", "occu": 1}], "abc": [0.983139, 0.278134, 0.506104], "xyz": [-2.1245842832619997, 6.260570594866, 3.026920916987], "label": "Na", "properties": {"magmom": -0.001}}, {"species": [{"element": "Na", "occu": 1}], "abc": [0.516857, 0.778137, 0.493895], "xyz": [-0.1329586413539996, 4.265623181479, 8.468456425894], "label": "Na", "properties": {"magmom": 0.001}}, {"species": [{"element": "Na", "occu": 1}], "abc": [0.483153, 0.221859, 0.506099], "xyz": [0.06750088430800005, 4.177391823429, 2.414488041922], "label": "Na", "properties": {"magmom": -0.001}}, {"species": [{"element": "Na", "occu": 1}], "abc": [0.016854, 0.72187, 0.493899], "xyz": [2.059239930531, 2.182412069806, 7.856110615119], "label": "Na", "properties": {"magmom": 0.001}}, {"species": [{"element": "Mn", "occu": 1}], "abc": [0.667522, 0.997249, 0.835497], "xyz": [0.6818333714800007, 6.354243111543, 10.853052066645], "label": "Mn", "properties": {"magmom": -3.739}}, {"species": [{"element": "Mn", "occu": 1}], "abc": [0.167519, 0.50275, 0.835511], "xyz": [2.8740606708990004, 4.27107695675, 5.471430905836001], "label": "Mn", "properties": {"magmom": -3.739}}, {"species": [{"element": "Mn", "occu": 1}], "abc": [0.832462, 0.497248, 0.164508], "xyz": [-2.9392833090440003, 4.17192413592, 5.411535328674001], "label": "Mn", "properties": {"magmom": 3.739}}, {"species": [{"element": "Mn", "occu": 1}], "abc": [0.332455, 0.002746, 0.164496], "xyz": [-0.747150764258, 2.088630124542, 0.029881518663], "label": "Mn", "properties": {"magmom": 3.739}}, {"species": [{"element": "O", "occu": 1}], "abc": [0.60621, 0.912275, 0.111297], "xyz": [-2.177117918382, 3.0016978152290004, 9.928273657917], "label": "O", "properties": {"magmom": -0.003}}, {"species": [{"element": "O", "occu": 1}], "abc": [0.893799, 0.41228, 0.888699], "xyz": [-0.08048610603899986, 7.524535953596001, 4.486836310463999], "label": "O", "properties": {"magmom": 0.003}}, {"species": [{"element": "O", "occu": 1}], "abc": [0.106214, 0.587722, 0.111308], "xyz": [0.015071342118000042, 0.918547146014, 6.396173455401999], "label": "O", "properties": {"magmom": -0.003}}, {"species": [{"element": "O", "occu": 1}], "abc": [0.393788, 0.087721, 0.888696], "xyz": [2.111708454497, 5.441262915923, 0.9546708100679999], "label": "O", "properties": {"magmom": 0.003}}, {"species": [{"element": "O", "occu": 1}], "abc": [0.68099, 0.368388, 0.300038], "xyz": [-1.689839720874, 4.120430795476, 4.0091567424640004], "label": "O", "properties": {"magmom": 0.002}}, {"species": [{"element": "O", "occu": 1}], "abc": [0.819014, 0.868393, 0.69996], "xyz": [-0.5677366405509998, 6.405791133203, 9.450709486206], "label": "O", "properties": {"magmom": -0.002}}, {"species": [{"element": "O", "occu": 1}], "abc": [0.180985, 0.131608, 0.300038], "xyz": [0.5023443870860002, 2.037195147216, 1.432289396779], "label": "O", "properties": {"magmom": 0.002}}, {"species": [{"element": "O", "occu": 1}], "abc": [0.319018, 0.631613, 0.699959], "xyz": [1.62440368943, 4.322588706259, 6.873842140375], "label": "O", "properties": {"magmom": -0.002}}, {"species": [{"element": "O", "occu": 1}], "abc": [0.691503, 0.627301, 0.305273], "xyz": [-1.7133142021999996, 4.186619054947, 6.82690475005], "label": "O", "properties": {"magmom": 0.0}}, {"species": [{"element": "O", "occu": 1}], "abc": [0.80849, 0.1273, 0.694735], "xyz": [-0.5441866542350002, 6.339602219600001, 1.385400396335], "label": "O", "properties": {"magmom": -0.0}}, {"species": [{"element": "O", "occu": 1}], "abc": [0.191502, 0.872693, 0.305266], "xyz": [0.478838047643, 2.103367725551, 9.497511422852], "label": "O", "properties": {"magmom": 0.0}}, {"species": [{"element": "O", "occu": 1}], "abc": [0.308494, 0.372701, 0.694737], "xyz": [1.6479825444760003, 4.256410211467, 4.056105016089], "label": "O", "properties": {"magmom": -0.0}}]}, "formation_enthalpy": -49.82037866746067, "temp": 900, "gibbs_model": "SISSO", "interpolated": false}, {"@module": "rxn_network.entries", "@class": "GibbsComputedStructureEntry", "energy": -18.140731002760162, "composition": {"Y": 2.0, "Cl": 6.0}, "energy_adjustments": [], "parameters": {}, "data": {"oxide_type": "None", "icsd_ids": [15684]}, "entry_id": "mp-27455", "correction": 0.0, "structure": {"@module": "pymatgen.core.structure", "@class": "Structure", "charge": null, "lattice": {"matrix": [[6.051635, 3.504288, 0.0], [-6.051635, 3.504288, 0.0], [0.0, 2.391735, 6.649119]], "a": 6.993019416544545, "b": 6.993019416544545, "c": 7.06619981223189, "alpha": 80.23461153988119, "beta": 80.23461153988119, "gamma": 119.8527678276477, "volume": 282.01137025879706}, "sites": [{"species": [{"element": "Y", "occu": 1}], "abc": [0.166513, 0.833487, 0.0], "xyz": [-4.03628320249, 3.504288, 0.0], "label": "Y", "properties": {"magmom": 0.0}}, {"species": [{"element": "Y", "occu": 1}], "abc": [0.833487, 0.166513, 0.0], "xyz": [4.03628320249, 3.504288, 0.0], "label": "Y", "properties": {"magmom": 0.0}}, {"species": [{"element": "Cl", "occu": 1}], "abc": [0.949738, 0.576527, 0.775885], "xyz": [2.2585367499849993, 7.2041834347950005, 5.158951695315], "label": "Cl", "properties": {"magmom": -0.0}}, {"species": [{"element": "Cl", "occu": 1}], "abc": [0.423473, 0.050262, 0.224115], "xyz": [2.2585367499849998, 2.196127565205, 1.490167304685], "label": "Cl", "properties": {"magmom": -0.0}}, {"species": [{"element": "Cl", "occu": 1}], "abc": [0.801418, 0.801418, 0.229103], "xyz": [0.0, 6.1647526244729995, 1.523333110257], "label": "Cl", "properties": {"magmom": -0.0}}, {"species": [{"element": "Cl", "occu": 1}], "abc": [0.198582, 0.198582, 0.770897], "xyz": [0.0, 3.235558375527, 5.125785889743], "label": "Cl", "properties": {"magmom": -0.0}}, {"species": [{"element": "Cl", "occu": 1}], "abc": [0.576527, 0.949738, 0.775885], "xyz": [-2.2585367499849993, 7.2041834347950005, 5.158951695315], "label": "Cl", "properties": {"magmom": -0.0}}, {"species": [{"element": "Cl", "occu": 1}], "abc": [0.050262, 0.423473, 0.224115], "xyz": [-2.2585367499849998, 2.196127565205, 1.490167304685], "label": "Cl", "properties": {"magmom": -0.0}}]}, "formation_enthalpy": -21.83721526622667, "temp": 900, "gibbs_model": "SISSO", "interpolated": false}], "products": [{"@module": "rxn_network.entries", "@class": "GibbsComputedStructureEntry", "energy": -52.405470119648015, "composition": {"Y": 4.0, "Mn": 4.0, "O": 14.0}, "energy_adjustments": [], "parameters": {}, "data": {"oxide_type": "oxide", "icsd_ids": [56516, 202516]}, "entry_id": "mp-18831", "correction": 0.0, "structure": {"@module": "pymatgen.core.structure", "@class": "Structure", "charge": null, "lattice": {"matrix": [[0.0, 5.028728, 5.028728], [5.028728, 0.0, 5.028728], [5.028728, 5.028728, 0.0]], "a": 7.11169533908533, "b": 7.11169533908533, "c": 7.11169533908533, "alpha": 59.99999999999999, "beta": 59.99999999999999, "gamma": 59.99999999999999, "volume": 254.33400635784096}, "sites": [{"species": [{"element": "Y", "occu": 1}], "abc": [0.125, 0.125, 0.125], "xyz": [1.257182, 1.257182, 1.257182], "label": "Y", "properties": {"magmom": 0.023}}, {"species": [{"element": "Y", "occu": 1}], "abc": [0.625, 0.125, 0.125], "xyz": [1.257182, 3.7715460000000003, 3.7715460000000003], "label": "Y", "properties": {"magmom": 0.022}}, {"species": [{"element": "Y", "occu": 1}], "abc": [0.125, 0.125, 0.625], "xyz": [3.7715460000000003, 3.7715460000000003, 1.257182], "label": "Y", "properties": {"magmom": 0.023}}, {"species": [{"element": "Y", "occu": 1}], "abc": [0.125, 0.625, 0.125], "xyz": [3.7715460000000003, 1.257182, 3.7715460000000003], "label": "Y", "properties": {"magmom": 0.022}}, {"species": [{"element": "Mn", "occu": 1}], "abc": [0.625, 0.625, 0.625], "xyz": [6.28591, 6.28591, 6.28591], "label": "Mn", "properties": {"magmom": 3.187}}, {"species": [{"element": "Mn", "occu": 1}], "abc": [0.125, 0.625, 0.625], "xyz": [6.28591, 3.7715460000000003, 3.7715460000000003], "label": "Mn", "properties": {"magmom": 3.192}}, {"species": [{"element": "Mn", "occu": 1}], "abc": [0.625, 0.625, 0.125], "xyz": [3.7715460000000003, 3.7715460000000003, 6.28591], "label": "Mn", "properties": {"magmom": 3.187}}, {"species": [{"element": "Mn", "occu": 1}], "abc": [0.625, 0.125, 0.625], "xyz": [3.7715460000000003, 6.28591, 3.7715460000000003], "label": "Mn", "properties": {"magmom": 3.187}}, {"species": [{"element": "O", "occu": 1}], "abc": [0.0, 0.0, 0.0], "xyz": [0.0, 0.0, 0.0], "label": "O", "properties": {"magmom": -0.005}}, {"species": [{"element": "O", "occu": 1}], "abc": [0.25, 0.25, 0.25], "xyz": [2.514364, 2.514364, 2.514364], "label": "O", "properties": {"magmom": -0.005}}, {"species": [{"element": "O", "occu": 1}], "abc": [0.295066, 0.295066, 0.704934], "xyz": [5.028728, 5.028728, 2.967613312096], "label": "O", "properties": {"magmom": -0.085}}, {"species": [{"element": "O", "occu": 1}], "abc": [0.545066, 0.545066, 0.954934], "xyz": [7.543092, 7.543092, 5.481977312096], "label": "O", "properties": {"magmom": -0.092}}, {"species": [{"element": "O", "occu": 1}], "abc": [0.704934, 0.295066, 0.704934], "xyz": [5.028728, 7.0898426879039995, 5.028728], "label": "O", "properties": {"magmom": -0.081}}, {"species": [{"element": "O", "occu": 1}], "abc": [0.704934, 0.295066, 0.295066], "xyz": [2.967613312096, 5.028728, 5.028728], "label": "O", "properties": {"magmom": -0.083}}, {"species": [{"element": "O", "occu": 1}], "abc": [0.295066, 0.704934, 0.704934], "xyz": [7.0898426879039995, 5.028728, 5.028728], "label": "O", "properties": {"magmom": -0.078}}, {"species": [{"element": "O", "occu": 1}], "abc": [0.295066, 0.704934, 0.295066], "xyz": [5.028728, 2.967613312096, 5.028728], "label": "O", "properties": {"magmom": -0.077}}, {"species": [{"element": "O", "occu": 1}], "abc": [0.704934, 0.704934, 0.295066], "xyz": [5.028728, 5.028728, 7.0898426879039995], "label": "O", "properties": {"magmom": -0.092}}, {"species": [{"element": "O", "occu": 1}], "abc": [0.954934, 0.545066, 0.545066], "xyz": [5.481977312096, 7.543092, 7.543092], "label": "O", "properties": {"magmom": -0.078}}, {"species": [{"element": "O", "occu": 1}], "abc": [0.545066, 0.954934, 0.954934], "xyz": [9.604206687904, 7.543092, 7.543092], "label": "O", "properties": {"magmom": -0.083}}, {"species": [{"element": "O", "occu": 1}], "abc": [0.954934, 0.954934, 0.545066], "xyz": [7.543092, 7.543092, 9.604206687904], "label": "O", "properties": {"magmom": -0.085}}, {"species": [{"element": "O", "occu": 1}], "abc": [0.954934, 0.545066, 0.954934], "xyz": [7.543092, 9.604206687904, 7.543092], "label": "O", "properties": {"magmom": -0.077}}, {"species": [{"element": "O", "occu": 1}], "abc": [0.545066, 0.954934, 0.545066], "xyz": [7.543092, 5.481977312096, 7.543092], "label": "O", "properties": {"magmom": -0.081}}]}, "formation_enthalpy": -63.542959923294035, "temp": 900, "gibbs_model": "SISSO", "interpolated": false}, {"@module": "rxn_network.entries", "@class": "GibbsComputedStructureEntry", "energy": -3.3966003111, "composition": {"Na": 1.0, "Cl": 1.0}, "energy_adjustments": [], "parameters": {}, "data": {"oxide_type": "None", "icsd_ids": [190542, 622368, 43434]}, "entry_id": "mp-22851", "correction": 0.0, "structure": {"@module": "pymatgen.core.structure", "@class": "Structure", "charge": null, "lattice": {"matrix": [[3.50219, 0.0, 0.0], [0.0, 3.50219, 0.0], [0.0, 0.0, 3.50219]], "a": 3.50219, "b": 3.50219, "c": 3.50219, "alpha": 90.0, "beta": 90.0, "gamma": 90.0, "volume": 42.955532869553466}, "sites": [{"species": [{"element": "Na", "occu": 1}], "abc": [0.0, 0.0, 0.0], "xyz": [0.0, 0.0, 0.0], "label": "Na", "properties": {"magmom": -0.0}}, {"species": [{"element": "Cl", "occu": 1}], "abc": [0.5, 0.5, 0.5], "xyz": [1.751095, 1.751095, 1.751095], "label": "Cl", "properties": {"magmom": -0.0}}]}, "formation_enthalpy": -3.90139248826, "temp": 900, "gibbs_model": "SISSO", "interpolated": false}]}], "costs": [0.31040031863102824, 0.1812305278356742, 0.251745668483171, 0.17969545138465126], "net_rxn": {"@module": "rxn_network.reaction", "@class": "ComputedReaction", "reactants": [{"@module": "rxn_network.entries", "@class": "GibbsComputedStructureEntry", "energy": 0.0, "composition": {"O": 8.0}, "energy_adjustments": [], "parameters": {}, "data": {"oxide_type": "None", "icsd_ids": [236855, 236857, 156481, 236856, 236858]}, "entry_id": "mp-12957", "correction": 0.0, "structure": {"@module": "pymatgen.core.structure", "@class": "Structure", "charge": null, "lattice": {"matrix": [[3.110107, 4.377428, 0.0], [-3.110107, 4.377428, 0.0], [0.0, 1.908312, 3.953345]], "a": 5.369789702272613, "b": 5.369789702272613, "c": 4.389828171850124, "alpha": 69.2448296788145, "beta": 69.2448296788145, "gamma": 70.78662063844565, "volume": 107.6438082346079}, "sites": [{"species": [{"element": "O", "occu": 1}], "abc": [0.726541, 0.213911, 0.155391], "xyz": [1.59433415141, 4.413295427448, 0.614314232895], "label": "O", "properties": {"magmom": 0.0}}, {"species": [{"element": "O", "occu": 1}], "abc": [0.786089, 0.273459, 0.844609], "xyz": [1.59433415141, 6.249872572552, 3.339030767105], "label": "O", "properties": {"magmom": 0.0}}, {"species": [{"element": "O", "occu": 1}], "abc": [0.273459, 0.786089, 0.844609], "xyz": [-1.59433415141, 6.249872572552, 3.339030767105], "label": "O", "properties": {"magmom": 0.0}}, {"species": [{"element": "O", "occu": 1}], "abc": [0.213911, 0.726541, 0.155391], "xyz": [-1.59433415141, 4.413295427448, 0.614314232895], "label": "O", "properties": {"magmom": 0.0}}, {"species": [{"element": "O", "occu": 1}], "abc": [0.792252, 0.792252, 0.17832], "xyz": [0.0, 7.2763423715519995, 0.7049604804], "label": "O", "properties": {"magmom": -0.0}}, {"species": [{"element": "O", "occu": 1}], "abc": [0.207748, 0.207748, 0.82168], "xyz": [0.0, 3.3868256284480003, 3.2483845196], "label": "O", "properties": {"magmom": -0.0}}, {"species": [{"element": "O", "occu": 1}], "abc": [0.851778, 0.851778, 0.867359], "xyz": [0.0, 9.112385321976, 3.428969365855], "label": "O", "properties": {"magmom": -0.0}}, {"species": [{"element": "O", "occu": 1}], "abc": [0.148222, 0.148222, 0.132641], "xyz": [0.0, 1.550782678024, 0.5243756341450001], "label": "O", "properties": {"magmom": -0.0}}]}, "formation_enthalpy": 0.0, "temp": 900, "gibbs_model": "SISSO", "interpolated": false}, {"@module": "rxn_network.entries", "@class": "GibbsComputedStructureEntry", "energy": -122.21166045469023, "composition": {"Mn": 32.0, "O": 48.0}, "energy_adjustments": [], "parameters": {}, "data": {"oxide_type": "oxide", "icsd_ids": [290639, 290640, 290638, 290641]}, "entry_id": "mp-1172875", "correction": 0.0, "structure": {"@module": "pymatgen.core.structure", "@class": "Structure", "charge": null, "lattice": {"matrix": [[9.580269, 0.0, 0.0], [0.0, 9.608742, 0.0], [0.0, 0.0, 9.658434]], "a": 9.580269, "b": 9.608742, "c": 9.658434, "alpha": 90.0, "beta": 90.0, "gamma": 90.0, "volume": 889.1007007723838}, "sites": [{"species": [{"element": "Mn", "occu": 1}], "abc": [0.5, 0.5, 0.0], "xyz": [4.7901345, 4.804371, 0.0], "label": "Mn", "properties": {"magmom": 3.954}}, {"species": [{"element": "Mn", "occu": 1}], "abc": [0.5, 0.0, 0.5], "xyz": [4.7901345, 0.0, 4.829217], "label": "Mn", "properties": {"magmom": 3.947}}, {"species": [{"element": "Mn", "occu": 1}], "abc": [0.0, 0.5, 0.5], "xyz": [0.0, 4.804371, 4.829217], "label": "Mn", "properties": {"magmom": 3.95}}, {"species": [{"element": "Mn", "occu": 1}], "abc": [0.0, 0.0, 0.0], "xyz": [0.0, 0.0, 0.0], "label": "Mn", "properties": {"magmom": 3.95}}, {"species": [{"element": "Mn", "occu": 1}], "abc": [0.0, 0.0, 0.5], "xyz": [0.0, 0.0, 4.829217], "label": "Mn", "properties": {"magmom": 3.958}}, {"species": [{"element": "Mn", "occu": 1}], "abc": [0.0, 0.5, 0.0], "xyz": [0.0, 4.804371, 0.0], "label": "Mn", "properties": {"magmom": 3.961}}, {"species": [{"element": "Mn", "occu": 1}], "abc": [0.5, 0.0, 0.0], "xyz": [4.7901345, 0.0, 0.0], "label": "Mn", "properties": {"magmom": 3.958}}, {"species": [{"element": "Mn", "occu": 1}], "abc": [0.5, 0.5, 0.5], "xyz": [4.7901345, 4.804371, 4.829217], "label": "Mn", "properties": {"magmom": 3.96}}, {"species": [{"element": "Mn", "occu": 1}], "abc": [0.509136, 0.758839, 0.285941], "xyz": [4.877659837584, 7.291488170538, 2.761742276394], "label": "Mn", "properties": {"magmom": 3.994}}, {"species": [{"element": "Mn", "occu": 1}], "abc": [0.490864, 0.258839, 0.214059], "xyz": [4.702609162416, 2.4871171705379997, 2.067474723606], "label": "Mn", "properties": {"magmom": 3.994}}, {"species": [{"element": "Mn", "occu": 1}], "abc": [0.990864, 0.241161, 0.785941], "xyz": [9.492743662415998, 2.3172538294619995, 7.590959276394], "label": "Mn", "properties": {"magmom": 3.994}}, {"species": [{"element": "Mn", "occu": 1}], "abc": [0.009136, 0.741161, 0.714059], "xyz": [0.087525337584, 7.121624829461999, 6.896691723606], "label": "Mn", "properties": {"magmom": 3.995}}, {"species": [{"element": "Mn", "occu": 1}], "abc": [0.490864, 0.241161, 0.714059], "xyz": [4.702609162416, 2.3172538294619995, 6.896691723606], "label": "Mn", "properties": {"magmom": 3.994}}, {"species": [{"element": "Mn", "occu": 1}], "abc": [0.509136, 0.741161, 0.785941], "xyz": [4.877659837584, 7.121624829461999, 7.590959276394], "label": "Mn", "properties": {"magmom": 3.994}}, {"species": [{"element": "Mn", "occu": 1}], "abc": [0.009136, 0.758839, 0.214059], "xyz": [0.087525337584, 7.291488170538, 2.067474723606], "label": "Mn", "properties": {"magmom": 3.994}}, {"species": [{"element": "Mn", "occu": 1}], "abc": [0.990864, 0.258839, 0.285941], "xyz": [9.492743662415998, 2.4871171705379997, 2.761742276394], "label": "Mn", "properties": {"magmom": 3.995}}, {"species": [{"element": "Mn", "occu": 1}], "abc": [0.256414, 0.787943, 0.999876], "xyz": [2.4565150953659995, 7.571140997705999, 9.657236354184], "label": "Mn", "properties": {"magmom": 3.983}}, {"species": [{"element": "Mn", "occu": 1}], "abc": [0.743586, 0.287943, 0.500124], "xyz": [7.1237539046339995, 2.766769997706, 4.830414645816], "label": "Mn", "properties": {"magmom": 3.983}}, {"species": [{"element": "Mn", "occu": 1}], "abc": [0.243586, 0.212057, 0.499876], "xyz": [2.3336194046339997, 2.0376010022939997, 4.828019354184], "label": "Mn", "properties": {"magmom": 3.983}}, {"species": [{"element": "Mn", "occu": 1}], "abc": [0.756414, 0.712057, 0.000124], "xyz": [7.246649595366, 6.841972002294, 0.001197645816], "label": "Mn", "properties": {"magmom": 3.983}}, {"species": [{"element": "Mn", "occu": 1}], "abc": [0.743586, 0.212057, 0.000124], "xyz": [7.1237539046339995, 2.0376010022939997, 0.001197645816], "label": "Mn", "properties": {"magmom": 3.983}}, {"species": [{"element": "Mn", "occu": 1}], "abc": [0.256414, 0.712057, 0.499876], "xyz": [2.4565150953659995, 6.841972002294, 4.828019354184], "label": "Mn", "properties": {"magmom": 3.983}}, {"species": [{"element": "Mn", "occu": 1}], "abc": [0.756414, 0.787943, 0.500124], "xyz": [7.246649595366, 7.571140997705999, 4.830414645816], "label": "Mn", "properties": {"magmom": 3.983}}, {"species": [{"element": "Mn", "occu": 1}], "abc": [0.243586, 0.287943, 0.999876], "xyz": [2.3336194046339997, 2.766769997706, 9.657236354184], "label": "Mn", "properties": {"magmom": 3.983}}, {"species": [{"element": "Mn", "occu": 1}], "abc": [0.215751, 0.511796, 0.246639], "xyz": [2.066952617019, 4.917715720632, 2.382146503326], "label": "Mn", "properties": {"magmom": 3.993}}, {"species": [{"element": "Mn", "occu": 1}], "abc": [0.784249, 0.011796, 0.253361], "xyz": [7.5133163829809995, 0.11334472063199999, 2.447070496674], "label": "Mn", "properties": {"magmom": 3.993}}, {"species": [{"element": "Mn", "occu": 1}], "abc": [0.284249, 0.488204, 0.746639], "xyz": [2.7231818829809997, 4.691026279368, 7.211363503326], "label": "Mn", "properties": {"magmom": 3.993}}, {"species": [{"element": "Mn", "occu": 1}], "abc": [0.715751, 0.988204, 0.753361], "xyz": [6.857087117019, 9.495397279368, 7.276287496674], "label": "Mn", "properties": {"magmom": 3.993}}, {"species": [{"element": "Mn", "occu": 1}], "abc": [0.784249, 0.488204, 0.753361], "xyz": [7.5133163829809995, 4.691026279368, 7.276287496674], "label": "Mn", "properties": {"magmom": 3.993}}, {"species": [{"element": "Mn", "occu": 1}], "abc": [0.215751, 0.988204, 0.746639], "xyz": [2.066952617019, 9.495397279368, 7.211363503326], "label": "Mn", "properties": {"magmom": 3.993}}, {"species": [{"element": "Mn", "occu": 1}], "abc": [0.715751, 0.511796, 0.253361], "xyz": [6.857087117019, 4.917715720632, 2.447070496674], "label": "Mn", "properties": {"magmom": 3.993}}, {"species": [{"element": "Mn", "occu": 1}], "abc": [0.284249, 0.011796, 0.246639], "xyz": [2.7231818829809997, 0.11334472063199999, 2.382146503326], "label": "Mn", "properties": {"magmom": 3.993}}, {"species": [{"element": "O", "occu": 1}], "abc": [0.148653, 0.92325, 0.125336], "xyz": [1.424135727657, 8.871271051499999, 1.210549483824], "label": "O", "properties": {"magmom": -0.066}}, {"species": [{"element": "O", "occu": 1}], "abc": [0.851347, 0.42325, 0.374664], "xyz": [8.156133272342998, 4.0669000515, 3.618667516176], "label": "O", "properties": {"magmom": -0.066}}, {"species": [{"element": "O", "occu": 1}], "abc": [0.351347, 0.07675, 0.625336], "xyz": [3.365998772343, 0.7374709485, 6.039766483824], "label": "O", "properties": {"magmom": -0.066}}, {"species": [{"element": "O", "occu": 1}], "abc": [0.648653, 0.57675, 0.874664], "xyz": [6.214270227657, 5.541841948499999, 8.447884516176], "label": "O", "properties": {"magmom": -0.067}}, {"species": [{"element": "O", "occu": 1}], "abc": [0.851347, 0.07675, 0.874664], "xyz": [8.156133272342998, 0.7374709485, 8.447884516176], "label": "O", "properties": {"magmom": -0.066}}, {"species": [{"element": "O", "occu": 1}], "abc": [0.148653, 0.57675, 0.625336], "xyz": [1.424135727657, 5.541841948499999, 6.039766483824], "label": "O", "properties": {"magmom": -0.066}}, {"species": [{"element": "O", "occu": 1}], "abc": [0.648653, 0.92325, 0.374664], "xyz": [6.214270227657, 8.871271051499999, 3.618667516176], "label": "O", "properties": {"magmom": -0.066}}, {"species": [{"element": "O", "occu": 1}], "abc": [0.351347, 0.42325, 0.125336], "xyz": [3.365998772343, 4.0669000515, 1.210549483824], "label": "O", "properties": {"magmom": -0.067}}, {"species": [{"element": "O", "occu": 1}], "abc": [0.093362, 0.639767, 0.352725], "xyz": [0.8944330743779999, 6.147356043114, 3.40677113265], "label": "O", "properties": {"magmom": -0.046}}, {"species": [{"element": "O", "occu": 1}], "abc": [0.906638, 0.139767, 0.147275], "xyz": [8.685835925622, 1.342985043114, 1.4224458673499998], "label": "O", "properties": {"magmom": -0.046}}, {"species": [{"element": "O", "occu": 1}], "abc": [0.406638, 0.360233, 0.852725], "xyz": [3.8957014256219997, 3.461385956886, 8.23598813265], "label": "O", "properties": {"magmom": -0.046}}, {"species": [{"element": "O", "occu": 1}], "abc": [0.593362, 0.860233, 0.647275], "xyz": [5.684567574377999, 8.265756956886, 6.25166286735], "label": "O", "properties": {"magmom": -0.047}}, {"species": [{"element": "O", "occu": 1}], "abc": [0.906638, 0.360233, 0.647275], "xyz": [8.685835925622, 3.461385956886, 6.25166286735], "label": "O", "properties": {"magmom": -0.046}}, {"species": [{"element": "O", "occu": 1}], "abc": [0.093362, 0.860233, 0.852725], "xyz": [0.8944330743779999, 8.265756956886, 8.23598813265], "label": "O", "properties": {"magmom": -0.046}}, {"species": [{"element": "O", "occu": 1}], "abc": [0.593362, 0.639767, 0.147275], "xyz": [5.684567574377999, 6.147356043114, 1.4224458673499998], "label": "O", "properties": {"magmom": -0.046}}, {"species": [{"element": "O", "occu": 1}], "abc": [0.406638, 0.139767, 0.352725], "xyz": [3.8957014256219997, 1.342985043114, 3.40677113265], "label": "O", "properties": {"magmom": -0.047}}, {"species": [{"element": "O", "occu": 1}], "abc": [0.377278, 0.8579, 0.416654], "xyz": [3.6144247277819996, 8.2433397618, 4.024225159836], "label": "O", "properties": {"magmom": -0.083}}, {"species": [{"element": "O", "occu": 1}], "abc": [0.622722, 0.3579, 0.083346], "xyz": [5.965844272218, 3.4389687617999996, 0.804991840164], "label": "O", "properties": {"magmom": -0.082}}, {"species": [{"element": "O", "occu": 1}], "abc": [0.122722, 0.1421, 0.916654], "xyz": [1.1757097722179999, 1.3654022382, 8.853442159836], "label": "O", "properties": {"magmom": -0.082}}, {"species": [{"element": "O", "occu": 1}], "abc": [0.877278, 0.6421, 0.583346], "xyz": [8.404559227782, 6.1697732381999995, 5.634208840164], "label": "O", "properties": {"magmom": -0.082}}, {"species": [{"element": "O", "occu": 1}], "abc": [0.622722, 0.1421, 0.583346], "xyz": [5.965844272218, 1.3654022382, 5.634208840164], "label": "O", "properties": {"magmom": -0.083}}, {"species": [{"element": "O", "occu": 1}], "abc": [0.377278, 0.6421, 0.916654], "xyz": [3.6144247277819996, 6.1697732381999995, 8.853442159836], "label": "O", "properties": {"magmom": -0.082}}, {"species": [{"element": "O", "occu": 1}], "abc": [0.877278, 0.8579, 0.083346], "xyz": [8.404559227782, 8.2433397618, 0.804991840164], "label": "O", "properties": {"magmom": -0.082}}, {"species": [{"element": "O", "occu": 1}], "abc": [0.122722, 0.3579, 0.416654], "xyz": [1.1757097722179999, 3.4389687617999996, 4.024225159836], "label": "O", "properties": {"magmom": -0.082}}, {"species": [{"element": "O", "occu": 1}], "abc": [0.361212, 0.58585, 0.372296], "xyz": [3.4605081260279995, 5.629281500699999, 3.595796344464], "label": "O", "properties": {"magmom": -0.074}}, {"species": [{"element": "O", "occu": 1}], "abc": [0.638788, 0.08585, 0.127704], "xyz": [6.119760873972, 0.8249105006999999, 1.233420655536], "label": "O", "properties": {"magmom": -0.075}}, {"species": [{"element": "O", "occu": 1}], "abc": [0.138788, 0.41415, 0.872296], "xyz": [1.3296263739719998, 3.9794604993, 8.425013344463999], "label": "O", "properties": {"magmom": -0.074}}, {"species": [{"element": "O", "occu": 1}], "abc": [0.861212, 0.91415, 0.627704], "xyz": [8.250642626028, 8.7838314993, 6.062637655536], "label": "O", "properties": {"magmom": -0.074}}, {"species": [{"element": "O", "occu": 1}], "abc": [0.638788, 0.41415, 0.627704], "xyz": [6.119760873972, 3.9794604993, 6.062637655536], "label": "O", "properties": {"magmom": -0.074}}, {"species": [{"element": "O", "occu": 1}], "abc": [0.361212, 0.91415, 0.872296], "xyz": [3.4605081260279995, 8.7838314993, 8.425013344463999], "label": "O", "properties": {"magmom": -0.075}}, {"species": [{"element": "O", "occu": 1}], "abc": [0.861212, 0.58585, 0.127704], "xyz": [8.250642626028, 5.629281500699999, 1.233420655536], "label": "O", "properties": {"magmom": -0.074}}, {"species": [{"element": "O", "occu": 1}], "abc": [0.138788, 0.08585, 0.372296], "xyz": [1.3296263739719998, 0.8249105006999999, 3.595796344464], "label": "O", "properties": {"magmom": -0.074}}, {"species": [{"element": "O", "occu": 1}], "abc": [0.41963, 0.878812, 0.146192], "xyz": [4.02016828047, 8.444277774504, 1.4119857833279998], "label": "O", "properties": {"magmom": -0.068}}, {"species": [{"element": "O", "occu": 1}], "abc": [0.58037, 0.378812, 0.353808], "xyz": [5.56010071953, 3.6399067745039995, 3.417231216672], "label": "O", "properties": {"magmom": -0.068}}, {"species": [{"element": "O", "occu": 1}], "abc": [0.08037, 0.121188, 0.646192], "xyz": [0.7699662195299999, 1.164464225496, 6.241202783328], "label": "O", "properties": {"magmom": -0.069}}, {"species": [{"element": "O", "occu": 1}], "abc": [0.91963, 0.621188, 0.853808], "xyz": [8.81030278047, 5.968835225495999, 8.246448216672], "label": "O", "properties": {"magmom": -0.068}}, {"species": [{"element": "O", "occu": 1}], "abc": [0.58037, 0.121188, 0.853808], "xyz": [5.56010071953, 1.164464225496, 8.246448216672], "label": "O", "properties": {"magmom": -0.068}}, {"species": [{"element": "O", "occu": 1}], "abc": [0.41963, 0.621188, 0.646192], "xyz": [4.02016828047, 5.968835225495999, 6.241202783328], "label": "O", "properties": {"magmom": -0.068}}, {"species": [{"element": "O", "occu": 1}], "abc": [0.91963, 0.878812, 0.353808], "xyz": [8.81030278047, 8.444277774504, 3.417231216672], "label": "O", "properties": {"magmom": -0.069}}, {"species": [{"element": "O", "occu": 1}], "abc": [0.08037, 0.378812, 0.146192], "xyz": [0.7699662195299999, 3.6399067745039995, 1.4119857833279998], "label": "O", "properties": {"magmom": -0.068}}, {"species": [{"element": "O", "occu": 1}], "abc": [0.138498, 0.653634, 0.088196], "xyz": [1.326848095962, 6.280600468428, 0.851835245064], "label": "O", "properties": {"magmom": -0.039}}, {"species": [{"element": "O", "occu": 1}], "abc": [0.861502, 0.153634, 0.411804], "xyz": [8.253420904038, 1.4762294684279997, 3.9773817549359998], "label": "O", "properties": {"magmom": -0.039}}, {"species": [{"element": "O", "occu": 1}], "abc": [0.361502, 0.346366, 0.588196], "xyz": [3.4632864040379996, 3.3281415315719998, 5.681052245064], "label": "O", "properties": {"magmom": -0.038}}, {"species": [{"element": "O", "occu": 1}], "abc": [0.638498, 0.846366, 0.911804], "xyz": [6.116982595962, 8.132512531571999, 8.806598754936], "label": "O", "properties": {"magmom": -0.039}}, {"species": [{"element": "O", "occu": 1}], "abc": [0.861502, 0.346366, 0.911804], "xyz": [8.253420904038, 3.3281415315719998, 8.806598754936], "label": "O", "properties": {"magmom": -0.039}}, {"species": [{"element": "O", "occu": 1}], "abc": [0.138498, 0.846366, 0.588196], "xyz": [1.326848095962, 8.132512531571999, 5.681052245064], "label": "O", "properties": {"magmom": -0.039}}, {"species": [{"element": "O", "occu": 1}], "abc": [0.638498, 0.653634, 0.411804], "xyz": [6.116982595962, 6.280600468428, 3.9773817549359998], "label": "O", "properties": {"magmom": -0.038}}, {"species": [{"element": "O", "occu": 1}], "abc": [0.361502, 0.153634, 0.088196], "xyz": [3.4632864040379996, 1.4762294684279997, 0.851835245064], "label": "O", "properties": {"magmom": -0.039}}]}, "formation_enthalpy": -162.26615142968558, "temp": 900, "gibbs_model": "SISSO", "interpolated": false}, {"@module": "rxn_network.entries", "@class": "GibbsComputedStructureEntry", "energy": -18.140731002760162, "composition": {"Y": 2.0, "Cl": 6.0}, "energy_adjustments": [], "parameters": {}, "data": {"oxide_type": "None", "icsd_ids": [15684]}, "entry_id": "mp-27455", "correction": 0.0, "structure": {"@module": "pymatgen.core.structure", "@class": "Structure", "charge": null, "lattice": {"matrix": [[6.051635, 3.504288, 0.0], [-6.051635, 3.504288, 0.0], [0.0, 2.391735, 6.649119]], "a": 6.993019416544545, "b": 6.993019416544545, "c": 7.06619981223189, "alpha": 80.23461153988119, "beta": 80.23461153988119, "gamma": 119.8527678276477, "volume": 282.01137025879706}, "sites": [{"species": [{"element": "Y", "occu": 1}], "abc": [0.166513, 0.833487, 0.0], "xyz": [-4.03628320249, 3.504288, 0.0], "label": "Y", "properties": {"magmom": 0.0}}, {"species": [{"element": "Y", "occu": 1}], "abc": [0.833487, 0.166513, 0.0], "xyz": [4.03628320249, 3.504288, 0.0], "label": "Y", "properties": {"magmom": 0.0}}, {"species": [{"element": "Cl", "occu": 1}], "abc": [0.949738, 0.576527, 0.775885], "xyz": [2.2585367499849993, 7.2041834347950005, 5.158951695315], "label": "Cl", "properties": {"magmom": -0.0}}, {"species": [{"element": "Cl", "occu": 1}], "abc": [0.423473, 0.050262, 0.224115], "xyz": [2.2585367499849998, 2.196127565205, 1.490167304685], "label": "Cl", "properties": {"magmom": -0.0}}, {"species": [{"element": "Cl", "occu": 1}], "abc": [0.801418, 0.801418, 0.229103], "xyz": [0.0, 6.1647526244729995, 1.523333110257], "label": "Cl", "properties": {"magmom": -0.0}}, {"species": [{"element": "Cl", "occu": 1}], "abc": [0.198582, 0.198582, 0.770897], "xyz": [0.0, 3.235558375527, 5.125785889743], "label": "Cl", "properties": {"magmom": -0.0}}, {"species": [{"element": "Cl", "occu": 1}], "abc": [0.576527, 0.949738, 0.775885], "xyz": [-2.2585367499849993, 7.2041834347950005, 5.158951695315], "label": "Cl", "properties": {"magmom": -0.0}}, {"species": [{"element": "Cl", "occu": 1}], "abc": [0.050262, 0.423473, 0.224115], "xyz": [-2.2585367499849998, 2.196127565205, 1.490167304685], "label": "Cl", "properties": {"magmom": -0.0}}]}, "formation_enthalpy": -21.83721526622667, "temp": 900, "gibbs_model": "SISSO", "interpolated": false}, {"@module": "rxn_network.entries", "@class": "GibbsComputedStructureEntry", "energy": -18.2368091306, "composition": {"Na": 4.0, "C": 2.0, "O": 6.0}, "energy_adjustments": [], "parameters": {}, "data": {"oxide_type": "oxide", "icsd_ids": [81008, 81007, 81009, 81010, 81004, 81011, 81012, 81006, 81013, 81005]}, "entry_id": "mp-20495", "correction": 0.0, "structure": {"@module": "pymatgen.core.structure", "@class": "Structure", "charge": null, "lattice": {"matrix": [[2.636601, -4.566727, 0.0], [2.636601, 4.566727, 0.0], [0.0, 0.0, 6.401566]], "a": 5.273202094148298, "b": 5.273202094148298, "c": 6.401566, "alpha": 90.0, "beta": 90.0, "gamma": 120.00000118121802, "volume": 154.15786455407107}, "sites": [{"species": [{"element": "Na", "occu": 1}], "abc": [0.333333, 0.666667, 0.25], "xyz": [2.636601, 1.522245377818, 1.6003915], "label": "Na", "properties": {"magmom": 0.0}}, {"species": [{"element": "Na", "occu": 1}], "abc": [0.666667, 0.333333, 0.75], "xyz": [2.636601, -1.522245377818, 4.8011745], "label": "Na", "properties": {"magmom": 0.0}}, {"species": [{"element": "Na", "occu": 1}], "abc": [0.0, 0.0, 0.5], "xyz": [0.0, 0.0, 3.200783], "label": "Na", "properties": {"magmom": -0.0}}, {"species": [{"element": "Na", "occu": 1}], "abc": [0.0, 0.0, 0.0], "xyz": [0.0, 0.0, 0.0], "label": "Na", "properties": {"magmom": -0.0}}, {"species": [{"element": "C", "occu": 1}], "abc": [0.666667, 0.333333, 0.25], "xyz": [2.636601, -1.522245377818, 1.6003915], "label": "C", "properties": {"magmom": -0.0}}, {"species": [{"element": "C", "occu": 1}], "abc": [0.333333, 0.666667, 0.75], "xyz": [2.636601, 1.522245377818, 4.8011745], "label": "C", "properties": {"magmom": -0.0}}, {"species": [{"element": "O", "occu": 1}], "abc": [0.809016, 0.618032, 0.25], "xyz": [3.762556183848, -0.8721717893679997, 1.6003915], "label": "O", "properties": {"magmom": 0.0}}, {"species": [{"element": "O", "occu": 1}], "abc": [0.190984, 0.381968, 0.75], "xyz": [1.510645816152, 0.872171789368, 4.8011745], "label": "O", "properties": {"magmom": 0.0}}, {"species": [{"element": "O", "occu": 1}], "abc": [0.190984, 0.809016, 0.75], "xyz": [2.636601, 2.822383421264, 4.8011745], "label": "O", "properties": {"magmom": 0.0}}, {"species": [{"element": "O", "occu": 1}], "abc": [0.381968, 0.190984, 0.25], "xyz": [1.510645816152, -0.872171789368, 1.6003915], "label": "O", "properties": {"magmom": 0.0}}, {"species": [{"element": "O", "occu": 1}], "abc": [0.809016, 0.190984, 0.25], "xyz": [2.636601, -2.822383421264, 1.6003915], "label": "O", "properties": {"magmom": 0.0}}, {"species": [{"element": "O", "occu": 1}], "abc": [0.618032, 0.809016, 0.75], "xyz": [3.762556183848, 0.8721717893679997, 4.8011745], "label": "O", "properties": {"magmom": 0.0}}]}, "formation_enthalpy": -24.84616964749999, "temp": 900, "gibbs_model": "SISSO", "interpolated": false}], "products": [{"@module": "rxn_network.entries", "@class": "GibbsComputedStructureEntry", "energy": -16.406560223724014, "composition": {"C": 4.0, "O": 8.0}, "energy_adjustments": [], "parameters": {}, "data": {"oxide_type": "oxide", "icsd_ids": []}, "entry_id": "mp-995198", "correction": 0.0, "structure": {"@module": "pymatgen.core.structure", "@class": "Structure", "charge": null, "lattice": {"matrix": [[4.097631, 0.0, 0.0], [0.0, 3.702413, 0.0], [0.0, 1.330186, 9.947058]], "a": 4.097631, "b": 3.702413, "c": 10.03560449848239, "alpha": 82.38322022798138, "beta": 90.0, "gamma": 90.0, "volume": 150.90803328009147}, "sites": [{"species": [{"element": "C", "occu": 1}], "abc": [0.143077, 0.093125, 0.18416], "xyz": [0.586276750587, 0.589754264385, 1.83185020128], "label": "C", "properties": {"magmom": -0.0}}, {"species": [{"element": "C", "occu": 1}], "abc": [0.643077, 0.906875, 0.31584], "xyz": [2.635092250587, 3.7777517356150003, 3.14167879872], "label": "C", "properties": {"magmom": -0.0}}, {"species": [{"element": "C", "occu": 1}], "abc": [0.856923, 0.906875, 0.81584], "xyz": [3.511354249413, 4.442844735615, 8.11520779872], "label": "C", "properties": {"magmom": -0.0}}, {"species": [{"element": "C", "occu": 1}], "abc": [0.356923, 0.093125, 0.68416], "xyz": [1.462538749413, 1.2548472643850002, 6.80537920128], "label": "C", "properties": {"magmom": -0.0}}, {"species": [{"element": "O", "occu": 1}], "abc": [0.242449, 0.243691, 0.07987], "xyz": [0.9934665383189999, 1.0084866822029999, 0.79447152246], "label": "O", "properties": {"magmom": -0.0}}, {"species": [{"element": "O", "occu": 1}], "abc": [0.742449, 0.756309, 0.42013], "xyz": [3.042282038319, 3.3590193177970002, 4.17905747754], "label": "O", "properties": {"magmom": -0.0}}, {"species": [{"element": "O", "occu": 1}], "abc": [0.757551, 0.756309, 0.92013], "xyz": [3.1041644616809996, 4.024112317797, 9.15258647754], "label": "O", "properties": {"magmom": -0.0}}, {"species": [{"element": "O", "occu": 1}], "abc": [0.257551, 0.243691, 0.57987], "xyz": [1.055348961681, 1.673579682203, 5.76800052246], "label": "O", "properties": {"magmom": -0.0}}, {"species": [{"element": "O", "occu": 1}], "abc": [0.304222, 0.929789, 0.29532], "xyz": [1.2465894980819998, 3.835293410377, 2.9375651685600004], "label": "O", "properties": {"magmom": -0.0}}, {"species": [{"element": "O", "occu": 1}], "abc": [0.804222, 0.070211, 0.20468], "xyz": [3.2954049980819997, 0.532212589623, 2.03596383144], "label": "O", "properties": {"magmom": -0.0}}, {"species": [{"element": "O", "occu": 1}], "abc": [0.695778, 0.070211, 0.70468], "xyz": [2.851041501918, 1.197305589623, 7.00949283144], "label": "O", "properties": {"magmom": -0.0}}, {"species": [{"element": "O", "occu": 1}], "abc": [0.195778, 0.929789, 0.79532], "xyz": [0.802226001918, 4.500386410377, 7.91109416856], "label": "O", "properties": {"magmom": -0.0}}]}, "formation_enthalpy": -17.540653609999993, "temp": 900, "gibbs_model": "SISSO", "interpolated": false}, {"@module": "rxn_network.entries", "@class": "GibbsComputedStructureEntry", "energy": -52.405470119648015, "composition": {"Y": 4.0, "Mn": 4.0, "O": 14.0}, "energy_adjustments": [], "parameters": {}, "data": {"oxide_type": "oxide", "icsd_ids": [56516, 202516]}, "entry_id": "mp-18831", "correction": 0.0, "structure": {"@module": "pymatgen.core.structure", "@class": "Structure", "charge": null, "lattice": {"matrix": [[0.0, 5.028728, 5.028728], [5.028728, 0.0, 5.028728], [5.028728, 5.028728, 0.0]], "a": 7.11169533908533, "b": 7.11169533908533, "c": 7.11169533908533, "alpha": 59.99999999999999, "beta": 59.99999999999999, "gamma": 59.99999999999999, "volume": 254.33400635784096}, "sites": [{"species": [{"element": "Y", "occu": 1}], "abc": [0.125, 0.125, 0.125], "xyz": [1.257182, 1.257182, 1.257182], "label": "Y", "properties": {"magmom": 0.023}}, {"species": [{"element": "Y", "occu": 1}], "abc": [0.625, 0.125, 0.125], "xyz": [1.257182, 3.7715460000000003, 3.7715460000000003], "label": "Y", "properties": {"magmom": 0.022}}, {"species": [{"element": "Y", "occu": 1}], "abc": [0.125, 0.125, 0.625], "xyz": [3.7715460000000003, 3.7715460000000003, 1.257182], "label": "Y", "properties": {"magmom": 0.023}}, {"species": [{"element": "Y", "occu": 1}], "abc": [0.125, 0.625, 0.125], "xyz": [3.7715460000000003, 1.257182, 3.7715460000000003], "label": "Y", "properties": {"magmom": 0.022}}, {"species": [{"element": "Mn", "occu": 1}], "abc": [0.625, 0.625, 0.625], "xyz": [6.28591, 6.28591, 6.28591], "label": "Mn", "properties": {"magmom": 3.187}}, {"species": [{"element": "Mn", "occu": 1}], "abc": [0.125, 0.625, 0.625], "xyz": [6.28591, 3.7715460000000003, 3.7715460000000003], "label": "Mn", "properties": {"magmom": 3.192}}, {"species": [{"element": "Mn", "occu": 1}], "abc": [0.625, 0.625, 0.125], "xyz": [3.7715460000000003, 3.7715460000000003, 6.28591], "label": "Mn", "properties": {"magmom": 3.187}}, {"species": [{"element": "Mn", "occu": 1}], "abc": [0.625, 0.125, 0.625], "xyz": [3.7715460000000003, 6.28591, 3.7715460000000003], "label": "Mn", "properties": {"magmom": 3.187}}, {"species": [{"element": "O", "occu": 1}], "abc": [0.0, 0.0, 0.0], "xyz": [0.0, 0.0, 0.0], "label": "O", "properties": {"magmom": -0.005}}, {"species": [{"element": "O", "occu": 1}], "abc": [0.25, 0.25, 0.25], "xyz": [2.514364, 2.514364, 2.514364], "label": "O", "properties": {"magmom": -0.005}}, {"species": [{"element": "O", "occu": 1}], "abc": [0.295066, 0.295066, 0.704934], "xyz": [5.028728, 5.028728, 2.967613312096], "label": "O", "properties": {"magmom": -0.085}}, {"species": [{"element": "O", "occu": 1}], "abc": [0.545066, 0.545066, 0.954934], "xyz": [7.543092, 7.543092, 5.481977312096], "label": "O", "properties": {"magmom": -0.092}}, {"species": [{"element": "O", "occu": 1}], "abc": [0.704934, 0.295066, 0.704934], "xyz": [5.028728, 7.0898426879039995, 5.028728], "label": "O", "properties": {"magmom": -0.081}}, {"species": [{"element": "O", "occu": 1}], "abc": [0.704934, 0.295066, 0.295066], "xyz": [2.967613312096, 5.028728, 5.028728], "label": "O", "properties": {"magmom": -0.083}}, {"species": [{"element": "O", "occu": 1}], "abc": [0.295066, 0.704934, 0.704934], "xyz": [7.0898426879039995, 5.028728, 5.028728], "label": "O", "properties": {"magmom": -0.078}}, {"species": [{"element": "O", "occu": 1}], "abc": [0.295066, 0.704934, 0.295066], "xyz": [5.028728, 2.967613312096, 5.028728], "label": "O", "properties": {"magmom": -0.077}}, {"species": [{"element": "O", "occu": 1}], "abc": [0.704934, 0.704934, 0.295066], "xyz": [5.028728, 5.028728, 7.0898426879039995], "label": "O", "properties": {"magmom": -0.092}}, {"species": [{"element": "O", "occu": 1}], "abc": [0.954934, 0.545066, 0.545066], "xyz": [5.481977312096, 7.543092, 7.543092], "label": "O", "properties": {"magmom": -0.078}}, {"species": [{"element": "O", "occu": 1}], "abc": [0.545066, 0.954934, 0.954934], "xyz": [9.604206687904, 7.543092, 7.543092], "label": "O", "properties": {"magmom": -0.083}}, {"species": [{"element": "O", "occu": 1}], "abc": [0.954934, 0.954934, 0.545066], "xyz": [7.543092, 7.543092, 9.604206687904], "label": "O", "properties": {"magmom": -0.085}}, {"species": [{"element": "O", "occu": 1}], "abc": [0.954934, 0.545066, 0.954934], "xyz": [7.543092, 9.604206687904, 7.543092], "label": "O", "properties": {"magmom": -0.077}}, {"species": [{"element": "O", "occu": 1}], "abc": [0.545066, 0.954934, 0.545066], "xyz": [7.543092, 5.481977312096, 7.543092], "label": "O", "properties": {"magmom": -0.081}}]}, "formation_enthalpy": -63.542959923294035, "temp": 900, "gibbs_model": "SISSO", "interpolated": false}, {"@module": "rxn_network.entries", "@class": "GibbsComputedStructureEntry", "energy": -3.3966003111, "composition": {"Na": 1.0, "Cl": 1.0}, "energy_adjustments": [], "parameters": {}, "data": {"oxide_type": "None", "icsd_ids": [190542, 622368, 43434]}, "entry_id": "mp-22851", "correction": 0.0, "structure": {"@module": "pymatgen.core.structure", "@class": "Structure", "charge": null, "lattice": {"matrix": [[3.50219, 0.0, 0.0], [0.0, 3.50219, 0.0], [0.0, 0.0, 3.50219]], "a": 3.50219, "b": 3.50219, "c": 3.50219, "alpha": 90.0, "beta": 90.0, "gamma": 90.0, "volume": 42.955532869553466}, "sites": [{"species": [{"element": "Na", "occu": 1}], "abc": [0.0, 0.0, 0.0], "xyz": [0.0, 0.0, 0.0], "label": "Na", "properties": {"magmom": -0.0}}, {"species": [{"element": "Cl", "occu": 1}], "abc": [0.5, 0.5, 0.5], "xyz": [1.751095, 1.751095, 1.751095], "label": "Cl", "properties": {"magmom": -0.0}}]}, "formation_enthalpy": -3.90139248826, "temp": 900, "gibbs_model": "SISSO", "interpolated": false}]}, "balance": true, "@version": null}, {"@module": "rxn_network.helpers", "@class": "BalancedPathway", "rxns": [{"@module": "rxn_network.reaction", "@class": "ComputedReaction", "reactants": [{"@module": "rxn_network.entries", "@class": "GibbsComputedStructureEntry", "energy": -122.21166045469023, "composition": {"Mn": 32.0, "O": 48.0}, "energy_adjustments": [], "parameters": {}, "data": {"oxide_type": "oxide", "icsd_ids": [290639, 290640, 290638, 290641]}, "entry_id": "mp-1172875", "correction": 0.0, "structure": {"@module": "pymatgen.core.structure", "@class": "Structure", "charge": null, "lattice": {"matrix": [[9.580269, 0.0, 0.0], [0.0, 9.608742, 0.0], [0.0, 0.0, 9.658434]], "a": 9.580269, "b": 9.608742, "c": 9.658434, "alpha": 90.0, "beta": 90.0, "gamma": 90.0, "volume": 889.1007007723838}, "sites": [{"species": [{"element": "Mn", "occu": 1}], "abc": [0.5, 0.5, 0.0], "xyz": [4.7901345, 4.804371, 0.0], "label": "Mn", "properties": {"magmom": 3.954}}, {"species": [{"element": "Mn", "occu": 1}], "abc": [0.5, 0.0, 0.5], "xyz": [4.7901345, 0.0, 4.829217], "label": "Mn", "properties": {"magmom": 3.947}}, {"species": [{"element": "Mn", "occu": 1}], "abc": [0.0, 0.5, 0.5], "xyz": [0.0, 4.804371, 4.829217], "label": "Mn", "properties": {"magmom": 3.95}}, {"species": [{"element": "Mn", "occu": 1}], "abc": [0.0, 0.0, 0.0], "xyz": [0.0, 0.0, 0.0], "label": "Mn", "properties": {"magmom": 3.95}}, {"species": [{"element": "Mn", "occu": 1}], "abc": [0.0, 0.0, 0.5], "xyz": [0.0, 0.0, 4.829217], "label": "Mn", "properties": {"magmom": 3.958}}, {"species": [{"element": "Mn", "occu": 1}], "abc": [0.0, 0.5, 0.0], "xyz": [0.0, 4.804371, 0.0], "label": "Mn", "properties": {"magmom": 3.961}}, {"species": [{"element": "Mn", "occu": 1}], "abc": [0.5, 0.0, 0.0], "xyz": [4.7901345, 0.0, 0.0], "label": "Mn", "properties": {"magmom": 3.958}}, {"species": [{"element": "Mn", "occu": 1}], "abc": [0.5, 0.5, 0.5], "xyz": [4.7901345, 4.804371, 4.829217], "label": "Mn", "properties": {"magmom": 3.96}}, {"species": [{"element": "Mn", "occu": 1}], "abc": [0.509136, 0.758839, 0.285941], "xyz": [4.877659837584, 7.291488170538, 2.761742276394], "label": "Mn", "properties": {"magmom": 3.994}}, {"species": [{"element": "Mn", "occu": 1}], "abc": [0.490864, 0.258839, 0.214059], "xyz": [4.702609162416, 2.4871171705379997, 2.067474723606], "label": "Mn", "properties": {"magmom": 3.994}}, {"species": [{"element": "Mn", "occu": 1}], "abc": [0.990864, 0.241161, 0.785941], "xyz": [9.492743662415998, 2.3172538294619995, 7.590959276394], "label": "Mn", "properties": {"magmom": 3.994}}, {"species": [{"element": "Mn", "occu": 1}], "abc": [0.009136, 0.741161, 0.714059], "xyz": [0.087525337584, 7.121624829461999, 6.896691723606], "label": "Mn", "properties": {"magmom": 3.995}}, {"species": [{"element": "Mn", "occu": 1}], "abc": [0.490864, 0.241161, 0.714059], "xyz": [4.702609162416, 2.3172538294619995, 6.896691723606], "label": "Mn", "properties": {"magmom": 3.994}}, {"species": [{"element": "Mn", "occu": 1}], "abc": [0.509136, 0.741161, 0.785941], "xyz": [4.877659837584, 7.121624829461999, 7.590959276394], "label": "Mn", "properties": {"magmom": 3.994}}, {"species": [{"element": "Mn", "occu": 1}], "abc": [0.009136, 0.758839, 0.214059], "xyz": [0.087525337584, 7.291488170538, 2.067474723606], "label": "Mn", "properties": {"magmom": 3.994}}, {"species": [{"element": "Mn", "occu": 1}], "abc": [0.990864, 0.258839, 0.285941], "xyz": [9.492743662415998, 2.4871171705379997, 2.761742276394], "label": "Mn", "properties": {"magmom": 3.995}}, {"species": [{"element": "Mn", "occu": 1}], "abc": [0.256414, 0.787943, 0.999876], "xyz": [2.4565150953659995, 7.571140997705999, 9.657236354184], "label": "Mn", "properties": {"magmom": 3.983}}, {"species": [{"element": "Mn", "occu": 1}], "abc": [0.743586, 0.287943, 0.500124], "xyz": [7.1237539046339995, 2.766769997706, 4.830414645816], "label": "Mn", "properties": {"magmom": 3.983}}, {"species": [{"element": "Mn", "occu": 1}], "abc": [0.243586, 0.212057, 0.499876], "xyz": [2.3336194046339997, 2.0376010022939997, 4.828019354184], "label": "Mn", "properties": {"magmom": 3.983}}, {"species": [{"element": "Mn", "occu": 1}], "abc": [0.756414, 0.712057, 0.000124], "xyz": [7.246649595366, 6.841972002294, 0.001197645816], "label": "Mn", "properties": {"magmom": 3.983}}, {"species": [{"element": "Mn", "occu": 1}], "abc": [0.743586, 0.212057, 0.000124], "xyz": [7.1237539046339995, 2.0376010022939997, 0.001197645816], "label": "Mn", "properties": {"magmom": 3.983}}, {"species": [{"element": "Mn", "occu": 1}], "abc": [0.256414, 0.712057, 0.499876], "xyz": [2.4565150953659995, 6.841972002294, 4.828019354184], "label": "Mn", "properties": {"magmom": 3.983}}, {"species": [{"element": "Mn", "occu": 1}], "abc": [0.756414, 0.787943, 0.500124], "xyz": [7.246649595366, 7.571140997705999, 4.830414645816], "label": "Mn", "properties": {"magmom": 3.983}}, {"species": [{"element": "Mn", "occu": 1}], "abc": [0.243586, 0.287943, 0.999876], "xyz": [2.3336194046339997, 2.766769997706, 9.657236354184], "label": "Mn", "properties": {"magmom": 3.983}}, {"species": [{"element": "Mn", "occu": 1}], "abc": [0.215751, 0.511796, 0.246639], "xyz": [2.066952617019, 4.917715720632, 2.382146503326], "label": "Mn", "properties": {"magmom": 3.993}}, {"species": [{"element": "Mn", "occu": 1}], "abc": [0.784249, 0.011796, 0.253361], "xyz": [7.5133163829809995, 0.11334472063199999, 2.447070496674], "label": "Mn", "properties": {"magmom": 3.993}}, {"species": [{"element": "Mn", "occu": 1}], "abc": [0.284249, 0.488204, 0.746639], "xyz": [2.7231818829809997, 4.691026279368, 7.211363503326], "label": "Mn", "properties": {"magmom": 3.993}}, {"species": [{"element": "Mn", "occu": 1}], "abc": [0.715751, 0.988204, 0.753361], "xyz": [6.857087117019, 9.495397279368, 7.276287496674], "label": "Mn", "properties": {"magmom": 3.993}}, {"species": [{"element": "Mn", "occu": 1}], "abc": [0.784249, 0.488204, 0.753361], "xyz": [7.5133163829809995, 4.691026279368, 7.276287496674], "label": "Mn", "properties": {"magmom": 3.993}}, {"species": [{"element": "Mn", "occu": 1}], "abc": [0.215751, 0.988204, 0.746639], "xyz": [2.066952617019, 9.495397279368, 7.211363503326], "label": "Mn", "properties": {"magmom": 3.993}}, {"species": [{"element": "Mn", "occu": 1}], "abc": [0.715751, 0.511796, 0.253361], "xyz": [6.857087117019, 4.917715720632, 2.447070496674], "label": "Mn", "properties": {"magmom": 3.993}}, {"species": [{"element": "Mn", "occu": 1}], "abc": [0.284249, 0.011796, 0.246639], "xyz": [2.7231818829809997, 0.11334472063199999, 2.382146503326], "label": "Mn", "properties": {"magmom": 3.993}}, {"species": [{"element": "O", "occu": 1}], "abc": [0.148653, 0.92325, 0.125336], "xyz": [1.424135727657, 8.871271051499999, 1.210549483824], "label": "O", "properties": {"magmom": -0.066}}, {"species": [{"element": "O", "occu": 1}], "abc": [0.851347, 0.42325, 0.374664], "xyz": [8.156133272342998, 4.0669000515, 3.618667516176], "label": "O", "properties": {"magmom": -0.066}}, {"species": [{"element": "O", "occu": 1}], "abc": [0.351347, 0.07675, 0.625336], "xyz": [3.365998772343, 0.7374709485, 6.039766483824], "label": "O", "properties": {"magmom": -0.066}}, {"species": [{"element": "O", "occu": 1}], "abc": [0.648653, 0.57675, 0.874664], "xyz": [6.214270227657, 5.541841948499999, 8.447884516176], "label": "O", "properties": {"magmom": -0.067}}, {"species": [{"element": "O", "occu": 1}], "abc": [0.851347, 0.07675, 0.874664], "xyz": [8.156133272342998, 0.7374709485, 8.447884516176], "label": "O", "properties": {"magmom": -0.066}}, {"species": [{"element": "O", "occu": 1}], "abc": [0.148653, 0.57675, 0.625336], "xyz": [1.424135727657, 5.541841948499999, 6.039766483824], "label": "O", "properties": {"magmom": -0.066}}, {"species": [{"element": "O", "occu": 1}], "abc": [0.648653, 0.92325, 0.374664], "xyz": [6.214270227657, 8.871271051499999, 3.618667516176], "label": "O", "properties": {"magmom": -0.066}}, {"species": [{"element": "O", "occu": 1}], "abc": [0.351347, 0.42325, 0.125336], "xyz": [3.365998772343, 4.0669000515, 1.210549483824], "label": "O", "properties": {"magmom": -0.067}}, {"species": [{"element": "O", "occu": 1}], "abc": [0.093362, 0.639767, 0.352725], "xyz": [0.8944330743779999, 6.147356043114, 3.40677113265], "label": "O", "properties": {"magmom": -0.046}}, {"species": [{"element": "O", "occu": 1}], "abc": [0.906638, 0.139767, 0.147275], "xyz": [8.685835925622, 1.342985043114, 1.4224458673499998], "label": "O", "properties": {"magmom": -0.046}}, {"species": [{"element": "O", "occu": 1}], "abc": [0.406638, 0.360233, 0.852725], "xyz": [3.8957014256219997, 3.461385956886, 8.23598813265], "label": "O", "properties": {"magmom": -0.046}}, {"species": [{"element": "O", "occu": 1}], "abc": [0.593362, 0.860233, 0.647275], "xyz": [5.684567574377999, 8.265756956886, 6.25166286735], "label": "O", "properties": {"magmom": -0.047}}, {"species": [{"element": "O", "occu": 1}], "abc": [0.906638, 0.360233, 0.647275], "xyz": [8.685835925622, 3.461385956886, 6.25166286735], "label": "O", "properties": {"magmom": -0.046}}, {"species": [{"element": "O", "occu": 1}], "abc": [0.093362, 0.860233, 0.852725], "xyz": [0.8944330743779999, 8.265756956886, 8.23598813265], "label": "O", "properties": {"magmom": -0.046}}, {"species": [{"element": "O", "occu": 1}], "abc": [0.593362, 0.639767, 0.147275], "xyz": [5.684567574377999, 6.147356043114, 1.4224458673499998], "label": "O", "properties": {"magmom": -0.046}}, {"species": [{"element": "O", "occu": 1}], "abc": [0.406638, 0.139767, 0.352725], "xyz": [3.8957014256219997, 1.342985043114, 3.40677113265], "label": "O", "properties": {"magmom": -0.047}}, {"species": [{"element": "O", "occu": 1}], "abc": [0.377278, 0.8579, 0.416654], "xyz": [3.6144247277819996, 8.2433397618, 4.024225159836], "label": "O", "properties": {"magmom": -0.083}}, {"species": [{"element": "O", "occu": 1}], "abc": [0.622722, 0.3579, 0.083346], "xyz": [5.965844272218, 3.4389687617999996, 0.804991840164], "label": "O", "properties": {"magmom": -0.082}}, {"species": [{"element": "O", "occu": 1}], "abc": [0.122722, 0.1421, 0.916654], "xyz": [1.1757097722179999, 1.3654022382, 8.853442159836], "label": "O", "properties": {"magmom": -0.082}}, {"species": [{"element": "O", "occu": 1}], "abc": [0.877278, 0.6421, 0.583346], "xyz": [8.404559227782, 6.1697732381999995, 5.634208840164], "label": "O", "properties": {"magmom": -0.082}}, {"species": [{"element": "O", "occu": 1}], "abc": [0.622722, 0.1421, 0.583346], "xyz": [5.965844272218, 1.3654022382, 5.634208840164], "label": "O", "properties": {"magmom": -0.083}}, {"species": [{"element": "O", "occu": 1}], "abc": [0.377278, 0.6421, 0.916654], "xyz": [3.6144247277819996, 6.1697732381999995, 8.853442159836], "label": "O", "properties": {"magmom": -0.082}}, {"species": [{"element": "O", "occu": 1}], "abc": [0.877278, 0.8579, 0.083346], "xyz": [8.404559227782, 8.2433397618, 0.804991840164], "label": "O", "properties": {"magmom": -0.082}}, {"species": [{"element": "O", "occu": 1}], "abc": [0.122722, 0.3579, 0.416654], "xyz": [1.1757097722179999, 3.4389687617999996, 4.024225159836], "label": "O", "properties": {"magmom": -0.082}}, {"species": [{"element": "O", "occu": 1}], "abc": [0.361212, 0.58585, 0.372296], "xyz": [3.4605081260279995, 5.629281500699999, 3.595796344464], "label": "O", "properties": {"magmom": -0.074}}, {"species": [{"element": "O", "occu": 1}], "abc": [0.638788, 0.08585, 0.127704], "xyz": [6.119760873972, 0.8249105006999999, 1.233420655536], "label": "O", "properties": {"magmom": -0.075}}, {"species": [{"element": "O", "occu": 1}], "abc": [0.138788, 0.41415, 0.872296], "xyz": [1.3296263739719998, 3.9794604993, 8.425013344463999], "label": "O", "properties": {"magmom": -0.074}}, {"species": [{"element": "O", "occu": 1}], "abc": [0.861212, 0.91415, 0.627704], "xyz": [8.250642626028, 8.7838314993, 6.062637655536], "label": "O", "properties": {"magmom": -0.074}}, {"species": [{"element": "O", "occu": 1}], "abc": [0.638788, 0.41415, 0.627704], "xyz": [6.119760873972, 3.9794604993, 6.062637655536], "label": "O", "properties": {"magmom": -0.074}}, {"species": [{"element": "O", "occu": 1}], "abc": [0.361212, 0.91415, 0.872296], "xyz": [3.4605081260279995, 8.7838314993, 8.425013344463999], "label": "O", "properties": {"magmom": -0.075}}, {"species": [{"element": "O", "occu": 1}], "abc": [0.861212, 0.58585, 0.127704], "xyz": [8.250642626028, 5.629281500699999, 1.233420655536], "label": "O", "properties": {"magmom": -0.074}}, {"species": [{"element": "O", "occu": 1}], "abc": [0.138788, 0.08585, 0.372296], "xyz": [1.3296263739719998, 0.8249105006999999, 3.595796344464], "label": "O", "properties": {"magmom": -0.074}}, {"species": [{"element": "O", "occu": 1}], "abc": [0.41963, 0.878812, 0.146192], "xyz": [4.02016828047, 8.444277774504, 1.4119857833279998], "label": "O", "properties": {"magmom": -0.068}}, {"species": [{"element": "O", "occu": 1}], "abc": [0.58037, 0.378812, 0.353808], "xyz": [5.56010071953, 3.6399067745039995, 3.417231216672], "label": "O", "properties": {"magmom": -0.068}}, {"species": [{"element": "O", "occu": 1}], "abc": [0.08037, 0.121188, 0.646192], "xyz": [0.7699662195299999, 1.164464225496, 6.241202783328], "label": "O", "properties": {"magmom": -0.069}}, {"species": [{"element": "O", "occu": 1}], "abc": [0.91963, 0.621188, 0.853808], "xyz": [8.81030278047, 5.968835225495999, 8.246448216672], "label": "O", "properties": {"magmom": -0.068}}, {"species": [{"element": "O", "occu": 1}], "abc": [0.58037, 0.121188, 0.853808], "xyz": [5.56010071953, 1.164464225496, 8.246448216672], "label": "O", "properties": {"magmom": -0.068}}, {"species": [{"element": "O", "occu": 1}], "abc": [0.41963, 0.621188, 0.646192], "xyz": [4.02016828047, 5.968835225495999, 6.241202783328], "label": "O", "properties": {"magmom": -0.068}}, {"species": [{"element": "O", "occu": 1}], "abc": [0.91963, 0.878812, 0.353808], "xyz": [8.81030278047, 8.444277774504, 3.417231216672], "label": "O", "properties": {"magmom": -0.069}}, {"species": [{"element": "O", "occu": 1}], "abc": [0.08037, 0.378812, 0.146192], "xyz": [0.7699662195299999, 3.6399067745039995, 1.4119857833279998], "label": "O", "properties": {"magmom": -0.068}}, {"species": [{"element": "O", "occu": 1}], "abc": [0.138498, 0.653634, 0.088196], "xyz": [1.326848095962, 6.280600468428, 0.851835245064], "label": "O", "properties": {"magmom": -0.039}}, {"species": [{"element": "O", "occu": 1}], "abc": [0.861502, 0.153634, 0.411804], "xyz": [8.253420904038, 1.4762294684279997, 3.9773817549359998], "label": "O", "properties": {"magmom": -0.039}}, {"species": [{"element": "O", "occu": 1}], "abc": [0.361502, 0.346366, 0.588196], "xyz": [3.4632864040379996, 3.3281415315719998, 5.681052245064], "label": "O", "properties": {"magmom": -0.038}}, {"species": [{"element": "O", "occu": 1}], "abc": [0.638498, 0.846366, 0.911804], "xyz": [6.116982595962, 8.132512531571999, 8.806598754936], "label": "O", "properties": {"magmom": -0.039}}, {"species": [{"element": "O", "occu": 1}], "abc": [0.861502, 0.346366, 0.911804], "xyz": [8.253420904038, 3.3281415315719998, 8.806598754936], "label": "O", "properties": {"magmom": -0.039}}, {"species": [{"element": "O", "occu": 1}], "abc": [0.138498, 0.846366, 0.588196], "xyz": [1.326848095962, 8.132512531571999, 5.681052245064], "label": "O", "properties": {"magmom": -0.039}}, {"species": [{"element": "O", "occu": 1}], "abc": [0.638498, 0.653634, 0.411804], "xyz": [6.116982595962, 6.280600468428, 3.9773817549359998], "label": "O", "properties": {"magmom": -0.038}}, {"species": [{"element": "O", "occu": 1}], "abc": [0.361502, 0.153634, 0.088196], "xyz": [3.4632864040379996, 1.4762294684279997, 0.851835245064], "label": "O", "properties": {"magmom": -0.039}}]}, "formation_enthalpy": -162.26615142968558, "temp": 900, "gibbs_model": "SISSO", "interpolated": false}, {"@module": "rxn_network.entries", "@class": "GibbsComputedStructureEntry", "energy": -18.2368091306, "composition": {"Na": 4.0, "C": 2.0, "O": 6.0}, "energy_adjustments": [], "parameters": {}, "data": {"oxide_type": "oxide", "icsd_ids": [81008, 81007, 81009, 81010, 81004, 81011, 81012, 81006, 81013, 81005]}, "entry_id": "mp-20495", "correction": 0.0, "structure": {"@module": "pymatgen.core.structure", "@class": "Structure", "charge": null, "lattice": {"matrix": [[2.636601, -4.566727, 0.0], [2.636601, 4.566727, 0.0], [0.0, 0.0, 6.401566]], "a": 5.273202094148298, "b": 5.273202094148298, "c": 6.401566, "alpha": 90.0, "beta": 90.0, "gamma": 120.00000118121802, "volume": 154.15786455407107}, "sites": [{"species": [{"element": "Na", "occu": 1}], "abc": [0.333333, 0.666667, 0.25], "xyz": [2.636601, 1.522245377818, 1.6003915], "label": "Na", "properties": {"magmom": 0.0}}, {"species": [{"element": "Na", "occu": 1}], "abc": [0.666667, 0.333333, 0.75], "xyz": [2.636601, -1.522245377818, 4.8011745], "label": "Na", "properties": {"magmom": 0.0}}, {"species": [{"element": "Na", "occu": 1}], "abc": [0.0, 0.0, 0.5], "xyz": [0.0, 0.0, 3.200783], "label": "Na", "properties": {"magmom": -0.0}}, {"species": [{"element": "Na", "occu": 1}], "abc": [0.0, 0.0, 0.0], "xyz": [0.0, 0.0, 0.0], "label": "Na", "properties": {"magmom": -0.0}}, {"species": [{"element": "C", "occu": 1}], "abc": [0.666667, 0.333333, 0.25], "xyz": [2.636601, -1.522245377818, 1.6003915], "label": "C", "properties": {"magmom": -0.0}}, {"species": [{"element": "C", "occu": 1}], "abc": [0.333333, 0.666667, 0.75], "xyz": [2.636601, 1.522245377818, 4.8011745], "label": "C", "properties": {"magmom": -0.0}}, {"species": [{"element": "O", "occu": 1}], "abc": [0.809016, 0.618032, 0.25], "xyz": [3.762556183848, -0.8721717893679997, 1.6003915], "label": "O", "properties": {"magmom": 0.0}}, {"species": [{"element": "O", "occu": 1}], "abc": [0.190984, 0.381968, 0.75], "xyz": [1.510645816152, 0.872171789368, 4.8011745], "label": "O", "properties": {"magmom": 0.0}}, {"species": [{"element": "O", "occu": 1}], "abc": [0.190984, 0.809016, 0.75], "xyz": [2.636601, 2.822383421264, 4.8011745], "label": "O", "properties": {"magmom": 0.0}}, {"species": [{"element": "O", "occu": 1}], "abc": [0.381968, 0.190984, 0.25], "xyz": [1.510645816152, -0.872171789368, 1.6003915], "label": "O", "properties": {"magmom": 0.0}}, {"species": [{"element": "O", "occu": 1}], "abc": [0.809016, 0.190984, 0.25], "xyz": [2.636601, -2.822383421264, 1.6003915], "label": "O", "properties": {"magmom": 0.0}}, {"species": [{"element": "O", "occu": 1}], "abc": [0.618032, 0.809016, 0.75], "xyz": [3.762556183848, 0.8721717893679997, 4.8011745], "label": "O", "properties": {"magmom": 0.0}}]}, "formation_enthalpy": -24.84616964749999, "temp": 900, "gibbs_model": "SISSO", "interpolated": false}], "products": [{"@module": "rxn_network.entries", "@class": "GibbsComputedStructureEntry", "energy": -16.406560223724014, "composition": {"C": 4.0, "O": 8.0}, "energy_adjustments": [], "parameters": {}, "data": {"oxide_type": "oxide", "icsd_ids": []}, "entry_id": "mp-995198", "correction": 0.0, "structure": {"@module": "pymatgen.core.structure", "@class": "Structure", "charge": null, "lattice": {"matrix": [[4.097631, 0.0, 0.0], [0.0, 3.702413, 0.0], [0.0, 1.330186, 9.947058]], "a": 4.097631, "b": 3.702413, "c": 10.03560449848239, "alpha": 82.38322022798138, "beta": 90.0, "gamma": 90.0, "volume": 150.90803328009147}, "sites": [{"species": [{"element": "C", "occu": 1}], "abc": [0.143077, 0.093125, 0.18416], "xyz": [0.586276750587, 0.589754264385, 1.83185020128], "label": "C", "properties": {"magmom": -0.0}}, {"species": [{"element": "C", "occu": 1}], "abc": [0.643077, 0.906875, 0.31584], "xyz": [2.635092250587, 3.7777517356150003, 3.14167879872], "label": "C", "properties": {"magmom": -0.0}}, {"species": [{"element": "C", "occu": 1}], "abc": [0.856923, 0.906875, 0.81584], "xyz": [3.511354249413, 4.442844735615, 8.11520779872], "label": "C", "properties": {"magmom": -0.0}}, {"species": [{"element": "C", "occu": 1}], "abc": [0.356923, 0.093125, 0.68416], "xyz": [1.462538749413, 1.2548472643850002, 6.80537920128], "label": "C", "properties": {"magmom": -0.0}}, {"species": [{"element": "O", "occu": 1}], "abc": [0.242449, 0.243691, 0.07987], "xyz": [0.9934665383189999, 1.0084866822029999, 0.79447152246], "label": "O", "properties": {"magmom": -0.0}}, {"species": [{"element": "O", "occu": 1}], "abc": [0.742449, 0.756309, 0.42013], "xyz": [3.042282038319, 3.3590193177970002, 4.17905747754], "label": "O", "properties": {"magmom": -0.0}}, {"species": [{"element": "O", "occu": 1}], "abc": [0.757551, 0.756309, 0.92013], "xyz": [3.1041644616809996, 4.024112317797, 9.15258647754], "label": "O", "properties": {"magmom": -0.0}}, {"species": [{"element": "O", "occu": 1}], "abc": [0.257551, 0.243691, 0.57987], "xyz": [1.055348961681, 1.673579682203, 5.76800052246], "label": "O", "properties": {"magmom": -0.0}}, {"species": [{"element": "O", "occu": 1}], "abc": [0.304222, 0.929789, 0.29532], "xyz": [1.2465894980819998, 3.835293410377, 2.9375651685600004], "label": "O", "properties": {"magmom": -0.0}}, {"species": [{"element": "O", "occu": 1}], "abc": [0.804222, 0.070211, 0.20468], "xyz": [3.2954049980819997, 0.532212589623, 2.03596383144], "label": "O", "properties": {"magmom": -0.0}}, {"species": [{"element": "O", "occu": 1}], "abc": [0.695778, 0.070211, 0.70468], "xyz": [2.851041501918, 1.197305589623, 7.00949283144], "label": "O", "properties": {"magmom": -0.0}}, {"species": [{"element": "O", "occu": 1}], "abc": [0.195778, 0.929789, 0.79532], "xyz": [0.802226001918, 4.500386410377, 7.91109416856], "label": "O", "properties": {"magmom": -0.0}}]}, "formation_enthalpy": -17.540653609999993, "temp": 900, "gibbs_model": "SISSO", "interpolated": false}, {"@module": "rxn_network.entries", "@class": "GibbsComputedStructureEntry", "energy": -49.08026677034249, "composition": {"Na": 20.0, "Mn": 4.0, "O": 16.0}, "energy_adjustments": [], "parameters": {}, "data": {"oxide_type": "oxide", "icsd_ids": [47101]}, "entry_id": "mp-28262", "correction": 0.0, "structure": {"@module": "pymatgen.core.structure", "@class": "Structure", "charge": null, "lattice": {"matrix": [[5.886002, 0.0, 0.0], [0.0, 12.145041, 0.0], [0.0, 0.0, 7.882268]], "a": 5.886002, "b": 12.145041, "c": 7.882268, "alpha": 90.0, "beta": 90.0, "gamma": 90.0, "volume": 563.4697263031035}, "sites": [{"species": [{"element": "Na", "occu": 1}], "abc": [0.238618, 0.338809, 0.5], "xyz": [1.404506025236, 4.114849196169001, 3.941134], "label": "Na", "properties": {"magmom": 0.003}}, {"species": [{"element": "Na", "occu": 1}], "abc": [0.238618, 0.838809, 0.5], "xyz": [1.404506025236, 10.187369696169002, 3.941134], "label": "Na", "properties": {"magmom": -0.003}}, {"species": [{"element": "Na", "occu": 1}], "abc": [0.738618, 0.161191, 0.0], "xyz": [4.347507025236, 1.957671303831, 0.0], "label": "Na", "properties": {"magmom": 0.003}}, {"species": [{"element": "Na", "occu": 1}], "abc": [0.738618, 0.661191, 0.0], "xyz": [4.347507025236, 8.030191803831, 0.0], "label": "Na", "properties": {"magmom": -0.003}}, {"species": [{"element": "Na", "occu": 1}], "abc": [0.747193, 0.303535, 0.30117], "xyz": [4.397979492386, 3.6864450199350003, 2.37390265356], "label": "Na", "properties": {"magmom": -0.0}}, {"species": [{"element": "Na", "occu": 1}], "abc": [0.747193, 0.803535, 0.30117], "xyz": [4.397979492386, 9.758965519935, 2.37390265356], "label": "Na", "properties": {"magmom": 0.0}}, {"species": [{"element": "Na", "occu": 1}], "abc": [0.247193, 0.196465, 0.80117], "xyz": [1.454978492386, 2.386075480065, 6.31503665356], "label": "Na", "properties": {"magmom": -0.0}}, {"species": [{"element": "Na", "occu": 1}], "abc": [0.247193, 0.696465, 0.80117], "xyz": [1.454978492386, 8.458595980065, 6.31503665356], "label": "Na", "properties": {"magmom": 0.0}}, {"species": [{"element": "Na", "occu": 1}], "abc": [0.747193, 0.303535, 0.69883], "xyz": [4.397979492386, 3.6864450199350003, 5.50836534644], "label": "Na", "properties": {"magmom": -0.0}}, {"species": [{"element": "Na", "occu": 1}], "abc": [0.747193, 0.803535, 0.69883], "xyz": [4.397979492386, 9.758965519935, 5.50836534644], "label": "Na", "properties": {"magmom": 0.0}}, {"species": [{"element": "Na", "occu": 1}], "abc": [0.247193, 0.196465, 0.19883], "xyz": [1.454978492386, 2.386075480065, 1.56723134644], "label": "Na", "properties": {"magmom": -0.0}}, {"species": [{"element": "Na", "occu": 1}], "abc": [0.247193, 0.696465, 0.19883], "xyz": [1.454978492386, 8.458595980065, 1.56723134644], "label": "Na", "properties": {"magmom": 0.0}}, {"species": [{"element": "Na", "occu": 1}], "abc": [0.435681, 0.46429, 0.821134], "xyz": [2.5644192373620003, 5.63882108589, 6.472398251912], "label": "Na", "properties": {"magmom": -0.001}}, {"species": [{"element": "Na", "occu": 1}], "abc": [0.435681, 0.96429, 0.821134], "xyz": [2.5644192373620003, 11.71134158589, 6.472398251912], "label": "Na", "properties": {"magmom": 0.001}}, {"species": [{"element": "Na", "occu": 1}], "abc": [0.435681, 0.46429, 0.178866], "xyz": [2.5644192373620003, 5.63882108589, 1.409869748088], "label": "Na", "properties": {"magmom": -0.001}}, {"species": [{"element": "Na", "occu": 1}], "abc": [0.435681, 0.96429, 0.178866], "xyz": [2.5644192373620003, 11.71134158589, 1.409869748088], "label": "Na", "properties": {"magmom": 0.001}}, {"species": [{"element": "Na", "occu": 1}], "abc": [0.935681, 0.03571, 0.321134], "xyz": [5.507420237362, 0.43369941411, 2.531264251912], "label": "Na", "properties": {"magmom": -0.001}}, {"species": [{"element": "Na", "occu": 1}], "abc": [0.935681, 0.53571, 0.321134], "xyz": [5.507420237362, 6.506219914110001, 2.531264251912], "label": "Na", "properties": {"magmom": 0.001}}, {"species": [{"element": "Na", "occu": 1}], "abc": [0.935681, 0.03571, 0.678866], "xyz": [5.507420237362, 0.43369941411, 5.351003748088], "label": "Na", "properties": {"magmom": -0.001}}, {"species": [{"element": "Na", "occu": 1}], "abc": [0.935681, 0.53571, 0.678866], "xyz": [5.507420237362, 6.506219914110001, 5.351003748088], "label": "Na", "properties": {"magmom": 0.001}}, {"species": [{"element": "Mn", "occu": 1}], "abc": [0.495136, 0.586541, 0.5], "xyz": [2.9143714862720005, 7.123564493181, 3.941134], "label": "Mn", "properties": {"magmom": -3.764}}, {"species": [{"element": "Mn", "occu": 1}], "abc": [0.995136, 0.913459, 0.0], "xyz": [5.857372486272, 11.093997006819, 0.0], "label": "Mn", "properties": {"magmom": -3.764}}, {"species": [{"element": "Mn", "occu": 1}], "abc": [0.495136, 0.086541, 0.5], "xyz": [2.9143714862720005, 1.051043993181, 3.941134], "label": "Mn", "properties": {"magmom": 3.764}}, {"species": [{"element": "Mn", "occu": 1}], "abc": [0.995136, 0.413459, 0.0], "xyz": [5.857372486272, 5.021476506819001, 0.0], "label": "Mn", "properties": {"magmom": 3.764}}, {"species": [{"element": "O", "occu": 1}], "abc": [0.614985, 0.436596, 0.5], "xyz": [3.6198029399700005, 5.302476320436, 3.941134], "label": "O", "properties": {"magmom": -0.005}}, {"species": [{"element": "O", "occu": 1}], "abc": [0.614985, 0.936596, 0.5], "xyz": [3.6198029399700005, 11.374996820436001, 3.941134], "label": "O", "properties": {"magmom": 0.005}}, {"species": [{"element": "O", "occu": 1}], "abc": [0.114985, 0.063404, 0.0], "xyz": [0.67680193997, 0.7700441795640001, 0.0], "label": "O", "properties": {"magmom": -0.005}}, {"species": [{"element": "O", "occu": 1}], "abc": [0.114985, 0.563404, 0.0], "xyz": [0.67680193997, 6.842564679564001, 0.0], "label": "O", "properties": {"magmom": 0.005}}, {"species": [{"element": "O", "occu": 1}], "abc": [0.188601, 0.142341, 0.5], "xyz": [1.110105863202, 1.728737280981, 3.941134], "label": "O", "properties": {"magmom": 0.004}}, {"species": [{"element": "O", "occu": 1}], "abc": [0.188601, 0.642341, 0.5], "xyz": [1.110105863202, 7.801257780981001, 3.941134], "label": "O", "properties": {"magmom": -0.004}}, {"species": [{"element": "O", "occu": 1}], "abc": [0.688601, 0.357659, 0.0], "xyz": [4.053106863202, 4.343783219019, 0.0], "label": "O", "properties": {"magmom": 0.004}}, {"species": [{"element": "O", "occu": 1}], "abc": [0.688601, 0.857659, 0.0], "xyz": [4.053106863202, 10.416303719019, 0.0], "label": "O", "properties": {"magmom": -0.004}}, {"species": [{"element": "O", "occu": 1}], "abc": [0.594756, 0.12904, 0.274897], "xyz": [3.500735005512, 1.56719609064, 2.166811826396], "label": "O", "properties": {"magmom": 0.005}}, {"species": [{"element": "O", "occu": 1}], "abc": [0.594756, 0.62904, 0.274897], "xyz": [3.500735005512, 7.639716590640001, 2.166811826396], "label": "O", "properties": {"magmom": -0.005}}, {"species": [{"element": "O", "occu": 1}], "abc": [0.094756, 0.37096, 0.225103], "xyz": [0.557734005512, 4.505324409360001, 1.774322173604], "label": "O", "properties": {"magmom": 0.005}}, {"species": [{"element": "O", "occu": 1}], "abc": [0.094756, 0.87096, 0.225103], "xyz": [0.557734005512, 10.57784490936, 1.774322173604], "label": "O", "properties": {"magmom": -0.005}}, {"species": [{"element": "O", "occu": 1}], "abc": [0.094756, 0.37096, 0.774897], "xyz": [0.557734005512, 4.505324409360001, 6.107945826396], "label": "O", "properties": {"magmom": 0.005}}, {"species": [{"element": "O", "occu": 1}], "abc": [0.094756, 0.87096, 0.774897], "xyz": [0.557734005512, 10.57784490936, 6.107945826396], "label": "O", "properties": {"magmom": -0.005}}, {"species": [{"element": "O", "occu": 1}], "abc": [0.594756, 0.12904, 0.725103], "xyz": [3.500735005512, 1.56719609064, 5.715456173604], "label": "O", "properties": {"magmom": 0.005}}, {"species": [{"element": "O", "occu": 1}], "abc": [0.594756, 0.62904, 0.725103], "xyz": [3.500735005512, 7.639716590640001, 5.715456173604], "label": "O", "properties": {"magmom": -0.005}}]}, "formation_enthalpy": -67.44039167246069, "temp": 900, "gibbs_model": "SISSO", "interpolated": false}]}, {"@module": "rxn_network.reaction", "@class": "ComputedReaction", "reactants": [{"@module": "rxn_network.entries", "@class": "GibbsComputedStructureEntry", "energy": -122.21166045469023, "composition": {"Mn": 32.0, "O": 48.0}, "energy_adjustments": [], "parameters": {}, "data": {"oxide_type": "oxide", "icsd_ids": [290639, 290640, 290638, 290641]}, "entry_id": "mp-1172875", "correction": 0.0, "structure": {"@module": "pymatgen.core.structure", "@class": "Structure", "charge": null, "lattice": {"matrix": [[9.580269, 0.0, 0.0], [0.0, 9.608742, 0.0], [0.0, 0.0, 9.658434]], "a": 9.580269, "b": 9.608742, "c": 9.658434, "alpha": 90.0, "beta": 90.0, "gamma": 90.0, "volume": 889.1007007723838}, "sites": [{"species": [{"element": "Mn", "occu": 1}], "abc": [0.5, 0.5, 0.0], "xyz": [4.7901345, 4.804371, 0.0], "label": "Mn", "properties": {"magmom": 3.954}}, {"species": [{"element": "Mn", "occu": 1}], "abc": [0.5, 0.0, 0.5], "xyz": [4.7901345, 0.0, 4.829217], "label": "Mn", "properties": {"magmom": 3.947}}, {"species": [{"element": "Mn", "occu": 1}], "abc": [0.0, 0.5, 0.5], "xyz": [0.0, 4.804371, 4.829217], "label": "Mn", "properties": {"magmom": 3.95}}, {"species": [{"element": "Mn", "occu": 1}], "abc": [0.0, 0.0, 0.0], "xyz": [0.0, 0.0, 0.0], "label": "Mn", "properties": {"magmom": 3.95}}, {"species": [{"element": "Mn", "occu": 1}], "abc": [0.0, 0.0, 0.5], "xyz": [0.0, 0.0, 4.829217], "label": "Mn", "properties": {"magmom": 3.958}}, {"species": [{"element": "Mn", "occu": 1}], "abc": [0.0, 0.5, 0.0], "xyz": [0.0, 4.804371, 0.0], "label": "Mn", "properties": {"magmom": 3.961}}, {"species": [{"element": "Mn", "occu": 1}], "abc": [0.5, 0.0, 0.0], "xyz": [4.7901345, 0.0, 0.0], "label": "Mn", "properties": {"magmom": 3.958}}, {"species": [{"element": "Mn", "occu": 1}], "abc": [0.5, 0.5, 0.5], "xyz": [4.7901345, 4.804371, 4.829217], "label": "Mn", "properties": {"magmom": 3.96}}, {"species": [{"element": "Mn", "occu": 1}], "abc": [0.509136, 0.758839, 0.285941], "xyz": [4.877659837584, 7.291488170538, 2.761742276394], "label": "Mn", "properties": {"magmom": 3.994}}, {"species": [{"element": "Mn", "occu": 1}], "abc": [0.490864, 0.258839, 0.214059], "xyz": [4.702609162416, 2.4871171705379997, 2.067474723606], "label": "Mn", "properties": {"magmom": 3.994}}, {"species": [{"element": "Mn", "occu": 1}], "abc": [0.990864, 0.241161, 0.785941], "xyz": [9.492743662415998, 2.3172538294619995, 7.590959276394], "label": "Mn", "properties": {"magmom": 3.994}}, {"species": [{"element": "Mn", "occu": 1}], "abc": [0.009136, 0.741161, 0.714059], "xyz": [0.087525337584, 7.121624829461999, 6.896691723606], "label": "Mn", "properties": {"magmom": 3.995}}, {"species": [{"element": "Mn", "occu": 1}], "abc": [0.490864, 0.241161, 0.714059], "xyz": [4.702609162416, 2.3172538294619995, 6.896691723606], "label": "Mn", "properties": {"magmom": 3.994}}, {"species": [{"element": "Mn", "occu": 1}], "abc": [0.509136, 0.741161, 0.785941], "xyz": [4.877659837584, 7.121624829461999, 7.590959276394], "label": "Mn", "properties": {"magmom": 3.994}}, {"species": [{"element": "Mn", "occu": 1}], "abc": [0.009136, 0.758839, 0.214059], "xyz": [0.087525337584, 7.291488170538, 2.067474723606], "label": "Mn", "properties": {"magmom": 3.994}}, {"species": [{"element": "Mn", "occu": 1}], "abc": [0.990864, 0.258839, 0.285941], "xyz": [9.492743662415998, 2.4871171705379997, 2.761742276394], "label": "Mn", "properties": {"magmom": 3.995}}, {"species": [{"element": "Mn", "occu": 1}], "abc": [0.256414, 0.787943, 0.999876], "xyz": [2.4565150953659995, 7.571140997705999, 9.657236354184], "label": "Mn", "properties": {"magmom": 3.983}}, {"species": [{"element": "Mn", "occu": 1}], "abc": [0.743586, 0.287943, 0.500124], "xyz": [7.1237539046339995, 2.766769997706, 4.830414645816], "label": "Mn", "properties": {"magmom": 3.983}}, {"species": [{"element": "Mn", "occu": 1}], "abc": [0.243586, 0.212057, 0.499876], "xyz": [2.3336194046339997, 2.0376010022939997, 4.828019354184], "label": "Mn", "properties": {"magmom": 3.983}}, {"species": [{"element": "Mn", "occu": 1}], "abc": [0.756414, 0.712057, 0.000124], "xyz": [7.246649595366, 6.841972002294, 0.001197645816], "label": "Mn", "properties": {"magmom": 3.983}}, {"species": [{"element": "Mn", "occu": 1}], "abc": [0.743586, 0.212057, 0.000124], "xyz": [7.1237539046339995, 2.0376010022939997, 0.001197645816], "label": "Mn", "properties": {"magmom": 3.983}}, {"species": [{"element": "Mn", "occu": 1}], "abc": [0.256414, 0.712057, 0.499876], "xyz": [2.4565150953659995, 6.841972002294, 4.828019354184], "label": "Mn", "properties": {"magmom": 3.983}}, {"species": [{"element": "Mn", "occu": 1}], "abc": [0.756414, 0.787943, 0.500124], "xyz": [7.246649595366, 7.571140997705999, 4.830414645816], "label": "Mn", "properties": {"magmom": 3.983}}, {"species": [{"element": "Mn", "occu": 1}], "abc": [0.243586, 0.287943, 0.999876], "xyz": [2.3336194046339997, 2.766769997706, 9.657236354184], "label": "Mn", "properties": {"magmom": 3.983}}, {"species": [{"element": "Mn", "occu": 1}], "abc": [0.215751, 0.511796, 0.246639], "xyz": [2.066952617019, 4.917715720632, 2.382146503326], "label": "Mn", "properties": {"magmom": 3.993}}, {"species": [{"element": "Mn", "occu": 1}], "abc": [0.784249, 0.011796, 0.253361], "xyz": [7.5133163829809995, 0.11334472063199999, 2.447070496674], "label": "Mn", "properties": {"magmom": 3.993}}, {"species": [{"element": "Mn", "occu": 1}], "abc": [0.284249, 0.488204, 0.746639], "xyz": [2.7231818829809997, 4.691026279368, 7.211363503326], "label": "Mn", "properties": {"magmom": 3.993}}, {"species": [{"element": "Mn", "occu": 1}], "abc": [0.715751, 0.988204, 0.753361], "xyz": [6.857087117019, 9.495397279368, 7.276287496674], "label": "Mn", "properties": {"magmom": 3.993}}, {"species": [{"element": "Mn", "occu": 1}], "abc": [0.784249, 0.488204, 0.753361], "xyz": [7.5133163829809995, 4.691026279368, 7.276287496674], "label": "Mn", "properties": {"magmom": 3.993}}, {"species": [{"element": "Mn", "occu": 1}], "abc": [0.215751, 0.988204, 0.746639], "xyz": [2.066952617019, 9.495397279368, 7.211363503326], "label": "Mn", "properties": {"magmom": 3.993}}, {"species": [{"element": "Mn", "occu": 1}], "abc": [0.715751, 0.511796, 0.253361], "xyz": [6.857087117019, 4.917715720632, 2.447070496674], "label": "Mn", "properties": {"magmom": 3.993}}, {"species": [{"element": "Mn", "occu": 1}], "abc": [0.284249, 0.011796, 0.246639], "xyz": [2.7231818829809997, 0.11334472063199999, 2.382146503326], "label": "Mn", "properties": {"magmom": 3.993}}, {"species": [{"element": "O", "occu": 1}], "abc": [0.148653, 0.92325, 0.125336], "xyz": [1.424135727657, 8.871271051499999, 1.210549483824], "label": "O", "properties": {"magmom": -0.066}}, {"species": [{"element": "O", "occu": 1}], "abc": [0.851347, 0.42325, 0.374664], "xyz": [8.156133272342998, 4.0669000515, 3.618667516176], "label": "O", "properties": {"magmom": -0.066}}, {"species": [{"element": "O", "occu": 1}], "abc": [0.351347, 0.07675, 0.625336], "xyz": [3.365998772343, 0.7374709485, 6.039766483824], "label": "O", "properties": {"magmom": -0.066}}, {"species": [{"element": "O", "occu": 1}], "abc": [0.648653, 0.57675, 0.874664], "xyz": [6.214270227657, 5.541841948499999, 8.447884516176], "label": "O", "properties": {"magmom": -0.067}}, {"species": [{"element": "O", "occu": 1}], "abc": [0.851347, 0.07675, 0.874664], "xyz": [8.156133272342998, 0.7374709485, 8.447884516176], "label": "O", "properties": {"magmom": -0.066}}, {"species": [{"element": "O", "occu": 1}], "abc": [0.148653, 0.57675, 0.625336], "xyz": [1.424135727657, 5.541841948499999, 6.039766483824], "label": "O", "properties": {"magmom": -0.066}}, {"species": [{"element": "O", "occu": 1}], "abc": [0.648653, 0.92325, 0.374664], "xyz": [6.214270227657, 8.871271051499999, 3.618667516176], "label": "O", "properties": {"magmom": -0.066}}, {"species": [{"element": "O", "occu": 1}], "abc": [0.351347, 0.42325, 0.125336], "xyz": [3.365998772343, 4.0669000515, 1.210549483824], "label": "O", "properties": {"magmom": -0.067}}, {"species": [{"element": "O", "occu": 1}], "abc": [0.093362, 0.639767, 0.352725], "xyz": [0.8944330743779999, 6.147356043114, 3.40677113265], "label": "O", "properties": {"magmom": -0.046}}, {"species": [{"element": "O", "occu": 1}], "abc": [0.906638, 0.139767, 0.147275], "xyz": [8.685835925622, 1.342985043114, 1.4224458673499998], "label": "O", "properties": {"magmom": -0.046}}, {"species": [{"element": "O", "occu": 1}], "abc": [0.406638, 0.360233, 0.852725], "xyz": [3.8957014256219997, 3.461385956886, 8.23598813265], "label": "O", "properties": {"magmom": -0.046}}, {"species": [{"element": "O", "occu": 1}], "abc": [0.593362, 0.860233, 0.647275], "xyz": [5.684567574377999, 8.265756956886, 6.25166286735], "label": "O", "properties": {"magmom": -0.047}}, {"species": [{"element": "O", "occu": 1}], "abc": [0.906638, 0.360233, 0.647275], "xyz": [8.685835925622, 3.461385956886, 6.25166286735], "label": "O", "properties": {"magmom": -0.046}}, {"species": [{"element": "O", "occu": 1}], "abc": [0.093362, 0.860233, 0.852725], "xyz": [0.8944330743779999, 8.265756956886, 8.23598813265], "label": "O", "properties": {"magmom": -0.046}}, {"species": [{"element": "O", "occu": 1}], "abc": [0.593362, 0.639767, 0.147275], "xyz": [5.684567574377999, 6.147356043114, 1.4224458673499998], "label": "O", "properties": {"magmom": -0.046}}, {"species": [{"element": "O", "occu": 1}], "abc": [0.406638, 0.139767, 0.352725], "xyz": [3.8957014256219997, 1.342985043114, 3.40677113265], "label": "O", "properties": {"magmom": -0.047}}, {"species": [{"element": "O", "occu": 1}], "abc": [0.377278, 0.8579, 0.416654], "xyz": [3.6144247277819996, 8.2433397618, 4.024225159836], "label": "O", "properties": {"magmom": -0.083}}, {"species": [{"element": "O", "occu": 1}], "abc": [0.622722, 0.3579, 0.083346], "xyz": [5.965844272218, 3.4389687617999996, 0.804991840164], "label": "O", "properties": {"magmom": -0.082}}, {"species": [{"element": "O", "occu": 1}], "abc": [0.122722, 0.1421, 0.916654], "xyz": [1.1757097722179999, 1.3654022382, 8.853442159836], "label": "O", "properties": {"magmom": -0.082}}, {"species": [{"element": "O", "occu": 1}], "abc": [0.877278, 0.6421, 0.583346], "xyz": [8.404559227782, 6.1697732381999995, 5.634208840164], "label": "O", "properties": {"magmom": -0.082}}, {"species": [{"element": "O", "occu": 1}], "abc": [0.622722, 0.1421, 0.583346], "xyz": [5.965844272218, 1.3654022382, 5.634208840164], "label": "O", "properties": {"magmom": -0.083}}, {"species": [{"element": "O", "occu": 1}], "abc": [0.377278, 0.6421, 0.916654], "xyz": [3.6144247277819996, 6.1697732381999995, 8.853442159836], "label": "O", "properties": {"magmom": -0.082}}, {"species": [{"element": "O", "occu": 1}], "abc": [0.877278, 0.8579, 0.083346], "xyz": [8.404559227782, 8.2433397618, 0.804991840164], "label": "O", "properties": {"magmom": -0.082}}, {"species": [{"element": "O", "occu": 1}], "abc": [0.122722, 0.3579, 0.416654], "xyz": [1.1757097722179999, 3.4389687617999996, 4.024225159836], "label": "O", "properties": {"magmom": -0.082}}, {"species": [{"element": "O", "occu": 1}], "abc": [0.361212, 0.58585, 0.372296], "xyz": [3.4605081260279995, 5.629281500699999, 3.595796344464], "label": "O", "properties": {"magmom": -0.074}}, {"species": [{"element": "O", "occu": 1}], "abc": [0.638788, 0.08585, 0.127704], "xyz": [6.119760873972, 0.8249105006999999, 1.233420655536], "label": "O", "properties": {"magmom": -0.075}}, {"species": [{"element": "O", "occu": 1}], "abc": [0.138788, 0.41415, 0.872296], "xyz": [1.3296263739719998, 3.9794604993, 8.425013344463999], "label": "O", "properties": {"magmom": -0.074}}, {"species": [{"element": "O", "occu": 1}], "abc": [0.861212, 0.91415, 0.627704], "xyz": [8.250642626028, 8.7838314993, 6.062637655536], "label": "O", "properties": {"magmom": -0.074}}, {"species": [{"element": "O", "occu": 1}], "abc": [0.638788, 0.41415, 0.627704], "xyz": [6.119760873972, 3.9794604993, 6.062637655536], "label": "O", "properties": {"magmom": -0.074}}, {"species": [{"element": "O", "occu": 1}], "abc": [0.361212, 0.91415, 0.872296], "xyz": [3.4605081260279995, 8.7838314993, 8.425013344463999], "label": "O", "properties": {"magmom": -0.075}}, {"species": [{"element": "O", "occu": 1}], "abc": [0.861212, 0.58585, 0.127704], "xyz": [8.250642626028, 5.629281500699999, 1.233420655536], "label": "O", "properties": {"magmom": -0.074}}, {"species": [{"element": "O", "occu": 1}], "abc": [0.138788, 0.08585, 0.372296], "xyz": [1.3296263739719998, 0.8249105006999999, 3.595796344464], "label": "O", "properties": {"magmom": -0.074}}, {"species": [{"element": "O", "occu": 1}], "abc": [0.41963, 0.878812, 0.146192], "xyz": [4.02016828047, 8.444277774504, 1.4119857833279998], "label": "O", "properties": {"magmom": -0.068}}, {"species": [{"element": "O", "occu": 1}], "abc": [0.58037, 0.378812, 0.353808], "xyz": [5.56010071953, 3.6399067745039995, 3.417231216672], "label": "O", "properties": {"magmom": -0.068}}, {"species": [{"element": "O", "occu": 1}], "abc": [0.08037, 0.121188, 0.646192], "xyz": [0.7699662195299999, 1.164464225496, 6.241202783328], "label": "O", "properties": {"magmom": -0.069}}, {"species": [{"element": "O", "occu": 1}], "abc": [0.91963, 0.621188, 0.853808], "xyz": [8.81030278047, 5.968835225495999, 8.246448216672], "label": "O", "properties": {"magmom": -0.068}}, {"species": [{"element": "O", "occu": 1}], "abc": [0.58037, 0.121188, 0.853808], "xyz": [5.56010071953, 1.164464225496, 8.246448216672], "label": "O", "properties": {"magmom": -0.068}}, {"species": [{"element": "O", "occu": 1}], "abc": [0.41963, 0.621188, 0.646192], "xyz": [4.02016828047, 5.968835225495999, 6.241202783328], "label": "O", "properties": {"magmom": -0.068}}, {"species": [{"element": "O", "occu": 1}], "abc": [0.91963, 0.878812, 0.353808], "xyz": [8.81030278047, 8.444277774504, 3.417231216672], "label": "O", "properties": {"magmom": -0.069}}, {"species": [{"element": "O", "occu": 1}], "abc": [0.08037, 0.378812, 0.146192], "xyz": [0.7699662195299999, 3.6399067745039995, 1.4119857833279998], "label": "O", "properties": {"magmom": -0.068}}, {"species": [{"element": "O", "occu": 1}], "abc": [0.138498, 0.653634, 0.088196], "xyz": [1.326848095962, 6.280600468428, 0.851835245064], "label": "O", "properties": {"magmom": -0.039}}, {"species": [{"element": "O", "occu": 1}], "abc": [0.861502, 0.153634, 0.411804], "xyz": [8.253420904038, 1.4762294684279997, 3.9773817549359998], "label": "O", "properties": {"magmom": -0.039}}, {"species": [{"element": "O", "occu": 1}], "abc": [0.361502, 0.346366, 0.588196], "xyz": [3.4632864040379996, 3.3281415315719998, 5.681052245064], "label": "O", "properties": {"magmom": -0.038}}, {"species": [{"element": "O", "occu": 1}], "abc": [0.638498, 0.846366, 0.911804], "xyz": [6.116982595962, 8.132512531571999, 8.806598754936], "label": "O", "properties": {"magmom": -0.039}}, {"species": [{"element": "O", "occu": 1}], "abc": [0.861502, 0.346366, 0.911804], "xyz": [8.253420904038, 3.3281415315719998, 8.806598754936], "label": "O", "properties": {"magmom": -0.039}}, {"species": [{"element": "O", "occu": 1}], "abc": [0.138498, 0.846366, 0.588196], "xyz": [1.326848095962, 8.132512531571999, 5.681052245064], "label": "O", "properties": {"magmom": -0.039}}, {"species": [{"element": "O", "occu": 1}], "abc": [0.638498, 0.653634, 0.411804], "xyz": [6.116982595962, 6.280600468428, 3.9773817549359998], "label": "O", "properties": {"magmom": -0.038}}, {"species": [{"element": "O", "occu": 1}], "abc": [0.361502, 0.153634, 0.088196], "xyz": [3.4632864040379996, 1.4762294684279997, 0.851835245064], "label": "O", "properties": {"magmom": -0.039}}]}, "formation_enthalpy": -162.26615142968558, "temp": 900, "gibbs_model": "SISSO", "interpolated": false}, {"@module": "rxn_network.entries", "@class": "GibbsComputedStructureEntry", "energy": -18.140731002760162, "composition": {"Y": 2.0, "Cl": 6.0}, "energy_adjustments": [], "parameters": {}, "data": {"oxide_type": "None", "icsd_ids": [15684]}, "entry_id": "mp-27455", "correction": 0.0, "structure": {"@module": "pymatgen.core.structure", "@class": "Structure", "charge": null, "lattice": {"matrix": [[6.051635, 3.504288, 0.0], [-6.051635, 3.504288, 0.0], [0.0, 2.391735, 6.649119]], "a": 6.993019416544545, "b": 6.993019416544545, "c": 7.06619981223189, "alpha": 80.23461153988119, "beta": 80.23461153988119, "gamma": 119.8527678276477, "volume": 282.01137025879706}, "sites": [{"species": [{"element": "Y", "occu": 1}], "abc": [0.166513, 0.833487, 0.0], "xyz": [-4.03628320249, 3.504288, 0.0], "label": "Y", "properties": {"magmom": 0.0}}, {"species": [{"element": "Y", "occu": 1}], "abc": [0.833487, 0.166513, 0.0], "xyz": [4.03628320249, 3.504288, 0.0], "label": "Y", "properties": {"magmom": 0.0}}, {"species": [{"element": "Cl", "occu": 1}], "abc": [0.949738, 0.576527, 0.775885], "xyz": [2.2585367499849993, 7.2041834347950005, 5.158951695315], "label": "Cl", "properties": {"magmom": -0.0}}, {"species": [{"element": "Cl", "occu": 1}], "abc": [0.423473, 0.050262, 0.224115], "xyz": [2.2585367499849998, 2.196127565205, 1.490167304685], "label": "Cl", "properties": {"magmom": -0.0}}, {"species": [{"element": "Cl", "occu": 1}], "abc": [0.801418, 0.801418, 0.229103], "xyz": [0.0, 6.1647526244729995, 1.523333110257], "label": "Cl", "properties": {"magmom": -0.0}}, {"species": [{"element": "Cl", "occu": 1}], "abc": [0.198582, 0.198582, 0.770897], "xyz": [0.0, 3.235558375527, 5.125785889743], "label": "Cl", "properties": {"magmom": -0.0}}, {"species": [{"element": "Cl", "occu": 1}], "abc": [0.576527, 0.949738, 0.775885], "xyz": [-2.2585367499849993, 7.2041834347950005, 5.158951695315], "label": "Cl", "properties": {"magmom": -0.0}}, {"species": [{"element": "Cl", "occu": 1}], "abc": [0.050262, 0.423473, 0.224115], "xyz": [-2.2585367499849998, 2.196127565205, 1.490167304685], "label": "Cl", "properties": {"magmom": -0.0}}]}, "formation_enthalpy": -21.83721526622667, "temp": 900, "gibbs_model": "SISSO", "interpolated": false}], "products": [{"@module": "rxn_network.entries", "@class": "GibbsComputedStructureEntry", "energy": -52.405470119648015, "composition": {"Y": 4.0, "Mn": 4.0, "O": 14.0}, "energy_adjustments": [], "parameters": {}, "data": {"oxide_type": "oxide", "icsd_ids": [56516, 202516]}, "entry_id": "mp-18831", "correction": 0.0, "structure": {"@module": "pymatgen.core.structure", "@class": "Structure", "charge": null, "lattice": {"matrix": [[0.0, 5.028728, 5.028728], [5.028728, 0.0, 5.028728], [5.028728, 5.028728, 0.0]], "a": 7.11169533908533, "b": 7.11169533908533, "c": 7.11169533908533, "alpha": 59.99999999999999, "beta": 59.99999999999999, "gamma": 59.99999999999999, "volume": 254.33400635784096}, "sites": [{"species": [{"element": "Y", "occu": 1}], "abc": [0.125, 0.125, 0.125], "xyz": [1.257182, 1.257182, 1.257182], "label": "Y", "properties": {"magmom": 0.023}}, {"species": [{"element": "Y", "occu": 1}], "abc": [0.625, 0.125, 0.125], "xyz": [1.257182, 3.7715460000000003, 3.7715460000000003], "label": "Y", "properties": {"magmom": 0.022}}, {"species": [{"element": "Y", "occu": 1}], "abc": [0.125, 0.125, 0.625], "xyz": [3.7715460000000003, 3.7715460000000003, 1.257182], "label": "Y", "properties": {"magmom": 0.023}}, {"species": [{"element": "Y", "occu": 1}], "abc": [0.125, 0.625, 0.125], "xyz": [3.7715460000000003, 1.257182, 3.7715460000000003], "label": "Y", "properties": {"magmom": 0.022}}, {"species": [{"element": "Mn", "occu": 1}], "abc": [0.625, 0.625, 0.625], "xyz": [6.28591, 6.28591, 6.28591], "label": "Mn", "properties": {"magmom": 3.187}}, {"species": [{"element": "Mn", "occu": 1}], "abc": [0.125, 0.625, 0.625], "xyz": [6.28591, 3.7715460000000003, 3.7715460000000003], "label": "Mn", "properties": {"magmom": 3.192}}, {"species": [{"element": "Mn", "occu": 1}], "abc": [0.625, 0.625, 0.125], "xyz": [3.7715460000000003, 3.7715460000000003, 6.28591], "label": "Mn", "properties": {"magmom": 3.187}}, {"species": [{"element": "Mn", "occu": 1}], "abc": [0.625, 0.125, 0.625], "xyz": [3.7715460000000003, 6.28591, 3.7715460000000003], "label": "Mn", "properties": {"magmom": 3.187}}, {"species": [{"element": "O", "occu": 1}], "abc": [0.0, 0.0, 0.0], "xyz": [0.0, 0.0, 0.0], "label": "O", "properties": {"magmom": -0.005}}, {"species": [{"element": "O", "occu": 1}], "abc": [0.25, 0.25, 0.25], "xyz": [2.514364, 2.514364, 2.514364], "label": "O", "properties": {"magmom": -0.005}}, {"species": [{"element": "O", "occu": 1}], "abc": [0.295066, 0.295066, 0.704934], "xyz": [5.028728, 5.028728, 2.967613312096], "label": "O", "properties": {"magmom": -0.085}}, {"species": [{"element": "O", "occu": 1}], "abc": [0.545066, 0.545066, 0.954934], "xyz": [7.543092, 7.543092, 5.481977312096], "label": "O", "properties": {"magmom": -0.092}}, {"species": [{"element": "O", "occu": 1}], "abc": [0.704934, 0.295066, 0.704934], "xyz": [5.028728, 7.0898426879039995, 5.028728], "label": "O", "properties": {"magmom": -0.081}}, {"species": [{"element": "O", "occu": 1}], "abc": [0.704934, 0.295066, 0.295066], "xyz": [2.967613312096, 5.028728, 5.028728], "label": "O", "properties": {"magmom": -0.083}}, {"species": [{"element": "O", "occu": 1}], "abc": [0.295066, 0.704934, 0.704934], "xyz": [7.0898426879039995, 5.028728, 5.028728], "label": "O", "properties": {"magmom": -0.078}}, {"species": [{"element": "O", "occu": 1}], "abc": [0.295066, 0.704934, 0.295066], "xyz": [5.028728, 2.967613312096, 5.028728], "label": "O", "properties": {"magmom": -0.077}}, {"species": [{"element": "O", "occu": 1}], "abc": [0.704934, 0.704934, 0.295066], "xyz": [5.028728, 5.028728, 7.0898426879039995], "label": "O", "properties": {"magmom": -0.092}}, {"species": [{"element": "O", "occu": 1}], "abc": [0.954934, 0.545066, 0.545066], "xyz": [5.481977312096, 7.543092, 7.543092], "label": "O", "properties": {"magmom": -0.078}}, {"species": [{"element": "O", "occu": 1}], "abc": [0.545066, 0.954934, 0.954934], "xyz": [9.604206687904, 7.543092, 7.543092], "label": "O", "properties": {"magmom": -0.083}}, {"species": [{"element": "O", "occu": 1}], "abc": [0.954934, 0.954934, 0.545066], "xyz": [7.543092, 7.543092, 9.604206687904], "label": "O", "properties": {"magmom": -0.085}}, {"species": [{"element": "O", "occu": 1}], "abc": [0.954934, 0.545066, 0.954934], "xyz": [7.543092, 9.604206687904, 7.543092], "label": "O", "properties": {"magmom": -0.077}}, {"species": [{"element": "O", "occu": 1}], "abc": [0.545066, 0.954934, 0.545066], "xyz": [7.543092, 5.481977312096, 7.543092], "label": "O", "properties": {"magmom": -0.081}}]}, "formation_enthalpy": -63.542959923294035, "temp": 900, "gibbs_model": "SISSO", "interpolated": false}, {"@module": "rxn_network.entries", "@class": "GibbsComputedStructureEntry", "energy": -61.46899409217738, "composition": {"Mn": 16.0, "Cl": 6.0, "O": 20.0}, "energy_adjustments": [], "parameters": {}, "data": {"oxide_type": "oxide", "icsd_ids": []}, "entry_id": "mp-25773", "correction": 0.0, "structure": {"@module": "pymatgen.core.structure", "@class": "Structure", "charge": null, "lattice": {"matrix": [[-4.765313, 4.765313, 6.562862], [4.765313, -4.765313, 6.562862], [4.765313, 4.765313, -6.562862]], "a": 9.406783382590566, "b": 9.406783382590566, "c": 9.406783382590566, "alpha": 119.12706626365689, "beta": 119.12706626365689, "gamma": 91.5187346239016, "volume": 596.1233411693528}, "sites": [{"species": [{"element": "Mn", "occu": 1}], "abc": [0.5, 0.5, 0.0], "xyz": [0.0, 0.0, 6.562862], "label": "Mn", "properties": {"magmom": 4.665}}, {"species": [{"element": "Mn", "occu": 1}], "abc": [0.0, 0.0, 0.0], "xyz": [0.0, 0.0, 0.0], "label": "Mn", "properties": {"magmom": 4.648}}, {"species": [{"element": "Mn", "occu": 1}], "abc": [0.75, 0.25, 0.5], "xyz": [-4.440892098500626e-16, 4.765313000000001, 3.281431], "label": "Mn", "properties": {"magmom": 3.919}}, {"species": [{"element": "Mn", "occu": 1}], "abc": [0.25, 0.75, 0.5], "xyz": [4.765313000000001, -4.440892098500626e-16, 3.281431], "label": "Mn", "properties": {"magmom": 3.919}}, {"species": [{"element": "Mn", "occu": 1}], "abc": [0.0, 0.649622, 0.649622], "xyz": [6.191304323372, 0.0, 0.0], "label": "Mn", "properties": {"magmom": 3.897}}, {"species": [{"element": "Mn", "occu": 1}], "abc": [0.649622, 0.0, 0.649622], "xyz": [0.0, 6.191304323372, 0.0], "label": "Mn", "properties": {"magmom": 3.896}}, {"species": [{"element": "Mn", "occu": 1}], "abc": [0.350378, 0.0, 0.350378], "xyz": [0.0, 3.3393216766280003, 0.0], "label": "Mn", "properties": {"magmom": 3.896}}, {"species": [{"element": "Mn", "occu": 1}], "abc": [0.0, 0.350378, 0.350378], "xyz": [3.3393216766280003, 0.0, 0.0], "label": "Mn", "properties": {"magmom": 3.897}}, {"species": [{"element": "Mn", "occu": 1}], "abc": [0.998819, 0.998819, 0.350558], "xyz": [1.6705185946539998, 1.6705185946539998, 10.80955874296], "label": "Mn", "properties": {"magmom": 3.911}}, {"species": [{"element": "Mn", "occu": 1}], "abc": [0.648261, 0.648261, 0.649442], "xyz": [3.0947944053459997, 3.0947944053459997, 4.24669674296], "label": "Mn", "properties": {"magmom": 3.908}}, {"species": [{"element": "Mn", "occu": 1}], "abc": [0.001181, 0.001181, 0.649442], "xyz": [3.0947944053459997, 3.0947944053459997, -4.24669674296], "label": "Mn", "properties": {"magmom": 3.911}}, {"species": [{"element": "Mn", "occu": 1}], "abc": [0.648261, 0.998819, 0.0], "xyz": [1.6705185946540002, -1.6705185946540002, 10.80955874296], "label": "Mn", "properties": {"magmom": 3.906}}, {"species": [{"element": "Mn", "occu": 1}], "abc": [0.998819, 0.648261, 0.0], "xyz": [-1.6705185946540002, 1.6705185946540002, 10.80955874296], "label": "Mn", "properties": {"magmom": 3.907}}, {"species": [{"element": "Mn", "occu": 1}], "abc": [0.001181, 0.351739, 0.0], "xyz": [1.670518594654, -1.670518594654, 2.3161652570399998], "label": "Mn", "properties": {"magmom": 3.908}}, {"species": [{"element": "Mn", "occu": 1}], "abc": [0.351739, 0.001181, 0.0], "xyz": [-1.670518594654, 1.670518594654, 2.3161652570399998], "label": "Mn", "properties": {"magmom": 3.906}}, {"species": [{"element": "Mn", "occu": 1}], "abc": [0.351739, 0.351739, 0.350558], "xyz": [1.6705185946539998, 1.6705185946539998, 2.31616525704], "label": "Mn", "properties": {"magmom": 3.908}}, {"species": [{"element": "Cl", "occu": 1}], "abc": [0.303585, 0.303585, 0.0], "xyz": [0.0, 0.0, 3.9847729205399998], "label": "Cl", "properties": {"magmom": 0.088}}, {"species": [{"element": "Cl", "occu": 1}], "abc": [0.696778, 0.696778, 0.393556], "xyz": [1.8754175230280001, 1.8754175230280001, 6.562862000000001], "label": "Cl", "properties": {"magmom": 0.095}}, {"species": [{"element": "Cl", "occu": 1}], "abc": [0.696778, 0.303222, 0.0], "xyz": [-1.8754175230280001, 1.8754175230280001, 6.562862000000001], "label": "Cl", "properties": {"magmom": 0.099}}, {"species": [{"element": "Cl", "occu": 1}], "abc": [0.303222, 0.696778, 0.0], "xyz": [1.8754175230280001, -1.8754175230280001, 6.562862000000001], "label": "Cl", "properties": {"magmom": 0.099}}, {"species": [{"element": "Cl", "occu": 1}], "abc": [0.303222, 0.303222, 0.606444], "xyz": [2.8898954769719998, 2.8898954769719998, 0.0], "label": "Cl", "properties": {"magmom": 0.095}}, {"species": [{"element": "Cl", "occu": 1}], "abc": [0.696415, 0.696415, 0.0], "xyz": [0.0, 0.0, 9.14095107946], "label": "Cl", "properties": {"magmom": 0.088}}, {"species": [{"element": "O", "occu": 1}], "abc": [0.10001, 0.900243, 0.199767], "xyz": [4.765313, -2.8614084358580003, 5.253479150932001], "label": "O", "properties": {"magmom": -0.059}}, {"species": [{"element": "O", "occu": 1}], "abc": [0.700476, 0.900243, 0.800233], "xyz": [4.765312999999999, 2.861408435858, 5.253479150932001], "label": "O", "properties": {"magmom": -0.056}}, {"species": [{"element": "O", "occu": 1}], "abc": [0.099757, 0.89999, 0.800233], "xyz": [7.626721435858, -4.440892098500626e-16, 1.3093828490680002], "label": "O", "properties": {"magmom": -0.058}}, {"species": [{"element": "O", "occu": 1}], "abc": [0.900243, 0.10001, 0.199767], "xyz": [-2.8614084358580003, 4.765313, 5.253479150932001], "label": "O", "properties": {"magmom": -0.058}}, {"species": [{"element": "O", "occu": 1}], "abc": [0.900243, 0.700476, 0.800233], "xyz": [2.861408435858, 4.765312999999999, 5.253479150932001], "label": "O", "properties": {"magmom": -0.057}}, {"species": [{"element": "O", "occu": 1}], "abc": [0.89999, 0.099757, 0.800233], "xyz": [-4.440892098500626e-16, 7.626721435858, 1.3093828490680002], "label": "O", "properties": {"magmom": -0.059}}, {"species": [{"element": "O", "occu": 1}], "abc": [0.299524, 0.099757, 0.199767], "xyz": [0.0, 1.903904564142, 1.309382849068], "label": "O", "properties": {"magmom": -0.056}}, {"species": [{"element": "O", "occu": 1}], "abc": [0.099757, 0.299524, 0.199767], "xyz": [1.903904564142, 0.0, 1.309382849068], "label": "O", "properties": {"magmom": -0.057}}, {"species": [{"element": "O", "occu": 1}], "abc": [0.401898, 0.901898, 0.5], "xyz": [4.765313, 0.0, 5.275202224152], "label": "O", "properties": {"magmom": -0.064}}, {"species": [{"element": "O", "occu": 1}], "abc": [0.901898, 0.401898, 0.5], "xyz": [0.0, 4.765313, 5.275202224152], "label": "O", "properties": {"magmom": -0.064}}, {"species": [{"element": "O", "occu": 1}], "abc": [0.598102, 0.098102, 0.5], "xyz": [-4.440892098500626e-16, 4.765313000000001, 1.2876597758480002], "label": "O", "properties": {"magmom": -0.064}}, {"species": [{"element": "O", "occu": 1}], "abc": [0.098102, 0.598102, 0.5], "xyz": [4.765313000000001, -4.440892098500626e-16, 1.2876597758480002], "label": "O", "properties": {"magmom": -0.064}}, {"species": [{"element": "O", "occu": 1}], "abc": [0.594752, 0.094752, 0.189503], "xyz": [-1.4796153905609994, 3.2856976094389996, 3.281437562862], "label": "O", "properties": {"magmom": -0.032}}, {"species": [{"element": "O", "occu": 1}], "abc": [0.905248, 0.094752, 0.5], "xyz": [-1.4796106252480001, 6.244923625248, 3.281431], "label": "O", "properties": {"magmom": -0.03}}, {"species": [{"element": "O", "occu": 1}], "abc": [0.594752, 0.405248, 0.5], "xyz": [1.4796106252480004, 3.2857023747519998, 3.281430999999999], "label": "O", "properties": {"magmom": -0.03}}, {"species": [{"element": "O", "occu": 1}], "abc": [0.094752, 0.594752, 0.189503], "xyz": [3.2856976094389996, -1.4796153905609994, 3.281437562862], "label": "O", "properties": {"magmom": -0.033}}, {"species": [{"element": "O", "occu": 1}], "abc": [0.094752, 0.905248, 0.5], "xyz": [6.244923625248, -1.4796106252480001, 3.281431], "label": "O", "properties": {"magmom": -0.03}}, {"species": [{"element": "O", "occu": 1}], "abc": [0.405248, 0.594752, 0.5], "xyz": [3.2857023747519998, 1.4796106252480004, 3.281430999999999], "label": "O", "properties": {"magmom": -0.03}}, {"species": [{"element": "O", "occu": 1}], "abc": [0.905248, 0.405248, 0.810497], "xyz": [1.4796153905609994, 6.244928390561, 3.281424437138001], "label": "O", "properties": {"magmom": -0.033}}, {"species": [{"element": "O", "occu": 1}], "abc": [0.405248, 0.905248, 0.810497], "xyz": [6.244928390561, 1.4796153905609994, 3.281424437138001], "label": "O", "properties": {"magmom": -0.032}}]}, "formation_enthalpy": -81.5925744044028, "temp": 900, "gibbs_model": "SISSO", "interpolated": false}]}, {"@module": "rxn_network.reaction", "@class": "ComputedReaction", "reactants": [{"@module": "rxn_network.entries", "@class": "GibbsComputedStructureEntry", "energy": 0.0, "composition": {"O": 8.0}, "energy_adjustments": [], "parameters": {}, "data": {"oxide_type": "None", "icsd_ids": [236855, 236857, 156481, 236856, 236858]}, "entry_id": "mp-12957", "correction": 0.0, "structure": {"@module": "pymatgen.core.structure", "@class": "Structure", "charge": null, "lattice": {"matrix": [[3.110107, 4.377428, 0.0], [-3.110107, 4.377428, 0.0], [0.0, 1.908312, 3.953345]], "a": 5.369789702272613, "b": 5.369789702272613, "c": 4.389828171850124, "alpha": 69.2448296788145, "beta": 69.2448296788145, "gamma": 70.78662063844565, "volume": 107.6438082346079}, "sites": [{"species": [{"element": "O", "occu": 1}], "abc": [0.726541, 0.213911, 0.155391], "xyz": [1.59433415141, 4.413295427448, 0.614314232895], "label": "O", "properties": {"magmom": 0.0}}, {"species": [{"element": "O", "occu": 1}], "abc": [0.786089, 0.273459, 0.844609], "xyz": [1.59433415141, 6.249872572552, 3.339030767105], "label": "O", "properties": {"magmom": 0.0}}, {"species": [{"element": "O", "occu": 1}], "abc": [0.273459, 0.786089, 0.844609], "xyz": [-1.59433415141, 6.249872572552, 3.339030767105], "label": "O", "properties": {"magmom": 0.0}}, {"species": [{"element": "O", "occu": 1}], "abc": [0.213911, 0.726541, 0.155391], "xyz": [-1.59433415141, 4.413295427448, 0.614314232895], "label": "O", "properties": {"magmom": 0.0}}, {"species": [{"element": "O", "occu": 1}], "abc": [0.792252, 0.792252, 0.17832], "xyz": [0.0, 7.2763423715519995, 0.7049604804], "label": "O", "properties": {"magmom": -0.0}}, {"species": [{"element": "O", "occu": 1}], "abc": [0.207748, 0.207748, 0.82168], "xyz": [0.0, 3.3868256284480003, 3.2483845196], "label": "O", "properties": {"magmom": -0.0}}, {"species": [{"element": "O", "occu": 1}], "abc": [0.851778, 0.851778, 0.867359], "xyz": [0.0, 9.112385321976, 3.428969365855], "label": "O", "properties": {"magmom": -0.0}}, {"species": [{"element": "O", "occu": 1}], "abc": [0.148222, 0.148222, 0.132641], "xyz": [0.0, 1.550782678024, 0.5243756341450001], "label": "O", "properties": {"magmom": -0.0}}]}, "formation_enthalpy": 0.0, "temp": 900, "gibbs_model": "SISSO", "interpolated": false}, {"@module": "rxn_network.entries", "@class": "GibbsComputedStructureEntry", "energy": -139.58056005736006, "composition": {"Y": 16.0, "O": 24.0}, "energy_adjustments": [], "parameters": {}, "data": {"oxide_type": "oxide", "icsd_ids": [193377, 237970, 193375, 193376, 193374, 187274, 41936, 160890, 290965, 86814, 81861, 66242, 85355, 82420, 290963, 16394, 86817, 78581, 186675, 153500, 193042, 181871, 155173, 184530, 185295, 23811, 290961, 26190, 27772, 647653, 181825, 80033, 86815, 77081, 86813, 151761, 66730, 33648, 66243, 41267, 151760, 290960, 192862, 290964]}, "entry_id": "mp-2652", "correction": 0.0, "structure": {"@module": "pymatgen.core.structure", "@class": "Structure", "charge": null, "lattice": {"matrix": [[-5.351945, 5.351945, 5.351945], [5.351945, -5.351945, 5.351945], [5.351945, 5.351945, -5.351945]], "a": 9.269840659314214, "b": 9.269840659314214, "c": 9.269840659314214, "alpha": 109.47122063449069, "beta": 109.47122063449069, "gamma": 109.47122063449069, "volume": 613.1897920496368}, "sites": [{"species": [{"element": "Y", "occu": 1}], "abc": [0.717318, 0.75, 0.467318], "xyz": [2.6759725, 2.3261479670200003, 5.351944999999999], "label": "Y", "properties": {"magmom": 0.0}}, {"species": [{"element": "Y", "occu": 1}], "abc": [0.25, 0.032682, 0.782682], "xyz": [3.0257970329799995, 5.351944999999999, -2.6759724999999994], "label": "Y", "properties": {"magmom": 0.0}}, {"species": [{"element": "Y", "occu": 1}], "abc": [0.467318, 0.717318, 0.75], "xyz": [5.351944999999999, 2.6759725, 2.32614796702], "label": "Y", "properties": {"magmom": 0.0}}, {"species": [{"element": "Y", "occu": 1}], "abc": [0.75, 0.467318, 0.717318], "xyz": [2.3261479670200003, 5.351944999999999, 2.6759725000000003], "label": "Y", "properties": {"magmom": 0.0}}, {"species": [{"element": "Y", "occu": 1}], "abc": [0.032682, 0.782682, 0.25], "xyz": [5.351945, -2.6759724999999994, 3.025797032979999], "label": "Y", "properties": {"magmom": 0.0}}, {"species": [{"element": "Y", "occu": 1}], "abc": [0.782682, 0.25, 0.032682], "xyz": [-2.6759724999999994, 3.025797032979999, 5.351945], "label": "Y", "properties": {"magmom": 0.0}}, {"species": [{"element": "Y", "occu": 1}], "abc": [0.282682, 0.25, 0.532682], "xyz": [2.6759724999999994, 3.02579703298, 4.440892098500626e-16], "label": "Y", "properties": {"magmom": 0.0}}, {"species": [{"element": "Y", "occu": 1}], "abc": [0.75, 0.967318, 0.217318], "xyz": [2.3261479670200003, -4.440892098500626e-16, 8.027917500000001], "label": "Y", "properties": {"magmom": 0.0}}, {"species": [{"element": "Y", "occu": 1}], "abc": [0.532682, 0.282682, 0.25], "xyz": [2.220446049250313e-16, 2.6759724999999994, 3.02579703298], "label": "Y", "properties": {"magmom": 0.0}}, {"species": [{"element": "Y", "occu": 1}], "abc": [0.25, 0.532682, 0.282682], "xyz": [3.02579703298, 2.220446049250313e-16, 2.6759724999999994], "label": "Y", "properties": {"magmom": 0.0}}, {"species": [{"element": "Y", "occu": 1}], "abc": [0.967318, 0.217318, 0.75], "xyz": [-8.881784197001252e-16, 8.027917500000001, 2.32614796702], "label": "Y", "properties": {"magmom": 0.0}}, {"species": [{"element": "Y", "occu": 1}], "abc": [0.217318, 0.75, 0.967318], "xyz": [8.0279175, 2.3261479670200003, 0.0], "label": "Y", "properties": {"magmom": 0.0}}, {"species": [{"element": "Y", "occu": 1}], "abc": [0.5, 0.5, 0.0], "xyz": [0.0, 0.0, 5.351945], "label": "Y", "properties": {"magmom": 0.0}}, {"species": [{"element": "Y", "occu": 1}], "abc": [0.0, 0.0, 0.0], "xyz": [0.0, 0.0, 0.0], "label": "Y", "properties": {"magmom": 0.0}}, {"species": [{"element": "Y", "occu": 1}], "abc": [0.0, 0.5, 0.5], "xyz": [5.351945, 0.0, 0.0], "label": "Y", "properties": {"magmom": 0.0}}, {"species": [{"element": "Y", "occu": 1}], "abc": [0.5, 0.0, 0.5], "xyz": [0.0, 5.351945, 0.0], "label": "Y", "properties": {"magmom": 0.0}}, {"species": [{"element": "O", "occu": 1}], "abc": [0.229254, 0.271877, 0.760719], "xyz": [4.29944220019, 3.8432102967199997, -1.3893006986599996], "label": "O", "properties": {"magmom": -0.0}}, {"species": [{"element": "O", "occu": 1}], "abc": [0.011158, 0.468535, 0.739281], "xyz": [6.404447799809999, 1.50873470328, -1.3893006986599996], "label": "O", "properties": {"magmom": -0.0}}, {"species": [{"element": "O", "occu": 1}], "abc": [0.270746, 0.031465, 0.042623], "xyz": [-1.0525027998099998, 1.5087347032799998, 1.3893006986599998], "label": "O", "properties": {"magmom": -0.0}}, {"species": [{"element": "O", "occu": 1}], "abc": [0.739281, 0.011158, 0.468535], "xyz": [-1.3893006986599996, 6.404447799809999, 1.50873470328], "label": "O", "properties": {"magmom": -0.0}}, {"species": [{"element": "O", "occu": 1}], "abc": [0.271877, 0.760719, 0.229254], "xyz": [3.84321029672, -1.38930069866, 4.299442200189999], "label": "O", "properties": {"magmom": -0.0}}, {"species": [{"element": "O", "occu": 1}], "abc": [0.228123, 0.457377, 0.488842], "xyz": [3.8432102967199997, 1.3893006986599996, 1.05250279981], "label": "O", "properties": {"magmom": -0.0}}, {"species": [{"element": "O", "occu": 1}], "abc": [0.457377, 0.488842, 0.228123], "xyz": [1.3893006986599996, 1.05250279981, 3.8432102967199997], "label": "O", "properties": {"magmom": -0.0}}, {"species": [{"element": "O", "occu": 1}], "abc": [0.468535, 0.739281, 0.011158], "xyz": [1.5087347032799998, -1.3893006986599998, 6.404447799809999], "label": "O", "properties": {"magmom": -0.0}}, {"species": [{"element": "O", "occu": 1}], "abc": [0.042623, 0.270746, 0.031465], "xyz": [1.3893006986599998, -1.0525027998099998, 1.5087347032799998], "label": "O", "properties": {"magmom": -0.0}}, {"species": [{"element": "O", "occu": 1}], "abc": [0.031465, 0.042623, 0.270746], "xyz": [1.5087347032799998, 1.3893006986599998, -1.0525027998099998], "label": "O", "properties": {"magmom": -0.0}}, {"species": [{"element": "O", "occu": 1}], "abc": [0.760719, 0.229254, 0.271877], "xyz": [-1.3893006986599998, 4.29944220019, 3.8432102967200006], "label": "O", "properties": {"magmom": -0.0}}, {"species": [{"element": "O", "occu": 1}], "abc": [0.488842, 0.228123, 0.457377], "xyz": [1.05250279981, 3.8432102967199997, 1.3893006986599996], "label": "O", "properties": {"magmom": -0.0}}, {"species": [{"element": "O", "occu": 1}], "abc": [0.770746, 0.728123, 0.239281], "xyz": [1.0525027998099994, 1.5087347032800003, 6.741245698659999], "label": "O", "properties": {"magmom": -0.0}}, {"species": [{"element": "O", "occu": 1}], "abc": [0.988842, 0.531465, 0.260719], "xyz": [-1.05250279981, 3.8432102967199997, 6.74124569866], "label": "O", "properties": {"magmom": -0.0}}, {"species": [{"element": "O", "occu": 1}], "abc": [0.729254, 0.968535, 0.957377], "xyz": [6.404447799810001, 3.8432102967199993, 3.9626443013399992], "label": "O", "properties": {"magmom": -0.0}}, {"species": [{"element": "O", "occu": 1}], "abc": [0.260719, 0.988842, 0.531465], "xyz": [6.741245698659999, -1.05250279981, 3.84321029672], "label": "O", "properties": {"magmom": -0.0}}, {"species": [{"element": "O", "occu": 1}], "abc": [0.511158, 0.771877, 0.542623], "xyz": [4.29944220019, 1.50873470328, 3.9626443013400006], "label": "O", "properties": {"magmom": -0.0}}, {"species": [{"element": "O", "occu": 1}], "abc": [0.239281, 0.770746, 0.728123], "xyz": [6.74124569866, 1.0525027998099996, 1.5087347032800005], "label": "O", "properties": {"magmom": -0.0}}, {"species": [{"element": "O", "occu": 1}], "abc": [0.968535, 0.957377, 0.729254], "xyz": [3.8432102967199993, 3.9626443013399997, 6.404447799810001], "label": "O", "properties": {"magmom": -0.0}}, {"species": [{"element": "O", "occu": 1}], "abc": [0.957377, 0.729254, 0.968535], "xyz": [3.9626443013399997, 6.404447799810001, 3.843210296719999], "label": "O", "properties": {"magmom": -0.0}}, {"species": [{"element": "O", "occu": 1}], "abc": [0.531465, 0.260719, 0.988842], "xyz": [3.8432102967199997, 6.741245698659999, -1.05250279981], "label": "O", "properties": {"magmom": -0.0}}, {"species": [{"element": "O", "occu": 1}], "abc": [0.542623, 0.511158, 0.771877], "xyz": [3.96264430134, 4.29944220019, 1.50873470328], "label": "O", "properties": {"magmom": -0.0}}, {"species": [{"element": "O", "occu": 1}], "abc": [0.771877, 0.542623, 0.511158], "xyz": [1.50873470328, 3.96264430134, 4.299442200189999], "label": "O", "properties": {"magmom": -0.0}}, {"species": [{"element": "O", "occu": 1}], "abc": [0.728123, 0.239281, 0.770746], "xyz": [1.50873470328, 6.74124569866, 1.0525027998099992], "label": "O", "properties": {"magmom": -0.0}}]}, "formation_enthalpy": -159.21023927333334, "temp": 900, "gibbs_model": "SISSO", "interpolated": false}, {"@module": "rxn_network.entries", "@class": "GibbsComputedStructureEntry", "energy": -61.46899409217738, "composition": {"Mn": 16.0, "Cl": 6.0, "O": 20.0}, "energy_adjustments": [], "parameters": {}, "data": {"oxide_type": "oxide", "icsd_ids": []}, "entry_id": "mp-25773", "correction": 0.0, "structure": {"@module": "pymatgen.core.structure", "@class": "Structure", "charge": null, "lattice": {"matrix": [[-4.765313, 4.765313, 6.562862], [4.765313, -4.765313, 6.562862], [4.765313, 4.765313, -6.562862]], "a": 9.406783382590566, "b": 9.406783382590566, "c": 9.406783382590566, "alpha": 119.12706626365689, "beta": 119.12706626365689, "gamma": 91.5187346239016, "volume": 596.1233411693528}, "sites": [{"species": [{"element": "Mn", "occu": 1}], "abc": [0.5, 0.5, 0.0], "xyz": [0.0, 0.0, 6.562862], "label": "Mn", "properties": {"magmom": 4.665}}, {"species": [{"element": "Mn", "occu": 1}], "abc": [0.0, 0.0, 0.0], "xyz": [0.0, 0.0, 0.0], "label": "Mn", "properties": {"magmom": 4.648}}, {"species": [{"element": "Mn", "occu": 1}], "abc": [0.75, 0.25, 0.5], "xyz": [-4.440892098500626e-16, 4.765313000000001, 3.281431], "label": "Mn", "properties": {"magmom": 3.919}}, {"species": [{"element": "Mn", "occu": 1}], "abc": [0.25, 0.75, 0.5], "xyz": [4.765313000000001, -4.440892098500626e-16, 3.281431], "label": "Mn", "properties": {"magmom": 3.919}}, {"species": [{"element": "Mn", "occu": 1}], "abc": [0.0, 0.649622, 0.649622], "xyz": [6.191304323372, 0.0, 0.0], "label": "Mn", "properties": {"magmom": 3.897}}, {"species": [{"element": "Mn", "occu": 1}], "abc": [0.649622, 0.0, 0.649622], "xyz": [0.0, 6.191304323372, 0.0], "label": "Mn", "properties": {"magmom": 3.896}}, {"species": [{"element": "Mn", "occu": 1}], "abc": [0.350378, 0.0, 0.350378], "xyz": [0.0, 3.3393216766280003, 0.0], "label": "Mn", "properties": {"magmom": 3.896}}, {"species": [{"element": "Mn", "occu": 1}], "abc": [0.0, 0.350378, 0.350378], "xyz": [3.3393216766280003, 0.0, 0.0], "label": "Mn", "properties": {"magmom": 3.897}}, {"species": [{"element": "Mn", "occu": 1}], "abc": [0.998819, 0.998819, 0.350558], "xyz": [1.6705185946539998, 1.6705185946539998, 10.80955874296], "label": "Mn", "properties": {"magmom": 3.911}}, {"species": [{"element": "Mn", "occu": 1}], "abc": [0.648261, 0.648261, 0.649442], "xyz": [3.0947944053459997, 3.0947944053459997, 4.24669674296], "label": "Mn", "properties": {"magmom": 3.908}}, {"species": [{"element": "Mn", "occu": 1}], "abc": [0.001181, 0.001181, 0.649442], "xyz": [3.0947944053459997, 3.0947944053459997, -4.24669674296], "label": "Mn", "properties": {"magmom": 3.911}}, {"species": [{"element": "Mn", "occu": 1}], "abc": [0.648261, 0.998819, 0.0], "xyz": [1.6705185946540002, -1.6705185946540002, 10.80955874296], "label": "Mn", "properties": {"magmom": 3.906}}, {"species": [{"element": "Mn", "occu": 1}], "abc": [0.998819, 0.648261, 0.0], "xyz": [-1.6705185946540002, 1.6705185946540002, 10.80955874296], "label": "Mn", "properties": {"magmom": 3.907}}, {"species": [{"element": "Mn", "occu": 1}], "abc": [0.001181, 0.351739, 0.0], "xyz": [1.670518594654, -1.670518594654, 2.3161652570399998], "label": "Mn", "properties": {"magmom": 3.908}}, {"species": [{"element": "Mn", "occu": 1}], "abc": [0.351739, 0.001181, 0.0], "xyz": [-1.670518594654, 1.670518594654, 2.3161652570399998], "label": "Mn", "properties": {"magmom": 3.906}}, {"species": [{"element": "Mn", "occu": 1}], "abc": [0.351739, 0.351739, 0.350558], "xyz": [1.6705185946539998, 1.6705185946539998, 2.31616525704], "label": "Mn", "properties": {"magmom": 3.908}}, {"species": [{"element": "Cl", "occu": 1}], "abc": [0.303585, 0.303585, 0.0], "xyz": [0.0, 0.0, 3.9847729205399998], "label": "Cl", "properties": {"magmom": 0.088}}, {"species": [{"element": "Cl", "occu": 1}], "abc": [0.696778, 0.696778, 0.393556], "xyz": [1.8754175230280001, 1.8754175230280001, 6.562862000000001], "label": "Cl", "properties": {"magmom": 0.095}}, {"species": [{"element": "Cl", "occu": 1}], "abc": [0.696778, 0.303222, 0.0], "xyz": [-1.8754175230280001, 1.8754175230280001, 6.562862000000001], "label": "Cl", "properties": {"magmom": 0.099}}, {"species": [{"element": "Cl", "occu": 1}], "abc": [0.303222, 0.696778, 0.0], "xyz": [1.8754175230280001, -1.8754175230280001, 6.562862000000001], "label": "Cl", "properties": {"magmom": 0.099}}, {"species": [{"element": "Cl", "occu": 1}], "abc": [0.303222, 0.303222, 0.606444], "xyz": [2.8898954769719998, 2.8898954769719998, 0.0], "label": "Cl", "properties": {"magmom": 0.095}}, {"species": [{"element": "Cl", "occu": 1}], "abc": [0.696415, 0.696415, 0.0], "xyz": [0.0, 0.0, 9.14095107946], "label": "Cl", "properties": {"magmom": 0.088}}, {"species": [{"element": "O", "occu": 1}], "abc": [0.10001, 0.900243, 0.199767], "xyz": [4.765313, -2.8614084358580003, 5.253479150932001], "label": "O", "properties": {"magmom": -0.059}}, {"species": [{"element": "O", "occu": 1}], "abc": [0.700476, 0.900243, 0.800233], "xyz": [4.765312999999999, 2.861408435858, 5.253479150932001], "label": "O", "properties": {"magmom": -0.056}}, {"species": [{"element": "O", "occu": 1}], "abc": [0.099757, 0.89999, 0.800233], "xyz": [7.626721435858, -4.440892098500626e-16, 1.3093828490680002], "label": "O", "properties": {"magmom": -0.058}}, {"species": [{"element": "O", "occu": 1}], "abc": [0.900243, 0.10001, 0.199767], "xyz": [-2.8614084358580003, 4.765313, 5.253479150932001], "label": "O", "properties": {"magmom": -0.058}}, {"species": [{"element": "O", "occu": 1}], "abc": [0.900243, 0.700476, 0.800233], "xyz": [2.861408435858, 4.765312999999999, 5.253479150932001], "label": "O", "properties": {"magmom": -0.057}}, {"species": [{"element": "O", "occu": 1}], "abc": [0.89999, 0.099757, 0.800233], "xyz": [-4.440892098500626e-16, 7.626721435858, 1.3093828490680002], "label": "O", "properties": {"magmom": -0.059}}, {"species": [{"element": "O", "occu": 1}], "abc": [0.299524, 0.099757, 0.199767], "xyz": [0.0, 1.903904564142, 1.309382849068], "label": "O", "properties": {"magmom": -0.056}}, {"species": [{"element": "O", "occu": 1}], "abc": [0.099757, 0.299524, 0.199767], "xyz": [1.903904564142, 0.0, 1.309382849068], "label": "O", "properties": {"magmom": -0.057}}, {"species": [{"element": "O", "occu": 1}], "abc": [0.401898, 0.901898, 0.5], "xyz": [4.765313, 0.0, 5.275202224152], "label": "O", "properties": {"magmom": -0.064}}, {"species": [{"element": "O", "occu": 1}], "abc": [0.901898, 0.401898, 0.5], "xyz": [0.0, 4.765313, 5.275202224152], "label": "O", "properties": {"magmom": -0.064}}, {"species": [{"element": "O", "occu": 1}], "abc": [0.598102, 0.098102, 0.5], "xyz": [-4.440892098500626e-16, 4.765313000000001, 1.2876597758480002], "label": "O", "properties": {"magmom": -0.064}}, {"species": [{"element": "O", "occu": 1}], "abc": [0.098102, 0.598102, 0.5], "xyz": [4.765313000000001, -4.440892098500626e-16, 1.2876597758480002], "label": "O", "properties": {"magmom": -0.064}}, {"species": [{"element": "O", "occu": 1}], "abc": [0.594752, 0.094752, 0.189503], "xyz": [-1.4796153905609994, 3.2856976094389996, 3.281437562862], "label": "O", "properties": {"magmom": -0.032}}, {"species": [{"element": "O", "occu": 1}], "abc": [0.905248, 0.094752, 0.5], "xyz": [-1.4796106252480001, 6.244923625248, 3.281431], "label": "O", "properties": {"magmom": -0.03}}, {"species": [{"element": "O", "occu": 1}], "abc": [0.594752, 0.405248, 0.5], "xyz": [1.4796106252480004, 3.2857023747519998, 3.281430999999999], "label": "O", "properties": {"magmom": -0.03}}, {"species": [{"element": "O", "occu": 1}], "abc": [0.094752, 0.594752, 0.189503], "xyz": [3.2856976094389996, -1.4796153905609994, 3.281437562862], "label": "O", "properties": {"magmom": -0.033}}, {"species": [{"element": "O", "occu": 1}], "abc": [0.094752, 0.905248, 0.5], "xyz": [6.244923625248, -1.4796106252480001, 3.281431], "label": "O", "properties": {"magmom": -0.03}}, {"species": [{"element": "O", "occu": 1}], "abc": [0.405248, 0.594752, 0.5], "xyz": [3.2857023747519998, 1.4796106252480004, 3.281430999999999], "label": "O", "properties": {"magmom": -0.03}}, {"species": [{"element": "O", "occu": 1}], "abc": [0.905248, 0.405248, 0.810497], "xyz": [1.4796153905609994, 6.244928390561, 3.281424437138001], "label": "O", "properties": {"magmom": -0.033}}, {"species": [{"element": "O", "occu": 1}], "abc": [0.405248, 0.905248, 0.810497], "xyz": [6.244928390561, 1.4796153905609994, 3.281424437138001], "label": "O", "properties": {"magmom": -0.032}}]}, "formation_enthalpy": -81.5925744044028, "temp": 900, "gibbs_model": "SISSO", "interpolated": false}], "products": [{"@module": "rxn_network.entries", "@class": "GibbsComputedStructureEntry", "energy": -52.405470119648015, "composition": {"Y": 4.0, "Mn": 4.0, "O": 14.0}, "energy_adjustments": [], "parameters": {}, "data": {"oxide_type": "oxide", "icsd_ids": [56516, 202516]}, "entry_id": "mp-18831", "correction": 0.0, "structure": {"@module": "pymatgen.core.structure", "@class": "Structure", "charge": null, "lattice": {"matrix": [[0.0, 5.028728, 5.028728], [5.028728, 0.0, 5.028728], [5.028728, 5.028728, 0.0]], "a": 7.11169533908533, "b": 7.11169533908533, "c": 7.11169533908533, "alpha": 59.99999999999999, "beta": 59.99999999999999, "gamma": 59.99999999999999, "volume": 254.33400635784096}, "sites": [{"species": [{"element": "Y", "occu": 1}], "abc": [0.125, 0.125, 0.125], "xyz": [1.257182, 1.257182, 1.257182], "label": "Y", "properties": {"magmom": 0.023}}, {"species": [{"element": "Y", "occu": 1}], "abc": [0.625, 0.125, 0.125], "xyz": [1.257182, 3.7715460000000003, 3.7715460000000003], "label": "Y", "properties": {"magmom": 0.022}}, {"species": [{"element": "Y", "occu": 1}], "abc": [0.125, 0.125, 0.625], "xyz": [3.7715460000000003, 3.7715460000000003, 1.257182], "label": "Y", "properties": {"magmom": 0.023}}, {"species": [{"element": "Y", "occu": 1}], "abc": [0.125, 0.625, 0.125], "xyz": [3.7715460000000003, 1.257182, 3.7715460000000003], "label": "Y", "properties": {"magmom": 0.022}}, {"species": [{"element": "Mn", "occu": 1}], "abc": [0.625, 0.625, 0.625], "xyz": [6.28591, 6.28591, 6.28591], "label": "Mn", "properties": {"magmom": 3.187}}, {"species": [{"element": "Mn", "occu": 1}], "abc": [0.125, 0.625, 0.625], "xyz": [6.28591, 3.7715460000000003, 3.7715460000000003], "label": "Mn", "properties": {"magmom": 3.192}}, {"species": [{"element": "Mn", "occu": 1}], "abc": [0.625, 0.625, 0.125], "xyz": [3.7715460000000003, 3.7715460000000003, 6.28591], "label": "Mn", "properties": {"magmom": 3.187}}, {"species": [{"element": "Mn", "occu": 1}], "abc": [0.625, 0.125, 0.625], "xyz": [3.7715460000000003, 6.28591, 3.7715460000000003], "label": "Mn", "properties": {"magmom": 3.187}}, {"species": [{"element": "O", "occu": 1}], "abc": [0.0, 0.0, 0.0], "xyz": [0.0, 0.0, 0.0], "label": "O", "properties": {"magmom": -0.005}}, {"species": [{"element": "O", "occu": 1}], "abc": [0.25, 0.25, 0.25], "xyz": [2.514364, 2.514364, 2.514364], "label": "O", "properties": {"magmom": -0.005}}, {"species": [{"element": "O", "occu": 1}], "abc": [0.295066, 0.295066, 0.704934], "xyz": [5.028728, 5.028728, 2.967613312096], "label": "O", "properties": {"magmom": -0.085}}, {"species": [{"element": "O", "occu": 1}], "abc": [0.545066, 0.545066, 0.954934], "xyz": [7.543092, 7.543092, 5.481977312096], "label": "O", "properties": {"magmom": -0.092}}, {"species": [{"element": "O", "occu": 1}], "abc": [0.704934, 0.295066, 0.704934], "xyz": [5.028728, 7.0898426879039995, 5.028728], "label": "O", "properties": {"magmom": -0.081}}, {"species": [{"element": "O", "occu": 1}], "abc": [0.704934, 0.295066, 0.295066], "xyz": [2.967613312096, 5.028728, 5.028728], "label": "O", "properties": {"magmom": -0.083}}, {"species": [{"element": "O", "occu": 1}], "abc": [0.295066, 0.704934, 0.704934], "xyz": [7.0898426879039995, 5.028728, 5.028728], "label": "O", "properties": {"magmom": -0.078}}, {"species": [{"element": "O", "occu": 1}], "abc": [0.295066, 0.704934, 0.295066], "xyz": [5.028728, 2.967613312096, 5.028728], "label": "O", "properties": {"magmom": -0.077}}, {"species": [{"element": "O", "occu": 1}], "abc": [0.704934, 0.704934, 0.295066], "xyz": [5.028728, 5.028728, 7.0898426879039995], "label": "O", "properties": {"magmom": -0.092}}, {"species": [{"element": "O", "occu": 1}], "abc": [0.954934, 0.545066, 0.545066], "xyz": [5.481977312096, 7.543092, 7.543092], "label": "O", "properties": {"magmom": -0.078}}, {"species": [{"element": "O", "occu": 1}], "abc": [0.545066, 0.954934, 0.954934], "xyz": [9.604206687904, 7.543092, 7.543092], "label": "O", "properties": {"magmom": -0.083}}, {"species": [{"element": "O", "occu": 1}], "abc": [0.954934, 0.954934, 0.545066], "xyz": [7.543092, 7.543092, 9.604206687904], "label": "O", "properties": {"magmom": -0.085}}, {"species": [{"element": "O", "occu": 1}], "abc": [0.954934, 0.545066, 0.954934], "xyz": [7.543092, 9.604206687904, 7.543092], "label": "O", "properties": {"magmom": -0.077}}, {"species": [{"element": "O", "occu": 1}], "abc": [0.545066, 0.954934, 0.545066], "xyz": [7.543092, 5.481977312096, 7.543092], "label": "O", "properties": {"magmom": -0.081}}]}, "formation_enthalpy": -63.542959923294035, "temp": 900, "gibbs_model": "SISSO", "interpolated": false}, {"@module": "rxn_network.entries", "@class": "GibbsComputedStructureEntry", "energy": -18.13923119591609, "composition": {"Y": 2.0, "Cl": 2.0, "O": 2.0}, "energy_adjustments": [], "parameters": {}, "data": {"oxide_type": "oxide", "icsd_ids": [60585]}, "entry_id": "mp-552120", "correction": 0.0, "structure": {"@module": "pymatgen.core.structure", "@class": "Structure", "charge": null, "lattice": {"matrix": [[9.650638, -1.913653, 0.0], [9.650638, 1.913653, 0.0], [9.271175, 0.0, 3.292751]], "a": 9.838540624068846, "b": 9.838540624068846, "c": 9.838541305936872, "alpha": 22.431705547639584, "beta": 22.431705547639584, "gamma": 22.431707961390554, "volume": 121.62086891676823}, "sites": [{"species": [{"element": "Y", "occu": 1}], "abc": [0.716781, 0.716781, 0.716781], "xyz": [20.480190000231, 0.0, 2.360181354531], "label": "Y", "properties": {"magmom": -0.0}}, {"species": [{"element": "Y", "occu": 1}], "abc": [0.283219, 0.283219, 0.283219], "xyz": [8.092260999769, 0.0, 0.932569645469], "label": "Y", "properties": {"magmom": -0.0}}, {"species": [{"element": "Cl", "occu": 1}], "abc": [0.889326, 0.889326, 0.889326], "xyz": [25.410223558025997, 0.0, 2.928329075826], "label": "Cl", "properties": {"magmom": 0.0}}, {"species": [{"element": "Cl", "occu": 1}], "abc": [0.110674, 0.110674, 0.110674], "xyz": [3.162227441974, 0.0, 0.364421924174], "label": "Cl", "properties": {"magmom": 0.0}}, {"species": [{"element": "O", "occu": 1}], "abc": [0.363144, 0.363144, 0.363144], "xyz": [10.375914145944002, 0.0, 1.1957427691440001], "label": "O", "properties": {"magmom": -0.0}}, {"species": [{"element": "O", "occu": 1}], "abc": [0.636856, 0.636856, 0.636856], "xyz": [18.196536854056, 0.0, 2.097008230856], "label": "O", "properties": {"magmom": -0.0}}]}, "formation_enthalpy": -21.123833715686672, "temp": 900, "gibbs_model": "SISSO", "interpolated": false}]}, {"@module": "rxn_network.reaction", "@class": "ComputedReaction", "reactants": [{"@module": "rxn_network.entries", "@class": "GibbsComputedStructureEntry", "energy": 0.0, "composition": {"O": 8.0}, "energy_adjustments": [], "parameters": {}, "data": {"oxide_type": "None", "icsd_ids": [236855, 236857, 156481, 236856, 236858]}, "entry_id": "mp-12957", "correction": 0.0, "structure": {"@module": "pymatgen.core.structure", "@class": "Structure", "charge": null, "lattice": {"matrix": [[3.110107, 4.377428, 0.0], [-3.110107, 4.377428, 0.0], [0.0, 1.908312, 3.953345]], "a": 5.369789702272613, "b": 5.369789702272613, "c": 4.389828171850124, "alpha
[truncated: 5,045,874 more chars]
