# Supplementary material for: A graph-based network for predicting chemical reaction pathways in solid-state materials synthesis
Source: Nat Commun. 2021 May 25;12:3097. doi: 10.1038/s41467-021-23339-x (PMC8149458; doi:10.1038/s41467-021-23339-x)
Supplement: Supplementary file 9 — Supplementary Software 1 [file 41467_2021_23339_MOESM9_ESM.zip › Supplementary Software 1/src/rxn_network/data/nist_gas_gf.json]

{
  "CS2": {
    "0": 0.6892759329666639,
    "300": 0.6892759329666639,
    "400": 0.5183794461057164,
    "500": 0.3636926812079273,
    "600": 0.21717296292584734,
    "700": 0.07609448763012176,
    "800": -0.060848642995974506,
    "900": -0.17205728536470322,
    "1000": -0.17936409737495054,
    "1100": -0.18672273074697265,
    "1200": -0.1940813641189948,
    "1300": -0.20142963321866197,
    "1400": -0.20872608095655432,
    "1500": -0.2159707073326719,
    "1600": -0.22314278380230473,
    "1700": -0.23021121754838794,
    "1800": -0.23717600857092158,
    "1900": -0.24402679259755064,
    "2000": -0.25075320535592016
  },
  "H4C": {
    "0": -0.5246187380634028,
    "250": -0.5652259571501389,
    "300": -0.5246187380634028,
    "350": -0.48136862952615156,
    "400": -0.4358591096155189,
    "450": -0.38841147077450866,
    "500": -0.33933664117376955,
    "600": -0.23720710138798642,
    "700": -0.13103549538376863,
    "800": -0.021920436030741966,
    "900": 0.08929857061034173,
    "1000": 0.20202039674289474,
    "1100": 0.31582010720036363,
    "1200": 0.4303660452673897,
    "1300": 0.5454301969521639,
    "1400": 0.6608363696246518,
    "1500": 0.7764705562889488,
    "1600": 0.8922394784938601,
    "1700": 1.0080809506052564,
    "1800": 1.1239535155337173,
    "1900": 1.2398157161898236,
    "2000": 1.3556675525735749
  },
  "H3CF": {
    "0": -2.178673691736297,
    "250": -2.219021804014159,
    "300": -2.178673691736297,
    "350": -2.1357448756420494,
    "400": -2.0906395623532603,
    "450": -2.0437101371299984,
    "500": -1.9952778924152668,
    "600": -1.8948170004786324,
    "700": -1.7907700703071814,
    "800": -1.6841942576811202,
    "900": -1.5758357902100055,
    "1000": -1.4662336100562958,
    "1100": -1.3557504667524143,
    "1200": -1.2446765599243,
    "1300": -1.1332088107466973,
    "1400": -1.0214715904878657,
    "1500": -0.9095789061437096,
    "1600": -0.7975929433483587,
    "1700": -0.685565523463588,
    "1800": -0.5735381035788174,
    "1900": -0.46152104796640175,
    "2000": -0.349535085171051
  },
  "HCl": {
    "0": -0.9879017123301478,
    "250": -0.9826262977014727,
    "300": -0.9879017123301478,
    "350": -0.9929905700564334,
    "400": -0.99787214233562,
    "450": -1.0025567934400623,
    "500": -1.0070548876421153,
    "600": -1.015543226700828,
    "700": -1.0234408022353083,
    "800": -1.03088234978617,
    "900": -1.0379404192598982,
    "1000": -1.0447082891076875,
    "1100": -1.051248144963668,
    "1200": -1.0576118081896138,
    "1300": -1.06383037160259,
    "1400": -1.069945292292017,
    "1500": -1.0759669345302492,
    "1600": -1.0819056625896415,
    "1700": -1.0877925692872594,
    "1800": -1.0936276546231023,
    "1900": -1.0994109185971706,
    "2000": -1.1051527254818185
  },
  "H2O": {
    "0": -2.368236233108529,
    "300": -2.368236233108529,
    "400": -2.3205709445480642,
    "500": -2.2703042236265047,
    "600": -2.218026833868083,
    "700": -2.164184438984062,
    "800": -2.1090879671450904,
    "900": -2.0529861608876883,
    "1000": -1.996055212841889,
    "1100": -1.9384609513653719,
    "1200": -1.8803381119987523,
    "1300": -1.821769608920869,
    "1400": -1.7628487205829175,
    "1500": -1.7036376326190263,
    "1600": -1.6441778021186169,
    "1700": -1.5845210504434626,
    "1800": -1.5246984704106292,
    "1900": -1.4647307905648264,
    "2000": -1.404649103723119
  },
  "CCl4": {
    "0": -0.5529753872265752,
    "250": -0.6268830133898003,
    "300": -0.5529753872265752,
    "350": -0.4796792531322929,
    "400": -0.4070049753793083,
    "450": -0.33492146115055627,
    "500": -0.2634079819013272,
    "600": -0.12185275007727342,
    "700": 0.018002741080566802,
    "800": 0.1564590554704873,
    "900": 0.29374420708429727,
    "1000": 0.43003438855203097,
    "1100": 0.5654539711419481,
    "1200": 0.700116961849953,
    "1300": 0.8341270033995953,
    "1400": 0.9675359171526499,
    "1500": 1.1004266172879564,
    "1600": 1.2328509251672901,
    "1700": 1.3648606621524249,
    "1800": 1.4964869210604264,
    "1900": 1.627760794708359,
    "2000": 1.7587444687303526
  },
  "PH3": {
    "0": 0.3207016794795502,
    "250": 0.30805726720649806,
    "300": 0.3207016794795502,
    "350": 0.33666265890618974,
    "400": 0.35525616351098926,
    "450": 0.3756945085949719,
    "500": 0.39763567317042375,
    "600": 0.4450107621049493,
    "700": 0.49577496809954696,
    "800": 0.5488711353740109,
    "900": 0.6035634005911387,
    "1000": 0.6593750072226022,
    "1100": 0.7159535700083328,
    "1200": 0.7842437605551693,
    "1300": 0.8972454220413062,
    "1400": 1.0098946982673744,
    "1500": 1.1221604964163092,
    "1600": 1.2340324522157555,
    "1700": 1.3455105656657131,
    "1800": 1.4566052010385373,
    "1900": 1.5673267226065828,
    "2000": 1.6776958589145596
  },
  "SF6": {
    "0": -11.564517279299324,
    "250": -11.744358133202603,
    "300": -11.564517279299324,
    "350": -11.382955956185121,
    "400": -11.199539428319381,
    "450": -11.013231268466606,
    "500": -10.82581413147185,
    "600": -10.449300845360836,
    "700": -10.072041331640266,
    "800": -9.694906189187956,
    "900": -9.307095846210034,
    "1000": -8.869443717477107,
    "1100": -8.433812621853397,
    "1200": -8.000057459525935,
    "1300": -7.568033130681751,
    "1400": -7.137635992597297,
    "1500": -6.708720945459602,
    "1600": -6.281184346545116,
    "1700": -5.854922553130291,
    "1800": -5.429863015308641,
    "1900": -5.005922818901328,
    "2000": -4.583029414001865
  },
  "N2O": {
    "0": 1.0811594349800846,
    "250": 1.042946362807344,
    "300": 1.0811594349800846,
    "350": 1.1198181708640882,
    "400": 1.1587256492846107,
    "450": 1.1977471347010378,
    "500": 1.23677898438982,
    "600": 1.3147183124991249,
    "700": 1.392274162531296,
    "800": 1.4693636203074942,
    "900": 1.5459348644659439,
    "1000": 1.6220086235513558,
    "1100": 1.6975848975637295,
    "1200": 1.7726947793201302,
    "1300": 1.8473693616376223,
    "1400": 1.9216190087885607,
    "1500": 1.995485177862366,
    "1600": 2.068988597403748,
    "1700": 2.1421396316850605,
    "1800": 2.2149797377957245,
    "1900": 2.2875089157357396,
    "2000": 2.3597582583221715
  },
  "SiF4": {
    "0": -16.29728970028566,
    "250": -16.370274906209293,
    "300": -16.29728970028566,
    "350": -16.223527173935405,
    "400": -16.149246433967402,
    "450": -16.074644401556395,
    "500": -15.999845447970642,
    "600": -15.849946976900846,
    "700": -15.699965591652209,
    "800": -15.550077484854766,
    "900": -15.400375934959714,
    "1000": -15.250860941967048,
    "1100": -15.101542870149132,
    "1200": -14.95239062668889,
    "1300": -14.803373118769263,
    "1400": -14.654469617845544,
    "1500": -14.505628302555952,
    "1600": -14.356818080083428,
    "1700": -14.203385392140586,
    "1800": -14.023772552229117,
    "1900": -13.844252990768842,
    "2000": -13.664816343487406
  },
  "WF6": {
    "0": -16.91185995811777,
    "250": -17.06722040071863,
    "300": -16.91185995811777,
    "350": -16.756561701151035,
    "400": -16.601646922261438,
    "450": -16.447281449806653,
    "500": -16.29352746942081,
    "600": -15.987885077673017,
    "700": -15.6845953757498,
    "800": -15.383451078204063,
    "900": -15.08420344249928,
    "1000": -14.786634818916003,
    "1100": -14.49053792200713,
    "1200": -14.195736559142626,
    "1300": -13.902085630509525,
    "1400": -13.609440036294853,
    "1500": -13.317675405230352,
    "1600": -13.026698458864828,
    "1700": -12.736384825930024,
    "1800": -12.446682685064161,
    "1900": -12.1575091220884,
    "2000": -11.868781222823905
  },
  "SO2": {
    "0": -3.110784525979691,
    "300": -3.110784525979691,
    "400": -3.1193454149448887,
    "500": -3.1183089877093924,
    "600": -3.112442809556485,
    "700": -3.103519171058864,
    "800": -3.092387942549636,
    "900": -3.068353194958482,
    "1000": -2.9924245356860397,
    "1100": -2.9165995191371468,
    "1200": -2.840867781039449,
    "1300": -2.765250049937655,
    "1400": -2.689715233014701,
    "1500": -2.614273694542942,
    "1600": -2.5389047059776675,
    "1700": -2.463597903046523,
    "1800": -2.388342921477153,
    "1900": -2.3131293969972027,
    "2000": -2.2379469653343174
  },
  "SiH4": {
    "0": 0.5904215032450485,
    "250": 0.552788830324186,
    "300": 0.5904215032450485,
    "350": 0.6310598151488496,
    "400": 0.6740922739666466,
    "450": 0.7190110303530463,
    "500": 0.7654326062309156,
    "600": 0.8615612323231763,
    "700": 0.960664404581311,
    "800": 1.0615709602292087,
    "900": 1.1635243073849575,
    "1000": 1.266026960975519,
    "1100": 1.3687783571026,
    "1200": 1.4715815745914556,
    "1300": 1.5743018779014717,
    "1400": 1.6768978099432277,
    "1500": 1.7793382778996598,
    "1600": 1.8816025532260574,
    "1700": 1.988344194209798,
    "1800": 2.121110523076845,
    "1900": 2.2536073808626633,
    "2000": 2.385855496111962
  },
  "HF": {
    "0": -2.8466406807411615,
    "250": -2.842961364055151,
    "300": -2.8466406807411615,
    "350": -2.850247447520688,
    "400": -2.85374020730431,
    "450": -2.8571085958196725,
    "500": -2.86034224879442,
    "600": -2.8664053481220715,
    "700": -2.871960598104331,
    "800": -2.8770183630135513,
    "900": -2.881640828483864,
    "1000": -2.885859087332333,
    "1100": -2.8897249609207334,
    "1200": -2.893259177793775,
    "1300": -2.8965135593132327,
    "1400": -2.8995088340238167,
    "1500": -2.9022760947425907,
    "1600": -2.904825705741911,
    "1700": -2.9071991241111976,
    "1800": -2.909396349850449,
    "1900": -2.9114381115043764,
    "2000": -2.9133244090729793
  },
  "HBr": {
    "0": -0.5557219194006399,
    "250": -0.5218203845275633,
    "300": -0.5557219194006399,
    "350": -0.5764090070211415,
    "400": -0.5815185932921372,
    "450": -0.5863794370266138,
    "500": -0.5910329953139912,
    "600": -0.599770076909223,
    "700": -0.6079163949802222,
    "800": -0.6156170493399581,
    "900": -0.622986046984335,
    "1000": -0.6301063020921932,
    "1100": -0.6370503645700168,
    "1200": -0.6438700557795809,
    "1300": -0.6505964685379505,
    "1400": -0.6572606956621903,
    "1500": -0.6638731014246553,
    "1600": -0.6704440500977004,
    "1700": -0.6769839059536806,
    "1800": -0.683492668992596,
    "1900": -0.6899807034868014,
    "2000": -0.6964376451639418
  },
  "BCl3": {
    "0": -4.020052503952751,
    "250": -4.046118648925478,
    "300": -4.020052503952751,
    "350": -3.9939967232523803,
    "400": -3.967951306824364,
    "450": -3.941885161851638,
    "500": -3.915798288334201,
    "600": -3.863551991392845,
    "700": -3.811212416000293,
    "800": -3.7587795621565463,
    "900": -3.7062223370445406,
    "1000": -3.6535511049366303,
    "1100": -3.6007451372881056,
    "1200": -3.5477837055542563,
    "1300": -3.494666809735082,
    "1400": -3.441363357013519,
    "1500": -3.3878837116619214,
    "1600": -3.3341967808632247,
    "1700": -3.2803025646174286,
    "1800": -3.2261906986521787,
    "1900": -3.1718404544227647,
    "2000": -3.1172621962015414
  },
  "C(ClF)2": {
    "0": -4.688858999018368,
    "250": -4.756506604679197,
    "300": -4.688858999018368,
    "350": -4.621097386361636,
    "400": -4.553387595066677,
    "450": -4.485812539312333,
    "500": -4.418434404732733,
    "600": -4.28429999191483,
    "700": -4.1510361779747456,
    "800": -4.0185911415507025,
    "900": -3.8869026970085714,
    "1000": -3.7558982944418675,
    "1100": -3.625505383944107,
    "1200": -3.4956721441535135,
    "1300": -3.366326025163603,
    "1400": -3.2374359341573116,
    "1500": -3.1089500497728633,
    "1600": -2.9808165506484836,
    "1700": -2.8530147082394626,
    "1800": -2.725492701184026,
    "1900": -2.598240165209818,
    "2000": -2.471215643227419
  },
  "CO2": {
  "0": -4.087606831162386,
  "300": -4.087606831162386,
  "400": -4.09051919169413,
  "500": -4.093255359595839,
  "600": -4.095773877778095,
  "700": -4.098012560606767,
  "800": -4.0999610438094996,
  "900": -4.101640055931004,
  "1000": -4.103070325515987,
  "1100": -4.1042622168368075,
  "1200": -4.105267551255239,
  "1300": -4.106086328771281,
  "1400": -4.106739277929644,
  "1500": -4.107236763002682,
  "1600": -4.1075995125351055,
  "1700": -4.107817162254559,
  "1800": -4.107910440705754,
  "1900": -4.107868983616334,
  "2000": -4.107703155258655
  },
  "NO2": {
    "0": 0.5324230351466882,
    "250": 0.5011643897241266,
    "300": 0.5324230351466882,
    "350": 0.5642828083658374,
    "400": 0.5965675167515402,
    "450": 0.6291424247631818,
    "500": 0.6619349824942775,
    "600": 0.7278828474888928,
    "700": 0.7940690907476721,
    "800": 0.860317519640581,
    "900": 0.9265348557164254,
    "1000": 0.9926796418857846,
    "1100": 1.0587311496039495,
    "1200": 1.1246686503262096,
    "1300": 1.1905128725972753,
    "1400": 1.2562430878724362,
    "1500": 1.3218903889687574,
    "1600": 1.3874444116138842,
    "1700": 1.4529258843525263,
    "1800": 1.5183348071846836,
    "1900": 1.5837022729274208,
    "2000": 1.6490179173083834
  },
  "H2S": {
    "0": -0.3462496108345284,
    "300": -0.3462496108345284,
    "400": -0.38703302255129896,
    "500": -0.41642609894996757,
    "600": -0.4394347835779803,
    "700": -0.4581112023616197,
    "800": -0.47358506098757597,
    "900": -0.4754091729220491,
    "1000": -0.4247693381957109,
    "1100": -0.37379784675401406,
    "1200": -0.3226294341375729,
    "1300": -0.2713262859805172,
    "1400": -0.2199505879169768,
    "1500": -0.16853343276401658,
    "1600": -0.11709554906634644,
    "1700": -0.06566802964103124,
    "1800": -0.014240510215716057,
    "1900": 0.03717664493724417,
    "2000": 0.08858343581784944
  },
  "PF5": {
    "0": -15.756150312088451,
    "250": -15.883465033696787,
    "300": -15.756150312088451,
    "350": -15.626607271923794,
    "400": -15.495644326446513,
    "450": -15.364049160355576,
    "500": -15.232091244732214,
    "600": -14.967760842591295,
    "700": -14.703471897539796,
    "800": -14.439618251927207,
    "900": -14.176365734111206,
    "1000": -13.913776529725919,
    "1100": -13.651881731588418,
    "1200": -13.379477561282982,
    "1300": -13.063377618729035,
    "1400": -12.748521388857684,
    "1500": -12.434805228945377,
    "1600": -12.122146224813275,
    "1700": -11.810482190827251,
    "1800": -11.499750941353174,
    "1900": -11.189911019301622,
    "2000": -10.880879510493758
  },
  "H3N": {
    "0": -0.16772501952032964,
    "300": -0.16772501952032964,
    "400": -0.061574142060821756,
    "500": 0.04974850730381155,
    "600": 0.1645742807244216,
    "700": 0.28180456533138254,
    "800": 0.4007034977874921,
    "900": 0.5207735930197123,
    "1000": 0.6416521014956194,
    "1100": 0.7630695521339844,
    "1200": 0.8848290237600631,
    "1300": 1.0067957808332413,
    "1400": 1.1288558163576137,
    "1500": 1.2509262161543415,
    "1600": 1.372944794589294,
    "1700": 1.4948804588454074,
    "1800": 1.6166813875609058,
    "1900": 1.73834758073579,
    "2000": 1.8598375812806398
  },
  "NO": {
    "0": 0.897307607675436,
    "250": 0.9036919994460918,
    "300": 0.897307607675436,
    "350": 0.8908610302706503,
    "400": 0.8843937243211549,
    "450": 0.8779056898269494,
    "500": 0.871417655332744,
    "600": 0.8583897649825584,
    "700": 0.8453515103600177,
    "800": 0.8322821629204122,
    "900": 0.8192024512084518,
    "1000": 0.8060812824070716,
    "1100": 0.7929497493333362,
    "1200": 0.779797487714891,
    "1300": 0.7666348618240909,
    "1400": 0.7534515073885809,
    "1500": 0.7402681529530708,
    "1600": 0.727064069972851,
    "1700": 0.7138703512649859,
    "1800": 0.7006766325571209,
    "1900": 0.6874829138492558,
    "2000": 0.6742995594137458
  },
  "SF4": {
    "0": -7.480558672005882,
    "250": -7.5516990374503346,
    "300": -7.480558672005882,
    "350": -7.4087549931307155,
    "400": -7.3356557802111775,
    "450": -7.25994477065819,
    "500": -7.183207698142059,
    "600": -7.0278990769029726,
    "700": -6.871263828802452,
    "800": -6.713944538726502,
    "900": -6.545069084974773,
    "1000": -6.325470882317864,
    "1100": -6.107012749620001,
    "1200": -5.88960140842999,
    "1300": -5.673153944568989,
    "1400": -5.457556351041097,
    "1500": -5.24274644221218,
    "1600": -5.028651668175756,
    "1700": -4.815209843297694,
    "1800": -4.602358781943866,
    "1900": -4.3900777555695605,
    "2000": -4.178294214268292
  },
  "SiCl4": {
    "0": -6.452132654767839,
    "250": -6.521676922269625,
    "300": -6.452132654767839,
    "350": -6.382795672713152,
    "400": -6.313697068922628,
    "450": -6.244867936213335,
    "500": -6.176297910312914,
    "600": -6.039914450393986,
    "700": -5.904443046442294,
    "800": -5.769759327189579,
    "900": -5.635770014184646,
    "1000": -5.5023507361592365,
    "1100": -5.369428943206866,
    "1200": -5.236932085421047,
    "1300": -5.104777248622943,
    "1400": -4.972922975723132,
    "1500": -4.8412967168151315,
    "1600": -4.709877743354229,
    "1700": -4.573960675691273,
    "1800": -4.411998191600302,
    "1900": -4.250253357228785,
    "2000": -4.088705444032012
  },
  "NF3": {
    "0": -0.9361425361894739,
    "250": -1.0078840294305123,
    "300": -0.9361425361894739,
    "350": -0.8636962724282983,
    "400": -0.7908665305899892,
    "450": -0.7179020532110655,
    "500": -0.644906483015077,
    "600": -0.499195177976684,
    "700": -0.35408500073487875,
    "800": -0.20971068683027563,
    "900": -0.06607223626287471,
    "1000": 0.07686144378438885,
    "1100": 0.21912144612857995,
    "1200": 0.36076995640382836,
    "1300": 0.5018484316995541,
    "1400": 0.6424190576498864,
    "1500": 0.7825129270718909,
    "1600": 0.9221922255996966,
    "1700": 1.061467317505659,
    "1800": 1.200379659879198,
    "1900": 1.338960345537378,
    "2000": 1.4772404672972643
  },
  "HC": {
    "0": 2.167086435243451,
    "300": 2.167086435243451,
    "400": 2.106455441966931,
    "500": 2.046446305031708,
    "600": 1.9871937599783975,
    "700": 1.928759992441129,
    "800": 1.8711035453304823,
    "900": 1.8141725972846827,
    "1000": 1.7578531413078262,
    "1100": 1.7020829917657825,
    "1200": 1.646758505935002,
    "1300": 1.59182786245371,
    "1400": 1.5372185114154218,
    "1500": 1.4828993600030727,
    "1600": 1.4288289511272425,
    "1700": 1.3749761919708665,
    "1800": 1.3213099897168799,
    "1900": 1.2678303443652825,
    "2000": 1.2145061630990095
  },
  "HCN": {
    "0": 1.2920101917694058,
    "300": 1.2920101917694058,
    "400": 1.2560668952424021,
    "500": 1.2205899909713713,
    "600": 1.1856002075010237,
    "700": 1.1510871805590046,
    "800": 1.1170094530558938,
    "900": 1.0833255679022713,
    "1000": 1.0499837037363626,
    "1100": 1.0169424034687478,
    "1200": 0.9841394814652971,
    "1300": 0.9515645734536555,
    "1400": 0.9191762223444032,
    "1500": 0.8869640638651851,
    "1600": 0.8548866409265816,
    "1700": 0.8229543178009476,
    "1800": 0.7911360016712181,
    "1900": 0.7594316925373933,
    "2000": 0.7278413903994729
  },
  "CO": {
    "0": -1.4233047939620485,
    "300": -1.4233047939620485,
    "400": -1.5166868878802446,
    "500": -1.6107530237738683,
    "600": -1.7047777025780722,
    "700": -1.7983878104880777,
    "800": -1.8914486119632703,
    "900": -1.9838875570971648,
    "1000": -2.075704645889762,
    "1100": -2.1669102426134166,
    "1200": -2.2575354400851935,
    "1300": -2.3476009668498024,
    "1400": -2.437148279996663,
    "1500": -2.526187743798131,
    "1600": -2.6147400867989155,
    "1700": -2.7028364018160813,
    "1800": -2.7904974173943398,
    "1900": -2.877723133533689,
    "2000": -2.96453427877884
  },
  "BF3": {
    "0": -11.59681235195738,
    "250": -11.625324465205878,
    "300": -11.59681235195738,
    "350": -11.567626561005811,
    "400": -11.537870735074717,
    "450": -11.507607059798234,
    "500": -11.47692881362755,
    "600": -11.41448407268891,
    "700": -11.350930354608293,
    "800": -11.286495673377502,
    "900": -11.221376950171283,
    "1000": -11.15568819198554,
    "1100": -11.089501948726761,
    "1200": -11.02287004175672,
    "1300": -10.95582356389248,
    "1400": -10.888393607951103,
    "1500": -10.820590538204952,
    "1600": -10.752424718926374,
    "1700": -10.683906514387727,
    "1800": -10.61502556031666,
    "1900": -10.54579222098552,
    "2000": -10.476206496394315
  }
}
