# Supplementary material for: A graph-based network for predicting chemical reaction pathways in solid-state materials synthesis
Source: Nat Commun. 2021 May 25;12:3097. doi: 10.1038/s41467-021-23339-x (PMC8149458; doi:10.1038/s41467-021-23339-x)
Supplement: Supplementary file 9 — Supplementary Software 1 [file 41467_2021_23339_MOESM9_ESM.zip › Supplementary Software 1/src/rxn_network/data/g_els.json]

{
  "300": {
    "Ag": -0.132696274032233,
    "Al": -0.08791625641291392,
    "Am": -0.17225579105560448,
    "As": -0.11097061719438255,
    "Au": -0.14768305954293415,
    "Ba": -0.19425506555423125,
    "Be": -0.029352749131989427,
    "Bi": -0.17640773177177801,
    "Br": -0.23662849147535886,
    "B": -0.018140643623361145,
    "Ca": -0.12931025548012645,
    "Cd": -0.1610623412965746,
    "Ce": -0.21595584805928383,
    "Cl": -0.3466398922112246,
    "Co": -0.09340519251697156,
    "Cr": -0.07320308856298907,
    "Cs": -0.26474892470332173,
    "Cu": -0.10311758304399647,
    "C": -0.01784733378245323,
    "Dy": -0.23286728507021817,
    "Er": -0.22753381354614705,
    "Eu": -0.2418458827797067,
    "Fe": -0.08482251127118205,
    "F": -0.31509561071669173,
    "Ga": -0.12697828678032855,
    "Gd": -0.21127325491008966,
    "Ge": -0.0966606208218894,
    "Hf": -0.13544177851479505,
    "Hg": -0.23639529460537906,
    "Ho": -0.23325801938125099,
    "H": -0.2029916567342074,
    "In": -0.17978960460175156,
    "Ir": -0.11039850754003212,
    "I": -0.18056122713375136,
    "K": -0.20107996061563974,
    "La": -0.17692801989946624,
    "Li": -0.09043478260869565,
    "Lu": -0.15845468207493393,
    "Mg": -0.10158470228532933,
    "Mn": -0.0995304969684407,
    "Mo": -0.08894232264082501,
    "Na": -0.15999067212520082,
    "Nb": -0.11337824532310721,
    "Nd": -0.22102917551951082,
    "Ni": -0.09264445250557081,
    "Np": -0.15689485412240245,
    "N": -0.29771467067419805,
    "Os": -0.10147380421827228,
    "O": -0.318761465512774,
    "Pb": -0.20143752914960875,
    "Pd": -0.1176058454682075,
    "Pr": -0.22987511012074416,
    "Pt": -0.12944395501891484,
    "Pu": -0.16933720267399077,
    "P": -0.12772140747266414,
    "Rb": -0.23872726330517696,
    "Re": -0.11357205783282376,
    "Rh": -0.09796134114111,
    "Rn": -0.547627092294139,
    "Ru": -0.08872467222884386,
    "Sb": -0.14154220863346634,
    "Sc": -0.10771829818106442,
    "Se": -0.1313955537130124,
    "Si": -0.05851790433746178,
    "Sm": -0.21608540187593928,
    "Sn": -0.1591832927398041,
    "Sr": -0.17317095921645853,
    "S": -0.09967248795149505,
    "Ta": -0.12894646836295798,
    "Tb": -0.22792454785717986,
    "Tc": -0.10407524485671349,
    "Te": -0.15304347826086956,
    "Th": -0.16599989635694667,
    "Ti": -0.09563973674664455,
    "Tl": -0.1995636627455045,
    "Tm": -0.23013525418458827,
    "U": -0.15637352956418096,
    "V": -0.0899714981603358,
    "W": -0.1015505000777323,
    "Yb": -0.1860340985645437,
    "Y": -0.13816033580349277,
    "Zn": -0.12971135409649168,
    "Zr": -0.12085609162045913
  },
  "400": {
    "Ag": -0.18107685132404,
    "Al": -0.1212530445146914,
    "Am": -0.23386018552106544,
    "As": -0.15200912058869254,
    "Au": -0.20104990413017568,
    "Ba": -0.2637394413639426,
    "Be": -0.042022075970358085,
    "Bi": -0.23939368813805256,
    "Br": -0.3512136601544281,
    "B": -0.026267295434523504,
    "Ca": -0.1766689122661554,
    "Cd": -0.21902990102088407,
    "Ce": -0.29238845416385967,
    "Cl": -0.46498678551070116,
    "Co": -0.12873607296470954,
    "Cr": -0.10152977146706742,
    "Cs": -0.36527543141420943,
    "Cu": -0.14151629787013525,
    "C": -0.025354200134735973,
    "Dy": -0.3150603720785614,
    "Er": -0.30796082292584337,
    "Eu": -0.32695755816966365,
    "Fe": -0.11725864123957093,
    "F": -0.42271959371923096,
    "Ga": -0.19238534487225992,
    "Gd": -0.28706431051458775,
    "Ge": -0.13274705912836193,
    "Hf": -0.18482043841011558,
    "Hg": -0.3197077265896253,
    "Ho": -0.3154697621391926,
    "H": -0.2730134217754055,
    "In": -0.24411359278644348,
    "Ir": -0.15128465564595533,
    "I": -0.2481447893454941,
    "K": -0.2777561278955278,
    "La": -0.2403264756179717,
    "Li": -0.12471990464839094,
    "Lu": -0.21562729958024562,
    "Mg": -0.13956262631497124,
    "Mn": -0.13710732238171736,
    "Mo": -0.12254754625071254,
    "Na": -0.2201948489402498,
    "Nb": -0.15522205524174743,
    "Nd": -0.2992309685443333,
    "Ni": -0.12781157692905631,
    "Np": -0.21418873400010363,
    "N": -0.39932165621599214,
    "Os": -0.1393356480281909,
    "O": -0.42741876975695703,
    "Pb": -0.27299062030367416,
    "Pd": -0.16107063274084055,
    "Pr": -0.3109954915271804,
    "Pt": -0.1768243768461419,
    "Pu": -0.23136860651914803,
    "P": -0.1762242835673939,
    "Rb": -0.32984816292687985,
    "Re": -0.15557444162305023,
    "Rh": -0.1347328600300565,
    "Rn": -0.7335492563610924,
    "Ru": -0.12222417992434056,
    "Sb": -0.19286935793128465,
    "Sc": -0.1478157226511893,
    "Se": -0.17934290304192363,
    "Si": -0.08140747266414469,
    "Sm": -0.29312431984246257,
    "Sn": -0.21672798880655025,
    "Sr": -0.23530082396227392,
    "S": -0.13761517334300669,
    "Ta": -0.17606778255687414,
    "Tb": -0.308580608384723,
    "Tc": -0.14275483235736125,
    "Te": -0.20824998704461833,
    "Th": -0.2258475410685599,
    "Ti": -0.1317085557340519,
    "Tl": -0.2704016168316319,
    "Tm": -0.311257708452091,
    "U": -0.21309840907913147,
    "V": -0.12409286417577862,
    "W": -0.13938746955485307,
    "Yb": -0.25238016271959374,
    "Y": -0.18855884334352488,
    "Zn": -0.17712390527024927,
    "Zr": -0.16527957713634245
  },
  "500": {
    "Ag": -0.23622531999792715,
    "Al": -0.16131626677721925,
    "Am": -0.3023817173653936,
    "As": -0.19967559724309478,
    "Au": -0.2611566564750998,
    "Ba": -0.3419712908742291,
    "Be": -0.0598642276001451,
    "Bi": -0.30934963984038966,
    "Br": -0.4860791832927398,
    "B": -0.038434989894802304,
    "Ca": -0.2310701145255739,
    "Cd": -0.28409493703684513,
    "Ce": -0.37622635642846036,
    "Cl": -0.5879437218220449,
    "Co": -0.17107218738664043,
    "Cr": -0.13640462248017826,
    "Cs": -0.47418873400010364,
    "Cu": -0.1865357309426336,
    "C": -0.03591335440742084,
    "Dy": -0.40460382442866766,
    "Er": -0.3958169663678292,
    "Eu": -0.41931284655645956,
    "Fe": -0.15677566461107945,
    "F": -0.5346515002331969,
    "Ga": -0.26550344613152305,
    "Gd": -0.3704451469140281,
    "Ge": -0.1752168730890812,
    "Hf": -0.24117738508576464,
    "Hg": -0.410210913613515,
    "Ho": -0.40496035653210344,
    "H": -0.34685287868580605,
    "In": -0.32145203917707416,
    "Ir": -0.19884541638596673,
    "I": -0.3625890034720423,
    "K": -0.3653013421775405,
    "La": -0.3108908120433228,
    "Li": -0.16937969632585376,
    "Lu": -0.2798072239208167,
    "Mg": -0.18436959112815465,
    "Mn": -0.18212468259314918,
    "Mo": -0.16270301083069907,
    "Na": -0.2936757008861481,
    "Nb": -0.2036938384204799,
    "Nd": -0.3849531015183707,
    "Ni": -0.17026480800124372,
    "Np": -0.28037518785303417,
    "N": -0.5047572161475877,
    "Os": -0.18376535212727366,
    "O": -0.5400160646732652,
    "Pb": -0.35177799657977926,
    "Pd": -0.2115178525159351,
    "Pr": -0.39952635124630775,
    "Pt": -0.23111260817743692,
    "Pu": -0.31179147017671144,
    "P": -0.2319821733948282,
    "Rb": -0.43020054930818263,
    "Re": -0.20434575322589002,
    "Rh": -0.17831165466134632,
    "Rn": -0.9249147535886406,
    "Ru": -0.16211120899621703,
    "Sb": -0.25097994506918175,
    "Sc": -0.19477431725138622,
    "Se": -0.23489868891537546,
    "Si": -0.11006166761672798,
    "Sm": -0.37882779706690156,
    "Sn": -0.2818033891278437,
    "Sr": -0.3046971031766596,
    "S": -0.18861688345338654,
    "Ta": -0.2299497331191377,
    "Tb": -0.39672384308441727,
    "Tc": -0.18799917085557338,
    "Te": -0.2702824273203089,
    "Th": -0.29318132352179094,
    "Ti": -0.1747805358345857,
    "Tl": -0.3484251438047365,
    "Tm": -0.3994942218997771,
    "U": -0.27758200756594287,
    "V": -0.16505881743276157,
    "W": -0.18374047779447583,
    "Yb": -0.3259822770378816,
    "Y": -0.24606622791107427,
    "Zn": -0.23142353733740997,
    "Zr": -0.21648235477017153
  },
  "600": {
    "Ag": -0.2968741255117376,
    "Al": -0.2069741410581956,
    "Am": -0.3766875680157537,
    "As": -0.2527501684199616,
    "Au": -0.3267274705912836,
    "Ba": -0.4292200860237343,
    "Be": -0.08226460071513707,
    "Bi": -0.39734051925169717,
    "Br": -0.6248105923200498,
    "B": -0.054472715966212365,
    "Ca": -0.2914059180183448,
    "Cd": -0.3556977768565062,
    "Ce": -0.4662621132818573,
    "Cl": -0.7146587552469297,
    "Co": -0.2192641343213971,
    "Cr": -0.17672384308441727,
    "Cs": -0.5896097839042338,
    "Cu": -0.23696740425972948,
    "C": -0.04949577654557703,
    "Dy": -0.5000134735969322,
    "Er": -0.4896709333056952,
    "Eu": -0.5174389801523552,
    "Fe": -0.20240970098979116,
    "F": -0.6501497642120536,
    "Ga": -0.3442213815619008,
    "Gd": -0.4596994351453594,
    "Ge": -0.22288438617401668,
    "Hf": -0.30330310410944705,
    "Hg": -0.5063895942374462,
    "Ho": -0.500323366326372,
    "H": -0.4237446235166088,
    "In": -0.4072788516349692,
    "Ir": -0.2518370731201741,
    "I": -0.5094154531792506,
    "K": -0.45926206146033066,
    "La": -0.38755350572627867,
    "Li": -0.22394983676219102,
    "Lu": -0.3496014924599679,
    "Mg": -0.23483857594444735,
    "Mn": -0.23344975902990103,
    "Mo": -0.20824791418355185,
    "Na": -0.373534746333627,
    "Nb": -0.257569570399544,
    "Nd": -0.47699020573146084,
    "Ni": -0.2191687827123387,
    "Np": -0.3597761310048194,
    "N": -0.6132818572835156,
    "Os": -0.23350987200082915,
    "O": -0.6558547960822926,
    "Pb": -0.43651344768616884,
    "Pd": -0.26764574804373736,
    "Pr": -0.49426853915116337,
    "Pt": -0.29101829299891174,
    "Pu": -0.40024459760584546,
    "P": -0.2932341814789864,
    "Rb": -0.5370700108825206,
    "Re": -0.2586246566823859,
    "Rh": -0.22754003212934654,
    "Rn": -1.1206187490283464,
    "Ru": -0.20718868217857697,
    "Sb": -0.3146126340882002,
    "Sc": -0.2473296367310981,
    "Se": -0.30858268124578947,
    "Si": -0.14357257604809037,
    "Sm": -0.47208270715655287,
    "Sn": -0.366784474270612,
    "Sr": -0.3800932787479919,
    "S": -0.24753795926828004,
    "Ta": -0.2893330569518578,
    "Tb": -0.49083277193346114,
    "Tc": -0.23865160387625017,
    "Te": -0.33783696947712083,
    "Th": -0.36675027206301497,
    "Ti": -0.22367310980981497,
    "Tl": -0.435165051562419,
    "Tm": -0.4934134839612375,
    "U": -0.3487329636731098,
    "V": -0.2116380784577914,
    "W": -0.23338550033683994,
    "Yb": -0.4059563662745504,
    "Y": -0.30937244131212105,
    "Zn": -0.2914370109343421,
    "Zr": -0.27322796289578694
  },
  "700": {
    "Ag": -0.36219515986940976,
    "Al": -0.25747007306835257,
    "Am": -0.4560626004042079,
    "As": -0.31042338187283,
    "Au": -0.396918692024667,
    "Ba": -0.5236254340052858,
    "Be": -0.10870083432657926,
    "Bi": -0.4999264134321397,
    "Br": -0.766777737472146,
    "B": -0.07409649168264497,
    "Ca": -0.357003679328393,
    "Cd": -0.44258485774990936,
    "Ce": -0.5617070010882521,
    "Cl": -0.8445437114577395,
    "Co": -0.27259055811784216,
    "Cr": -0.2217339482821164,
    "Cs": -0.7104130175674975,
    "Cu": -0.2919904648390942,
    "C": -0.0659812406073483,
    "Dy": -0.6003586049645022,
    "Er": -0.5885899362595222,
    "Eu": -0.6203648235477017,
    "Fe": -0.2535782764160232,
    "F": -0.7686946157433798,
    "Ga": -0.4275690521842774,
    "Gd": -0.5540011400735866,
    "Ge": -0.274926672539773,
    "Hf": -0.3703912525262994,
    "Hg": -0.6745908690470022,
    "Ho": -0.6006011297092813,
    "H": -0.5031808053065243,
    "In": -0.49819557444162305,
    "Ir": -0.30943877286624866,
    "I": -0.6595071772814427,
    "K": -0.5584598642276002,
    "La": -0.4693942063533192,
    "Li": -0.28365238119915015,
    "Lu": -0.42412188423070946,
    "Mg": -0.29019640358604964,
    "Mn": -0.29030108306990726,
    "Mo": -0.2583800590765404,
    "Na": -0.45856247085039126,
    "Nb": -0.31602632533554437,
    "Nd": -0.5745898326164689,
    "Ni": -0.27407265378038037,
    "Np": -0.45167642638752137,
    "N": -0.7244214126548169,
    "Os": -0.28774109965279576,
    "O": -0.7744742706120121,
    "Pb": -0.5346012333523346,
    "Pd": -0.3285899362595222,
    "Pr": -0.5944768616883453,
    "Pt": -0.3556905218427735,
    "Pu": -0.4959475566150179,
    "P": -0.3590547753536819,
    "Rb": -0.6492978183137276,
    "Re": -0.3175799347048764,
    "Rh": -0.28164896097839043,
    "Rn": -1.3199295227237393,
    "Ru": -0.2566813494325543,
    "Sb": -0.38295486345027724,
    "Sc": -0.30465253666373016,
    "Se": -0.3882323677255532,
    "Si": -0.18126859097269007,
    "Sm": -0.5721003264756179,
    "Sn": -0.45750738456754936,
    "Sr": -0.46065916981914284,
    "S": -0.3124931336477173,
    "Ta": -0.3533658081567083,
    "Tb": -0.5901290356013889,
    "Tc": -0.29394620925532466,
    "Te": -0.4101031248380578,
    "Th": -0.44572420583510386,
    "Ti": -0.2775156760118153,
    "Tl": -0.5329947660258071,
    "Tm": -0.5921189822252163,
    "U": -0.42591076333108774,
    "V": -0.26298699279680776,
    "W": -0.2875058299217495,
    "Yb": -0.4911830854536975,
    "Y": -0.37762346478727266,
    "Zn": -0.3572099290045085,
    "Zr": -0.33470487640565894
  },
  "800": {
    "Ag": -0.43160698554179405,
    "Al": -0.3122868839716018,
    "Am": -0.5400103643053324,
    "As": -0.3721158729336166,
    "Au": -0.47113126392703525,
    "Ba": -0.6242265637145671,
    "Be": -0.1387635383738405,
    "Bi": -0.6067637456599472,
    "Br": -0.9115266621754676,
    "B": -0.09701611649479194,
    "Ca": -0.42848629320619785,
    "Cd": -0.5338860962843965,
    "Ce": -0.6620200031092917,
    "Cl": -0.9771663989221122,
    "Co": -0.33111157174690364,
    "Cr": -0.2709073949318547,
    "Cs": -0.8358138570762295,
    "Cu": -0.35101829299891174,
    "C": -0.08521013629061512,
    "Dy": -0.7050018137534332,
    "Er": -0.6919282790070995,
    "Eu": -0.7274001140073586,
    "Fe": -0.30996113385500335,
    "F": -0.8898989480230087,
    "Ga": -0.5148696688604446,
    "Gd": -0.6527522412810282,
    "Ge": -0.3307674768098668,
    "Hf": -0.44185935637663887,
    "Hg": -0.8756791211069077,
    "Ho": -0.70511582111209,
    "H": -0.5848048919521169,
    "In": -0.5934590869047002,
    "Ir": -0.3710794424003731,
    "I": -0.8124019277607919,
    "K": -0.6620946261076851,
    "La": -0.5555402394154532,
    "Li": -0.347673731668135,
    "Lu": -0.5027651966626937,
    "Mg": -0.3499010208840752,
    "Mn": -0.3521138000725501,
    "Mo": -0.3125159351194486,
    "Na": -0.5479359485930455,
    "Nb": -0.3784681556718661,
    "Nd": -0.6772555319479712,
    "Ni": -0.3336632637197492,
    "Np": -0.5494221899777167,
    "N": -0.8378462973519201,
    "Os": -0.3458713789708245,
    "O": -0.8955402394154531,
    "Pb": -0.6372441312121055,
    "Pd": -0.39373788671814275,
    "Pr": -0.6996496864797637,
    "Pt": -0.42452194641654145,
    "Pu": -0.5981416800538943,
    "P": -0.4287868580608385,
    "Rb": -0.7660848836606726,
    "Re": -0.3806197854588796,
    "Rh": -0.34009016945639214,
    "Rn": -1.522328859408198,
    "Ru": -0.3100409390060631,
    "Sb": -0.45547079856972583,
    "Sc": -0.3661688345338654,
    "Se": -0.47287661294501737,
    "Si": -0.22264600715137067,
    "Sm": -0.6783023267865471,
    "Sn": -0.5524651500233196,
    "Sr": -0.5458060838472302,
    "S": -0.38235477017152925,
    "Ta": -0.4214292377053428,
    "Tb": -0.694084054516246,
    "Tc": -0.35334093382391046,
    "Te": -0.5063958128206457,
    "Th": -0.5295175415867751,
    "Ti": -0.3356646110794424,
    "Tl": -0.6352376016997461,
    "Tm": -0.6950344613152303,
    "U": -0.5087319272425765,
    "V": -0.3185013214489299,
    "W": -0.34552106545058814,
    "Yb": -0.580915168160854,
    "Y": -0.450223350779914,
    "Zn": -0.4376680313002021,
    "Zr": -0.400353422811836
  },
  "900": {
    "Ag": -0.5046857024407939,
    "Al": -0.37107322381717367,
    "Am": -0.6281639633103592,
    "As": -0.43739545006995906,
    "Au": -0.5489143390164274,
    "Ba": -0.7301321448929886,
    "Be": -0.17212623723894904,
    "Bi": -0.7172430947815722,
    "Br": -1.0587168989998446,
    "B": -0.1229631548945432,
    "Ca": -0.5045758408042701,
    "Cd": -0.6290459656941494,
    "Ce": -0.7668031300202104,
    "Cl": -1.1121982691610095,
    "Co": -0.3938664041042649,
    "Cr": -0.3238607037363321,
    "Cs": -0.9652319013318131,
    "Cu": -0.41361558791521996,
    "C": -0.10700834326579262,
    "Dy": -0.8134860340985645,
    "Er": -0.7992174949474011,
    "Eu": -0.8380276726952377,
    "Fe": -0.37144012022594186,
    "F": -1.0134621961963,
    "Ga": -0.6056215992123128,
    "Gd": -0.7555050007773229,
    "Ge": -0.38998289889620147,
    "Hf": -0.5172700419754366,
    "Hg": -1.0794672747059129,
    "Ho": -0.8134217754055034,
    "H": -0.6683531118826761,
    "In": -0.6925107529667823,
    "Ir": -0.4363434730787169,
    "I": -0.9677535368191946,
    "K": -0.7695952738767684,
    "La": -0.6456164170596466,
    "Li": -0.4154552521117272,
    "Lu": -0.5851023475151578,
    "Mg": -0.4135658392496243,
    "Mn": -0.41845675493600043,
    "Mo": -0.37021195004404833,
    "Na": -0.6410706327408405,
    "Nb": -0.44444421412654816,
    "Nd": -0.7846525366637301,
    "Ni": -0.3972607141006374,
    "Np": -0.65550085505519,
    "N": -0.9533103591231797,
    "Os": -0.4074602269782868,
    "O": -1.0187956677203711,
    "Pb": -0.7437871171684718,
    "Pd": -0.46263046069337205,
    "Pr": -0.8094470643105146,
    "Pt": -0.49706171943825467,
    "Pu": -0.7062113281857284,
    "P": -0.5019381250971654,
    "Rb": -0.886857024407939,
    "Re": -0.44730061667616733,
    "Rh": -0.4024470124889879,
    "Rn": -1.7274270612012228,
    "Ru": -0.36686635228273823,
    "Sb": -0.5317956158988444,
    "Sc": -0.4314681038503394,
    "Se": -0.561872829973571,
    "Si": -0.26731409027309944,
    "Sm": -0.7902451158211121,
    "Sn": -0.6511177903301031,
    "Sr": -0.63584598642276,
    "S": -0.46730372596776704,
    "Ta": -0.49305695185780174,
    "Tb": -0.8023008757838006,
    "Tc": -0.4164294968129761,
    "Te": -0.6133191687827123,
    "Th": -0.6176877234803337,
    "Ti": -0.3976545577032699,
    "Tl": -0.7413380318184174,
    "Tm": -0.8017868062393118,
    "U": -0.5969767321345287,
    "V": -0.37773850857646263,
    "W": -0.40699797896046014,
    "Yb": -0.6746551277400632,
    "Y": -0.5267222884386175,
    "Zn": -0.5222024148831425,
    "Zr": -0.46976524848422035
  },
  "1000": {
    "Ag": -0.5811131263927035,
    "Al": -0.4414613670518734,
    "Am": -0.7198808104886769,
    "As": -0.5059242369280199,
    "Au": -0.6299238223558066,
    "Ba": -0.840545162460486,
    "Be": -0.20853189614966058,
    "Bi": -0.8309187956677203,
    "Br": -1.2080815670829663,
    "B": -0.15170544644245218,
    "Ca": -0.5849002435611753,
    "Cd": -0.7276333108773384,
    "Ce": -0.8757786184380992,
    "Cl": -1.2493817691869202,
    "Co": -0.46061356687568017,
    "Cr": -0.3803119655905063,
    "Cs": -1.1354635435559932,
    "Cu": -0.47944965538684764,
    "C": -0.13120795978649533,
    "Dy": -0.9254837539513915,
    "Er": -0.9101051976991242,
    "Eu": -0.9518464009949732,
    "Fe": -0.43812509716536246,
    "F": -1.1391449448100741,
    "Ga": -0.6994403275120485,
    "Gd": -0.8619142871949008,
    "Ge": -0.4522547546250713,
    "Hf": -0.596276105094056,
    "Hg": -1.2856537285588434,
    "Ho": -0.925226719179147,
    "H": -0.7536254340052858,
    "In": -0.794918381095507,
    "Ir": -0.5049085350054412,
    "I": -1.1252940871638077,
    "K": -0.8805513810436856,
    "La": -0.7393397937503239,
    "Li": -0.48656889671969733,
    "Lu": -0.6708213711975954,
    "Mg": -0.4882945535575478,
    "Mn": -0.4894667564906462,
    "Mo": -0.43112504534383583,
    "Na": -0.7375395139140799,
    "Nb": -0.5136021143182878,
    "Nd": -0.896552832046432,
    "Ni": -0.46447323418147896,
    "Np": -0.7745556304088719,
    "N": -1.0706228947504794,
    "Os": -0.4721656215992123,
    "O": -1.1440332694201172,
    "Pb": -0.8537586153288075,
    "Pd": -0.5349100896512412,
    "Pr": -0.923622324713686,
    "Pt": -0.5729564180960771,
    "Pu": -0.8213152303466861,
    "P": -0.5781282064569622,
    "Rb": -1.0328589936259522,
    "Re": -0.5172804062807691,
    "Rh": -0.46839197802767274,
    "Rn": -1.9349256361092397,
    "Ru": -0.42684769653313986,
    "Sb": -0.6335513292221588,
    "Sc": -0.5002414883142458,
    "Se": -0.6548012644452506,
    "Si": -0.31496502046950303,
    "Sm": -0.9075794164896098,
    "Sn": -0.7530538425662019,
    "Sr": -0.7295776545577033,
    "S": -0.6065885888998289,
    "Ta": -0.5678830906358501,
    "Tb": -0.914474788827279,
    "Tc": -0.48289578690988233,
    "Te": -0.724234855158833,
    "Th": -0.709895838731409,
    "Ti": -0.4631694045706587,
    "Tl": -0.8508680105715914,
    "Tm": -0.9120671606985542,
    "U": -0.6922060423900088,
    "V": -0.4403596413950355,
    "W": -0.4716018033891278,
    "Yb": -0.7720143027413587,
    "Y": -0.6067741099652796,
    "Zn": -0.6103580867492356,
    "Zr": -0.542634606415505
  },
  "1100": {
    "Ag": -0.6606394776390113,
    "Al": -0.5191304347826087,
    "Am": -0.8164833912007047,
    "As": -0.5774348344302224,
    "Au": -0.7138974970202622,
    "Ba": -0.9635083173550293,
    "Be": -0.24776804684666012,
    "Bi": -0.9474477898118878,
    "Br": -1.3594076799502515,
    "B": -0.1830398507540032,
    "Ca": -0.6693413483961238,
    "Cd": -0.8890552935689485,
    "Ce": -0.9932404000621858,
    "Cl": -1.3885085764626626,
    "Co": -0.5312058869254288,
    "Cr": -0.44005493081826186,
    "Cs": -1.3444659791677462,
    "Cu": -0.5482624242110172,
    "C": -0.15764833912007048,
    "Dy": -1.0407783593304658,
    "Er": -1.024323988184692,
    "Eu": -1.0687474737005753,
    "Fe": -0.5092200860237343,
    "F": -1.266751826708815,
    "Ga": -0.7960169974607452,
    "Gd": -0.9717013007203192,
    "Ge": -0.5173498471264963,
    "Hf": -0.6786018552106545,
    "Hg": -1.4939980307819867,
    "Ho": -1.0403378763538373,
    "H": -0.840465875524693,
    "In": -0.9003451313675701,
    "Ir": -0.5765196662693683,
    "I": -1.284810074104783,
    "K": -1.0408871845364565,
    "La": -0.8364916826449706,
    "Li": -0.5606767891382081,
    "Lu": -0.7596901072705602,
    "Mg": -0.5687671658807069,
    "Mn": -0.5662590039902575,
    "Mo": -0.49498574908016785,
    "Na": -0.8370233715085246,
    "Nb": -0.585660983572576,
    "Nd": -1.012803026377157,
    "Ni": -0.535015805565632,
    "Np": -0.8990309374514173,
    "N": -1.1896305125148987,
    "Os": -0.5397160180338912,
    "O": -1.2710799606156398,
    "Pb": -0.9667824014095455,
    "Pd": -0.6102938280561745,
    "Pr": -1.0429393169922785,
    "Pt": -0.651926206146033,
    "Pu": -0.9412136601544282,
    "P": -0.6570513551329222,
    "Rb": -1.2361548427216664,
    "Re": -0.5902834637508421,
    "Rh": -0.5376597398559362,
    "Rn": -2.1445810229569364,
    "Ru": -0.48973933772088923,
    "Sb": -0.739476602580712,
    "Sc": -0.5722547546250712,
    "Se": -0.7968388868736073,
    "Si": -0.36534798155153647,
    "Sm": -1.0300264289785979,
    "Sn": -0.8579437218220448,
    "Sr": -0.8302523708348447,
    "S": -0.7478074312069233,
    "Ta": -0.6456164170596466,
    "Tb": -1.030367414624035,
    "Tc": -0.552487951495051,
    "Te": -0.8385852723221225,
    "Th": -0.8058661968181583,
    "Ti": -0.532015339171892,
    "Tl": -0.963481370161165,
    "Tm": -1.025613307768047,
    "U": -0.7955640773177178,
    "V": -0.5061035394102711,
    "W": -0.5390661760895477,
    "Yb": -0.8741648960978391,
    "Y": -0.6901010519769912,
    "Zn": -0.701771259781313,
    "Zr": -0.6187303725967767
  },
  "1200": {
    "Ag": -0.7430636886562678,
    "Al": -0.5997937503238845,
    "Am": -0.916365238119915,
    "As": -0.6517054464424522,
    "Au": -0.8006488055138105,
    "Ba": -1.090436855469762,
    "Be": -0.28966056900036274,
    "Bi": -1.0665564595532984,
    "Br": -1.512521117272115,
    "B": -0.21678810177747837,
    "Ca": -0.7642607659221641,
    "Cd": -1.0918692024667047,
    "Ce": -1.118007980515106,
    "Cl": -1.5294071617349847,
    "Co": -0.6055749598383169,
    "Cr": -0.5029320619785459,
    "Cs": -1.5554251956262632,
    "Cu": -0.6198538632948126,
    "C": -0.1861864538529305,
    "Dy": -1.159242369280199,
    "Er": -1.1416645074363891,
    "Eu": -1.1903777789293672,
    "Fe": -0.5869492667253977,
    "F": -1.3961196040835364,
    "Ga": -0.8950987200082915,
    "Gd": -1.084643208788931,
    "Ge": -0.5850795460434265,
    "Hf": -0.7640161683163187,
    "Hg": -1.7043042960045602,
    "Ho": -1.1586288024045188,
    "H": -0.9287479919158418,
    "In": -1.0085163496916618,
    "Ir": -0.6509685443333161,
    "I": -1.446129450173602,
    "K": -1.2360211431828783,
    "La": -0.9392371871275328,
    "Li": -0.6375011659843499,
    "Lu": -0.8515323625434006,
    "Mg": -0.6524775871897186,
    "Mn": -0.6466476654402239,
    "Mo": -0.5615733015494636,
    "Na": -0.9634409493703685,
    "Nb": -0.6603917707415661,
    "Nd": -1.1352552210188114,
    "Ni": -0.6086655956884489,
    "Np": -1.027776338290926,
    "N": -1.3102046950303157,
    "Os": -0.6098885837176763,
    "O": -1.3997927138933512,
    "Pb": -1.0825506555423121,
    "Pd": -0.6885484790381925,
    "Pr": -1.1680416645074363,
    "Pt": -0.7337409960097424,
    "Pu": -1.0650982017930248,
    "P": -0.7489101932942945,
    "Rb": -1.4414095455252112,
    "Re": -0.6660869565217391,
    "Rh": -0.6100295382701975,
    "Rn": -2.35619733637353,
    "Ru": -0.5553453904752034,
    "Sb": -0.8483619215422086,
    "Sc": -0.6473244545784319,
    "Se": -0.9531647406332591,
    "Si": -0.41825672384308443,
    "Sm": -1.1576224283567393,
    "Sn": -0.9655169197284551,
    "Sr": -0.9382080116080219,
    "S": -0.8907985697258641,
    "Ta": -0.726018552106545,
    "Tb": -1.1497963414002177,
    "Tc": -0.6249997408923667,
    "Te": -0.9560180338912784,
    "Th": -0.9053780380370005,
    "Ti": -0.6053231072187386,
    "Tl": -1.078897237912629,
    "Tm": -1.1422013784526093,
    "U": -0.9048929885474427,
    "V": -0.5747629165155206,
    "W": -0.6091703373581386,
    "Yb": -0.9873286003005648,
    "Y": -0.7764761361869721,
    "Zn": -0.8148675959993782,
    "Zr": -0.7001699746074519
  },
  "1300": {
    "Ag": -0.8345131367570089,
    "Al": -0.6832036067782556,
    "Am": -1.0193625952220553,
    "As": -0.7285474426076591,
    "Au": -0.890035756853397,
    "Ba": -1.2209048038555217,
    "Be": -0.33406228947504796,
    "Bi": -1.1880178266051717,
    "Br": -1.6672752241281026,
    "B": -0.2527988806550241,
    "Ca": -0.8634057107322382,
    "Cd": -1.296480281909105,
    "Ce": -1.246035134995077,
    "Cl": -1.6719339793750323,
    "Co": -0.6837435870860755,
    "Cr": -0.5688293517127014,
    "Cs": -1.7681774369072913,
    "Cu": -0.694084054516246,
    "C": -0.21669275016841993,
    "Dy": -1.2808021972327304,
    "Er": -1.2619629994299633,
    "Eu": -1.3147867544177851,
    "Fe": -0.6676250194330725,
    "F": -1.5271114681038505,
    "Ga": -0.9964782090480385,
    "Gd": -1.2005710732238173,
    "Ge": -0.683588122506089,
    "Hf": -0.8523273047623984,
    "Hg": -1.9164066953412449,
    "Ho": -1.2800259107633312,
    "H": -1.0183702129864745,
    "In": -1.1192019484894025,
    "Ir": -0.7280841581592994,
    "I": -1.6091117790330103,
    "K": -1.4329533088044775,
    "La": -1.0511032803026377,
    "Li": -0.7168098668186764,
    "Lu": -0.946218583199461,
    "Mg": -0.7391542726848733,
    "Mn": -0.7303674146240349,
    "Mo": -0.630712545991605,
    "Na": -1.1534673783489662,
    "Nb": -0.7376048090376742,
    "Nd": -1.2629776649220086,
    "Ni": -0.685239156345546,
    "Np": -1.16046017515676,
    "N": -1.4322371353060062,
    "Os": -0.6824957247240504,
    "O": -1.5300481940197959,
    "Pb": -1.2008094522464632,
    "Pd": -0.7694802300875784,
    "Pr": -1.3306617608954758,
    "Pt": -0.8182111208996218,
    "Pu": -1.1926361610613048,
    "P": -0.8880427009379697,
    "Rb": -1.6484593460123336,
    "Re": -0.744503290666943,
    "Rh": -0.685311706482873,
    "Rn": -2.5696118567653,
    "Ru": -0.6235020987718298,
    "Sb": -0.95996165207027,
    "Sc": -0.72530756076074,
    "Se": -1.1111950044048298,
    "Si": -0.4735171270145619,
    "Sm": -1.2919458983261647,
    "Sn": -1.075551640151319,
    "Sr": -1.0495755816966368,
    "S": -1.0354277867025963,
    "Ta": -0.8088936104057626,
    "Tb": -1.2726175053117066,
    "Tc": -0.7002601440638442,
    "Te": -1.076266777219257,
    "Th": -1.0082448048919521,
    "Ti": -0.6837529149608746,
    "Tl": -1.1968824169560035,
    "Tm": -1.261646888117324,
    "U": -1.0175322589003473,
    "V": -0.6461698709643986,
    "W": -0.681737057573716,
    "Yb": -1.1036710369487486,
    "Y": -0.8657107322381717,
    "Zn": -1.0124806964813182,
    "Zr": -0.7853821837591336
  },
  "1400": {
    "Ag": -0.9318474374255066,
    "Al": -0.7691475358864072,
    "Am": -1.127622946572006,
    "As": -0.8077680468466601,
    "Au": -0.9881681090324921,
    "Ba": -1.354569104005804,
    "Be": -0.38085090946779293,
    "Bi": -1.3116484427631236,
    "Br": -1.823548219930559,
    "B": -0.2909364149867855,
    "Ca": -0.9653438358294035,
    "Cd": -1.5027506866352283,
    "Ce": -1.377072083743587,
    "Cl": -1.8159682852256829,
    "Co": -0.7658589418044255,
    "Cr": -0.6376618127170026,
    "Cs": -1.9825848577499094,
    "Cu": -0.7750893921334923,
    "C": -0.24905114784681556,
    "Dy": -1.4054236409804632,
    "Er": -1.3850899103487588,
    "Eu": -1.4417598590454477,
    "Fe": -0.7510887702751723,
    "F": -1.6596113385500337,
    "Ga": -1.0999771985282687,
    "Gd": -1.3193543037777893,
    "Ge": -0.7875918536560087,
    "Hf": -0.9433725449551744,
    "Hg": -2.1301694563921854,
    "Ho": -1.4044960356532101,
    "H": -1.1092454785717987,
    "In": -1.2322070788205421,
    "Ir": -0.8077182981810643,
    "I": -1.7736394258174846,
    "K": -1.6315468725708657,
    "La": -1.1657065865160388,
    "Li": -0.7984090791314712,
    "Lu": -1.0436513447686169,
    "Mg": -0.8598155153650827,
    "Mn": -0.8178494066435197,
    "Mo": -0.7022573457014044,
    "Na": -1.3451531326112869,
    "Nb": -0.8171446338809141,
    "Nd": -1.3995667720371043,
    "Ni": -0.7645862051096026,
    "Np": -1.296761154583614,
    "N": -1.555632481732912,
    "Os": -0.7573830129035602,
    "O": -1.6617391304347826,
    "Pb": -1.3213556511374824,
    "Pd": -0.8529253251800798,
    "Pr": -1.498128206456962,
    "Pt": -0.9051728247914184,
    "Pu": -1.323545628854226,
    "P": -1.0286604135357829,
    "Rb": -1.8571674353526453,
    "Re": -0.8253738923148676,
    "Rh": -0.76334559776131,
    "Rn": -2.7846846660102607,
    "Ru": -0.6940736902109136,
    "Sb": -1.0740653987666475,
    "Sc": -0.8060921386744053,
    "Se": -1.2708068611701302,
    "Si": -0.5309830543607815,
    "Sm": -1.4337067938021455,
    "Sn": -1.1878561434419859,
    "Sr": -1.1640918277452452,
    "S": -1.1815815929937294,
    "Ta": -0.8940767995025134,
    "Tb": -1.3987200082914442,
    "Tc": -0.7781250971653624,
    "Te": -1.257216147587708,
    "Th": -1.1143099963724932,
    "Ti": -0.7645903508317355,
    "Tl": -1.317237912628906,
    "Tm": -1.3837891900295383,
    "U": -1.1332269264652537,
    "V": -0.7201896667875836,
    "W": -0.7566108721562937,
    "Yb": -1.222949681297611,
    "Y": -0.9576452298284707,
    "Zn": -1.211752085816448,
    "Zr": -0.8728994144167487
  },
  "1500": {
    "Ag": -1.0316608799295228,
    "Al": -0.8574441623050215,
    "Am": -1.2463336269886511,
    "As": -0.9567072601958853,
    "Au": -1.0921252008084157,
    "Ba": -1.4911488832461004,
    "Be": -0.4299176037726071,
    "Bi": -1.4372949163082345,
    "Br": -1.9812354251956263,
    "B": -0.3310835881225061,
    "Ca": -1.0698761465512774,
    "Cd": -1.7105612271337514,
    "Ce": -1.510901176348655,
    "Cl": -1.9614048815878116,
    "Co": -0.8515271803907344,
    "Cr": -0.7093703684510546,
    "Cs": -2.1985334507954604,
    "Cu": -0.8643447167953568,
    "C": -0.2831569674042597,
    "Dy": -1.5331056640928642,
    "Er": -1.5109415971394518,
    "Eu": -1.57111364460797,
    "Fe": -0.837203710421309,
    "F": -1.7935186816603617,
    "Ga": -1.205444369591128,
    "Gd": -1.4408778566616574,
    "Ge": -0.8936404622480177,
    "Hf": -1.0370098979115925,
    "Hg": -2.3454713167849923,
    "Ho": -1.532031922060424,
    "H": -1.2013007203192205,
    "In": -1.3473679846608282,
    "Ir": -0.8897486655956884,
    "I": -1.9396144478416335,
    "K": -1.8316826449707209,
    "La": -1.2828532932580194,
    "Li": -0.8821288283152822,
    "Lu": -1.1437601699746074,
    "Mg": -1.0478385241229207,
    "Mn": -0.9107394931854692,
    "Mo": -0.776088511167539,
    "Na": -1.5383790226460072,
    "Nb": -0.8988785821630305,
    "Nd": -1.53976991242162,
    "Ni": -0.8465782245944966,
    "Np": -1.4364201689381768,
    "N": -1.6803078198683734,
    "Os": -0.8344136394258175,
    "O": -1.7947732808208532,
    "Pb": -1.4440234233300513,
    "Pd": -0.9387448826242422,
    "Pr": -1.6687796030471058,
    "Pt": -0.994488262424211,
    "Pu": -1.4575851168575427,
    "P": -1.1706607244649427,
    "Rb": -2.0674156604653575,
    "Re": -0.9085660983572577,
    "Rh": -0.8439871482613879,
    "Rn": -3.001297611027621,
    "Ru": -0.7669471938643312,
    "Sb": -1.1904938591490906,
    "Sc": -0.8895890552935689,
    "Se": -1.4318951132300357,
    "Si": -0.5905259884956211,
    "Sm": -1.5821495569259472,
    "Sn": -1.30226874643727,
    "Sr": -1.2815328807586672,
    "S": -1.3291630823444058,
    "Ta": -0.9814219826916101,
    "Tb": -1.5280261180494379,
    "Tc": -0.8584681556718661,
    "Te": -1.4249826397885683,
    "Th": -1.223438876509302,
    "Ti": -0.8477265896253303,
    "Tl": -1.4397947867544179,
    "Tm": -1.5084894024977977,
    "U": -1.2585023578794632,
    "V": -0.7967114059180184,
    "W": -0.8336632637197492,
    "Yb": -1.3749287454008394,
    "Y": -1.052142820127481,
    "Zn": -1.4125636109239779,
    "Zr": -0.9625890034720422
  },
  "1600": {
    "Ag": -1.133789708244805,
    "Al": -0.9479359485930456,
    "Am": -1.3729626366792764,
    "As": -1.1127760791832928,
    "Au": -1.1982225216354874,
    "Ba": -1.6304181997201637,
    "Be": -0.4866207182463595,
    "Bi": -1.564822511271182,
    "Br": -2.140245115821112,
    "B": -0.37313675700886145,
    "Ca": -1.1768274861377417,
    "Cd": -1.91980826035135,
    "Ce": -1.6473368917448308,
    "Cl": -2.1081541172202933,
    "Co": -0.9400062185831994,
    "Cr": -0.7839166709851272,
    "Cs": -2.415923718712753,
    "Cu": -0.9558718971860911,
    "C": -0.3189158936622273,
    "Dy": -1.6638658858889983,
    "Er": -1.639438254650982,
    "Eu": -1.702689537233767,
    "Fe": -0.9258537596517593,
    "F": -1.928746437270042,
    "Ga": -1.3127491319894284,
    "Gd": -1.567648857335337,
    "Ge": -1.0015992123127948,
    "Hf": -1.133118101259263,
    "Hg": -2.5622107063274084,
    "Ho": -1.6626542985956367,
    "H": -1.2944721977509457,
    "In": -1.4645385293050732,
    "Ir": -0.9740643623361145,
    "I": -2.1069549670933303,
    "K": -2.033258019381251,
    "La": -1.402371353060061,
    "Li": -0.9678219412343888,
    "Lu": -1.2464942737213038,
    "Mg": -1.237298025599834,
    "Mn": -1.0136290615121522,
    "Mo": -0.8521065450588174,
    "Na": -1.7330424418303363,
    "Nb": -0.9826947193864332,
    "Nd": -1.6833466341918435,
    "Ni": -0.9311043167331711,
    "Np": -1.5792195678084677,
    "N": -1.8061880084987303,
    "Os": -0.9134725605016323,
    "O": -1.9290703218116807,
    "Pb": -1.5686738871327148,
    "Pd": -1.0268217857698088,
    "Pr": -1.8424014095455252,
    "Pt": -1.0860382442866767,
    "Pu": -1.5945452661035395,
    "P": -1.3139524278385242,
    "Rb": -2.279103487588744,
    "Re": -0.9939596828522568,
    "Rh": -0.9271088770275173,
    "Rn": -3.2193480851945897,
    "Ru": -0.8420241488314245,
    "Sb": -1.3090915686376121,
    "Sc": -0.9757288697725035,
    "Se": -1.594364927190755,
    "Si": -0.6520371042130901,
    "Sm": -1.7340653987666474,
    "Sn": -1.4186495310151837,
    "Sr": -1.401702855366119,
    "S": -1.4780867492356327,
    "Ta": -1.0707902782815981,
    "Tb": -1.6617049282271856,
    "Tc": -0.9411836036689641,
    "Te": -1.5942851220396954,
    "Th": -1.3355153650826552,
    "Ti": -0.9330756076074002,
    "Tl": -1.5644058661968183,
    "Tm": -1.6356262631497123,
    "U": -1.387478882727885,
    "V": -0.8756407731771778,
    "W": -0.9127802249054258,
    "Yb": -1.5895859460019692,
    "Y": -1.1490843136238793,
    "Zn": -1.6148126651811163,
    "Zr": -1.0543483443022232
  },
  "1700": {
    "Ag": -1.2380877856661656,
    "Al": -1.040485049489558,
    "Am": -1.5023039850754003,
    "As": -1.2700523397419288,
    "Au": -1.3063263719749183,
    "Ba": -1.7721925687930766,
    "Be": -0.5496160024874333,
    "Bi": -1.6941120381406436,
    "Br": -2.300497486655957,
    "B": -0.41700264289785977,
    "Ca": -1.286047572161476,
    "Cd": -2.1304036896926983,
    "Ce": -1.7862165103383947,
    "Cl": -2.256136186972068,
    "Co": -1.031053531637042,
    "Cr": -0.861276882416956,
    "Cs": -2.6346696377675287,
    "Cu": -1.0495279058921076,
    "C": -0.356241902886459,
    "Dy": -1.7999803078198684,
    "Er": -1.7705166606208218,
    "Eu": -1.8363476188008498,
    "Fe": -1.016935274913199,
    "F": -2.0652179095196144,
    "Ga": -1.4217754055034462,
    "Gd": -1.7031144737523967,
    "Ge": -1.11134684147795,
    "Hf": -1.2315872933616625,
    "Hg": -2.780297455563041,
    "Ho": -1.7964015131885784,
    "H": -1.3887044618334456,
    "In": -1.5835943410892885,
    "Ir": -1.0605721096543503,
    "I": -2.275593097372649,
    "K": -2.2361848992071307,
    "La": -1.5241135927864435,
    "Li": -1.127814686220656,
    "Lu": -1.3518215266621754,
    "Mg": -1.4281048867699644,
    "Mn": -1.1210654505881743,
    "Mo": -0.9302295693631134,
    "Na": -1.929053220707882,
    "Nb": -1.0684987303725968,
    "Nd": -1.8300865419495258,
    "Ni": -1.0180680934860342,
    "Np": -1.7249727936985024,
    "N": -1.9332056796393222,
    "Os": -0.9944571695082137,
    "O": -2.064559776131005,
    "Pb": -1.6951899258952168,
    "Pd": -1.1170637922993212,
    "Pr": -2.01880810488677,
    "Pt": -1.1797170544644244,
    "Pu": -1.7342447012488988,
    "P": -1.4584577913665335,
    "Rb": -2.4921438565580143,
    "Re": -1.0814541120381407,
    "Rh": -1.0125998859926413,
    "Rn": -3.438745919054776,
    "Ru": -0.9192268228222004,
    "Sb": -1.4297248276934238,
    "Sc": -1.066929574545266,
    "Se": -1.7581313157485619,
    "Si": -0.7200487122350624,
    "Sm": -1.8892345960511996,
    "Sn": -1.5368730890812043,
    "Sr": -1.5347131678499248,
    "S": -1.6282784888842827,
    "Ta": -1.162067678913821,
    "Tb": -1.8045012178058764,
    "Tc": -1.0261771259781314,
    "Te": -1.7650303155930975,
    "Th": -1.451563455459398,
    "Ti": -1.0205710732238171,
    "Tl": -1.6909415971394517,
    "Tm": -1.7650940560708919,
    "U": -1.5196092656889673,
    "V": -0.9568958905529358,
    "W": -0.9938632948126651,
    "Yb": -1.8055905062963153,
    "Y": -1.248367103694875,
    "Zn": -1.8184090791314713,
    "Zr": -1.1480914131730322
  },
  "1800": {
    "Ag": -1.3444276312380163,
    "Al": -1.1349722754832359,
    "Am": -1.6341980618749028,
    "As": -1.4284640099497332,
    "Au": -1.416318598745919,
    "Ba": -1.9163206716069856,
    "Be": -0.6143866922319532,
    "Bi": -1.8250608902938281,
    "Br": -2.4619230968544334,
    "B": -0.4625972949163082,
    "Ca": -1.4184609006581335,
    "Cd": -2.3422656371456703,
    "Ce": -1.9273949318546926,
    "Cl": -2.405280613566876,
    "Co": -1.127550396434679,
    "Cr": -0.941442711302275,
    "Cs": -2.854698657822459,
    "Cu": -1.1451873348188837,
    "C": -0.3950593356480282,
    "Dy": -1.9459698398714826,
    "Er": -1.9047012488987927,
    "Eu": -2.0767715188889464,
    "Fe": -1.110360159610302,
    "F": -2.2028636575633516,
    "Ga": -1.5324226563714567,
    "Gd": -1.8408457273151266,
    "Ge": -1.2227797066901591,
    "Hf": -1.3323241954707985,
    "Hg": -2.9996517593408303,
    "Ho": -1.9402984919935742,
    "H": -1.4839472456858578,
    "In": -1.7044245219464165,
    "Ir": -1.1491879566772036,
    "I": -2.445471835000259,
    "K": -2.440381406436234,
    "La": -1.6479483857594444,
    "Li": -1.3096647147224958,
    "Lu": -1.459723273047624,
    "Mg": -1.6201803389127845,
    "Mn": -1.23130849354822,
    "Mo": -1.0103912525262995,
    "Na": -2.1263315541275847,
    "Nb": -1.1562108099704618,
    "Nd": -1.9798010053376174,
    "Ni": -1.1149670933305695,
    "Np": -1.8734829248069649,
    "N": -2.0613022749650205,
    "Os": -1.0772772969891693,
    "O": -2.2011779033010312,
    "Pb": -1.8234710058558325,
    "Pd": -1.2093962792143857,
    "Pr": -2.1978369694771205,
    "Pt": -1.2754324506399959,
    "Pu": -1.876521739130435,
    "P": -1.604106337772711,
    "Rb": -2.706456962222107,
    "Re": -1.1709571435974504,
    "Rh": -1.1003534228118361,
    "Rn": -3.6594113074571175,
    "Ru": -0.9984951028657304,
    "Sb": -1.552271337513603,
    "Sc": -1.1610343576721769,
    "Se": -1.92311706482873,
    "Si": -0.816007669585946,
    "Sm": -2.0474674819920193,
    "Sn": -1.6568337047209412,
    "Sr": -1.7433673628025081,
    "S": -1.779671451520962,
    "Ta": -1.255160905840286,
    "Tb": -1.9521376379748148,
    "Tc": -1.1133637352956418,
    "Te": -1.9371368606519148,
    "Th": -1.571035912317977,
    "Ti": -1.1101622013784527,
    "Tl": -1.8718173809400425,
    "Tm": -1.8967984660828108,
    "U": -1.6547079856972586,
    "V": -1.0404083536300979,
    "W": -1.0768264497072084,
    "Yb": -2.022863657563352,
    "Y": -1.3513654972275484,
    "Zn": -2.023273047623983,
    "Zr": -1.2437508420998082
  },
  "1900": {
    "Ag": -1.452696274032233,
    "Al": -1.231287764937555,
    "Am": -1.7685018396641965,
    "As": -1.587948903974711,
    "Au": -1.528095558895165,
    "Ba": -2.0626812457895007,
    "Be": -0.6808446908845935,
    "Bi": -1.9575757889827436,
    "Br": -2.6244602787998135,
    "B": -0.5098481629268798,
    "Ca": -1.6182090480385551,
    "Cd": -2.5553267347256052,
    "Ce": -2.0707457117686685,
    "Cl": -2.555526765818521,
    "Co": -1.2328258278488884,
    "Cr": -1.024413121210551,
    "Cs": -3.075944447323418,
    "Cu": -1.2427392858993627,
    "C": -0.43529875110120747,
    "Dy": -2.0948365030833807,
    "Er": -2.052137637974815,
    "Eu": -2.3116525884852566,
    "Fe": -1.2147059128361921,
    "F": -2.3416230502150595,
    "Ga": -1.6446007151370678,
    "Gd": -1.9807182463595379,
    "Ge": -1.335803492770897,
    "Hf": -1.4352438202829456,
    "Hg": -3.220204176815049,
    "Ho": -2.090240970098979,
    "H": -1.5801559827952532,
    "In": -1.8269285381147329,
    "Ir": -1.2398362439757475,
    "I": -2.616541949525833,
    "K": -2.645780173083899,
    "La": -1.773759651759341,
    "Li": -1.4927138933512982,
    "Lu": -1.5701912214333833,
    "Mg": -1.8134528683215008,
    "Mn": -1.3442037622428358,
    "Mo": -1.0925356272995803,
    "Na": -2.3248080012437167,
    "Nb": -1.2457604809037675,
    "Nd": -2.1323273047623985,
    "Ni": -1.2173000984609006,
    "Np": -2.0246152251645335,
    "N": -2.190424418303363,
    "Os": -1.1618531377934394,
    "O": -2.3388702907187646,
    "Pb": -1.953429030419236,
    "Pd": -1.311223506244494,
    "Pr": -2.379339793750324,
    "Pt": -1.3731025548012643,
    "Pu": -2.0212323159040264,
    "P": -1.7508369176555942,
    "Rb": -2.921976473026896,
    "Re": -1.2623910452401927,
    "Rh": -1.1902782815981758,
    "Rn": -3.8812748095558893,
    "Ru": -1.0797761310048193,
    "Sb": -1.6537601699746074,
    "Sc": -1.2647820904803855,
    "Se": -2.089254806446598,
    "Si": -0.9135337099030938,
    "Sm": -2.2085920091205886,
    "Sn": -1.7784318806032027,
    "Sr": -1.9532217443125874,
    "S": -1.9322065606052756,
    "Ta": -1.3499922267710007,
    "Tb": -2.1024521946416543,
    "Tc": -1.2026719179147018,
    "Te": -2.110533243509354,
    "Th": -1.6931595584805927,
    "Ti": -1.2018116805721097,
    "Tl": -2.09880499559517,
    "Tm": -2.0385977094885215,
    "U": -1.7926102502979737,
    "V": -1.1261211587293363,
    "W": -1.161591957299062,
    "Yb": -2.2413338860962844,
    "Y": -1.4645716950821372,
    "Zn": -2.2293351298129243,
    "Zr": -1.3412737731253563
  },
  "2000": {
    "Ag": -1.5627911074260248,
    "Al": -1.3293361662434575,
    "Am": -1.9050888739182257,
    "As": -1.7484494999222677,
    "Au": -1.641561900813598,
    "Ba": -2.211177903301031,
    "Be": -0.7489133025858942,
    "Bi": -2.1420904803855523,
    "Br": -2.788054619889102,
    "B": -0.5586868425143805,
    "Ca": -1.8190962325750117,
    "Cd": -2.769520650878375,
    "Ce": -2.2161538062911332,
    "Cl": -2.7068181582629425,
    "Co": -1.34030989272944,
    "Cr": -1.110201585738716,
    "Cs": -3.2983500025910764,
    "Cu": -1.3420832253718193,
    "C": -0.47689589055293574,
    "Dy": -2.246426905736643,
    "Er": -2.201686272477587,
    "Eu": -2.5476685495154685,
    "Fe": -1.321634450950925,
    "F": -2.4814396020106755,
    "Ga": -1.7582277037881537,
    "Gd": -2.122618023526973,
    "Ge": -1.450334248846971,
    "Hf": -1.540267399077577,
    "Hg": -3.441890449292636,
    "Ho": -2.242579675597243,
    "H": -1.6772907705861013,
    "In": -1.9510203658599783,
    "Ir": -1.3324527128569208,
    "I": -2.788759392651708,
    "K": -2.8523179768875995,
    "La": -1.901443747732808,
    "Li": -1.6769000362750688,
    "Lu": -1.6901207441571227,
    "Mg": -2.007860289164119,
    "Mn": -1.4596103021195004,
    "Mo": -1.176617090739493,
    "Na": -2.5244193397937504,
    "Nb": -1.3370917759237186,
    "Nd": -2.2875151577965487,
    "Ni": -1.3219847644711613,
    "Np": -2.178224594496554,
    "N": -2.3205233974192883,
    "Os": -1.2481142146447635,
    "O": -2.4775856350728094,
    "Pb": -2.0849862672954345,
    "Pd": -1.4174410530134216,
    "Pr": -2.56318909675079,
    "Pt": -1.4726527439498367,
    "Pu": -2.168247914183552,
    "P": -1.8985935637663884,
    "Rb": -3.1386402031403846,
    "Re": -1.3556811939679743,
    "Rh": -1.282286365756335,
    "Rn": -4.1042721666580295,
    "Ru": -1.1630232678654713,
    "Sb": -1.821902886459035,
    "Sc": -1.3719106596880344,
    "Se": -2.2564839094159717,
    "Si": -1.0125449551743795,
    "Sm": -2.3724568585790538,
    "Sn": -1.901583665854796,
    "Sr": -2.164218272270301,
    "S": -2.0858304399647616,
    "Ta": -1.4464953101518372,
    "Tb": -2.255303933253874,
    "Tc": -1.2940353422811837,
    "Te": -2.2851572783334198,
    "Th": -1.8177944758252578,
    "Ti": -1.3001948489402497,
    "Tl": -2.326988651085661,
    "Tm": -2.184378919002954,
    "U": -1.933167849924859,
    "V": -1.213989739337721,
    "W": -1.2480924496035652,
    "Yb": -2.4609390060631187,
    "Y": -1.5799502513344044,
    "Zn": -2.4365310670052343,
    "Zr": -1.4406146033062135
  }
}
