# Supplementary material for: A graph-based network for predicting chemical reaction pathways in solid-state materials synthesis
Source: Nat Commun. 2021 May 25;12:3097. doi: 10.1038/s41467-021-23339-x (PMC8149458; doi:10.1038/s41467-021-23339-x)
Supplement: Supplementary file 9 — Supplementary Software 1 [file 41467_2021_23339_MOESM9_ESM.zip › Supplementary Software 1/src/rxn_network/data/__init__.py]

from pathlib import Path
from monty.serialization import loadfn

cwd = Path(__file__).parent.resolve()

G_COMPOUNDS = loadfn(cwd / "compounds.json")
G_ELEMS = loadfn(cwd / "g_els.json")
G_GASES = loadfn(cwd / "nist_gas_gf.json")
