# Supplementary material for: A graph-based network for predicting chemical reaction pathways in solid-state materials synthesis
Source: Nat Commun. 2021 May 25;12:3097. doi: 10.1038/s41467-021-23339-x (PMC8149458; doi:10.1038/s41467-021-23339-x)
Supplement: Supplementary file 9 — Supplementary Software 1 [file 41467_2021_23339_MOESM9_ESM.zip › Supplementary Software 1/src/rxn_network/data/compounds.json]

{
  "KCl": {
    "300": -4.2346450703,
    "400": -4.1335415861,
    "500": -4.0307072684,
    "600": -3.9290130206,
    "700": -3.8286764927,
    "800": -3.7298531486,
    "900": -3.6326673597,
    "1000": -3.5371709473,
    "1044": -3.4924076517,
    "1100": -3.4106024441,
    "1200": -3.2669847117,
    "1300": -3.1263104328,
    "1400": -2.9883308649,
    "1500": -2.8528594511,
    "1600": -2.7197303631,
    "1700": -2.5887777724,
    "1750": -2.5240839796
  },
  "K2CO3": {
    "300": -11.0275658572,
    "400": -10.72111503,
    "500": -10.4115134637,
    "600": -10.1054564789,
    "700": -9.8037110316,
    "800": -9.5067953357,
    "900": -9.2150617762,
    "1000": -8.9287798245,
    "1100": -8.5530956529,
    "1174": -8.2331712706,
    "1200": -8.1281189984,
    "1300": -7.7289390197,
    "1400": -7.3369622108,
    "1500": -6.9516392653,
    "1600": -6.5724726979,
    "1700": -6.1990272093,
    "1800": -5.8309400499,
    "1900": -5.467879563,
    "2000": -5.1095555489
  },
  "LiCl": {
    "300": -3.9784713319,
    "400": -3.8951943975,
    "500": -3.8102177223,
    "600": -3.7226810716,
    "700": -3.6364814122,
    "800": -3.5517949366,
    "883": -3.4827170564,
    "900": -3.4726740757,
    "1000": -3.414696332,
    "1100": -3.3584079647,
    "1200": -3.30358096,
    "1300": -3.2499873038,
    "1400": -3.1974715319,
    "1500": -3.1458885447,
    "1600": -3.0951139707,
    "1700": -2.9712401786
  },
  "Li2CO3": {
    "300": -11.7282425406,
    "400": -11.4359285819,
    "500": -11.1371784096,
    "600": -10.83268643,
    "623": -10.7631732502,
    "683": -10.5828867195,
    "700": -10.5324748951,
    "800": -10.2375491396,
    "900": -9.9465514436,
    "993": -9.6807285669,
    "1000": -9.6642079156,
    "1100": -9.4310324993,
    "1200": -9.202831934,
    "1300": -8.9790983704,
    "1400": -8.7594276019,
    "1500": -8.5434879717,
    "1600": -8.3309996445,
    "1700": -7.9741162643,
    "1800": -7.5825229335,
    "1900": -7.1946089197,
    "2000": -6.8101254803
  },
  "Li2O": {
    "298.15": -5.8257993705,
    "300": -5.8234466805,
    "400": -5.6948364155,
    "500": -5.5581109247,
    "600": -5.4127623586,
    "700": -5.26716505,
    "800": -5.1219408552,
    "900": -4.9774628881,
    "1000": -4.833969527,
    "1100": -4.6916266001,
    "1200": -4.5505584789,
    "1300": -4.4108273488,
    "1400": -4.2725057599,
    "1500": -4.135624805,
    "1600": -4.0001741198,
    "1700": -3.7185664552,
    "1800": -3.400694199,
    "1843": -3.2647045716,
    "1900": -3.103851053,
    "2000": -2.8233420013,
    "2100": -2.54489544,
    "2200": -2.2684180906,
    "2300": -1.9938063104,
    "2400": -1.7209668209,
    "2500": -1.4498374364,
    "2600": -1.1803248785,
    "2700": -0.9123669616,
    "2800": -0.6459118643,
    "2900": -0.3808870367
  },
  "NaCl": {
    "300": -3.9783884177,
    "400": -3.8828298197,
    "500": -3.783073691,
    "600": -3.6844265396,
    "700": -3.5870334652,
    "800": -3.4910602962,
    "900": -3.3966003111,
    "1000": -3.3037986097,
    "1074": -3.2363168275,
    "1100": -3.2198687261,
    "1200": -3.1326637322,
    "1300": -2.9872115234,
    "1400": -2.8440083619,
    "1500": -2.7028469622,
    "1600": -2.5635614959,
    "1700": -2.426037956,
    "1800": -2.2901623356,
    "1900": -2.1558517204,
    "2000": -2.023012832
  },
  "Na2CO3": {
    "300": -10.8564931653,
    "400": -10.5649565271,
    "500": -10.2646102567,
    "600": -9.9683786028,
    "700": -9.6787904479,
    "723": -9.6133815203,
    "800": -9.3967785766,
    "900": -9.1184045653,
    "1000": -8.8441762631,
    "1100": -8.5748606264,
    "1123": -8.513669958,
    "1200": -8.2812822264,
    "1300": -7.8786820376,
    "1400": -7.4817303776,
    "1500": -7.0899815827,
    "1600": -6.7030314462,
    "1700": -6.3205379472,
    "1800": -5.942210886,
    "1900": -5.5677911558,
    "2000": -5.1970403782
  },
  "Na2O": {
    "298.15": -3.9289922921,
    "300": -3.9264945023,
    "400": -3.7867737365,
    "500": -3.6364503194,
    "600": -3.4870493225,
    "700": -3.4429078834,
    "800": -3.193450194,
    "900": -3.0497184545,
    "1000": -2.9081113911,
    "1023.35": -2.8753499238,
    "1100": -2.7699245377,
    "1200": -2.5834919931,
    "1243.35": -2.4510262185,
    "1300": -2.2844723497,
    "1400": -1.9929046186,
    "1405.35": -1.9773893018,
    "1500": -1.737746579,
    "1600": -1.4875633905,
    "1700": -1.2402718342,
    "1800": -0.9956853531,
    "1900": -0.7536692118,
    "2000": -0.5140575818,
    "2100": -0.2767468205,
    "2200": -0.041591828,
    "2223": 0.0121883852
  }
}
