# Supplementary material for: A graph-based network for predicting chemical reaction pathways in solid-state materials synthesis
Source: Nat Commun. 2021 May 25;12:3097. doi: 10.1038/s41467-021-23339-x (PMC8149458; doi:10.1038/s41467-021-23339-x)
Supplement: Supplementary file 9 — Supplementary Software 1 [file 41467_2021_23339_MOESM9_ESM.zip › Supplementary Software 1/src/rxn_network/data/README.md]

This folder contains a copy of the experimental thermochemistry data used in the 
reaction-network code. Note that currently much of this data is in pymatgen and used 
by the _GibbsComputedStructureEntry_ class; hence this copy is not actually utilized 
in the software here.
