# Supplementary material for: A graph-based network for predicting chemical reaction pathways in solid-state materials synthesis
Source: Nat Commun. 2021 May 25;12:3097. doi: 10.1038/s41467-021-23339-x (PMC8149458; doi:10.1038/s41467-021-23339-x)
Supplement: Supplementary file 10 — Source Data [file 41467_2021_23339_MOESM10_ESM.csv]

YMnO3 Reaction Network: Energies & Costs
dG [eV]	cost [arb. units]
-3.489514001	0.009213851
-3.029400829	0.014558043
-2.968452026	0.015465896
-2.952632909	0.015710572
-2.907928335	0.016422975
-2.763737953	0.018946255
-2.732008436	0.019551116
-2.646838154	0.021270898
-2.585508472	0.022601177
-2.492510001	0.024776815
-2.473037527	0.025257907
-2.413732619	0.026780647
-2.355602114	0.028361034
-2.272050622	0.030794768
-2.267591375	0.030930289
-2.187916335	0.033453045
-2.182917366	0.033617908
-2.157215877	0.034478219
-2.136526498	0.035186448
-2.134619657	0.035252437
-2.116353134	0.035890769
-2.112084454	0.036041568
-2.090001197	0.036831695
-2.087578684	0.036919399
-2.066332368	0.037697433
-2.066102274	0.037705947
-2.059968331	0.037933599
-2.01768073	0.03954014
-2.003935151	0.040076573
-1.979357056	0.041053588
-1.978421359	0.041091241
-1.953753349	0.042096181
-1.949349221	0.042278114
-1.93505801	0.042873796
-1.919509857	0.043531199
-1.912005745	0.043852005
-1.899693525	0.044383378
-1.839724584	0.047062853
-1.817640498	0.048088883
-1.8140731	0.04825666
-1.793010172	0.049258973
-1.762441424	0.050749849
-1.757006327	0.051019493
-1.75623908	0.05105767
-1.743797583	0.051680634
-1.741851423	0.051778749
-1.741469583	0.05179802
-1.737709219	0.05198818
-1.736640934	0.052042327
-1.736337038	0.05205774
-1.731369968	0.052310294
-1.731205906	0.052318656
-1.730734923	0.05234267
-1.726040024	0.052582627
-1.722788835	0.052749423
-1.722262433	0.052776477
-1.721111936	0.052835654
-1.70398935	0.053724046
-1.693744771	0.054262512
-1.682652676	0.054851446
-1.677253562	0.055140357
-1.675267651	0.055246997
-1.666808085	0.055703511
-1.659154296	0.056119702
-1.643039865	0.057005863
-1.640733005	0.057133828
-1.640689371	0.057136252
-1.638436083	0.05726152
-1.620142141	0.058288474
-1.618905469	0.058358538
-1.615465296	0.058553872
-1.614789889	0.058592297
-1.606194569	0.059083434
-1.604506704	0.059180347
-1.602338324	0.059305076
-1.599778323	0.059452661
-1.595532208	0.059698237
-1.592113231	0.059896691
-1.589979583	0.060020862
-1.589630086	0.060041225
-1.587522563	0.060164161
-1.58583098	0.060263012
-1.585615821	0.060275596
-1.584631267	0.060333214
-1.581808485	0.060498706
-1.58104275	0.060543675
-1.580146234	0.060596365
-1.579400754	0.060640212
-1.574758903	0.060913928
-1.574647086	0.060920536
-1.563803282	0.061564706
-1.559970837	0.061793946
-1.559165801	0.061842205
-1.550160233	0.06238455
-1.542645892	0.062840614
-1.531238466	0.063539138
-1.531127014	0.063546
-1.528429276	0.063712307
-1.527645756	0.063760688
-1.525779765	0.063876052
-1.522078467	0.064105482
-1.513201282	0.064659002
-1.512662024	0.064692775
-1.512187777	0.06472249
-1.511727584	0.064751338
-1.509452625	0.064894129
-1.504535759	0.065203785
-1.503466297	0.065271327
-1.502707772	0.065319273
-1.494175143	0.065860967
-1.489870856	0.066135871
-1.487043822	0.06631703
-1.486774601	0.066334307
-1.48411939	0.066504936
-1.478793439	0.066848472
-1.477886837	0.066907121
-1.477862964	0.066908666
-1.47491657	0.067099617
-1.47490647	0.067100273
-1.472432801	0.067260996
-1.470395631	0.067393638
-1.46884239	0.067494941
-1.463761046	0.067827376
-1.459002549	0.068140125
-1.458715737	0.06815902
-1.454086993	0.068464659
-1.440687514	0.069356919
-1.439117262	0.069462213
-1.434860734	0.069748414
-1.430951927	0.070012237
-1.422709842	0.070571693
-1.420071301	0.070751702
-1.417666254	0.070916167
-1.416242537	0.0710137
-1.411470044	0.071341586
-1.410092298	0.071436514
-1.401334461	0.072042787
-1.390926325	0.072769759
-1.390662351	0.072788288
-1.373082712	0.074032558
-1.372109444	0.07410204
-1.371232706	0.074164685
-1.369274719	0.074304771
-1.367213352	0.07445253
-1.367177265	0.074455119
-1.358640537	0.075070069
-1.358323022	0.075093036
-1.357986259	0.075117402
-1.356634528	0.075215282
-1.355611285	0.075289458
-1.355211014	0.075318493
-1.354521756	0.075368516
-1.353779208	0.075422442
-1.351887776	0.075559972
-1.351528287	0.075586139
-1.349984762	0.075698588
-1.349352699	0.075744681
-1.345407671	0.076032987
-1.34454801	0.076095951
-1.340285085	0.076408925
-1.336728341	0.076671
-1.334560978	0.076831124
-1.334506771	0.076835133
-1.333995034	0.076872989
-1.331489056	0.077058628
-1.331175863	0.077081859
-1.330341472	0.077143783
-1.325560353	0.077499536
-1.318381777	0.078036642
-1.318255788	0.078046101
-1.31335959	0.078414532
-1.310597191	0.078623135
-1.306667345	0.078920818
-1.30547515	0.07901134
-1.30373231	0.079143851
-1.292612082	0.079994383
-1.287238674	0.080408509
-1.280721552	0.080913543
-1.280459052	0.080933948
-1.27798551	0.081126474
-1.27303813	0.081512869
-1.266669265	0.082012885
-1.265993837	0.082066084
-1.264220305	0.082205933
-1.255449939	0.082900873
-1.254115527	0.083007101
-1.249255019	0.083395134
-1.249012444	0.083414545
-1.248569125	0.083450031
-1.244365722	0.083787219
-1.236378956	0.084431503
-1.234765804	0.08456221
-1.232915985	0.084712331
-1.226496386	0.085235293
-1.226286054	0.08525248
-1.217542951	0.085969838
-1.198027709	0.087591939
-1.195053989	0.087841671
-1.186989054	0.088522395
-1.177474455	0.089331966
-1.177154713	0.089359295
-1.174605188	0.08957749
-1.171392477	0.089853168
-1.165690057	0.090344482
-1.163753655	0.090511904
-1.158324381	0.090982901
-1.157558025	0.091049572
-1.146960018	0.091976366
-1.144449181	0.092197254
-1.143300068	0.092298515
-1.141682466	0.092441239
-1.136324401	0.092915499
-1.132968258	0.093213744
-1.127601441	0.093692566
-1.126850209	0.093759777
-1.121390479	0.094249632
-1.112335289	0.09506746
-1.104541829	0.095776746
-1.104298784	0.095798947
-1.099278454	0.096258618
-1.095414911	0.096613801
-1.091941876	0.09693415
-1.091550748	0.09697029
-1.09117554	0.097004972
-1.08384504	0.097684924
-1.083308228	0.097734895
-1.078686906	0.098166093
-1.076463703	0.098374175
-1.074304764	0.098576645
-1.070417534	0.098942197
-1.069532653	0.099025591
-1.061580119	0.099778065
-1.060314893	0.099898282
-1.059626452	0.099963753
-1.05702779	0.100211254
-1.053430823	0.100554797
-1.05007866	0.100875966
-1.049474745	0.100933931
-1.046227661	0.101246132
-1.043782531	0.101481833
-1.042811848	0.101575547
-1.035484345	0.102285636
-1.025410014	0.103269613
-1.023483791	0.103458771
-1.018707495	0.10392923
-1.018341651	0.103965349
-1.015060454	0.104289825
-1.003666332	0.105424062
-1.001130529	0.105678077
-0.998616792	0.105930454
-0.995836576	0.106210251
-0.995492578	0.106244919
-0.990355017	0.10676396
-0.983582359	0.107451866
-0.982301541	0.107582431
-0.981578477	0.107656205
-0.981081902	0.107706899
-0.977767997	0.108045783
-0.971719549	0.10866691
-0.969146126	0.108932204
-0.968900891	0.108957517
-0.96851409	0.108997454
-0.965391227	0.109320396
-0.961748681	0.109698223
-0.961732248	0.10969993
-0.959916827	0.1098887
-0.95486754	0.11041535
-0.953234647	0.110586174
-0.952381851	0.110675488
-0.951384895	0.110779987
-0.950995767	0.110820799
-0.948519888	0.111080809
-0.935287822	0.112480208
-0.933303319	0.112691517
-0.93320183	0.112702334
-0.927550992	0.113306142
-0.925826438	0.113491023
-0.925671362	0.113507662
-0.924192742	0.113666427
-0.914336652	0.114730078
-0.910227741	0.115176273
-0.910095224	0.11519069
-0.909341031	0.115272777
-0.900167143	0.116275695
-0.898225827	0.116488978
-0.897876879	0.116527354
-0.893262792	0.11703592
-0.889699007	0.117430153
-0.887163731	0.117711372
-0.886602989	0.117773657
-0.875957393	0.118962023
-0.874458407	0.119130259
-0.871897041	0.119418248
-0.868168519	0.119838638
-0.864653392	0.120236244
-0.864272057	0.120279452
-0.862474685	0.120483306
-0.857447317	0.121055226
-0.856354673	0.121179864
-0.855928145	0.121228551
-0.852699085	0.121597736
-0.851494087	0.121735776
-0.847166655	0.122232728
-0.845385969	0.122437771
-0.844207361	0.122573664
-0.843773995	0.122623666
-0.841781155	0.122853849
-0.839221892	0.123150053
-0.836616677	0.123452265
-0.836183674	0.123502562
-0.835319126	0.123603044
-0.835292492	0.123606141
-0.828687089	0.124376411
-0.828657637	0.124379855
-0.827934549	0.124464451
-0.827762767	0.124484557
-0.826813199	0.124595748
-0.825815663	0.124712657
-0.825720172	0.124723854
-0.82391616	0.12493556
-0.823308511	0.125006945
-0.820502476	0.125337089
-0.820328011	0.125357642
-0.819791869	0.125420825
-0.819772666	0.125423088
-0.816482031	0.12581154
-0.81534121	0.125946475
-0.811654227	0.126383495
-0.80632819	0.127017305
-0.804670822	0.127215142
-0.798893434	0.127907043
-0.796189501	0.128232077
-0.793802263	0.128519684
-0.793152914	0.128598021
-0.792247105	0.128707371
-0.790073117	0.128970172
-0.787539911	0.129277031
-0.787433226	0.129289969
-0.787210194	0.129317021
-0.784670746	0.129625412
-0.784537665	0.129641592
-0.784385187	0.129660133
-0.783824919	0.129728282
-0.783504851	0.129767229
-0.782637849	0.129872783
-0.77796141	0.130443511
-0.77790416	0.130450512
-0.777442888	0.130506937
-0.777385384	0.130513973
-0.776560533	0.130614935
-0.776207256	0.130658198
-0.772540207	0.131108071
-0.7719673	0.131178485
-0.769413292	0.131492824
-0.769141916	0.131526265
-0.768258178	0.131635223
-0.766068953	0.131905499
-0.764640012	0.132082193
-0.764523471	0.132096614
-0.761940066	0.132416656
-0.761333034	0.132491962
-0.760556129	0.132588401
-0.760534787	0.132591051
-0.758499318	0.132844035
-0.757772933	0.132934425
-0.757567226	0.132960033
-0.754592781	0.133330833
-0.751399123	0.133730038
-0.750529536	0.133838929
-0.745713504	0.134443501
-0.74341412	0.134733049
-0.737078116	0.135533922
-0.732465185	0.136119792
-0.731221453	0.136278158
-0.731217376	0.136278677
-0.729884671	0.136448563
-0.729840193	0.136454237
-0.729658103	0.136477465
-0.726434858	0.136889246
-0.725839575	0.136965422
-0.725522162	0.137006056
-0.725215823	0.137045284
-0.723575763	0.137255475
-0.722552477	0.137386773
-0.721422103	0.137531947
-0.720909708	0.137597801
-0.720341728	0.137670834
-0.719186156	0.137819532
-0.718492976	0.137908802
-0.716314661	0.138189682
-0.714389987	0.138438302
-0.713119347	0.138602665
-0.709976756	0.139009955
-0.70957575	0.139062007
-0.709125174	0.139120515
-0.70684915	0.139416411
-0.706707305	0.139434871
-0.704851208	0.139676637
-0.701824707	0.140071693
-0.700091219	0.140298438
-0.699918067	0.140321106
-0.698392521	0.140520964
-0.696739055	0.14073788
-0.694246557	0.141065457
-0.690570698	0.141549854
-0.690097397	0.141612336
-0.686580211	0.142077463
-0.686054447	0.142147115
-0.682463356	0.142623699
-0.681859316	0.142704009
-0.679228769	0.143054243
-0.678852011	0.14310447
-0.678472115	0.143155132
-0.677775607	0.143248061
-0.676793803	0.143379149
-0.676253315	0.143451362
-0.676087468	0.143473526
-0.675100058	0.143605556
-0.674392326	0.143700259
-0.673556954	0.143812116
-0.67301989	0.143884073
-0.672433193	0.143962717
-0.672310063	0.143979227
-0.671427913	0.144097564
-0.665556917	0.144887437
-0.664872388	0.144979794
-0.664644299	0.14501058
-0.663491455	0.145166277
-0.663105444	0.145218444
-0.661789448	0.145396424
-0.660369223	0.145588727
-0.660064771	0.145629982
-0.659420134	0.145717369
-0.655959244	0.146187361
-0.654927136	0.146327795
-0.654329887	0.146409117
-0.653893836	0.146468516
-0.65272978	0.146627195
-0.652727908	0.146627451
-0.652586678	0.146646713
-0.65093471	0.146872204
-0.65036829	0.146949594
-0.650195	0.146973278
-0.649571984	0.147058456
-0.647680205	0.147317381
-0.647299553	0.147369531
-0.646996353	0.147411082
-0.646374906	0.147496281
-0.645819724	0.147572434
-0.644588115	0.147741501
-0.644311403	0.147779511
-0.644222857	0.147791675
-0.643761546	0.147855067
-0.641288171	0.14819538
-0.641013613	0.148233201
-0.640503914	0.148303438
-0.63970702	0.148413312
-0.639603797	0.14842755
-0.639050017	0.148503955
-0.638010546	0.14864747
-0.637531217	0.148713692
-0.636715165	0.148826497
-0.636647065	0.148835914
-0.636071806	0.148915486
-0.635212048	0.149034485
-0.635171352	0.14904012
-0.634122188	0.149185458
-0.634050492	0.149195395
-0.633660323	0.149249481
-0.632867497	0.149359441
-0.632168538	0.149456444
-0.631187478	0.149592696
-0.630753349	0.149653026
-0.629499458	0.149827403
-0.62948641	0.149829218
-0.628687217	0.14994046
-0.627736597	0.150072879
-0.625860277	0.150334565
-0.625189732	0.150428186
-0.625072542	0.150444554
-0.624974617	0.150458232
-0.624959968	0.150460278
-0.624648839	0.150503745
-0.623019012	0.150731633
-0.621057748	0.151006288
-0.619942715	0.151162643
-0.619683237	0.15119905
-0.619502443	0.151224422
-0.618688356	0.151338715
-0.618010989	0.151433874
-0.617567177	0.151496253
-0.617425904	0.151516114
-0.616634266	0.151627453
-0.615765804	0.151749684
-0.615279449	0.151818176
-0.615230439	0.151825079
-0.615217435	0.151826911
-0.615186756	0.151831233
-0.615046286	0.151851021
-0.614993093	0.151858516
-0.613185457	0.152113392
-0.613159921	0.152116995
-0.612294954	0.152239098
-0.610690185	0.152465875
-0.609208301	0.152675564
-0.60890276	0.152718832
-0.607947961	0.152854114
-0.60787722	0.152864142
-0.607382172	0.152934332
-0.607097787	0.152974666
-0.606873896	0.153006428
-0.606735069	0.153026126
-0.605085834	0.153260306
-0.604947081	0.153280023
-0.603353332	0.153506666
-0.602702272	0.153599341
-0.602319837	0.153653803
-0.601259678	0.153804871
-0.599340641	0.154078675
-0.598749566	0.1541631
-0.597353145	0.154362723
-0.597350087	0.15436316
-0.596270754	0.154517618
-0.596255123	0.154519856
-0.594263862	0.154805196
-0.593403151	0.154928682
-0.593368315	0.154933682
-0.593300128	0.154943469
-0.593218333	0.15495521
-0.592377465	0.155075957
-0.591015602	0.155271703
-0.590991742	0.155275134
-0.590215786	0.15538677
-0.589731939	0.155456418
-0.589581245	0.155478115
-0.588273323	0.155666554
-0.587802281	0.155734471
-0.586580782	0.15591072
-0.585653935	0.156044577
-0.585548927	0.156059749
-0.585518705	0.156064116
-0.585496063	0.156067387
-0.585146819	0.15611786
-0.584668094	0.15618707
-0.583706363	0.156326194
-0.581705997	0.156615935
-0.581529442	0.156641531
-0.581402585	0.156659925
-0.580724908	0.15675822
-0.57996699	0.156868222
-0.579686002	0.156909021
-0.579328982	0.156960875
-0.57860874	0.157065532
-0.578481573	0.157084017
-0.578344666	0.15710392
-0.578176801	0.157128326
-0.577649177	0.157205063
-0.577426416	0.157237472
-0.577220574	0.157267424
-0.577066345	0.15728987
-0.576724508	0.157339629
-0.576665609	0.157348204
-0.57635687	0.15739316
-0.575439184	0.157526857
-0.574986791	0.157592805
-0.574685061	0.157636803
-0.572079871	0.158017167
-0.570965721	0.158180094
-0.569936515	0.158330737
-0.569842043	0.158344572
-0.569709075	0.158364045
-0.568916395	0.158480181
-0.568537946	0.158535656
-0.56849712	0.158541641
-0.568023768	0.158611055
-0.567820966	0.158640802
-0.567478657	0.158691026
-0.56738726	0.158704438
-0.56704984	0.158753962
-0.566549412	0.158827437
-0.565979991	0.15891108
-0.565874239	0.158926619
-0.564738385	0.159093604
-0.56387493	0.15922065
-0.562564235	0.159413682
-0.562140459	0.159476139
-0.562038133	0.159491224
-0.561550727	0.159563093
-0.561476786	0.159573999
-0.560919069	0.159656278
-0.560641694	0.159697213
-0.560403827	0.159732325
-0.560212906	0.159760513
-0.560014982	0.159789739
-0.559886914	0.159808653
-0.557657957	0.160138167
-0.555931126	0.160393881
-0.555911105	0.160396848
-0.554500043	0.160606086
-0.554209462	0.160649205
-0.554118471	0.160662709
-0.552820903	0.160855402
-0.550600055	0.161185698
-0.54966048	0.161325625
-0.549022942	0.161420635
-0.548313324	0.161526446
-0.54788327	0.161590603
-0.547549306	0.161640441
-0.547430642	0.161658153
-0.547240513	0.161686536
-0.546088326	0.161858632
-0.5438248	0.162197216
-0.543054296	0.162312619
-0.542220485	0.162437589
-0.542039408	0.16246474
-0.541824255	0.162497006
-0.539796805	0.162801348
-0.53933386	0.162870914
-0.539273365	0.162880007
-0.538618604	0.162978449
-0.538048495	0.163064209
-0.537045158	0.163215239
-0.536889093	0.163238742
-0.536245118	0.163335759
-0.534636919	0.16357827
-0.534621526	0.163580593
-0.533984975	0.163676676
-0.53389863	0.163689713
-0.533399508	0.163765094
-0.533325813	0.163776227
-0.532795678	0.163856331
-0.532488612	0.163902746
-0.532237394	0.163940728
-0.531611861	0.164035338
-0.531442381	0.16406098
-0.530062574	0.164269881
-0.529617972	0.164337245
-0.52876687	0.164466271
-0.528635848	0.164486142
-0.528394728	0.164522717
-0.528253583	0.16454413
-0.527006119	0.164733495
-0.525761008	0.164922703
-0.525538439	0.164956545
-0.525395481	0.164978286
-0.52539224	0.164978779
-0.524795743	0.165069522
-0.523569513	0.165256209
-0.523022459	0.165339557
-0.522831292	0.165368693
-0.521376358	0.165590589
-0.521024269	0.165644328
-0.520810451	0.165676971
-0.520576428	0.165712705
-0.520550685	0.165716636
-0.520317395	0.165752266
-0.519874873	0.165819872
-0.519822081	0.165827938
-0.519510893	0.165875497
-0.519010488	0.165951999
-0.518958122	0.165960007
-0.518216513	0.166073449
-0.518010821	0.166104926
-0.516982942	0.166262304
-0.516243358	0.166375626
-0.516169711	0.166386914
-0.515482621	0.166492263
-0.515389388	0.166506563
-0.514839872	0.166590868
-0.514348096	0.166666349
-0.513875715	0.166738883
-0.51378452	0.166752889
-0.5132319	0.166837786
-0.512691281	0.166920879
-0.511942966	0.167035956
-0.511846193	0.167050843
-0.511775664	0.167061694
-0.511371166	0.167123938
-0.511206233	0.167149324
-0.510615586	0.167240263
-0.510051638	0.167327133
-0.509760008	0.167372073
-0.509473269	0.167416269
-0.509371991	0.167431882
-0.509179709	0.167461527
-0.508593962	0.167551867
-0.50846113	0.167572359
-0.508425766	0.167577815
-0.507930849	0.167654192
-0.507532553	0.167715681
-0.506923027	0.167809819
-0.505891731	0.167969209
-0.505249088	0.168068602
-0.504812709	0.168136124
-0.504704511	0.168152869
-0.504403271	0.1681995
-0.503333525	0.168365187
-0.502057759	0.16856298
-0.50167798	0.168621901
-0.501173312	0.168700228
-0.500563999	0.168794841
-0.500002865	0.168882016
-0.499937346	0.168892197
-0.499854884	0.168905012
-0.499736808	0.168923363
-0.499536994	0.168954422
-0.498583722	0.169102671
-0.497401068	0.169286757
-0.497353935	0.169294098
-0.497239666	0.169311895
-0.496380608	0.169445745
-0.496296848	0.169458801
-0.495813031	0.169534233
-0.495753653	0.169543493
-0.495242868	0.169623167
-0.49434023	0.169764048
-0.493462384	0.169901162
-0.493280774	0.169929541
-0.493266288	0.169931805
-0.493118764	0.169954861
-0.492553412	0.170043245
-0.492367811	0.17007227
-0.492323065	0.170079268
-0.492293822	0.170083842
-0.491283771	0.170241887
-0.491097973	0.170270974
-0.490533344	0.170359396
-0.48950068	0.170521221
-0.488644992	0.17065542
-0.488515248	0.170675776
-0.488172266	0.170729599
-0.488169553	0.170730025
-0.488153399	0.170732561
-0.487259611	0.170872896
-0.487206924	0.170881172
-0.487109182	0.170896526
-0.486981438	0.170916594
-0.486913717	0.170927234
-0.486855326	0.170936409
-0.486144075	0.171048197
-0.486041133	0.171064382
-0.485895382	0.171087301
-0.485871573	0.171091045
-0.485800775	0.171102178
-0.485695655	0.171118711
-0.485664789	0.171123565
-0.485589701	0.171135376
-0.485332714	0.171175802
-0.484675328	0.171279255
-0.484590319	0.171292637
-0.484565864	0.171296487
-0.484026934	0.171381349
-0.484018273	0.171382713
-0.48383029	0.171412323
-0.483231414	0.171506685
-0.482833101	0.171569472
-0.482793591	0.171575702
-0.482086379	0.171687236
-0.481900897	0.1717165
-0.481413778	0.171793374
-0.481087404	0.171844898
-0.480448902	0.171945739
-0.480243731	0.171978153
-0.480159936	0.171991394
-0.479714749	0.172061752
-0.478079063	0.172320488
-0.47794835	0.17234118
-0.477373491	0.172432207
-0.477338947	0.172437678
-0.477271	0.17244844
-0.477207155	0.172458554
-0.477053564	0.172482885
-0.476991459	0.172492724
-0.476731235	0.172533958
-0.476181435	0.172621105
-0.474436586	0.172897943
-0.473488821	0.173048485
-0.473279527	0.173081746
-0.472849924	0.173150035
-0.472264316	0.173243163
-0.471719325	0.173329873
-0.471630129	0.173344068
-0.470836553	0.17347041
-0.470279544	0.173559138
-0.470234367	0.173566337
-0.469873407	0.17362386
-0.46944181	0.173692664
-0.46885492	0.173786263
-0.468808247	0.173793709
-0.467582423	0.173989365
-0.467528921	0.173997909
-0.467434674	0.174012961
-0.467124322	0.174062535
-0.466670309	0.17413508
-0.466115979	0.174223692
-0.465901748	0.174257949
-0.465694638	0.174291073
-0.465626682	0.174301942
-0.465625796	0.174302084
-0.465450874	0.174330066
-0.464968512	0.17440725
-0.464835324	0.174428568
-0.464636443	0.174460404
-0.46419374	0.174531289
-0.463804842	0.174593581
-0.463459258	0.174648952
-0.463332191	0.174669316
-0.463236527	0.174684648
-0.463217854	0.174687641
-0.463051845	0.174714251
-0.462894564	0.174739465
-0.46261803	0.174783805
-0.462292577	0.174836002
-0.461460012	0.174969597
-0.461427081	0.174974883
-0.461148763	0.175019564
-0.459970063	0.17520891
-0.459209296	0.175331218
-0.458657315	0.175420008
-0.458598261	0.17542951
-0.458548264	0.175437555
-0.458525125	0.175441278
-0.458329272	0.175472796
-0.458152652	0.175501224
-0.45735935	0.175628959
-0.456830742	0.175714121
-0.456807818	0.175717815
-0.456592026	0.175752592
-0.455909266	0.175862667
-0.455891735	0.175865494
-0.455795582	0.175881002
-0.455211076	0.175975295
-0.454957703	0.176016184
-0.454906369	0.176024469
-0.454902231	0.176025137
-0.454292605	0.176123558
-0.454204363	0.176137808
-0.454060804	0.176160994
-0.45391854	0.176183973
-0.45349742	0.176252012
-0.453383432	0.176270432
-0.452144215	0.176470804
-0.451916721	0.176507611
-0.451776977	0.176530224
-0.450400583	0.17675309
-0.449869046	0.176839225
-0.449212993	0.176945591
-0.449056544	0.176970965
-0.448438724	0.177071199
-0.448353752	0.177084988
-0.448338548	0.177087456
-0.448270105	0.177098564
-0.447407578	0.177238605
-0.447342466	0.177249181
-0.44713276	0.177283246
-0.446822023	0.177333734
-0.446304829	0.177417796
-0.445171844	0.177602073
-0.445158956	0.17760417
-0.44486478	0.177652047
-0.444670011	0.177683751
-0.444564922	0.17770086
-0.444556045	0.177702305
-0.44455277	0.177702838
-0.444136442	0.177770632
-0.44390974	0.177807557
-0.443870605	0.177813932
-0.443788976	0.17782723
-0.443672946	0.177846134
-0.443495726	0.17787501
-0.443487409	0.177876366
-0.442287423	0.178072006
-0.442196739	0.178086799
-0.442026169	0.178114626
-0.441820661	0.178148158
-0.441613776	0.178181921
-0.441515792	0.178197914
-0.441297997	0.178233466
-0.440921034	0.178295016
-0.440906644	0.178297366
-0.440894012	0.178299429
-0.440692959	0.178332265
-0.440257525	0.1784034
-0.440169921	0.178417715
-0.439200337	0.178576216
-0.43808013	0.1787595
-0.437335885	0.178881366
-0.437335476	0.178881433
-0.437008423	0.17893501
-0.436979136	0.178939808
-0.436165105	0.179073228
-0.436067585	0.179089217
-0.435499231	0.179182432
-0.435457627	0.179189257
-0.435231669	0.179226329
-0.435205323	0.179230652
-0.435088473	0.179249827
-0.434762497	0.179303327
-0.434708466	0.179312197
-0.434040266	0.179421916
-0.433903904	0.179444314
-0.433620003	0.179490955
-0.43344574	0.179519589
-0.433120717	0.179573007
-0.432909804	0.179607678
-0.431973762	0.179761626
-0.430927385	0.179933862
-0.430755906	0.179962102
-0.430036769	0.180080578
-0.429698902	0.180136266
-0.429584848	0.180155068
-0.429247757	0.180210648
-0.429128509	0.180230314
-0.428880486	0.180271223
-0.428870841	0.180272814
-0.428641726	0.180310611
-0.42836515	0.180356249
-0.428246877	0.180375768
-0.4281185	0.180396957
-0.42807263	0.180404528
-0.42788559	0.180435405
-0.427244899	0.180541207
-0.42694529	0.180590703
-0.426693619	0.18063229
-0.426549263	0.180656147
-0.42649572	0.180664997
-0.426021182	0.180743446
-0.425990817	0.180748467
-0.425542083	0.180822681
-0.42501039	0.180910652
-0.424953961	0.18091999
-0.424669456	0.180967081
-0.424516552	0.180992394
-0.424126979	0.181056901
-0.424094555	0.181062271
-0.423974515	0.181082153
-0.423899132	0.181094639
-0.423823138	0.181107227
-0.423681656	0.181130666
-0.423374042	0.181181636
-0.423107762	0.181225768
-0.423062149	0.181233328
-0.422792989	0.181277949
-0.422698888	0.181293552
-0.42262485	0.181305828
-0.422460732	0.181333044
-0.42212874	0.18138811
-0.421970254	0.181414403
-0.421851392	0.181434124
-0.421613449	0.181473609
-0.421607969	0.181474519
-0.421576215	0.181479789
-0.42140687	0.181507896
-0.421016229	0.181572748
-0.420960947	0.181581928
-0.420924981	0.1815879
-0.42087709	0.181595853
-0.420768446	0.181613895
-0.42076434	0.181614577
-0.420641691	0.181634947
-0.42058107	0.181645016
-0.420454336	0.181666068
-0.420221808	0.1817047
-0.419904479	0.181757432
-0.419900325	0.181758122
-0.419770671	0.181779671
-0.41949602	0.181825328
-0.419334886	0.181852118
-0.419222985	0.181870726
-0.418998287	0.181908094
-0.418332788	0.182018812
-0.417108511	0.182222653
-0.417049444	0.182232493
-0.416896737	0.182257935
-0.416721974	0.182287055
-0.41631993	0.182354062
-0.416295741	0.182358094
-0.416052296	0.18239868
-0.41519295	0.182542011
-0.414982471	0.182577132
-0.414973866	0.182578568
-0.41496926	0.182579337
-0.414935039	0.182585048
-0.414853601	0.182598639
-0.414615491	0.182638383
-0.414064791	0.182730333
-0.414035407	0.18273524
-0.413956694	0.182748387
-0.413843353	0.182767318
-0.413465105	0.18283051
-0.413424718	0.182837258
-0.413301827	0.182857794
-0.413284073	0.182860761
-0.413080457	0.182894791
-0.412239538	0.183035395
-0.412215803	0.183039365
-0.412136855	0.183052571
-0.412130412	0.183053648
-0.411762762	0.183115157
-0.411538463	0.183152692
-0.4115147	0.183156669
-0.410921905	0.183255905
-0.41059039	0.183311423
-0.410519739	0.183323257
-0.410509718	0.183324936
-0.41031238	0.183357993
-0.410293538	0.18336115
-0.409639475	0.183470756
-0.409538564	0.183487672
-0.409522866	0.183490303
-0.409311491	0.183525742
-0.409133272	0.183555626
-0.409003858	0.183577329
-0.40898914	0.183579797
-0.40886036	0.183601397
-0.408710393	0.183626553
-0.408546153	0.183654106
-0.408414119	0.18367626
-0.408073246	0.183733465
-0.407472091	0.183834389
-0.407394	0.183847503
-0.407343288	0.18385602
-0.407264406	0.183869268
-0.407206261	0.183879034
-0.407093776	0.183897928
-0.406964878	0.183919582
-0.406909216	0.183928933
-0.406805961	0.183946281
-0.406656915	0.183971325
-0.406461063	0.184004239
-0.406424804	0.184010333
-0.406220527	0.184044669
-0.406033752	0.184076069
-0.405913991	0.184096205
-0.405828309	0.184110612
-0.405144799	0.184225581
-0.405021826	0.184246273
-0.404831025	0.184278381
-0.40469525	0.184301233
-0.404354404	0.184358611
-0.404304089	0.184367082
-0.404090472	0.184403052
-0.404084434	0.184404069
-0.403807384	0.184450729
-0.403799995	0.184451974
-0.403448867	0.184511126
-0.403436172	0.184513265
-0.403381454	0.184522485
-0.403378913	0.184522913
-0.403034264	0.184580995
-0.40303342	0.184581137
-0.402984742	0.184589342
-0.402764605	0.18462645
-0.402706015	0.184636328
-0.402676543	0.184641297
-0.40230743	0.184703538
-0.401801733	0.184788841
-0.401551499	0.184831065
-0.401542652	0.184832558
-0.401369558	0.184861771
-0.401318576	0.184870376
-0.401242006	0.1848833
-0.40116211	0.184896787
-0.400772199	0.184962619
-0.400469671	0.185013711
-0.400399465	0.18502557
-0.400206223	0.185058214
-0.399898926	0.185110137
-0.399855058	0.18511755
-0.399834489	0.185121026
-0.399717492	0.185140799
-0.399505081	0.185176703
-0.39930949	0.185209769
-0.399307098	0.185210173
-0.398881004	0.185282226
-0.398750357	0.185304323
-0.398626767	0.185325229
-0.398551831	0.185337906
-0.398536228	0.185340546
-0.398507805	0.185345355
-0.398498611	0.18534691
-0.398452247	0.185354754
-0.398129284	0.185409404
-0.398089849	0.185416078
-0.397947975	0.18544009
-0.397928628	0.185443365
-0.397811567	0.18546318
-0.397532325	0.185510456
-0.397312166	0.185547737
-0.397278109	0.185553504
-0.397186943	0.185568944
-0.396957252	0.185607851
-0.396850223	0.185625982
-0.396835373	0.185628498
-0.39681657	0.185631683
-0.396680864	0.185654676
-0.396660938	0.185658052
-0.39658065	0.185671657
-0.396548853	0.185677045
-0.396029626	0.185765052
-0.396028251	0.185765285
-0.395975435	0.185774239
-0.395971729	0.185774867
-0.395939567	0.18578032
-0.395929629	0.185782005
-0.395655469	0.185828493
-0.395611184	0.185836003
-0.395572996	0.185842479
-0.39550718	0.185853642
-0.3953314	0.185883457
-0.39525656	0.185896152
-0.395083892	0.185925446
-0.395043016	0.185932381
-0.394939698	0.185949912
-0.394787595	0.185975723
-0.394752999	0.185981595
-0.394465966	0.186030313
-0.394361057	0.186048122
-0.394049369	0.186101043
-0.393834927	0.186137461
-0.393787707	0.186145481
-0.393647124	0.18616936
-0.393577053	0.186181263
-0.393442666	0.186204094
-0.39310054	0.186262228
-0.393012196	0.186277242
-0.392870544	0.186301318
-0.392387333	0.186383469
-0.392309533	0.186396699
-0.391948135	0.186458166
-0.3919014	0.186466116
-0.391548737	0.186526117
-0.391508277	0.186533002
-0.391471708	0.186539225
-0.390944682	0.186628931
-0.390934911	0.186630594
-0.390831461	0.186648208
-0.390613732	0.186685282
-0.390554804	0.186695318
-0.390478838	0.186708256
-0.390427514	0.186716997
-0.390357272	0.186728961
-0.390076213	0.18677684
-0.389885678	0.186809304
-0.389792402	0.186825199
-0.38975443	0.18683167
-0.38965998	0.186847766
-0.389455864	0.186882556
-0.389326424	0.186904622
-0.389091364	0.186944698
-0.389038979	0.186953631
-0.38901716	0.186957351
-0.389005544	0.186959332
-0.388891523	0.186978776
-0.388607574	0.187027206
-0.388576996	0.187032422
-0.388460381	0.187052315
-0.388451176	0.187053886
-0.388104109	0.187113104
-0.388068075	0.187119254
-0.387718374	0.187178941
-0.387686294	0.187184417
-0.38738668	0.18723557
-0.387300347	0.187250312
-0.387253171	0.187258368
-0.387218179	0.187264344
-0.387111305	0.187282596
-0.387099785	0.187284564
-0.386833118	0.187330113
-0.386811031	0.187333887
-0.386753702	0.187343681
-0.386638499	0.187363363
-0.386632179	0.187364443
-0.386612612	0.187367786
-0.386152563	0.187446405
-0.385904613	0.187488791
-0.385858355	0.1874967
-0.385527659	0.187553246
-0.385490672	0.187559571
-0.385449294	0.187566648
-0.385327513	0.187587477
-0.385275222	0.187596421
-0.385156349	0.187616755
-0.385057603	0.187633648
-0.384687541	0.187696969
-0.384556754	0.187719352
-0.384525866	0.187724639
-0.384422502	0.187742331
-0.384308398	0.187761863
-0.383996898	0.187815195
-0.383935736	0.187825668
-0.383834673	0.187842975
-0.383662455	0.18787247
-0.383570501	0.187888221
-0.383442087	0.187910218
-0.383408181	0.187916027
-0.383358289	0.187924574
-0.383281492	0.187937732
-0.38298156	0.187989127
-0.382955006	0.187993678
-0.382919877	0.187999698
-0.382549532	0.188063179
-0.382485723	0.188074119
-0.382381129	0.188092052
-0.382334519	0.188100044
-0.382299074	0.188106122
-0.382100642	0.18814015
-0.382043781	0.188149902
-0.382041971	0.188150213
-0.38195731	0.188164733
-0.381928211	0.188169725
-0.381799316	0.188191835
-0.381793839	0.188192774
-0.381677443	0.188212742
-0.381476501	0.188247219
-0.381405197	0.188259454
-0.381280914	0.188280783
-0.381237925	0.18828816
-0.381222541	0.188290801
-0.381180727	0.188297977
-0.381141168	0.188304767
-0.381101479	0.188311579
-0.381004646	0.1883282
-0.380987109	0.188331211
-0.380800571	0.188363234
-0.380708676	0.188379012
-0.380465732	0.18842073
-0.380341379	0.188442086
-0.380219636	0.188462997
-0.380148291	0.188475252
-0.379722629	0.188548385
-0.379708477	0.188550817
-0.37964439	0.18856183
-0.379534534	0.18858071
-0.379467192	0.188592284
-0.3792256	0.188633812
-0.37911247	0.188653261
-0.379049561	0.188664077
-0.378652721	0.188732319
-0.378599695	0.188741439
-0.378463116	0.188764932
-0.378416409	0.188772967
-0.378184937	0.18881279
-0.377943895	0.188854267
-0.377878123	0.188865586
-0.377789617	0.188880819
-0.377720322	0.188892746
-0.377637446	0.188907011
-0.377624237	0.188909285
-0.377552645	0.188921609
-0.377250779	0.188973581
-0.377215958	0.188979577
-0.377203252	0.188981765
-0.37720183	0.18898201
-0.377134403	0.188993621
-0.376988449	0.189018757
-0.3768459	0.18904331
-0.376793556	0.189052326
-0.376704962	0.189067588
-0.376552397	0.189093872
-0.376221082	0.189150962
-0.376085887	0.189174263
-0.375613891	0.189255631
-0.375599211	0.189258162
-0.375435746	0.18928635
-0.375310922	0.189307877
-0.375284805	0.189312381
-0.375241803	0.189319798
-0.37514904	0.189335798
-0.374907003	0.189377552
-0.374808023	0.189394629
-0.374588489	0.189432511
-0.374374675	0.189469412
-0.374309944	0.189480585
-0.374278595	0.189485997
-0.374262274	0.189488814
-0.374237966	0.18949301
-0.37421095	0.189497674
-0.374191218	0.18950108
-0.374179434	0.189503114
-0.373243397	0.189664765
-0.373205553	0.189671303
-0.373010282	0.189705042
-0.372913925	0.189721693
-0.372817146	0.189738418
-0.372776609	0.189745424
-0.372765082	0.189747416
-0.372753325	0.189749448
-0.372711837	0.189756619
-0.372606648	0.189774801
-0.372597086	0.189776454
-0.3725131	0.189790972
-0.372420321	0.189807011
-0.37240867	0.189809025
-0.372387333	0.189812714
-0.372370846	0.189815564
-0.372335818	0.18982162
-0.372327018	0.189823142
-0.3721765	0.189849167
-0.371683014	0.189934516
-0.371603671	0.189948242
-0.371587453	0.189951048
-0.371510116	0.189964427
-0.37148205	0.189969283
-0.371449628	0.189974893
-0.371272214	0.190005591
-0.371215022	0.190015488
-0.371177542	0.190021974
-0.371025929	0.190048214
-0.371011258	0.190050753
-0.371009095	0.190051128
-0.370786387	0.190089678
-0.370582533	0.190124971
-0.370517638	0.190136208
-0.37043296	0.190150871
-0.370283701	0.190176719
-0.370270772	0.190178958
-0.370171767	0.190196105
-0.370103299	0.190207964
-0.370080603	0.190211896
-0.370025557	0.190221431
-0.369222007	0.190360671
-0.369086056	0.190384238
-0.369048837	0.19039069
-0.368893991	0.190417537
-0.368724501	0.190446926
-0.368588566	0.1904705
-0.368426646	0.190498583
-0.368340828	0.190513469
-0.368057335	0.190562651
-0.367978914	0.190576258
-0.367971581	0.190577531
-0.367861728	0.190596593
-0.367756235	0.190614901
-0.367591389	0.190643511
-0.367417449	0.190673705
-0.367352854	0.190684919
-0.367134675	0.190722799
-0.367131562	0.19072334
-0.36703785	0.190739613
-0.366989971	0.190747927
-0.366864108	0.190769786
-0.366659514	0.190805322
-0.366455738	0.190840722
-0.366335783	0.190861564
-0.366211079	0.190883232
-0.366175127	0.19088948
-0.366061002	0.190909313
-0.365851852	0.190945665
-0.365743259	0.190964542
-0.365670359	0.190977215
-0.365550067	0.190998129
-0.365530824	0.191001474
-0.365307681	0.191040275
-0.365295146	0.191042455
-0.365272817	0.191046338
-0.365235998	0.191052741
-0.365181437	0.19106223
-0.365142548	0.191068994
-0.365127705	0.191071576
-0.365066545	0.191082213
-0.365028063	0.191088907
-0.365023061	0.191089777
-0.36484029	0.191121571
-0.364773068	0.191133266
-0.364749334	0.191137395
-0.364725602	0.191141524
-0.364694478	0.191146939
-0.3646558	0.191153668
-0.364643571	0.191155796
-0.364517404	0.19117775
-0.364501313	0.19118055
-0.364471824	0.191185682
-0.364353868	0.191206209
-0.364276967	0.191219594
-0.364246798	0.191224845
-0.364180671	0.191236354
-0.364040963	0.191260674
-0.363927934	0.191280351
-0.363925051	0.191280853
-0.363899238	0.191285347
-0.363771113	0.191307655
-0.36342298	0.191368281
-0.363134832	0.191418475
-0.363031206	0.191436528
-0.362913606	0.191457019
-0.362875525	0.191463654
-0.362847763	0.191468492
-0.362809195	0.191475212
-0.362793595	0.191477931
-0.362625245	0.19150727
-0.362481795	0.191532273
-0.362287697	0.191566108
-0.362268753	0.191569411
-0.362186515	0.191583749
-0.36207512	0.191603171
-0.361902001	0.191633359
-0.361867196	0.191639429
-0.361700218	0.191668551
-0.361556819	0.191693564
-0.361549185	0.191694896
-0.361520541	0.191699893
-0.361463719	0.191709805
-0.361448886	0.191712393
-0.361399723	0.19172097
-0.361317339	0.191735343
-0.361152059	0.191764183
-0.361124636	0.191768968
-0.360831245	0.191820171
-0.360825953	0.191821095
-0.360766906	0.191831402
-0.360751387	0.191834111
-0.360592344	0.191861874
-0.360401926	0.19189512
-0.359965099	0.191971407
-0.35991886	0.191979483
-0.359911149	0.19198083
-0.359633773	0.192029287
-0.359591685	0.192036641
-0.359509199	0.192051053
-0.359463791	0.192058988
-0.359432327	0.192064486
-0.359406363	0.192069023
-0.359374896	0.192074522
-0.359270935	0.192092691
-0.359239844	0.192098125
-0.359209855	0.192103366
-0.359202386	0.192104671
-0.359105391	0.192121625
-0.359096251	0.192123222
-0.359085949	0.192125023
-0.359070668	0.192127694
-0.359013892	0.192137619
-0.358889766	0.192159318
-0.358828752	0.192169985
-0.358633676	0.192204093
-0.358542793	0.192219986
-0.358153999	0.192287987
-0.358151857	0.192288362
-0.358141088	0.192290246
-0.358048597	0.192306426
-0.357764133	0.192356198
-0.357755934	0.192357632
-0.357425619	0.192415442
-0.357169861	0.192460213
-0.357169487	0.192460279
-0.35710932	0.192470812
-0.357097022	0.192472966
-0.35660581	0.192558986
-0.356522543	0.192573571
-0.356286048	0.192615001
-0.356180316	0.192633526
-0.356088653	0.192649588
-0.35606117	0.192654404
-0.35596572	0.19267113
-0.355965485	0.192671171
-0.355916097	0.192679827
-0.355864244	0.192688914
-0.355729932	0.192712455
-0.355654504	0.192725677
-0.355618778	0.192731939
-0.35555808	0.19274258
-0.355352645	0.192778597
-0.355351033	0.192778879
-0.355280765	0.1927912
-0.354900406	0.192857905
-0.354817863	0.192872384
-0.354662176	0.192899695
-0.354573748	0.192915209
-0.354569269	0.192915995
-0.354551966	0.192919031
-0.354487599	0.192930324
-0.354465768	0.192934155
-0.354366898	0.192951503
-0.354362601	0.192952257
-0.354334756	0.192957144
-0.354088847	0.193000301
-0.353847611	0.193042646
-0.353826546	0.193046345
-0.353821781	0.193047181
-0.353769433	0.193056371
-0.353746808	0.193060344
-0.353585222	0.193088715
-0.353514027	0.193101216
-0.353501517	0.193103413
-0.35345954	0.193110784
-0.353401597	0.19312096
-0.353354646	0.193129206
-0.353303704	0.193138153
-0.35318512	0.193158981
-0.353115593	0.193171193
-0.352977421	0.193195466
-0.352941601	0.193201759
-0.352920331	0.193205496
-0.352916289	0.193206206
-0.352831749	0.193221059
-0.352819693	0.193223177
-0.352788058	0.193228736
-0.352777786	0.193230541
-0.352739609	0.193237249
-0.352716156	0.19324137
-0.352675074	0.193248589
-0.35263646	0.193255374
-0.352629451	0.193256606
-0.352493944	0.19328042
-0.352469495	0.193284717
-0.352174347	0.193336596
-0.3519524	0.193375617
-0.351952304	0.193375634
-0.351758057	0.193409791
-0.35173568	0.193413726
-0.351612465	0.193435395
-0.351548432	0.193446658
-0.351529478	0.193449991
-0.351524888	0.193450799
-0.351400373	0.193472701
-0.351382807	0.193475791
-0.351208613	0.193506435
-0.351187634	0.193510126
-0.351095564	0.193526326
-0.350797724	0.193578737
-0.350748725	0.193587361
-0.350515117	0.193628481
-0.350425958	0.193644176
-0.350369245	0.193654161
-0.350151852	0.193692438
-0.350018007	0.193716008
-0.349990806	0.193720798
-0.349921923	0.19373293
-0.349913203	0.193734466
-0.349856377	0.193744474
-0.349830497	0.193749033
-0.349812794	0.193752151
-0.349722606	0.193768037
-0.349361707	0.193831619
-0.349303097	0.193841947
-0.349163251	0.19386659
-0.349112494	0.193875536
-0.349071174	0.193882818
-0.349035854	0.193889043
-0.348962745	0.193901929
-0.348844112	0.19392284
-0.348811214	0.19392864
-0.348723724	0.193944063
-0.348713127	0.193945932
-0.348596174	0.193966551
-0.348502755	0.193983023
-0.348336478	0.194012344
-0.348245646	0.194028363
-0.348227404	0.19403158
-0.348189739	0.194038223
-0.34803598	0.194065344
-0.348009461	0.194070022
-0.347881127	0.194092661
-0.347834625	0.194100865
-0.34761295	0.194139978
-0.347584368	0.194145022
-0.347353573	0.194185752
-0.347015137	0.194245492
-0.34695739	0.194255688
-0.346833804	0.194277508
-0.346820428	0.19427987
-0.34674825	0.194292615
-0.346656265	0.194308859
-0.346561742	0.194325552
-0.346192331	0.194390803
-0.346057152	0.194414686
-0.346020512	0.19442116
-0.346016961	0.194421787
-0.345937682	0.194435795
-0.345904154	0.19444172
-0.345855677	0.194450286
-0.345755224	0.194468038
-0.345747179	0.19446946
-0.345603022	0.194494938
-0.345589316	0.194497361
-0.345568606	0.194501021
-0.345455155	0.194521075
-0.345371541	0.194535856
-0.345267939	0.194554172
-0.345204285	0.194565426
-0.34518766	0.194568366
-0.345111411	0.194581848
-0.345064984	0.194590057
-0.345018757	0.194598232
-0.344705447	0.194653643
-0.344607279	0.194671008
-0.344507273	0.194688699
-0.34434683	0.194717085
-0.344304974	0.19472449
-0.344219117	0.194739682
-0.344196861	0.194743621
-0.344189618	0.194744902
-0.34417134	0.194748137
-0.344076111	0.194764989
-0.344038357	0.19477167
-0.344031623	0.194772862
-0.343987153	0.194780732
-0.34393034	0.194790788
-0.343894944	0.194797053
-0.343841028	0.194806596
-0.343834345	0.194807779
-0.34377334	0.194818578
-0.343707439	0.194830243
-0.343659874	0.194838664
-0.343524994	0.194862543
-0.343300363	0.194902318
-0.343241419	0.194912757
-0.343054987	0.194945775
-0.342913918	0.194970763
-0.342827195	0.194986126
-0.342573583	0.195031059
-0.342529515	0.195038867
-0.34246582	0.195050154
-0.342305238	0.195078612
-0.34229268	0.195080838
-0.342253151	0.195087844
-0.342226882	0.1950925
-0.342207581	0.195095921
-0.342065988	0.195121019
-0.341710422	0.195184057
-0.341684764	0.195188607
-0.341668578	0.195191477
-0.34165902	0.195193172
-0.341648244	0.195195083
-0.341500886	0.195221215
-0.341151048	0.195283266
-0.341002608	0.195309601
-0.340956626	0.195317759
-0.340955938	0.195317881
-0.340916077	0.195324954
-0.340807471	0.195344225
-0.340700724	0.195363168
-0.340622952	0.19537697
-0.340539558	0.195391771
-0.340424228	0.195412242
-0.340368351	0.19542216
-0.340317259	0.19543123
-0.340260336	0.195441335
-0.340231873	0.195446388
-0.34013214	0.195464095
-0.340044907	0.195479583
-0.339981176	0.1954909
-0.33992267	0.195501289
-0.339917957	0.195502126
-0.339779269	0.195526755
-0.339769909	0.195528417
-0.339766571	0.19552901
-0.339617674	0.195555456
-0.339563374	0.195565101
-0.339354527	0.195602202
-0.339187803	0.195631824
-0.339031597	0.195659582
-0.338990654	0.195666857
-0.338898833	0.195683176
-0.338789527	0.195702604
-0.338717393	0.195715425
-0.33870662	0.19571734
-0.338684114	0.195721341
-0.338554777	0.195744333
-0.338493726	0.195755187
-0.338398484	0.19577212
-0.338203929	0.195806715
-0.338137094	0.1958186
-0.338069945	0.195830542
-0.337993119	0.195844206
-0.337946807	0.195852443
-0.337881001	0.195864148
-0.337529962	0.195926599
-0.337386875	0.195952059
-0.337185616	0.195987876
-0.33713247	0.195997335
-0.337087802	0.196005285
-0.337001645	0.196020621
-0.336870555	0.196043957
-0.336736485	0.196067826
-0.336716813	0.196071329
-0.33671277	0.196072048
-0.336697383	0.196074788
-0.336609211	0.196090488
-0.336520839	0.196106224
-0.33640605	0.196126666
-0.33619155	0.19616487
-0.336025091	0.196194522
-0.335909031	0.196215199
-0.335621852	0.19626637
-0.335548708	0.196279405
-0.33536915	0.196311408
-0.335290577	0.196325414
-0.335180717	0.196344998
-0.33515208	0.196350103
-0.335108654	0.196357845
-0.335071995	0.196364381
-0.334936478	0.196388543
-0.334908604	0.196393513
-0.334891456	0.196396571
-0.334648624	0.196439875
-0.334159004	0.196527216
-0.334053086	0.196546115
-0.333935507	0.196567097
-0.333913583	0.196571009
-0.333888706	0.196575448
-0.333842073	0.196583771
-0.333819587	0.196587784
-0.333597585	0.196627408
-0.333337131	0.196673905
-0.333074223	0.19672085
-0.332968787	0.19673968
-0.332938255	0.196745133
-0.332708266	0.196786213
-0.332664979	0.196793945
-0.332616617	0.196802585
-0.332615868	0.196802719
-0.332597575	0.196805987
-0.332586592	0.196807949
-0.332520112	0.196819826
-0.332498718	0.196823648
-0.332433632	0.196835277
-0.332417243	0.196838205
-0.332406513	0.196840123
-0.33238475	0.196844011
-0.332239144	0.19687003
-0.332228258	0.196871975
-0.332144881	0.196886876
-0.332042131	0.19690524
-0.331847735	0.196939987
-0.33183353	0.196942526
-0.331582458	0.196987413
-0.33143138	0.197014427
-0.33143043	0.197014597
-0.331429468	0.197014769
-0.331353614	0.197028334
-0.331334332	0.197031782
-0.331180152	0.197059357
-0.331169891	0.197061192
-0.331142959	0.197066009
-0.331119977	0.19707012
-0.331092816	0.197074978
-0.33096992	0.197096962
-0.330910394	0.197107611
-0.330900704	0.197109344
-0.330853477	0.197117793
-0.330771337	0.197132489
-0.330743526	0.197137465
-0.330666389	0.197151267
-0.330642976	0.197155456
-0.33055993	0.197170317
-0.330550219	0.197172055
-0.330479962	0.197184628
-0.330360467	0.197206014
-0.330351078	0.197207694
-0.330306679	0.197215641
-0.330291494	0.197218359
-0.330159115	0.197242054
-0.330150451	0.197243605
-0.329985232	0.197273183
-0.329916369	0.197285512
-0.329914718	0.197285808
-0.329554894	0.197350242
-0.329505576	0.197359074
-0.329478972	0.197363839
-0.329319661	0.197392375
-0.329305605	0.197394893
-0.329285014	0.197398582
-0.32926577	0.197402029
-0.329237065	0.197407171
-0.329105843	0.19743068
-0.329074735	0.197436253
-0.329053822	0.19744
-0.32900199	0.197449287
-0.328991287	0.197451205
-0.328954862	0.197457732
-0.328826573	0.197480721
-0.328821349	0.197481657
-0.328777254	0.197489559
-0.328770898	0.197490698
-0.328751262	0.197494217
-0.328644241	0.197513398
-0.328571761	0.197526389
-0.328500124	0.197539229
-0.328413846	0.197554695
-0.328323386	0.197570912
-0.328245978	0.19758479
-0.328039099	0.197621885
-0.327955205	0.197636929
-0.327851426	0.197655541
-0.32777668	0.197668947
-0.327367507	0.197742348
-0.327305863	0.197753408
-0.327290692	0.19775613
-0.327246173	0.197764118
-0.327198768	0.197772625
-0.326907784	0.197824846
-0.32688876	0.197828261
-0.326847482	0.19783567
-0.326676765	0.197866315
-0.326648053	0.197871469
-0.326597243	0.197880591
-0.326578269	0.197883998
-0.326503731	0.19789738
-0.326501441	0.197897791
-0.326492626	0.197899374
-0.326370356	0.197921328
-0.326314728	0.197931318
-0.326287353	0.197936234
-0.326282138	0.19793717
-0.326213367	0.19794952
-0.326192311	0.197953302
-0.326180133	0.197955489
-0.326139936	0.197962708
-0.32610315	0.197969315
-0.326068777	0.197975488
-0.326049694	0.197978916
-0.326028514	0.19798272
-0.325975245	0.197992288
-0.325961647	0.197994731
-0.325893371	0.198006995
-0.32587626	0.198010069
-0.325824266	0.198019409
-0.325774375	0.198028372
-0.325700112	0.198041714
-0.325667323	0.198047605
-0.32535992	0.198102843
-0.325356031	0.198103542
-0.325244385	0.198123608
-0.325197271	0.198132076
-0.325049532	0.198158632
-0.325015278	0.198164789
-0.324976508	0.198171759
-0.324957882	0.198175107
-0.324903388	0.198184904
-0.324883062	0.198188558
-0.324700196	0.198221437
-0.324579954	0.198243059
-0.324564915	0.198245764
-0.324486093	0.198259939
-0.324461751	0.198264317
-0.324394457	0.19827642
-0.324359611	0.198282687
-0.324269443	0.198298906
-0.324252789	0.198301901
-0.324247896	0.198302781
-0.324210493	0.198309509
-0.324068201	0.198335107
-0.32397246	0.198352332
-0.323720493	0.19839767
-0.323610311	0.198417499
-0.323397919	0.198455727
-0.323309498	0.198471644
-0.323219705	0.198487809
-0.323177947	0.198495327
-0.323175059	0.198495847
-0.32313041	0.198503885
-0.323086024	0.198511877
-0.323052141	0.198517977
-0.323002173	0.198526975
-0.322861659	0.198552277
-0.322793379	0.198564574
-0.322652766	0.198589899
-0.322614255	0.198596835
-0.322515799	0.19861457
-0.322390684	0.198637108
-0.322366371	0.198641488
-0.322366371	0.198641488
-0.322264374	0.198659865
-0.32212691	0.198684633
-0.321932048	0.198719748
-0.321898877	0.198725726
-0.321892956	0.198726794
-0.321860863	0.198732578
-0.321780912	0.198746988
-0.32138732	0.198817941
-0.32138732	0.198817941
-0.321386451	0.198818098
-0.32133898	0.198826657
-0.321331356	0.198828032
-0.321286059	0.1988362
-0.321151726	0.198860423
-0.321124999	0.198865243
-0.321111314	0.198867711
-0.321092233	0.198871152
-0.321083967	0.198872643
-0.321057343	0.198877445
-0.320975386	0.198892226
-0.32088165	0.198909133
-0.320781499	0.198927199
-0.320610737	0.198958005
-0.320354598	0.199004221
-0.320170696	0.199037409
-0.320123778	0.199045877
-0.32003956	0.199061078
-0.319965912	0.199074372
-0.319901182	0.199086057
-0.319894424	0.199087277
-0.319751168	0.199113139
-0.319701136	0.199122172
-0.319691922	0.199123836
-0.319656618	0.19913021
-0.319509574	0.199156761
-0.319383282	0.199179568
-0.319380439	0.199180081
-0.319377007	0.199180701
-0.319374544	0.199181146
-0.31932982	0.199189223
-0.319281976	0.199197864
-0.319198628	0.199212919
-0.319172219	0.199217689
-0.319090317	0.199232483
-0.319068193	0.19923648
-0.318987686	0.199251023
-0.318934301	0.199260668
-0.318930908	0.199261281
-0.318904179	0.19926611
-0.318817996	0.199281681
-0.318502093	0.199338766
-0.318463932	0.199345663
-0.318445148	0.199349058
-0.318427959	0.199352164
-0.318311867	0.199373148
-0.318182341	0.199396561
-0.318141763	0.199403897
-0.317827228	0.199460766
-0.31772343	0.199479537
-0.317619405	0.19949835
-0.317444598	0.199529967
-0.317374562	0.199542636
-0.317363179	0.199544695
-0.317347214	0.199547583
-0.317173574	0.199578997
-0.317169927	0.199579657
-0.317153078	0.199582705
-0.317103561	0.199591664
-0.317088463	0.199594396
-0.317063913	0.199598838
-0.317006383	0.199609248
-0.316997292	0.199610893
-0.316825538	0.199641974
-0.316789691	0.199648461
-0.316772337	0.199651602
-0.31676924	0.199652163
-0.316743781	0.19965677
-0.316722587	0.199660606
-0.316608649	0.199681229
-0.316580539	0.199686317
-0.31653197	0.199695109
-0.316530843	0.199695313
-0.316347659	0.199728476
-0.31626512	0.19974342
-0.316142029	0.199765707
-0.315804213	0.199826887
-0.315779549	0.199831354
-0.315640292	0.199856579
-0.315587793	0.19986609
-0.315525717	0.199877336
-0.315516067	0.199879084
-0.315427031	0.199895215
-0.315363241	0.199906773
-0.315201975	0.199935995
-0.31518789	0.199938548
-0.31516588	0.199942537
-0.315088614	0.199956539
-0.314997521	0.199973049
-0.314947588	0.199982099
-0.314926082	0.199985998
-0.314870379	0.199996094
-0.314861627	0.199997681
-0.314850922	0.199999621
-0.314718279	0.200023667
-0.314710107	0.200025148
-0.314578983	0.200048921
-0.314395525	0.200082186
-0.313967192	0.200159872
-0.313923804	0.200167743
-0.313847626	0.200181562
-0.313803148	0.200189632
-0.313792639	0.200191538
-0.313734807	0.200202031
-0.313720184	0.200204684
-0.313620479	0.200222775
-0.313619862	0.200222887
-0.313540749	0.200237242
-0.313283218	0.20028398
-0.313182793	0.200302208
-0.313181311	0.200302477
-0.313173276	0.200303935
-0.313127209	0.200312298
-0.31312552	0.200312604
-0.312976219	0.200339708
-0.312975284	0.200339877
-0.312909322	0.200351853
-0.312889139	0.200355517
-0.31287633	0.200357843
-0.312758949	0.200379156
-0.312658491	0.200397398
-0.312603608	0.200407365
-0.312602421	0.20040758
-0.312462045	0.200433074
-0.312461576	0.200433159
[truncated: 94,944 more rows]
